# Supplementary material for: Multiomic analysis of malignant pleural mesothelioma identifies molecular axes and specialized tumor profiles driving intertumor heterogeneity
Source: Nat Genet. 2023 Mar 16;55(4):607–18. doi: 10.1038/s41588-023-01321-1 (PMC10101853; doi:10.1038/s41588-023-01321-1)
Supplement: Supplementary file 4 — Supplementary Tables 1–52. [file 41588_2023_1321_MOESM4_ESM.xlsx]

## Sheet: S1 Cohort overview
Table S1: Sample and cohort overview
MESOMICS Cohort						TCGA Cohort						Bueno Cohort
SEX (n=120)	Number	%				SEX (n=73)	Number	%				SEX (n=181)	Number	%
Male	88	0.73				Male	61	0.84				Male	148	0.82
Female	32	0.27				Female	12	0.16				Female	33	0.18
RACE (n=120)	Number	%				RACE (n=74)	Number	%				RACE (n=181)	Number	%
NA	NA	NA				White	72	0.97				NA	NA	NA
						Black/African American	1	0.01
						Asian	1	0.01
AGE AT DIAGNOSIS (n=120)						AGE AT DIAGNOSIS (n=73)						AGE AT DIAGNOSIS (n=181)
Median	67.5					Median	64					Median	65.3
Range	36-90					Range	28-81					Range	19-86
ASBESTOS EXPOSURE - history (n=120)						ASBESTOS EXPOSURE - history (n=73)						ASBESTOS EXPOSURE - history (n=181)
	Number	%					Number	%					Number	%
Yes	87	0.725				Yes	46	0.63				Yes	121	0.67
No	30	0.25				No	13	0.18				No	47	0.26
Not available	6	0.05				Not available	4	0.05				Not available	3	0.06
Unknown	0	0				Unknown	10	0.14				Unknown	10	0.02
ASBESTOS EXPOSURE - source (n=120)						ASBESTOS EXPOSURE - source (n=74)						ASBESTOS EXPOSURE - source (n=181)
	Number	%					Number	%					Number	%
Professional	84	0.36				Occupational	27	0.36				Occupational	NA	NA
ExtraProfessional	3	0.07				Secondary	5	0.07				Secondary	NA	NA
Not available	39	0.53				Not available	39	0.53				Not available	NA	NA
						Unknown	3	0.04				Unknown	NA	NA
HISTOLOGICAL TYPE - path rev consensus (n=120)						HISTOLOGICAL TYPE - path rev consensus (n=73)						HISTOLOGICAL TYPE - path rev consensus (n=181)
	Number	%					Number	%					Number	%
Epithelial	79	0.66				Epithelial	52	0.71				Epithelial	120	0.66
Biphasic	26	0.22				Biphasic	12	0.16				Biphasic	53	0.29
Sarcomatoid	15	0.125				Sarcomatoid	3	0.04				Sarcomatoid	7	0.04
						Other (NOS)	6	0.08				Other (Desmoplastic)	1	0.006
SURGERY (n=120)						SURGERY (n=73)						SURGERY (n=181)
	Number	%					Number	%					Number	%
Biopsy only	14	0.12				Biopsy only	9	0.12				Biopsy only	0	0
Decortication	6	0.05				Decortication	0	0				Decortication	0	0
Pleurectomy	8	0.07				Pleurectomy	12	0.16				Pleurectomy	63	0.35
Radical pleurectomy	1	0.01				Radical pleurectomy	30	0.41				Radical pleurectomy	0	0
Lobectomy	1	0.01				Lobectomy	0	0				Lobectomy	0	0
Pneumonectomy	1	0.01				Pneumonectomy	0	0				Pneumonectomy	0	0
Pleurectomy+Pneumonectomy	13	0.11				Pleurectomy+Pneumonectomy	0	0				Pleurectomy+Pneumonectomy	0	0
Extrapleural pneumonectomy	1	0.01				Extrapleural pneumonectomy	13	0.18				Extrapleural pneumonectomy	113	0.62
Not available	74	0.62				Not available	9	0.12				Not available	5	0.03
ADJUVANT RADIATION (n=120)						ADJUVANT RADIATION (n=74)						ADJUVANT RADIATION (n=181)
	Number	%					Number	%					Number	%
No	11	0.09				No	50	0.68				No	NA	NA
Yes	38	0.32				Yes	21	0.28				Yes	NA	NA
Unknown	71	0.59				Unknown	2	0.03				Unknown	NA	NA
						Discrepancy	1	0.01
ADJUVANT CHEMOTHERAPY (n=120)						ADJUVANT CHEMOTHERAPY (n=74)						ADJUVANT CHEMOTHERAPY (n=181)
	Number	%					Number	%					Number	%
No	20	0.17				No	29	0.39				No	NA	NA
Yes	50	0.42				Yes	42	0.57				Yes	NA	NA
Unknown	50	0.42				Unknown	3	0.04				Unknown	NA	NA
T stage (n=120)	Number	%				T stage (n=73)	Number	%				T stage (n=181)	Number	%
T1	NA	NA				T1	7	0.1				T0	1	0.01
T1a	NA	NA				T1a	2	0.03				T1	8	0.04
T1b	NA	NA				T1b	3	0.04				T2	41	0.23
T2	NA	NA				T2	21	0.29				T3	75	0.41
T3	NA	NA				T3	26	0.36				T4	28	0.15
T4	NA	NA				T4	13	0.18
N stage (n=120)	Number	%				N stage (n=73)	Number	%				N stage (n=181)	Number	%
N0	NA	NA				N0	38	0.52				N0	77	0.43
N1	NA	NA				N1	8	0.11				N1	37	0.2
N2	NA	NA				N2	23	0.32				N2	64	0.35
N3	NA	NA				N3	3	0.04				N3	2	0.01
NX	NA	NA				NX	2	0.03				NX	9	0.05
Time to Death (n=103)						Time to Death (n=60)						Time to Death (n=138)
	Days	Months					Days	Months					Days	Months
Median	393	12.9				Median	458	15				Median	384	12.6
Range	0-2858	0-93.7				Range	39-2798	1.3-92				Range	4044-07-01	0.2-133
Overall survival (n=120)						Overall survival (n=73)						Overall survival (n=181)
	n	events	median	0.95LCL			n	events	median	0.95LCL			n	events	median	0.95LCL
Biphasic	26	23	10.8	13.9		Biphasic	12	12	12.3	8.4		Biphasic	53	44	13	9.1
Epithelioid	79	66	15.8	6.3		Other (NOS)	6	6	9.4	3.5		Other (Desmoplastic)	1	1	3	NA
Sarcomatoid	15	14	4.5	2.2		Epithelioid	52	39	24.1	18		Epithelioid	120	87	18.1	15
						Sarcomatoid	3	3	6.1	1.5		Sarcomatoid	7	6	7.8	4.7

## Sheet: S2 Sample overview
Table S2: Sample and cohort overview
Sample information			Sequencing data			Clinical data																										Purity estimations			Pathological review
ID_MESOMICS	Sample	ITH	WGS	RNA	850K	Provider	Sex	Age	Age_class	Sample.Date	Smoking	Professional.Asbestos	ExtraProfessional.Asbestos	Survival.Censor	Survival.Time	Asbestos.Exposure.probability	Asbestos.Exposure.frequency	Asbestos.Exposure.intensity	Asbestos.Exposure.period	Asbestos.Exposure.duration	Asbestos.Score	Surgery	Surgery.type	Chimio	Chimio.type	Radioth	Immunoth	Immunoth.type	History.of.cancer	History.Location	History.Radiotherapy	Purity.Patho	Purity.WGS.PURPLE	Purity.RNA	Tumor.content	Macrodissection	Slide.Quality	Tumor.cell	Normal.cell	Immune.cell	Grade	Necrosis	Vessel	Type	Epithelioid.Component	Sarcomatoid.Component	Subtype1	Subtype1.Component	Subtype2
MESO_001	MESO_001_T	FALSE	T/N	T	T	Provider3	M	67	class2	39600	Ex-smoker	Exposed	Non exposed	dead	10.1	1	1	4	1955-1972	19	76	YES	Pleuro-pneumectomy	YES	Cisplatine/Gemzar	YES	NO	NA	NO	0.0	NA	80	0.1	0.753125112822171	60	NO	+	80	20	0	2	-	++	MMB	40	60	trabecular	70	acinar
MESO_002	MESO_002_T2	TRUE	T1/T2/N	T1/T2	T1/T2	Provider3	M	62	class1	37376	Ex-smoker	Exposed	Non exposed	dead	30.6	1	0.25	1	1968-1995	29	7.25	YES	Pleuro-pneumectomy	YES	Tomudex/Eloxatine (TOMOX)	YES	NO	NA	NO	0.0	NA	70	0.2	0.587332475069235	80	NO	++	70	20	10	2	-	++	MME	100	0	trabecular	70	acinar
MESO_003	MESO_003_T2	TRUE	T1/T2/N	T1/T2	T1/T2	Provider3	F	65	class2	36545	No smoker	Non exposed	Non exposed	dead	81.8	0	0	0	0.0	0	0	YES	Pleuro-pneumectomy	YES	Cisplatine/Alimta	YES	NO	NA	NO	0.0	NA	80	0.51	0.764261550384771	90	NO	++	80	10	10	2	-	++	MME	100	0	acinar	100	non
MESO_006	MESO_006_T	FALSE	T/N	T	T	Provider5	M	61	class1	41816	Ex-smoker	NA	NA	dead	9.4	NA	NA	NA	NA	NA	NA	YES	Pleuro-pneumectomy	YES	NA	YES	NA	NA	NA	NA	NA	90	0.72	0.884480178594835	80	NO	+	90	10	0	2	-	+	MME	100	0	acinar	100	non
MESO_007	MESO_007_T	FALSE	T/N	T	T	Provider5	F	62	class1	41768	Ex-smoker	Non exposed	Exposed	dead	19.8	0.666666666666667	0.5	1	1972-1976	6	2	YES	coelio explo + right pleuro-pneumonectomy reconstructed diaph and pericardial	YES	Carboplatine/Alimta	NA	NA	NA	YES	Pleura (NP)	NA	80	0.38	0.873352198846637	80	NO	++	80	15	5	2	-	+	MME	100	0	acinar	100	non
MESO_009	MESO_009_T	FALSE	T/N	T	T	Provider5	M	63	class1	42284	Ex-smoker	Non exposed	NA	dead	2.9	NA	NA	NA	NA	NA	NA	YES	Pleuro-pneumectomy	NO	NA	YES	NO	NA	NO	0.0	NA	90	0.22	0.717791782087863	90	NO	++	90	10	0	2	-	+	MME	100	0	acinar	100	non
MESO_010	MESO_010_T	FALSE	T	T	T	Provider3	M	73	class3	39456	Ex-smoker	Exposed	Non exposed	dead	12	1	0.5	2	1954-1990	38	38	NA	NA	YES	Cisplatyl/Alimta	YES	NO	NA	YES	Prostate (Carcinoma)	YES	80	0.75	0.811628987364631	80	NO	++	80	15	5	2	-	+	MMB	70	30	tubulopapillary	100	non
MESO_011	MESO_011_T	FALSE	T	T	T	Provider2	M	65	class2	36550	Ex-smoker	Exposed	NA	dead	15.1	NA	NA	NA	NA	NA	NA	YES	NA	NO	NA	NO	NO	NA	NO	0.0	NA	80	0.63	0.69489053386491	80	NO	++	80	15	5	2	+	+	MME	100	0	tubulopapillary	100	non
MESO_012	MESO_012_T	FALSE	T	T	T	Provider2	F	52	class1	41907	Smoker	Non exposed	NA	alive	43.5	NA	NA	NA	NA	NA	NA	NA	NA	YES	NA	NA	NA	NA	NA	NA	NA	75	0.82	0.794863920812754	80	NO	++	75	5	20	2	-	+	MMB	50	50	acinar	100	non
MESO_013	MESO_013_T	FALSE	T	T	T	Provider3	M	80	class3	39583	Ex-smoker	Exposed	Non exposed	dead	9	1	0.75	1	1950-1984	36	27	YES	Pleurectomy	NO	NA	YES	NO	NA	NO	0.0	NA	95	0.65	0.752374802998052	80	NO	++	95	5	0	2	-	++	MMB	80	20	tubulopapillary	100	non
MESO_014	MESO_014_T	FALSE	T	T	T	Provider3	M	86	class3	39216	Ex-smoker	Exposed	Non exposed	dead	7	1	0.25	1	1948-1976	30	7.5	NA	NA	YES	NA	NA	NO	NA	YES	Bladder (NP)	NA	85	0.43	0.878586841639217	80	YES	++	85	10	5	2	-	++	MME	100	0	acinar	100	non
MESO_015	MESO_015_T	FALSE	T	T	T	Provider3	M	69	class2	38559	NA	Exposed	Non exposed	dead	13.1	0.333333333333333	0.5	1	1959-1990	33	5.5	YES	Pleurectomy	YES	Cisplatine/Alimta	YES	NO	NA	NO	0.0	NA	90	0.57	0.796652639780812	100	NO	++	90	10	0	2	-	+	MME	100	0	acinar	100	non
MESO_016	MESO_016_T	FALSE	NA	T	T	Provider2	M	77	class3	42782	NA	Exposed	NA	dead	0.8	NA	NA	NA	NA	NA	NA	NA	NA	NO	NA	NA	NA	NA	NA	NA	NA	90	NA	0.859345324709461	90	NO	-	90	10	0	2	-	+	MME	100	0	acinar	100	non
MESO_017	MESO_017_T	FALSE	T	T	T	Provider6	M	77	class3	40694	Ex-smoker	Exposed	NA	dead	3	NA	NA	NA	NA	NA	NA	NA	NA	NA	NA	NA	NO	NA	NA	NA	NA	90	0.5	0.819366368855085	90	NO	++	90	5	5	2	-	+	MME	100	0	acinar	95	trabecular
MESO_018	MESO_018_T	FALSE	T	T	T	Provider6	M	69	class2	42341	NA	Exposed	NA	dead	17.2	NA	NA	NA	NA	NA	NA	NA	NA	YES	Cisplatine/Alimta	NA	NA	NA	NA	NA	NA	90	0.71	0.746937299264805	90	NO	++	90	5	5	2	-	++	MMB	70	30	solid	100	non
MESO_019	MESO_019_T	FALSE	T	T	T	Provider6	M	81	class3	40780	NA	Exposed	NA	dead	0.4	NA	NA	NA	NA	NA	NA	NA	NA	NO	NA	NA	NA	NA	NA	NA	NA	95	0.69	0.841175155098911	100	NO	++	95	0	5	2	+	++	MME	100	0	solid	100	non
MESO_020	MESO_020_T	FALSE	T	T	T	Provider6	M	69	class2	40820	NA	NA	NA	dead	24.5	NA	NA	NA	NA	NA	NA	NA	NA	YES	Cisplatine/Alimta + Avastin	NA	NA	NA	NA	NA	NA	70	0.41	0.717198037170536	90	NO	++	70	20	10	3	-	+	MME	100	0	solid	100	non
MESO_021	MESO_021_T	FALSE	T	T	T	Provider6	M	65	class2	41190	Smoker	Exposed	NA	dead	26.8	NA	NA	NA	NA	NA	NA	NA	NA	YES	NA	YES	NA	NA	NO	0.0	NA	85	0.54	0.747907364007993	80	NO	++	85	10	5	2	-	+	MMB	90	10	solid	100	non
MESO_022	MESO_022_T	FALSE	T	T	T	Provider6	M	85	class3	41010	Ex-smoker	Exposed	NA	dead	7.1	NA	NA	NA	NA	NA	NA	NA	NA	NA	NA	NA	NA	NA	NA	NA	NA	60	0.41	0.744260228492974	90	NO	++	60	20	20	2	-	++	MME	100	0	acinar	100	non
MESO_023	MESO_023_T	FALSE	T	T	T	Provider6	M	69	class2	41486	NA	Exposed	NA	dead	17.7	NA	NA	NA	NA	NA	NA	NA	NA	NA	NA	NA	NA	NA	NA	NA	NA	90	0.23	0.585221754225372	90	NO	++	90	10	0	2	-	+	MME	100	0	solid	100	non
MESO_024	MESO_024_T	FALSE	T	T	T	Provider6	M	79	class3	41620	Ex-smoker	Non exposed	NA	dead	6.3	NA	NA	NA	NA	NA	NA	NA	NA	NA	NA	NA	NA	NA	NA	NA	NA	80	0.29	0.586425037078619	80	NO	++	80	10	10	2	-	+	MMB	90	10	solid	100	non
MESO_025	MESO_025_T	FALSE	T	T	T	Provider6	M	84	class3	41583	NA	Non exposed	NA	dead	5	NA	NA	NA	NA	NA	NA	NA	NA	NA	NA	NA	NA	NA	NA	NA	NA	80	0.58	0.746773070656907	80	NO	++	80	10	10	2	-	++	MME	100	0	solid	100	non
MESO_026	MESO_026_T	FALSE	T	T	T	Provider6	M	72	class3	41746	No smoker	Exposed	Non exposed	dead	56.2	1	0.5	2	1965-1994	31	31	NA	NA	NA	NA	NA	NA	NA	NA	NA	NA	90	0.49	0.775484723646277	90	NO	+	90	10	0	2	-	+	MME	100	0	acinar	100	non
MESO_027	MESO_027_T	FALSE	T	T	T	Provider6	M	68	class2	41905	Ex-smoker	Non exposed	NA	dead	8.8	NA	NA	NA	NA	NA	NA	NA	NA	NA	NA	NA	NA	NA	YES	Leukemia (NP)	NO	70	0.53	0.873945728888601	70	NO	++	70	25	5	2	-	+	MME	100	0	solid	80	macrocystic
MESO_028	MESO_028_T	FALSE	T	T	T	Provider6	F	83	class3	41876	No smoker	Non exposed	NA	alive	0	NA	NA	NA	NA	NA	NA	NA	NA	NA	NA	NA	NA	NA	NA	NA	NA	70	0.59	0.829492576494369	80	NO	+	70	25	5	2	-	++	MME	100	0	solid	100	non
MESO_029	MESO_029_T	FALSE	T	T	T	Provider6	M	88	class3	42201	Smoker	Exposed	NA	dead	4.8	NA	NA	NA	NA	NA	NA	NA	NA	NA	NA	NA	NA	NA	NA	NA	NA	80	0.56	0.722581158740772	50	NO	++	80	15	5	2	-	+	MMB	60	40	acinar	100	non
MESO_030	MESO_030_T	FALSE	T	T	T	Provider6	F	72	class3	42318	Smoker	Exposed	NA	alive	24.7	NA	NA	NA	NA	NA	NA	NA	NA	NA	NA	NA	NA	NA	YES	Kidney (NP)	NA	55	0.15	0.425104613776537	80	NO	++	55	0	45	2	-	+	MME	100	0	micropapillary	100	non
MESO_031	MESO_031_T	FALSE	T	T	T	Provider6	M	77	class3	41807	NA	NA	NA	dead	15	NA	NA	NA	NA	NA	NA	NA	NA	NA	NA	NA	NA	NA	NA	NA	NA	90	0.56	0.654583166864944	80	NO	++	90	5	5	2	-	++	MMB	80	20	acinar	80	tubulopapillary
MESO_032	MESO_032_T	FALSE	T	T	T	Provider6	F	59	class1	42485	Smoker	Non exposed	NA	dead	18.5	NA	NA	NA	NA	NA	NA	NA	NA	YES	Cisplatine/Alimta + Avastin	YES	NA	NA	NA	NA	NA	70	0.27	0.710260171396498	80	YES	++	70	20	10	2	++	+	MMB	60	40	solid	100	non
MESO_033	MESO_033_T	FALSE	T	T	T	Provider5	F	77	class3	40631	No smoker	Non exposed	NA	alive	0	NA	NA	NA	NA	NA	NA	NA	NA	YES	Cisplatine/Alimta	YES	NO	NA	NA	NA	NA	60	0.21	0.660258904432988	60	NO	++	60	30	10	2	-	++	MME	100	0	solid	100	non
MESO_034	MESO_034_T	FALSE	T	T	T	Provider5	M	60	class1	40854	Ex-smoker	Exposed	Non exposed	dead	74	1	0.75	2	1972-2005	35	52.5	YES	Pleurectomy	NO	NA	NO	NA	NA	NA	NA	NA	30	0.24	0.642894756785794	50	NO	++	30	40	30	2	-	+	MME	100	0	tubulopapillary	100	non
MESO_035	MESO_035_T	FALSE	T	T	T	Provider5	F	67	class2	40913	No smoker	Exposed	NA	dead	28.2	NA	NA	NA	NA	NA	NA	NA	NA	YES	Cisplatine/Alimta	NA	NA	NA	NA	NA	NA	80	0.28	0.584911228642518	90	NO	++	80	10	10	2	-	+	MME	100	0	solid	100	non
MESO_036	MESO_036_T	FALSE	NA	T	T	Provider5	M	79	class3	41242	NA	Exposed	NA	dead	46.6	NA	NA	NA	NA	NA	NA	NO	NA	NO	NA	YES	NA	NA	NA	NA	NA	65	NA	0.693772269050824	80	NO	++	65	30	5	2	-	+	MME	100	0	trabecular	80	acinar
MESO_037	MESO_037_T	FALSE	T	T	T	Provider5	M	60	class1	41513	Ex-smoker	Non exposed	NA	dead	10.8	NA	NA	NA	NA	NA	NA	YES	Pleurectomy+diaph+cortication	YES	NA	NA	NA	NA	NO	0.0	NA	65	0.49	0.718390250345013	90	NO	++	65	5	30	3	-	++	MME	100	0	solid	100	non
MESO_038	MESO_038_T	FALSE	T	T	T	Provider5	M	81	class3	42137	Ex-smoker	Non exposed	NA	dead	9.1	NA	NA	NA	NA	NA	NA	NA	NA	NA	NA	NA	NA	NA	NO	0.0	NA	40	0.37	0.826275502876515	40	NO	++	40	55	5	3	-	-	MME	100	0	trabecular	100	non
MESO_039	MESO_039_T	FALSE	T	T	T	Provider3	M	54	class1	37818	Smoker	Exposed	Non exposed	dead	81.8	1	0.5	3	1967-2001	36	54	NA	NA	YES	Cisplatine/Gemzar	YES	NO	NA	YES	Lung (Carcinoma)	NA	30	0.17	0.720690977694341	40	NO	++	30	60	10	2	-	++	MME	100	0	acinar	100	non
MESO_040	MESO_040_T	FALSE	T/N	T	T	Provider3	M	69	class2	39399	No smoker	Exposed	Non exposed	dead	9.2	1	0.5	2	1953-1998	47	47	NA	NA	YES	Cisplatine/Alimta	YES	NO	NA	NO	0.0	NA	90	0.47	0.883161767097367	80	NO	++	90	10	0	2	-	-	MME	100	0	solid	100	non
MESO_041	MESO_041_T1	TRUE	T1/T2/N	T1/T2	T1/T2	Provider3	M	71	class2	36900	No smoker	Exposed	Non exposed	dead	9.1	1	0.75	2	1955-1984	31	46.5	YES	Pleuro-pneumectomy	NO	NA	YES	NO	NA	NO	0.0	NA	60	0.31	0.781716897476505	60	NO	++	60	20	20	2	-	++	MME	100	0	acinar	100	non
MESO_042	MESO_042_T1	TRUE	T1/T2/N	T1/T2	T1/T2	Provider3	M	67	class2	37477	Ex-smoker	Exposed	Non exposed	dead	38.6	0.333333333333333	0.25	1	1961-1991	32	2.66666666666667	YES	Pleurectomy	YES	Cisplatine/Alimta	YES	NO	NA	NO	0.0	NA	60	0.28	0.838475941499335	60	NO	++	60	35	5	2	-	+	MME	100	0	acinar	100	non
MESO_043	MESO_043_T	FALSE	T/N	T	T	Provider3	F	90	class3	42047	No smoker	Non exposed	NA	dead	27.6	NA	NA	NA	NA	NA	NA	NA	NA	NA	NA	NA	NA	NA	NA	NA	NA	70	0.39	0.7544434705097	80	NO	++	70	20	10	2	-	-	MME	100	0	acinar	80	solid
MESO_044	MESO_044_T	FALSE	T/N	T	T	Provider2	M	66	class2	40883	Ex-smoker	Exposed	NA	dead	73.7	NA	NA	NA	NA	NA	NA	NO	NA	YES	Cisplatine/Alimta	NO	NO	NA	NA	NA	NA	70	0.15	0.743165733272358	50	NO	++	70	15	15	2	-	++	MME	100	0	trabecular	100	non
MESO_045	MESO_045_T	FALSE	T/N	T	T	Provider2	M	68	class2	40934	Smoker	Exposed	NA	dead	15.8	NA	NA	NA	NA	NA	NA	NA	NA	NA	NA	NA	NO	NA	NA	NA	NA	30	0.13	0.665436669470552	40	NO	++	30	40	30	2	-	++	MME	100	0	solid	100	non
MESO_046	MESO_046_T	FALSE	T/N	T	T	Provider2	M	78	class3	41694	Ex-smoker	Exposed	NA	dead	13.9	NA	NA	NA	NA	NA	NA	NA	NA	NA	NA	NA	NA	NA	NA	NA	NA	70	0.64	0.80656927429953	80	NO	++	70	30	0	2	-	+	MME	100	0	acinar	100	non
MESO_047	MESO_047_T	FALSE	T/N	T	T	Provider2	M	65	class2	41828	Smoker	Exposed	NA	alive	40.7	NA	NA	NA	NA	NA	NA	NA	NA	NA	NA	NA	NA	NA	NA	NA	NA	60	0.15	0.736611269728499	50	NO	++	60	40	0	2	-	-	MME	100	0	NR	100	non
MESO_048	MESO_048_T1	TRUE	T1/T2/N	T1/T2	T1/T2	Provider7	M	83	class3	42261	NA	Exposed	Non exposed	dead	11.5	1	0.5	2	1959-1994	37	37	NA	NA	NA	NA	NA	NA	NA	NA	NA	NA	60	0.56	0.686715647743164	80	NO	++	60	30	10	3	-	+	MME	100	0	trabecular	100	non
MESO_049	MESO_049_T	FALSE	T/N	T	T	Provider7	M	63	class1	42552	NA	Exposed	Non exposed	alive	17	1	0.5	2	1962-1967	7	7	NA	NA	NA	NA	NA	NA	NA	NA	NA	NA	70	0.42	0.846199853681671	80	NO	++	70	30	0	2	-	-	MME	100	0	NR	70	solid
MESO_050	MESO_050_T	FALSE	T/N	T	T	Provider7	M	60	class1	38874	NA	Non exposed	NA	dead	0.1	NA	NA	NA	NA	NA	NA	YES	Pleuro-pneumectomy	NO	NA	NA	NO	NA	NA	NA	NA	30	NA	0.539910951793866	20	YES	++	30	60	10	2	-	+	MME	100	0	trabecular	100	non
MESO_051	MESO_051_T	FALSE	T/N	T	T	Provider7	M	64	class2	40569	NA	Exposed	NA	dead	17.8	NA	NA	NA	NA	NA	NA	YES	Pleuro-pneumectomy	YES	NA	YES	NO	NA	NO	0.0	NA	70	0.33	0.706735584916768	70	NO	++	70	30	0	2	-	+	MME	100	0	solid	50	trabecular
MESO_052	MESO_052_T2	TRUE	T1/T2/N	T1/T2	T1/T2	Provider7	F	56	class1	40679	No smoker	Exposed	NA	dead	34.8	NA	NA	NA	NA	NA	NA	YES	Decortication	YES	Cisplatine/Alimta	YES	NO	NA	NO	0.0	NA	70	0.41	0.756015901069732	70	NO	++	70	25	5	2	-	+	MME	100	0	trabecular	100	non
MESO_053	MESO_053_T	FALSE	T/N	T	T	Provider7	M	63	class1	40026	No smoker	Exposed	NA	dead	15.1	NA	NA	NA	NA	NA	NA	YES	Pleurectomy	NA	NA	NA	NO	NA	NA	NA	NA	80	0.65	0.751034998614577	90	NO	++	80	15	5	2	-	+	MME	100	0	micropapillary	70	acinar
MESO_054	MESO_054_T	FALSE	T/N	NA	T	Provider7	M	70	class2	40830	NA	Exposed	NA	alive	27.1	NA	NA	NA	NA	NA	NA	NA	NA	NA	NA	NA	NA	NA	NA	NA	NA	90	0.42	NA	80	NO	++	90	10	0	2	-	+	MME	100	0	acinar	100	non
MESO_055	MESO_055_T	FALSE	T/N	T	T	Provider7	M	64	class2	40060	Ex-smoker	Exposed	NA	dead	13.9	NA	NA	NA	NA	NA	NA	NA	NA	NA	NA	NA	NO	NA	NA	NA	NA	80	0.15	0.559690492902103	80	NO	++	80	15	5	2	-	+	MME	100	0	acinar	100	non
MESO_056	MESO_056_T2	TRUE	T2/N	T1/T2	T1/T2	Provider3	M	67	class2	42558	No smoker	Exposed	Non exposed	alive	0.7	1	0.5	2	1968-2007	41	41	NA	NA	YES	NA	NA	YES	Tazemetostat	NO	0.0	NA	70	0.49	0.771250056843221	70	NO	++	70	10	20	2	-	++	MMB	90	10	solid	90	acinar
MESO_057	MESO_057_T2	TRUE	T1/T2/N	T1/T2	T1/T2	Provider3	M	69	class2	40351	NA	Exposed	Non exposed	dead	6.1	1	0.5	3	1956-1960	6	9	NO	NA	YES	Carboplatine/Alimta	YES	NO	NA	YES	ENT (Carcinoma); Skin (Carcinoma NP)	NA	80	0.73	0.816020518567157	80	NO	++	80	15	5	2	-	+	MME	100	0	solid	100	non
MESO_058	MESO_058_T2	TRUE	T1/T2/N	T1/T2	T1/T2	Provider3	F	66	class2	38791	No smoker	Exposed	Non exposed	dead	18.4	0.666666666666667	0.5	1	1956.0	2	0.666666666666667	YES	Pleurectomy	YES	Cisplatine/Alimta	YES	NO	NA	NO	0.0	NA	40	NA	0.589649644600378	50	NO	++	40	50	10	2	-	+	MME	100	0	trabecular	100	non
MESO_059	MESO_059_T1	TRUE	T1/T2/N	T1/T2	T1/T2	Provider3	F	46	class1	39701	Ex-smoker	Non exposed	Exposed	dead	66.1	1	0.5	1	1950-1952	4	2	YES	excision of the anterior extremity of the 5th et 4th right ribs	YES	Cisplatine/Alimta	NO	NO	NA	NO	0.0	NA	10	NA	0.687926586690521	40	YES	++	10	80	10	2	-	+	MME	100	0	papillary	100	non
MESO_060	MESO_060_T	FALSE	T/N	T	T	Provider6	M	58	class1	38446	No smoker	Non exposed	Non exposed	dead	0	0	0	0	0.0	0	0	YES	Pleurectomy	NO	NA	NO	NO	NA	YES	Hodgkin lymphoma	NA	90	0.75	0.770301262816165	90	NO	++	90	10	0	1	-	+	MME	100	0	acinar	100	non
MESO_061	MESO_061_T	FALSE	T/N	T	T	Provider6	M	56	class1	42165	Smoker	Exposed	NA	alive	29.7	NA	NA	NA	NA	NA	NA	YES	Lobectomy	NA	NA	NA	NA	NA	NO	0.0	NA	80	0.17	0.411821866475415	80	NO	++	80	5	15	3	-	+	MME	100	0	NR	100	non
MESO_062	MESO_062_T2	TRUE	T1/T2/N	T1/T2	T1/T2	Provider4	F	62	class1	42422	No smoker	Non exposed	NA	alive	21.2	NA	NA	NA	NA	NA	NA	NA	NA	NA	NA	NA	NA	NA	NA	NA	NA	80	0.26	0.759904086071209	80	NO	++	80	15	5	2	-	+	MME	100	0	trabecular	100	non
MESO_063	MESO_063_T	FALSE	T/N	T	T	Provider4	M	72	class3	42418	NA	Exposed	NA	dead	25.9	NA	NA	NA	NA	NA	NA	NA	NA	NA	NA	NA	NA	NA	NA	NA	NA	80	0.16	0.71960986595764	70	NO	++	80	15	5	2	-	-	MME	100	0	solid	60	acinar
MESO_064	MESO_064_T	FALSE	T/N	T	T	Provider4	M	74	class3	42150	Smoker	Exposed	Non exposed	dead	27.3	0.666666666666667	0.25	1	1961-1966	7	1.16666666666667	NA	NA	YES	Cisplatine/Alimta	YES	NA	NA	NO	0.0	NA	95	0.57	0.828251536030672	80	NO	++	95	5	0	2	-	+	MMB	60	40	tubulopapillary	100	non
MESO_065	MESO_065_T	FALSE	T/N	T	T	Provider4	F	54	class1	42426	Ex-smoker	Exposed	NA	alive	21.1	NA	NA	NA	NA	NA	NA	NA	NA	NA	NA	NA	NA	NA	NO	0.0	NA	100	0.36	0.726644584328157	100	NO	-	100	0	0	2	-	-	MME	100	0	macrocystic	100	non
MESO_066	MESO_066_T	FALSE	T/N	NA	T	Provider3	M	65	class2	38022	Ex-smoker	Exposed	Non exposed	dead	15	1	0.75	2	1959-1999	42	63	NA	NA	YES	Cisplatine/Alimta	YES	NO	NA	NO	0.0	NA	30	0.17	NA	40	NO	++	30	60	10	2	+	+	MME	100	0	solid	100	non
MESO_067	MESO_067_T	FALSE	T/N	NA	T	Provider3	F	62	class1	37823	No smoker	Exposed	Non exposed	dead	54.6	0.666666666666667	0.5	1	1963-2001	40	13.3333333333333	YES	Decortication	YES	Cisplatine/Alimta	YES	NO	NA	NO	0.0	NA	30	0.25	NA	70	YES	+	30	70	0	2	-	++	MME	100	0	acinar	100	non
MESO_068	MESO_068_T	FALSE	T/N	NA	NA	Provider3	M	74	class3	38134	No smoker	Exposed	Non exposed	dead	25.3	1	0.5	1	1945-1980	37	18.5	NA	NA	YES	Oxaliplatine/Gemzar	NA	NO	NA	NO	0.0	NA	80	0.4	NA	60	YES	++	80	15	5	2	-	++	MMB	80	20	solid	100	non
MESO_069	MESO_069_T	FALSE	T/N	NA	T	Provider2	M	77	class3	41317	No smoker	Non exposed	Non exposed	dead	37.3	0	0	0	0.0	0	0	NA	NA	YES	NA	NA	NA	NA	NA	NA	NA	100	0.37	NA	90	NO	++	100	0	0	2	-	-	MME	100	0	acinar	100	non
MESO_070	MESO_070_T	FALSE	T/N	NA	T	Provider7	F	77	class3	42184	No smoker	Exposed	Non exposed	dead	15.2	1	0.75	2	1963-1987	26	39	NA	NA	YES	Cisplatine/Alimta	YES	NA	NA	NO	0.0	NA	30	0.21	NA	30	NO	++	30	25	45	2	+	+	MME	100	0	solid	100	non
MESO_071	MESO_071_T	FALSE	T/N	NA	T	Provider3	M	72	class3	42549	No smoker	Exposed	Non exposed	dead	14.4	1	0.75	1	1974-2011	39	29.25	NA	NA	NA	NA	NA	NA	NA	NO	0.0	NA	90	0.89	NA	70	NO	+	90	10	0	2	+	++	MME	100	0	solid	100	non
MESO_072	MESO_072_T	FALSE	T/N	NA	T	Provider3	M	56	class1	40268	Ex-smoker	Exposed	NA	dead	13.1	NA	NA	NA	NA	NA	NA	NA	NA	NA	NA	NA	NO	NA	NA	NA	NA	30	0.24	NA	30	NO	++	30	70	0	2	-	+	MME	100	0	trabecular	90	solid
MESO_073	MESO_073_T	FALSE	T/N	NA	T	Provider3	F	70	class2	42678	NA	Non exposed	NA	dead	22.4	NA	NA	NA	NA	NA	NA	NA	NA	NA	NA	NA	YES	Tazemetostat	NA	NA	NA	90	0.65	NA	80	NO	++	90	10	0	2	-	+	MME	100	0	solid	100	non
MESO_074	MESO_074_T	FALSE	T	T	T	Provider1	F	45	class1	36651	NA	Non exposed	NA	alive	0	NA	NA	NA	NA	NA	NA	NA	NA	NA	NA	NA	NO	NA	NA	NA	NA	90	0.54	0.803250374851547	100	NO	+	90	5	5	2	-	++	MME	100	0	acinar	100	non
MESO_075	MESO_075_T	FALSE	T	T	T	Provider1	F	53	class1	37523	NA	Exposed	Non exposed	alive	14	0.333333333333333	0.5	1	1963-1968	7	1.16666666666667	YES	Pleuro-pneumectomy	NA	NA	NA	NO	NA	NA	NA	NA	70	0.48	0.649345820952536	80	NO	++	70	30	0	2	-	++	MME	100	0	tubulopapillary	100	non
MESO_076	MESO_076_T	FALSE	T/N	T	T	Provider3	M	50	class1	38763	Ex-smoker	Exposed	NA	alive	135.2	NA	NA	NA	NA	NA	NA	NO	NA	YES	Cisplatine/Alimta	YES	NO	NA	YES	Kidney (Carcinoma)	NA	20	NA	0.684152128098765	30	NO	+	20	80	0	2	-	++	MME	100	0	tubulopapillary	100	non
MESO_077	MESO_077_T	FALSE	T	T	T	Provider6	M	36	class1	39594	Ex-smoker	Exposed	NA	dead	93.7	NA	NA	NA	NA	NA	NA	YES	Decortication+pleurectomy+pleuro-pneumectomy	YES	Cisplatine/Alimta	YES	NO	NA	NO	0.0	NA	60	0.25	0.73472760667612	80	NO	++	60	40	0	2	-	+	MME	100	0	acinar	70	tubulopapillary
MESO_078	MESO_078_T	FALSE	T	T	T	Provider3	M	63	class1	39903	No smoker	Exposed	Non exposed	dead	7.3	0.333333333333333	0.25	1	1961-1964	5	0.416666666666667	NA	NA	NA	NA	NA	NO	NA	NA	NA	NA	80	0.57	0.885787787219824	90	NO	++	80	15	5	2	-	+	MME	100	0	solid	100	non
MESO_079	MESO_079_T	FALSE	T	T	T	Provider1	M	82	class3	40266	NA	Exposed	NA	dead	24	NA	NA	NA	NA	NA	NA	NA	NA	NA	NA	NA	NO	NA	YES	Colon (Carcinoma)	NA	70	0.16	0.532767942219208	80	NO	++	70	20	10	2	-	+	MME	100	0	tubulopapillary	100	non
MESO_080	MESO_080_T	FALSE	T	T	T	Provider8	M	57	class1	40289	Ex-smoker	Exposed	NA	dead	10.8	NA	NA	NA	NA	NA	NA	YES	Pneumectomy	NA	NA	NA	NO	NA	NA	NA	NA	100	0.56	0.709321784701414	70	NO	++	100	0	0	2	-	+	MMB	60	40	acinar	100	non
MESO_081	MESO_081_T	FALSE	T	T	T	Provider8	F	61	class1	40491	NA	Exposed	NA	dead	7.8	NA	NA	NA	NA	NA	NA	NA	NA	NA	NA	NA	NO	NA	NA	NA	NA	90	0.41	0.721501237402898	90	NO	++	90	5	5	2	-	+	MME	100	0	acinar	100	non
MESO_082	MESO_082_T	FALSE	T	T	T	Provider8	M	64	class2	40490	NA	Exposed	NA	dead	4.1	NA	NA	NA	NA	NA	NA	NA	NA	NA	NA	NA	NO	NA	NA	NA	NA	80	0.52	0.745784720412509	70	NO	++	80	20	0	2	+	+	MME	100	0	solid	100	non
MESO_083	MESO_083_T	FALSE	T	T	T	Provider8	M	72	class3	40553	NA	Exposed	NA	dead	12	NA	NA	NA	NA	NA	NA	NA	NA	NA	NA	NA	NO	NA	NA	NA	NA	90	0.59	0.812978642368653	90	NO	++	90	5	5	2	-	+	MME	100	0	tubulopapillary	70	micropapillary
MESO_084	MESO_084_T	FALSE	T	T	T	Provider8	M	73	class3	40821	NA	Exposed	NA	dead	3	NA	NA	NA	NA	NA	NA	NA	NA	NA	NA	NA	NO	NA	NA	NA	NA	80	0.41	0.752151022849934	70	NO	++	80	15	5	2	-	-	MME	100	0	acinar	60	solid
MESO_085	MESO_085_T	FALSE	T	T	T	Provider8	M	85	class3	40864	Ex-smoker	Exposed	NA	dead	0.7	NA	NA	NA	NA	NA	NA	NA	NA	NO	NA	NA	NA	NA	NA	NA	NA	80	0.65	0.860803207766827	90	NO	++	80	15	5	2	-	++	MME	100	0	solid	60	acinar
MESO_086	MESO_086_T	FALSE	T	T	T	Provider6	F	83	class3	40876	No smoker	Non exposed	Non exposed	dead	20.9	0	0	0	0.0	0	0	NA	NA	YES	Alimta	YES	NA	NA	YES	Breast (NP)	YES	70	0.38	0.788846638522916	90	NO	++	70	20	10	2	-	+	MME	100	0	tubulopapillary	70	acinar
MESO_087	MESO_087_T	FALSE	T	T	T	Provider1	F	68	class2	41016	No smoker	Non exposed	NA	dead	41.9	NA	NA	NA	NA	NA	NA	NA	NA	YES	NA	YES	NA	NA	NO	0.0	NA	90	0.27	0.772674501714079	50	NO	++	90	10	0	2	-	++	MME	100	0	tubulopapillary	100	non
MESO_088	MESO_088_T	FALSE	T	T	T	Provider8	M	65	class2	41032	No smoker	Exposed	NA	dead	11.9	NA	NA	NA	NA	NA	NA	NA	NA	NA	NA	NA	NO	NA	NO	0.0	NA	80	0.66	0.782342922928225	90	NO	++	80	15	5	2	-	+	MME	100	0	solid	100	non
MESO_089	MESO_089_T	FALSE	T	T	T	Provider2	M	72	class3	41816	Smoker	Exposed	NA	dead	32.4	NA	NA	NA	NA	NA	NA	NA	NA	YES	Carboplatine/Alimta	NA	NA	NA	NA	NA	NA	50	0.52	0.841166720768342	80	NO	++	50	50	0	2	-	+	MME	95	5	trabecular	50	solid
MESO_090	MESO_090_T	FALSE	T/N	T	T	Provider3	M	69	class2	41928	No smoker	Exposed	Non exposed	alive	37.4	1	0.75	2	1965-1997	34	51	NO	NA	YES	Cisplatine/Alimta	YES	NA	NA	NA	NA	NA	80	0.59	0.716799067348881	30	NO	++	80	10	10	2	-	+	MME	100	0	acinar	70	tubulopapillary
MESO_091	MESO_091_T	FALSE	T	T	T	Provider4	M	56	class1	42327	Ex-smoker	Exposed	NA	dead	11.1	NA	NA	NA	NA	NA	NA	NA	NA	NA	NA	NA	NA	NA	YES	Hodgkin lymphoma	YES	80	0.55	0.718538558350757	100	NO	++	80	15	5	2	-	+	MME	100	0	tubulopapillary	80	micropapillary
MESO_092	MESO_092_T	FALSE	T	T	T	Provider4	M	63	class1	42541	No smoker	Exposed	NA	dead	5.9	NA	NA	NA	NA	NA	NA	NA	NA	NA	NA	NA	NA	NA	NO	0.0	NA	80	0.6	0.648980595566938	80	NO	++	80	20	0	2	-	++	MME	100	0	acinar	100	non
MESO_093	MESO_093_T	FALSE	T/N	T	T	Provider7	F	43	class1	42877	NA	Non exposed	NA	dead	13	NA	NA	NA	NA	NA	NA	YES	Pleuro-pneumectomy	YES	NA	NA	NA	NA	NA	NA	NA	90	0.4	0.680343282457237	90	NO	+	90	5	5	2	-	+	MME	100	0	acinar	100	non
MESO_094	MESO_094_T1	TRUE	T1/T2	T1/T2	T1/T2	Provider3	M	66	class2	37643	NA	Exposed	Non exposed	dead	1.9	0.666666666666667	0.5	1	1955-1984	31	10.3333333333333	NA	NA	YES	Cisplatine/Alimta	NA	NO	NA	NA	NA	NA	80	0.18	0.608413637521008	70	YES	++	80	15	5	3	+	+	MMB	90	10	solid	50	acinar
MESO_095	MESO_095_T	FALSE	T	T	T	Provider3	M	55	class1	37389	Ex-smoker	Exposed	Non exposed	dead	12.8	1	0.75	3	1968-1989	23	51.75	NA	NA	YES	Tomudex/Eloxatine (TOMOX)	NA	NO	NA	NO	0.0	NA	80	0.27	0.61009466162477	100	NO	++	80	15	5	1	-	+	MMB	30	70	tubulopapillary	50	trabecular
MESO_097	MESO_097_T	FALSE	T	T	T	Provider3	M	67	class2	37823	Ex-smoker	Exposed	Non exposed	dead	4.5	1	0.75	4	1955-1992	39	117	NO	NA	YES	Cisplatine/Alimta	YES	NO	NA	NO	0.0	NA	60	0.58	0.831945563241964	90	NO	++	60	40	0	2	-	+	MMS	10	90	0.0	NA	0.0
MESO_098	MESO_098_T	FALSE	T	T	T	Provider7	M	80	class3	38653	NA	Non exposed	NA	dead	0.4	NA	NA	NA	NA	NA	NA	NA	NA	YES	NA	NA	NO	NA	NA	NA	NA	95	0.55	0.803063387813593	100	NO	++	95	5	0	3	-	+	MMS	10	90	0.0	NA	0.0
MESO_099	MESO_099_T	FALSE	T	T	T	Provider7	M	80	class3	39567	Ex-smoker	Exposed	Non exposed	dead	4.4	1	0.5	2	1949-1986	39	39	NA	NA	YES	NA	NA	NO	NA	NO	0.0	NA	95	0.25	0.721209993158181	100	NO	++	95	0	5	3	-	++	MMS	10	90	0.0	NA	0.0
MESO_100	MESO_100_T	FALSE	T	T	T	Provider7	M	75	class3	39657	NA	Exposed	NA	dead	2.4	NA	NA	NA	NA	NA	NA	NA	NA	NA	NA	NA	NO	NA	NA	NA	NA	90	0.42	0.780292283019668	100	NO	++	90	0	10	3	-	+	MMS	20	80	0.0	NA	0.0
MESO_101	MESO_101_T	FALSE	T	T	T	Provider3	M	56	class1	39825	No smoker	Non exposed	Exposed	dead	17.1	1	0.25	1	1971-1973+1980	4	1	YES	Decortication	YES	Cisplatine/Alimta + Avastin	YES	NO	NA	NO	0.0	NA	80	0.62	0.739108959744826	90	NO	++	80	10	10	2	-	++	MMS	0	100	0.0	NA	0.0
MESO_102	MESO_102_T	FALSE	T	T	T	Provider7	M	69	class2	40141	No smoker	Exposed	Non exposed	dead	12.9	1	0.75	3	1964-1995	33	74.25	NA	NA	NA	NA	YES	NO	NA	NO	0.0	NA	100	0.8	0.825809275955774	100	NO	++	100	0	0	3	-	++	MMS	0	100	0.0	NA	0.0
MESO_103	MESO_103_T	FALSE	NA	T	T	Provider3	F	64	class2	40554	No smoker	Exposed	Non exposed	dead	10.1	1	1	3	1973-1996	25	75	NO	NA	YES	Cisplatine/Alimta + Avastin	NA	NA	NA	NO	0.0	NA	70	NA	0.73568024797346	100	YES	++	70	5	25	1	-	+	MMS	0	100	0.0	NA	0.0
MESO_104	MESO_104_T	FALSE	T	T	T	Provider8	F	69	class2	41138	No smoker	Non exposed	NA	dead	4.8	NA	NA	NA	NA	NA	NA	NA	NA	NA	NA	NA	NO	NA	YES	Breast (Carcinoma)	YES	95	0.51	0.897767458782031	55	NO	++	95	5	0	3	++	++	MMS	0	100	0.0	NA	0.0
MESO_105	MESO_105_T	FALSE	T	T	T	Provider5	M	75	class3	41004	NA	NA	NA	dead	0.5	NA	NA	NA	NA	NA	NA	NO	NA	NO	NA	NO	NO	NA	NA	NA	NA	90	0.62	0.772685876798592	60	NO	+	90	0	10	1	++	+	MMS	10	90	0.0	NA	0.0
MESO_106	MESO_106_T	FALSE	T	T	T	Provider5	F	79	class3	41053	NA	NA	NA	dead	37.3	NA	NA	NA	NA	NA	NA	NO	NA	YES	Carboplatine/Alimta	NA	NA	NA	NO	0.0	NA	55	0.95	0.524213921835345	60	NO	-	55	5	40	1	-	++	MMS	5	95	0.0	NA	0.0
MESO_107	MESO_107_T	FALSE	T	T	T	Provider5	F	57	class1	41130	Ex-smoker	Non exposed	NA	dead	1.4	NA	NA	NA	NA	NA	NA	YES	Pleuro-pulmonary decortication	NO	NA	NO	NA	NA	NO	0.0	NA	80	0.24	0.80958745226558	80	NO	++	80	15	5	3	+	++	MMB	20	80	solid	100	non
MESO_108	MESO_108_T	FALSE	T	T	T	Provider6	F	53	class1	41144	No smoker	Non exposed	NA	dead	2.2	NA	NA	NA	NA	NA	NA	NA	NA	NA	NA	NA	NA	NA	NA	NA	NA	90	0.69	0.652627575293446	70	NO	+	90	5	5	2	+	+	MMS	20	80	0.0	NA	0.0
MESO_109	MESO_109_T	FALSE	T	T	T	Provider5	M	71	class2	41430	No smoker	Exposed	NA	dead	3.9	NA	NA	NA	NA	NA	NA	NO	NA	NO	NA	NO	NO	NA	YES	Prostate (NP);Thymoma	NA	90	0.4	0.811776228140482	80	NO	++	90	5	5	2	-	+	MMB	20	80	solid	100	non
MESO_110	MESO_110_T	FALSE	T	T	T	Provider7	M	82	class3	41487	NA	Exposed	Non exposed	dead	15.7	1	0.25	2	1953-1971	20	10	NA	NA	NA	NA	NA	NA	NA	NA	NA	NA	95	0.53	0.569147972833696	100	NO	++	95	0	5	3	-	+	MMS	0	100	0.0	NA	0.0
MESO_111	MESO_111_T	FALSE	T	T	T	Provider5	F	71	class2	40806	No smoker	Exposed	NA	alive	34.1	NA	NA	NA	NA	NA	NA	NA	NA	YES	Cisplatine/Alimta	YES	NA	NA	YES	Colon (ADC)	NO	95	0.91	0.766963178420242	90	NO	++	95	5	0	3	-	+	MMB	15	85	tubulopapillary	90	trabecular
MESO_112	MESO_112_T	FALSE	T	T	T	Provider5	M	64	class2	42641	Ex-smoker	Exposed	NA	dead	1.2	NA	NA	NA	NA	NA	NA	NO	NA	NO	NA	NA	NO	NA	NO	0.0	NA	100	0.53	0.866226353349094	90	NO	++	100	0	0	1	-	+	MMB	70	30	solid	100	non
MESO_113	MESO_113_T	FALSE	T	T	T	Provider6	M	55	class1	43097	Ex-smoker	Exposed	NA	alive	13.1	NA	NA	NA	NA	NA	NA	NO	NA	YES	Cisplatine/Alimta + Avastin	YES	YES	Nivolumab	NO	0.0	NA	90	0.4	0.749685432613336	70	NO	++	90	0	10	2	-	+	MMS	0	100	0.0	NA	0.0
MESO_114	MESO_114_T	FALSE	NA	NA	T	Provider5	M	72	class3	40766	NA	NA	NA	dead	1.4	NA	NA	NA	NA	NA	NA	NO	NA	NO	NA	NO	NA	NA	NA	NA	NA	90	NA	NA	90	NO	++	90	5	5	1	-	++	MMS	10	90	0.0	NA	0.0
MESO_115	MESO_115_T	FALSE	NA	T	T	Provider3	M	46	class1	36070	NA	Exposed	Non exposed	dead	15.6	0.666666666666667	0.75	2	1970-1998	30	30	YES	Decortication	NO	NA	YES	NO	NA	NO	0.0	NA	60	NA	0.793518607063697	NA	NO	-	60	40	0	2	-	-	MMB	60	40	solid	100	non
MESO_116	MESO_116_T	FALSE	T	NA	T	Provider3	M	66	class2	36845	No smoker	Non exposed	NA	dead	0.9	NA	NA	NA	NA	NA	NA	YES	Pleuro-pneumectomy	NO	NA	YES	NO	NA	NO	0.0	NA	95	0.29	NA	NA	NO	++	95	0	5	2	-	++	MMS	0	100	0.0	NA	0.0
MESO_117	MESO_117_T	FALSE	T	T	T	Provider3	F	70	class2	39097	No smoker	Non exposed	NA	dead	0.6	NA	NA	NA	NA	NA	NA	YES	Pleurectomy	NO	NA	NO	NO	NA	NO	0.0	NA	90	0.3	0.85949922971706	NA	NO	++	90	5	5	2	-	+	MMB	80	20	solid	100	non
MESO_118	MESO_118_T	FALSE	T	T	T	Provider3	M	59	class1	39889	NA	Exposed	Non exposed	dead	9.5	1	0.5	2	1969-1996	29	29	YES	Pleuro-pneumectomy	YES	Cisplatine/Alimta	YES	NO	NA	NO	0.0	NA	100	0.26	0.792626833020232	NA	NO	++	100	0	0	3	+	+	MMB	60	40	solid	100	non
MESO_119	MESO_119_T	FALSE	T	T	T	Provider3	M	58	class1	40189	No smoker	Exposed	Non exposed	dead	19.4	1	0.5	2	1971-1993	24	24	NA	NA	NA	NA	NA	NO	NA	NO	0.0	NA	80	0.45	0.795739799074929	NA	NO	++	80	20	0	2	-	+	MME	90	10	trabecular	90	acinar
MESO_120	MESO_120_T	FALSE	T	T	T	Provider3	M	56	class1	40357	No smoker	Exposed	Non exposed	dead	15.9	1	0.75	3	1976-2000	26	58.5	NA	NA	NA	NA	NA	NO	NA	NO	0.0	NA	80	0.26	0.751632835800832	NA	NO	++	80	15	5	2	-	++	MME	100	0	trabecular	60	acinar
MESO_121	MESO_121_T	FALSE	T	T	T	Provider3	M	79	class3	40947	No smoker	Exposed	Non exposed	dead	14	0.666666666666667	0.25	2	1957-1971	16	5.33333333333333	NA	NA	NA	NA	NA	NO	NA	NA	NA	NA	40	0.46	0.913948602106323	NA	NO	++	40	60	0	2	-	+	MME	100	0	trabecular	100	non
MESO_122	MESO_122_T	FALSE	T	T	T	Provider3	F	80	class3	40988	No smoker	Exposed	NA	dead	4.8	NA	NA	NA	NA	NA	NA	NA	NA	NA	NA	NA	NO	NA	NO	0.0	NA	70	0.32	0.661999543977008	NA	NO	++	70	10	20	2	-	-	MMB	30	70	solid	100	non
MESO_123	MESO_123_T	FALSE	T	T	T	Provider3	M	84	class3	41996	NA	Exposed	Non exposed	dead	1.2	1	0.75	2	1947-1969	24	36	NO	NA	NO	NA	NO	NO	NA	NA	NA	NA	90	0.48	0.850558443826017	NA	NO	++	90	10	0	2	-	+	MMB	70	30	trabecular	60	acinar
MESO_124	MESO_124_T	FALSE	T	T	T	Provider3	F	67	class2	42082	NA	Exposed	Non exposed	dead	13.1	1	1	3	1970-1999	31	93	YES	Decortication	NA	NA	YES	NO	NA	NO	0.0	NA	80	0.2	0.736187308837632	NA	NO	++	80	20	0	2	-	++	MMB	30	70	solid	100	non
[truncated: 46 more columns]

## Sheet: S3 Sample overview - Dictionary
Table S3: Sample and cohort overview - Dictionary
Sample information
ID_MESOMICS	Sample	ITH
Identifier within the MESOMICS project	Sample used in cohort	Is this sample part of the 13 multi-regional sequencing sub-cohort
Sequencing data
WGS	RNA	850K
Which samples were sequenced (T: tumor; N: matched normal/blood; T1/T2: regions 1 and 2 from a same ITH tumor)
Clinical data
Provider	Sex	Age	Age_class	Birth.Date	Sample.Date	Smoking	Professional.Asbestos	ExtraProfessional.Asbestos	Survival.Censor	Survival.Time	Asbestos.Exposure.probability	Asbestos.Exposure.frequency	Asbestos.Exposure.intensity	Asbestos.Exposure.period	Asbestos.Exposure.duration	Asbestos.Score	Surgery	Surgery.type	Chimio	Chimio.type	Radioth	Immunoth	Immunoth.type	History.of.cancer	History.Location	History.Radiotherapy
Anonymized sample provider	Standard clinical information Standard clinical information		3-class discretised age (1: lowest, 3: greatest)	Date of birth in DD/MM/YYYY format	Date of sample collection in DD/MM/YYYY format	Exposure information			survival information		no evidence found-0, possible-1/3, likely-2/3, and very likely-1	sporadic-0.25, intermittent-0.5, frequent-0.75, and persistent-1	low-1, intermediate-2, high-3, and very high-4	Period (calendar years) of known exposure	Total duration of exposure in years (from previous column)	Combined score taking into account probability, frequency, intensity, and duration	Treatment of MPM (done after sample collection)							History of independent cancer before MPM diagnosis, and previous treatment information
Purity estimations
Purity.Patho	Purity.WGS.PURPLE	Purity.RNA
Purity estimated by our pathologist from whole-slide images	Purity estimated by PURPLE from WGS data	Purity estimated by quanTIseq from RNA-seq data
Pathological review
Tumor.content	Macrodissection	Slide.Quality	Tumor.cell	Normal.cell	Immune.cell	Grade	Necrosis	Vessel	Type	Epithelioid.Component	Sarcomatoid.Component	Subtype1	Subtype1.Component	Subtype2	Subtype2.Component	Cytological.Variant1	Cytological.Variant1.Component	Cytological.Variant2	Cytological.Variant2.Component	Stroma1	Stroma1.Component	Stroma2	Stroma2.Component	Prognosis	Sarcomatoid.Characteristics	Type.FFPE	Epithelioid.Component.FFPE	Sarcomatoid.Component.FFPE	Subtype1.FFPE	Subtype1.Component.FFPE	Subtype2.FFPE	Subtype2.Component.FFPE	Grade.FFPE	IHC.BAP1
% of tumor in the slide	Was a microdissection performed to improve tumor content before sequencing?	Assessment of the quality of the whole-slide image for performing the pathological review (-: poor quality; +: adequate quality; ++: perfect quality)	% of cells estimated by our pathologist (the 3 columns sum to 100%)			Tumor grade (1 to 3)	Presence of necrosis (-: none; +: some; ++: much)	Presence of blood vessels (-: none; +: some; ++: much)	WHO histopathological type (MME: epithelioid, MMB: biphasic, MMS: sarcomatoid)	% of the tumor that are MME and MMS, respectively (sum to 100%)	% of the tumor that is MMS	First MME subtype name	First MME subtype %	Second MME subtype name	Second MME subtype %	Name of 2 major cytological variants detected and their % (sum to 100%)				Name of 2 major stromal variants detected and their % (sum to 100%)				A priori prognosis group based on pathological review	Additional comments about MMS component	Same variables but estimated from FFPE rather than Fresh Frozen tissue								BAP1 protein expression based on IHC?
Immune deconvolution from RNA-seq
B.cells.quanTIseq	Macrophages.M1.quanTIseq	Macrophages.M2.quanTIseq	Monocytes.quanTIseq	Neutrophils.quanTIseq	NK.cells.quanTIseq	T.cells.CD4.quanTIseq	T.cells.CD8.quanTIseq	Tregs.quanTIseq	Dendritic.cells.quanTIseq	Total Immune cells.quanTIseq
Proportions of cells estimated by quanTIseq (sum to 1)
Immune deconvolution from methylation
Epi.EpiDISH	Fib.EpiDISH	B.EpiDISH	NK.EpiDISH	CD4T.EpiDISH	CD8T.EpiDISH	Mono.EpiDISH	Neutro.EpiDISH	Eosino.EpiDISH
Proportions of cells estimated by EpiDISH (sum to 1)
Clonal reconstruction
Subclone.detected	Clonal (early)	Clonal (late)	Clonal (unspecified)	Subclonal (in selected subclone)	Subclonal (in neutral tail)
Was a subclone detected by MOBSTER?	Proportion of alterations classified in each category (sum to 1)

## Sheet: S4 MOFA factors
Table S4: MOFA MESOMICS and its associations, and replication in the TCGA and Bueno cohorts
		MOFA MESOMICS										MOFA TCGA										MOFA TCGA rotated										MOFA Bueno										MOFA 3-cohorts
Sample	Cohort	Ploidy_factor.MESOMICS	Morphology_factor.MESOMICS	Adaptive-response_factor.MESOMICS	CIMP-index_factor.MESOMICS	LF5.MESOMICS	LF6.MESOMICS	LF7.MESOMICS	LF8.MESOMICS	LF9.MESOMICS	LF10.MESOMICS	LF1.TCGA	LF2.TCGA	LF3.TCGA	LF4.TCGA	LF5.TCGA	LF6.TCGA	LF7.TCGA	LF8.TCGA	LF9.TCGA	LF10.TCGA	Ploidy_factor.TCGA_rotated	Morphology_factor.TCGA_rotated	Adaptive-response_factor.TCGA_rotated	CIMP-index_factor.TCGA_rotated	LF5.TCGA_rotated	LF6.TCGA_rotated	LF7.TCGA_rotated	LF8.TCGA_rotated	LF9.TCGA_rotated	LF10.TCGA_rotated	Ploidy_factor.Bueno	Morphology_factor.Bueno	Adaptive-response_factor.Bueno	CIMP-index_factor.Bueno	LF5.Bueno	LF6.Bueno	LF7.Bueno	LF8.Bueno	LF9.Bueno	LF10.Bueno	Ploidy_factor.3-cohorts	Morphology_factor.3-cohorts	Adaptive-response_factor.3-cohorts	CIMP-index_factor.3-cohorts	LF5.3-cohorts	LF6.3-cohorts	LF7.3-cohorts	LF8.3-cohorts
MESO_001_T	MESOMICS	0.450989010130631	-0.505554957853686	-0.146773428142313	-1.04108276997475	-0.334231330969919	0.274430438019782	0.165816066144927	0.0684898097753212	0.53209667120442	0.0120104709825264	NA	NA	NA	NA	NA	NA	NA	NA	NA	NA	NA	NA	NA	NA	NA	NA	NA	NA	NA	NA	NA	NA	NA	NA	NA	NA	NA	NA	NA	NA	0.418114921557036	-0.713877405538272	-0.33887707480163	-1.41685819195059	-0.692813277473356	-0.150503816153416	-0.490285471662163	0.335063073361149
MESO_002_T2	MESOMICS	-0.379907310178626	-1.59768917465891	1.05339920005207	-1.90395410032449	-0.376144320012122	0.162492533128458	0.170217228078456	-0.464413888085432	0.381316618588971	0.507672910504157	NA	NA	NA	NA	NA	NA	NA	NA	NA	NA	NA	NA	NA	NA	NA	NA	NA	NA	NA	NA	NA	NA	NA	NA	NA	NA	NA	NA	NA	NA	-0.484514746410226	-2.70484455806911	1.06165705080224	-4.18364478451063	-0.893971086810313	-0.0253036439230743	-0.908872534643824	0.206498063892487
MESO_003_T2	MESOMICS	-0.347581164698286	-0.154642141823612	-0.777951913869495	-1.89963959906826	0.531652614109358	-0.534270366627398	0.0322874549066577	0.288761335446381	-1.28874580787878	1.01431762471852	NA	NA	NA	NA	NA	NA	NA	NA	NA	NA	NA	NA	NA	NA	NA	NA	NA	NA	NA	NA	NA	NA	NA	NA	NA	NA	NA	NA	NA	NA	-0.0971205277500016	-0.0399832761275613	-1.73078804524551	-3.8572889871937	-0.505580639090775	-1.34293528357039	-0.0435390928031542	-0.868205244269982
MESO_006_T	MESOMICS	-0.540197795998284	0.770988661111716	-2.58018542928364	2.35845350554632	0.65098392730645	-2.57645849371014	-0.883409387443872	0.344046326450892	-0.284019696724656	-2.32998252330903	NA	NA	NA	NA	NA	NA	NA	NA	NA	NA	NA	NA	NA	NA	NA	NA	NA	NA	NA	NA	NA	NA	NA	NA	NA	NA	NA	NA	NA	NA	-0.237931977450092	3.56615516008137	-1.84976809865581	3.80805788296026	-2.90685209546883	0.702851385693262	0.406286004713468	0.248225464461032
MESO_007_T	MESOMICS	5.36722755937645	2.52994239162159	-0.872023600670499	-1.76662076610116	0.374115668432838	-1.77755094312053	-0.800038568577999	0.469309987496123	-3.08593120570901	-0.381148838322705	NA	NA	NA	NA	NA	NA	NA	NA	NA	NA	NA	NA	NA	NA	NA	NA	NA	NA	NA	NA	NA	NA	NA	NA	NA	NA	NA	NA	NA	NA	5.7262619541618	4.58944107111432	-0.248942780799773	-2.99119946980753	0.334324029515348	0.705293411028179	1.88638615959496	-1.8790942187994
MESO_009_T	MESOMICS	0.269630062417737	0.238647669275936	0.299433494436864	-1.5969112978215	-0.770070128890421	-0.980692596048121	-0.190043848109308	0.108327834290296	-0.00476305978759523	-0.116991080344286	NA	NA	NA	NA	NA	NA	NA	NA	NA	NA	NA	NA	NA	NA	NA	NA	NA	NA	NA	NA	NA	NA	NA	NA	NA	NA	NA	NA	NA	NA	0.278107707275074	0.185769215923737	1.69390127330397	-2.43842919277274	-0.340350203982528	-0.408529132993201	-0.633751068051732	0.0154150591892809
MESO_010_T	MESOMICS	-0.160541775131951	0.648004061101498	-1.6898916114818	-0.745193509807178	2.18528488856142	-0.661890612288283	1.35189454110745	-0.670781343082391	-1.63118168732081	-0.276527265825123	NA	NA	NA	NA	NA	NA	NA	NA	NA	NA	NA	NA	NA	NA	NA	NA	NA	NA	NA	NA	NA	NA	NA	NA	NA	NA	NA	NA	NA	NA	-0.441847045804368	2.84516778782483	-1.10008626381144	-0.82150866852963	-1.9478240003938	0.145147523337207	0.970342913778685	-1.55146653779757
MESO_011_T	MESOMICS	-0.631126980201936	0.819021492231289	-1.50263012203314	-1.37093858388729	0.64564232574984	-0.986250821976133	-0.106422103726202	-0.138046536193315	-1.77882606434446	1.64117285447627	NA	NA	NA	NA	NA	NA	NA	NA	NA	NA	NA	NA	NA	NA	NA	NA	NA	NA	NA	NA	NA	NA	NA	NA	NA	NA	NA	NA	NA	NA	-0.3643942436526	2.45744499201517	-0.747311312818336	-1.81796340662822	-1.50048786997443	-0.491261677997427	-0.560666607410598	-1.2710691691623
MESO_012_T	MESOMICS	-0.40652645820624	-0.123958483409823	2.42715556498528	-1.36215399480405	-0.79549716405362	0.230775758943419	0.101884382940092	-0.429647449417	0.367760861236052	0.0371655117697921	NA	NA	NA	NA	NA	NA	NA	NA	NA	NA	NA	NA	NA	NA	NA	NA	NA	NA	NA	NA	NA	NA	NA	NA	NA	NA	NA	NA	NA	NA	-0.501645139145555	-1.6866340298695	3.18007483680934	-1.88608359702134	1.26990358426854	-0.586272353401301	-0.629476013856344	0.157450456972195
MESO_013_T	MESOMICS	-1.09015660229709	1.44222839714874	-1.86868903202349	0.103573049896165	0.637708075932785	-0.159276415759167	-1.42048454460882	0.196669608445432	-0.112280367405249	1.57340542147602	NA	NA	NA	NA	NA	NA	NA	NA	NA	NA	NA	NA	NA	NA	NA	NA	NA	NA	NA	NA	NA	NA	NA	NA	NA	NA	NA	NA	NA	NA	-0.727095366017296	2.90425964278901	-1.51247792525156	0.534907877102435	-0.254303860030587	-0.33282793786839	-0.266642558034952	0.195567847845198
MESO_014_T	MESOMICS	3.95992626095454	0.565335032961654	-1.24376592049337	-0.199249390442265	0.195691124870459	-0.0626643824737893	1.32783890362324	0.380454692140162	1.73423035710157	-1.01920949081768	NA	NA	NA	NA	NA	NA	NA	NA	NA	NA	NA	NA	NA	NA	NA	NA	NA	NA	NA	NA	NA	NA	NA	NA	NA	NA	NA	NA	NA	NA	3.07516141457388	1.18124029794915	-1.45274448928127	0.0872479339465371	-0.221640938449956	1.16692228590854	-0.312959213417601	0.923592901906453
MESO_015_T	MESOMICS	-0.545577527199174	1.91306496251655	-0.874476062750725	-1.24113092955459	1.42484042902768	-0.667754696708085	0.645731448701892	-0.354857615476822	0.629761938045448	-0.257617284860083	NA	NA	NA	NA	NA	NA	NA	NA	NA	NA	NA	NA	NA	NA	NA	NA	NA	NA	NA	NA	NA	NA	NA	NA	NA	NA	NA	NA	NA	NA	-0.665321823650257	3.48669094529179	1.18608693024728	-1.65860883844827	-0.170251152839098	0.316907986215623	0.933038509012143	0.355499819040801
MESO_016_T	MESOMICS	-0.970925693051763	2.55120876312655	-0.91359288781835	1.57283726075314	-0.434858474356082	-0.543854960054286	-0.913518545027093	1.39754323393298	0.426587269508293	-0.17899747561004	NA	NA	NA	NA	NA	NA	NA	NA	NA	NA	NA	NA	NA	NA	NA	NA	NA	NA	NA	NA	NA	NA	NA	NA	NA	NA	NA	NA	NA	NA	7.57605521446272	3.6535859984906	0.629304746846089	3.15060556191357	1.53530028910428	1.209746249662	0.535995400013151	0.820977078624819
MESO_017_T	MESOMICS	-0.47941785881018	0.928254750865552	-0.524996286041245	-0.360701772569101	0.4426489420085	-1.13626628406404	0.406815571429846	-0.26368158736885	0.322919948925164	1.41486396904253	NA	NA	NA	NA	NA	NA	NA	NA	NA	NA	NA	NA	NA	NA	NA	NA	NA	NA	NA	NA	NA	NA	NA	NA	NA	NA	NA	NA	NA	NA	0.00767385116316535	1.35565302726831	0.0405449380911921	-0.979138660603522	-1.42155528545114	-1.9454018768611	-0.856674097645972	0.505856007888047
MESO_018_T	MESOMICS	-1.70534255138333	1.39101688033415	-1.98058883990687	-0.391295095907059	0.948186880298815	-1.62220104733239	-0.581191948220308	0.599990867374817	-0.282018018975865	1.83395388836037	NA	NA	NA	NA	NA	NA	NA	NA	NA	NA	NA	NA	NA	NA	NA	NA	NA	NA	NA	NA	NA	NA	NA	NA	NA	NA	NA	NA	NA	NA	-0.644061109557921	3.65409607050557	-0.703391744973458	-0.153499522165853	-1.30856590997015	-0.0660935997303507	-0.132451802403012	0.359169420142642
MESO_019_T	MESOMICS	1.10141606310288	-4.19382770412665	-1.26289867338872	1.69549734957299	1.7326941354669	0.067597335190396	-0.643851936598132	1.34819957129317	1.71498088487707	1.09419213405223	NA	NA	NA	NA	NA	NA	NA	NA	NA	NA	NA	NA	NA	NA	NA	NA	NA	NA	NA	NA	NA	NA	NA	NA	NA	NA	NA	NA	NA	NA	0.68540019777202	-3.59583692141927	-6.28106690338076	1.80695020671303	-2.66040783880817	4.96731241463685	0.977577348938643	1.38763553419812
MESO_020_T	MESOMICS	-0.448604749828843	1.4641782465655	0.790679100675151	0.84723343429325	-0.338606503298999	-0.316518190778655	0.0622167256061759	2.57192248497759	0.484695826199604	0.158235671515492	NA	NA	NA	NA	NA	NA	NA	NA	NA	NA	NA	NA	NA	NA	NA	NA	NA	NA	NA	NA	NA	NA	NA	NA	NA	NA	NA	NA	NA	NA	-0.0761027044264097	1.23877516990023	1.37454841498209	1.31554098583843	2.71697770448226	1.58317985388827	-0.622241075440665	0.443018534136967
MESO_021_T	MESOMICS	-0.175997763811836	0.669063767466003	-0.709288014499863	-0.993165024396111	0.509784206672214	-0.607419781833636	0.183761444689505	-0.315636116671548	0.335702293569505	1.50470387053045	NA	NA	NA	NA	NA	NA	NA	NA	NA	NA	NA	NA	NA	NA	NA	NA	NA	NA	NA	NA	NA	NA	NA	NA	NA	NA	NA	NA	NA	NA	0.0881344376710578	1.26585400264793	-0.0492940734232887	-2.51486703513271	-0.615537243452541	0.897162783346948	1.13222641492376	0.480092214902869
MESO_022_T	MESOMICS	-0.813542201645579	1.1768186112592	0.614227877509601	1.51163546688704	-0.527139040584345	-0.154040046136269	-0.380789485212447	-0.00128126599196267	0.123587063329817	0.188076051440341	NA	NA	NA	NA	NA	NA	NA	NA	NA	NA	NA	NA	NA	NA	NA	NA	NA	NA	NA	NA	NA	NA	NA	NA	NA	NA	NA	NA	NA	NA	-0.542079785143396	0.820063049007407	1.99137715653304	2.14070040906706	0.412457431533475	0.00907776136607266	0.408363835369585	0.166138147220809
MESO_023_T	MESOMICS	-0.319290576053862	-0.741254583160119	1.8829389944835	-0.938572544331914	-0.1626390862595	-0.303010524019943	0.0174082817632315	-0.399071524743905	-0.0146999728651623	0.0756186932563662	NA	NA	NA	NA	NA	NA	NA	NA	NA	NA	NA	NA	NA	NA	NA	NA	NA	NA	NA	NA	NA	NA	NA	NA	NA	NA	NA	NA	NA	NA	-0.309294837753782	-2.34019537363021	1.84712354523532	-1.38980775012927	0.00479919454874664	-0.935961808817811	-0.201178145790077	-0.0964133603812365
MESO_024_T	MESOMICS	1.94098621715549	-1.79343917142178	0.955209994996541	-0.350517363967573	0.253727477219403	-1.40243023600321	-0.425116386036949	-0.189779278863525	-0.731840317144839	-0.07385213210697	NA	NA	NA	NA	NA	NA	NA	NA	NA	NA	NA	NA	NA	NA	NA	NA	NA	NA	NA	NA	NA	NA	NA	NA	NA	NA	NA	NA	NA	NA	1.43840342601352	-2.39279458625818	1.09836503377584	-0.710486241132047	-1.88083694897866	2.12883854226729	0.869439102592181	-0.651225728645282
MESO_025_T	MESOMICS	-1.54916061215565	0.0128729891377334	-1.05018225069991	1.12582900612164	0.914650199131521	-0.625445184524285	-0.168214045597504	0.327105942002034	-0.334123487388114	1.04233618752925	NA	NA	NA	NA	NA	NA	NA	NA	NA	NA	NA	NA	NA	NA	NA	NA	NA	NA	NA	NA	NA	NA	NA	NA	NA	NA	NA	NA	NA	NA	-0.692115329930016	0.74860432680874	-1.2358696232784	2.18718983953406	-1.51348013938397	-0.0947526600926746	-0.325331648034108	0.178557055908997
MESO_026_T	MESOMICS	-0.103215104438432	2.35454922350245	0.0869512672741052	-0.644990046993457	-0.570892275489321	-0.375259477686465	-0.0636267748028313	1.29716045748281	0.560844172256754	0.0286727382397817	NA	NA	NA	NA	NA	NA	NA	NA	NA	NA	NA	NA	NA	NA	NA	NA	NA	NA	NA	NA	NA	NA	NA	NA	NA	NA	NA	NA	NA	NA	0.144462506753454	2.941792329186	2.11006305835646	-1.18695443857185	1.22317149884568	1.56665685480497	0.759788931806902	0.498949348653765
MESO_027_T	MESOMICS	-0.947299311482857	0.658647951343327	-0.713053036187255	0.201434726186194	-0.208904149978659	-0.69519257454596	-0.157139164986071	3.75527690662574	-0.201155621396548	-0.0649052831589463	NA	NA	NA	NA	NA	NA	NA	NA	NA	NA	NA	NA	NA	NA	NA	NA	NA	NA	NA	NA	NA	NA	NA	NA	NA	NA	NA	NA	NA	NA	0.0902696066250002	1.44088083863817	-1.28841088801802	-0.0549777433407548	1.97764564991663	2.17181867961134	-0.964229870903027	0.184221127912902
MESO_028_T	MESOMICS	-1.26559778678454	2.51552258326919	-0.357677482314124	0.675602528762246	-0.605465773160383	-0.0686096092994109	-0.871503200793857	0.220483736517393	-0.122566523077452	0.12021932399502	NA	NA	NA	NA	NA	NA	NA	NA	NA	NA	NA	NA	NA	NA	NA	NA	NA	NA	NA	NA	NA	NA	NA	NA	NA	NA	NA	NA	NA	NA	-0.282282791911199	3.08876805257414	0.364357930015567	1.18638468637249	1.2180595632881	-2.41951005696278	1.08659383481852	0.385455125498429
MESO_029_T	MESOMICS	0.112264215801919	0.585501702120724	-0.8356528428461	0.520742900342736	-0.420872879227085	0.0342620232856234	0.50587709123659	-0.63873058993272	0.603464732817177	0.113776904275198	NA	NA	NA	NA	NA	NA	NA	NA	NA	NA	NA	NA	NA	NA	NA	NA	NA	NA	NA	NA	NA	NA	NA	NA	NA	NA	NA	NA	NA	NA	0.00272431954695862	1.10972174199207	0.364458671829965	1.57314211801501	-1.54955260678198	0.717748599447431	0.533520955651875	0.363499850114132
MESO_030_T	MESOMICS	-0.557586868989354	-1.12605983738975	3.47661637776492	-1.40452737451207	-0.517494656198155	-0.29132581807545	0.193106284591508	-0.313953768569351	-0.209765784583773	-0.4331502979833	NA	NA	NA	NA	NA	NA	NA	NA	NA	NA	NA	NA	NA	NA	NA	NA	NA	NA	NA	NA	NA	NA	NA	NA	NA	NA	NA	NA	NA	NA	-0.391135116936147	-3.63568736123713	3.1067313354782	-2.41810995428256	0.933338485685353	-1.2436168563936	-0.466013165625117	-0.138830127724852
MESO_031_T	MESOMICS	-0.575266994095162	0.160220081368992	-0.126302983643919	0.0600612795685818	0.737937151494128	-0.197277656013941	0.440455977855842	-0.336854765227568	0.216587692463301	1.46458462124949	NA	NA	NA	NA	NA	NA	NA	NA	NA	NA	NA	NA	NA	NA	NA	NA	NA	NA	NA	NA	NA	NA	NA	NA	NA	NA	NA	NA	NA	NA	-0.608121890815812	-0.00975169030201432	-0.130406616680929	-0.458367165291635	-0.587686350302532	-0.114193753444536	0.0943418898028497	0.197104742922434
MESO_032_T	MESOMICS	-0.634057667907849	-0.493575775031826	0.701078089680123	0.770305686329241	-0.650882520083897	0.827132245158525	-0.125774108750576	-0.356709918590613	0.295789095481477	0.252376515940925	NA	NA	NA	NA	NA	NA	NA	NA	NA	NA	NA	NA	NA	NA	NA	NA	NA	NA	NA	NA	NA	NA	NA	NA	NA	NA	NA	NA	NA	NA	-0.648360909704289	-1.47742340071686	0.964065372316311	1.59850864990939	1.01092945248654	-0.247596123676416	-0.0457816959176715	0.183955113932539
MESO_033_T	MESOMICS	-0.467174999415588	0.668704838528991	2.4002716960464	-0.243067448716178	-0.720958798646219	-0.2282961216061	0.102935694944616	-0.323403225392238	0.338204463083757	0.120531783087546	NA	NA	NA	NA	NA	NA	NA	NA	NA	NA	NA	NA	NA	NA	NA	NA	NA	NA	NA	NA	NA	NA	NA	NA	NA	NA	NA	NA	NA	NA	-0.474961385296209	-0.71108886885534	3.88623776312728	-0.523775876844989	1.15197038852426	-0.371496804036055	-0.236488138745482	0.148482421869934
MESO_034_T	MESOMICS	-0.681420028558779	0.872884837746302	1.78668134814217	0.406094621419324	-0.68798027313884	-0.279481271024459	-0.156116333036566	-0.0842343639366348	0.151383929424763	0.137149009053213	NA	NA	NA	NA	NA	NA	NA	NA	NA	NA	NA	NA	NA	NA	NA	NA	NA	NA	NA	NA	NA	NA	NA	NA	NA	NA	NA	NA	NA	NA	-0.492512538338245	-0.295940241182835	3.05421063821011	0.211617422718659	1.17036028020929	-0.488269066610639	-0.492430124597301	0.17257067096268
MESO_035_T	MESOMICS	-0.648750766658795	-0.121101877897295	0.932133467177827	1.56856635833889	0.237546358023805	-0.463272563632486	-0.14754949952229	-0.121682778592971	0.00340339414629314	0.463787549993732	NA	NA	NA	NA	NA	NA	NA	NA	NA	NA	NA	NA	NA	NA	NA	NA	NA	NA	NA	NA	NA	NA	NA	NA	NA	NA	NA	NA	NA	NA	-0.38297430953263	-0.856351199567499	1.61245918879901	2.92488571573724	-0.167313720433677	-0.196902261886958	0.209719727832446	0.173419091434316
MESO_036_T	MESOMICS	-1.06042285090416	0.388667078024824	1.43764901092074	1.73243210113093	0.31566619573472	0.321562232225788	0.331835955719278	-0.7115789600011	0.804259702955799	-0.140667748767434	NA	NA	NA	NA	NA	NA	NA	NA	NA	NA	NA	NA	NA	NA	NA	NA	NA	NA	NA	NA	NA	NA	NA	NA	NA	NA	NA	NA	NA	NA	2.92296814182023	-1.20281956278269	1.84288754183334	1.97511707802006	0.535530314367653	-1.83900647821674	0.203293715497061	-1.35442510199598
MESO_037_T	MESOMICS	-0.236640086119956	-1.40613146687356	-1.40845766632184	-2.39596538909476	0.526172356482572	-0.8988594307042	-0.124355418772882	-0.427731255672623	-1.14852040481872	0.590060661832061	NA	NA	NA	NA	NA	NA	NA	NA	NA	NA	NA	NA	NA	NA	NA	NA	NA	NA	NA	NA	NA	NA	NA	NA	NA	NA	NA	NA	NA	NA	-0.331451858478335	-0.17744001309968	-0.68873351810788	-3.43824893782206	-2.57127477834837	0.120133647538941	0.46290990778729	-0.863876246050513
MESO_038_T	MESOMICS	-0.943766515116728	0.0313506064896077	-0.0104225421546415	-0.189378470867428	0.0803254953414673	1.8541287277782	0.325983091652207	-0.572409345603938	0.58279631567653	-0.737611481125929	NA	NA	NA	NA	NA	NA	NA	NA	NA	NA	NA	NA	NA	NA	NA	NA	NA	NA	NA	NA	NA	NA	NA	NA	NA	NA	NA	NA	NA	NA	-1.30827169283978	-0.5374903345769	-0.328241389923224	-0.024263506599004	1.19575844605768	-0.431833533046197	0.281864871106089	0.180228590640507
MESO_039_T	MESOMICS	-0.411674140654075	-0.0800327275360316	1.66186274504336	-0.275487720770145	-0.623468927615471	0.744885552319433	0.097011972914555	-0.506848586260022	0.510660195079789	0.107297037800837	NA	NA	NA	NA	NA	NA	NA	NA	NA	NA	NA	NA	NA	NA	NA	NA	NA	NA	NA	NA	NA	NA	NA	NA	NA	NA	NA	NA	NA	NA	-0.680873430839264	-1.56208627887786	2.17972413502089	-0.182121689251123	1.44648055311045	-0.561340917236114	-0.425695637908507	0.155578732453585
MESO_040_T	MESOMICS	-0.49652484221124	0.276237623591398	-0.346061480530683	-0.306154083558772	0.994885685322662	-0.375083330969829	0.206495696061183	-0.389070571645716	-1.40793871087891	-0.0938741399126487	NA	NA	NA	NA	NA	NA	NA	NA	NA	NA	NA	NA	NA	NA	NA	NA	NA	NA	NA	NA	NA	NA	NA	NA	NA	NA	NA	NA	NA	NA	-0.149867028181159	0.503285271230503	-1.50885575227694	-1.22954231171567	-0.358906459140731	-2.56762595879328	-0.69301372290432	-0.975575941953918
MESO_041_T1	MESOMICS	-0.798719557100515	0.0541851134435774	1.0844989655687	0.638956332153126	-0.0774667055906112	-0.222596947789629	-0.085101946372202	-0.0839751004796061	-0.293166547993595	0.620002204156635	NA	NA	NA	NA	NA	NA	NA	NA	NA	NA	NA	NA	NA	NA	NA	NA	NA	NA	NA	NA	NA	NA	NA	NA	NA	NA	NA	NA	NA	NA	-0.605840774913553	-1.00895172996936	1.53838134364038	1.11225169228765	0.360270417385446	-0.417755312898278	-0.278764487834487	-0.197241022315926
MESO_042_T1	MESOMICS	-0.173389118593797	1.1621114613094	1.61018164388424	0.679165927480471	-0.566630557489036	-0.692000452420679	0.0948405149546984	0.585034108234331	0.508643504744863	0.173656069612288	NA	NA	NA	NA	NA	NA	NA	NA	NA	NA	NA	NA	NA	NA	NA	NA	NA	NA	NA	NA	NA	NA	NA	NA	NA	NA	NA	NA	NA	NA	-0.219159613707095	0.321439751523383	2.9555354928336	1.06389837989699	1.41870832606967	0.337042050865878	-0.807344491799889	0.29010876594204
MESO_043_T	MESOMICS	-0.44039597041368	2.14284142185359	1.04142839239806	-1.25097494421022	-0.805471774226314	-0.0463707380026397	-0.077657469521246	-0.306845376419695	0.432918324013927	0.0324408435013335	NA	NA	NA	NA	NA	NA	NA	NA	NA	NA	NA	NA	NA	NA	NA	NA	NA	NA	NA	NA	NA	NA	NA	NA	NA	NA	NA	NA	NA	NA	-0.502839954562633	2.43201188739357	2.3946402973034	-3.32492098124424	0.77029285311879	-0.383143097614515	-0.70594709259771	0.245161179452917
MESO_044_T	MESOMICS	-0.321860368014864	-1.25826386156664	0.380703561315251	-0.328382548536688	-0.726327012288952	-0.0247153282770197	-0.0412584605132309	-0.386403592850197	0.213110918783922	0.0291830241293844	NA	NA	NA	NA	NA	NA	NA	NA	NA	NA	NA	NA	NA	NA	NA	NA	NA	NA	NA	NA	NA	NA	NA	NA	NA	NA	NA	NA	NA	NA	-0.404870173665742	-1.61847373927633	0.820988291206891	-0.47096418462727	-0.358710349810202	-0.0543576287270215	-0.803145291841383	0.118087571207335
MESO_045_T	MESOMICS	-0.495234010661011	0.0150748064433101	3.43806745184818	-1.7046283600346	-0.728610267504345	0.0345231423526271	0.0691266868912226	0.102741693414026	0.338508607352311	0.0176578581102	NA	NA	NA	NA	NA	NA	NA	NA	NA	NA	NA	NA	NA	NA	NA	NA	NA	NA	NA	NA	NA	NA	NA	NA	NA	NA	NA	NA	NA	NA	-0.419984625550542	-2.22558501128211	4.07594088578642	-2.9718614554982	1.9182485997293	-0.317379373020964	-0.426769217800705	0.177165759772825
MESO_046_T	MESOMICS	-1.24565268689064	0.433570048168935	-2.31326614118279	1.00962383190982	0.794963965484745	0.36836291139371	-0.788052697237371	0.0846787276378007	-0.1897240657437	-1.65460611920104	NA	NA	NA	NA	NA	NA	NA	NA	NA	NA	NA	NA	NA	NA	NA	NA	NA	NA	NA	NA	NA	NA	NA	NA	NA	NA	NA	NA	NA	NA	-0.780818939969931	1.76765326936174	-2.55837476943118	2.12585213263211	-0.360736554497144	-0.110171658897452	0.309068696474843	0.19957657802334
MESO_047_T	MESOMICS	-0.441616221284412	-0.76740242901019	1.0187694193987	-0.925489229018811	-0.797585053825558	-0.447395928920718	-0.0453049880673994	-0.274722642455433	0.279107942739479	0.0134842280917091	NA	NA	NA	NA	NA	NA	NA	NA	NA	NA	NA	NA	NA	NA	NA	NA	NA	NA	NA	NA	NA	NA	NA	NA	NA	NA	NA	NA	NA	NA	-0.398677703535497	-1.21944301020801	2.34687952177101	-1.27962503054151	-0.171417166598151	-0.0615998553081228	-0.630135368152148	0.214251568164448
MESO_048_T1	MESOMICS	-0.621379603432902	-0.116656020811551	-1.17197821265967	0.0898818530349468	0.820907159945235	-0.82860258390576	0.701601026333928	-0.266715997125321	0.15404654111739	-0.875059855844294	NA	NA	NA	NA	NA	NA	NA	NA	NA	NA	NA	NA	NA	NA	NA	NA	NA	NA	NA	NA	NA	NA	NA	NA	NA	NA	NA	NA	NA	NA	-0.21106756258397	0.626197455574996	-0.517187784532779	0.9894910859585	-1.59693748168932	-0.847671332360666	0.380679040921754	0.311149088202038
MESO_049_T	MESOMICS	-0.673506889455459	1.76269478436503	0.174742896892999	0.213666686323826	-0.0382877951046447	-0.73460556460071	-0.229595419173213	0.110438837891248	0.169406544114619	-0.0682689249236314	NA	NA	NA	NA	NA	NA	NA	NA	NA	NA	NA	NA	NA	NA	NA	NA	NA	NA	NA	NA	NA	NA	NA	NA	NA	NA	NA	NA	NA	NA	-0.456534927647577	2.48190990870133	2.3360528131507	0.883582041206724	0.281301647972891	0.221210833966354	0.249004422387386	0.189280113140063
MESO_050_T	MESOMICS	-0.364528331988838	-1.06941033888864	2.81679648919696	-0.00262017363191826	-0.69479857284795	0.170180363878349	0.0981708012978346	-0.294005691189922	0.300754717542753	0.113441474209664	NA	NA	NA	NA	NA	NA	NA	NA	NA	NA	NA	NA	NA	NA	NA	NA	NA	NA	NA	NA	NA	NA	NA	NA	NA	NA	NA	NA	NA	NA	-0.433772000590373	-3.44855739385518	2.94501212403157	0.100135712702103	1.1228482578097	-0.387295559021414	-0.512718082725502	0.118877485864604
MESO_051_T	MESOMICS	-0.815131564203314	0.231957761355058	-0.379064599263156	-0.377325169397748	-0.227284050357324	0.643337837009467	-0.162721623477798	-0.248240381428028	0.247573649907482	-0.879899898747411	NA	NA	NA	NA	NA	NA	NA	NA	NA	NA	NA	NA	NA	NA	NA	NA	NA	NA	NA	NA	NA	NA	NA	NA	NA	NA	NA	NA	NA	NA	-0.899451310904807	0.0962996803182304	-0.538301391258504	-0.341009191885043	0.851891690158164	-0.312555745633271	-0.84492969795978	0.128616024927202
MESO_052_T2	MESOMICS	-0.691663788100447	1.67380802817927	0.0371388088457745	1.39651455491895	-0.538347248047922	0.780369691317681	-0.389431392718321	-0.274790070841779	0.514828551555998	0.181012149632626	NA	NA	NA	NA	NA	NA	NA	NA	NA	NA	NA	NA	NA	NA	NA	NA	NA	NA	NA	NA	NA	NA	NA	NA	NA	NA	NA	NA	NA	NA	-0.738959292388341	1.77872139869624	1.44134018377278	2.51867484288871	1.30083083954213	-0.337601393844275	0.506980580183261	0.236250238733922
MESO_053_T	MESOMICS	-0.622498466880148	1.48371360921672	-1.24727950672424	0.485912721792791	1.20657002499583	0.548750011960681	0.356422797826602	-0.284994735635721	1.26627112417582	-0.581114754882681	NA	NA	NA	NA	NA	NA	NA	NA	NA	NA	NA	NA	NA	NA	NA	NA	NA	NA	NA	NA	NA	NA	NA	NA	NA	NA	NA	NA	NA	NA	-0.909510922513346	2.25563115054448	-0.858236287421228	1.62501338427745	0.973841694149999	-0.122743335819419	0.669473430573779	0.877800232280691
MESO_054_T	MESOMICS	-0.497713950147312	1.52053027015614	1.55138541427282	0.566241636580337	-0.0164909182734662	-0.414358444396462	-0.0702255956782324	-0.256465588394845	0.20254183101701	-1.156199875778	NA	NA	NA	NA	NA	NA	NA	NA	NA	NA	NA	NA	NA	NA	NA	NA	NA	NA	NA	NA	NA	NA	NA	NA	NA	NA	NA	NA	NA	NA	-0.543158064280957	0.885895317033496	3.05482384205336	0.959797669043549	1.05173732237636	-0.275187156715815	0.368337842471503	0.127353141779143
MESO_055_T	MESOMICS	-0.361421103856779	-1.39242759666995	1.27560212642854	-1.66746008165128	-0.832426697204889	0.470720827059154	0.00824203585850013	-0.472321298805531	0.400357073655168	0.0117287543025633	NA	NA	NA	NA	NA	NA	NA	NA	NA	NA	NA	NA	NA	NA	NA	NA	NA	NA	NA	NA	NA	NA	NA	NA	NA	NA	NA	NA	NA	NA	-0.471698510971544	-2.51430677142768	1.56230979063651	-2.76118395503713	0.177590533929008	-0.170416922539252	-0.780602715985387	0.222557053949283
MESO_056_T2	MESOMICS	-0.727576550839354	1.23908136454022	-1.30933813224541	1.28626828071359	-0.0399117738149008	1.02995847136699	-0.19161839913253	-0.378207745759904	0.258184639835209	-0.915161195180823	NA	NA	NA	NA	NA	NA	NA	NA	NA	NA	NA	NA	NA	NA	NA	NA	NA	NA	NA	NA	NA	NA	NA	NA	NA	NA	NA	NA	NA	NA	-0.70957594077063	1.97216455619241	-0.123632329021802	2.94383176757431	0.893190514349225	-0.229828436362619	0.21708580693618	0.207676888173011
MESO_057_T2	MESOMICS	-1.5177254478441	1.58957796943259	-1.43478317355082	-0.781461285724629	2.19138594219782	-1.43326097850828	-0.0856791868677054	0.388199096045512	-0.500568715713976	-0.5642508029847	NA	NA	NA	NA	NA	NA	NA	NA	NA	NA	NA	NA	NA	NA	NA	NA	NA	NA	NA	NA	NA	NA	NA	NA	NA	NA	NA	NA	NA	NA	-0.273192194714418	3.22550696337295	-1.92454705066987	-1.62257430297294	-1.15161587275955	-2.37234811305389	1.60733802528962	0.240039848513213
MESO_058_T2	MESOMICS	-0.274798930578691	-0.349238701850234	1.53645158195324	-0.947579668952403	-0.650263355292659	0.576304378005353	0.051870354389871	-0.327434766182798	0.454151095584821	0.304236423844296	NA	NA	NA	NA	NA	NA	NA	NA	NA	NA	NA	NA	NA	NA	NA	NA	NA	NA	NA	NA	NA	NA	NA	NA	NA	NA	NA	NA	NA	NA	-0.446956089860601	-1.82782418082215	2.12654435737239	-1.5221096297353	1.14929619091997	-0.283423343421122	-0.675112351586834	0.199102164726133
MESO_059_T1	MESOMICS	-0.279197993347819	1.14050698682346	1.40158896499955	-0.992474132871344	-0.824975081705614	0.941137150200206	-0.215037015450759	-0.435303296912039	0.487016321275691	0.0905602169719723	NA	NA	NA	NA	NA	NA	NA	NA	NA	NA	NA	NA	NA	NA	NA	NA	NA	NA	NA	NA	NA	NA	NA	NA	NA	NA	NA	NA	NA	NA	-0.518485669571781	0.109458177430605	1.87807547940315	-2.15090440944871	1.92832514991774	-0.513316377619715	-0.587462818237055	0.206118846687549
MESO_060_T	MESOMICS	-0.623226711420816	3.94141249897252	-0.799762617133952	-0.412326513308431	-0.711407847697654	-0.777883121699507	0.0287654103535441	-0.168171903768424	0.205846421953758	0.0535946706326405	NA	NA	NA	NA	NA	NA	NA	NA	NA	NA	NA	NA	NA	NA	NA	NA	NA	NA	NA	NA	NA	NA	NA	NA	NA	NA	NA	NA	NA	NA	-0.512386765679157	5.97933798172641	1.72413584990544	-0.79538179353351	0.47101296894889	-0.24448420050156	-0.403073868816463	0.181804680457533
MESO_061_T	MESOMICS	-0.718809869168056	-2.63686582599719	3.64094061584568	-0.251035565687761	-0.436556879426984	-0.832675520842437	-0.313493337085999	-0.0179765730427628	-0.0186358980711343	0.302816332618348	NA	NA	NA	NA	NA	NA	NA	NA	NA	NA	NA	NA	NA	NA	NA	NA	NA	NA	NA	NA	NA	NA	NA	NA	NA	NA	NA	NA	NA	NA	-0.29850239924448	-5.43845814617543	2.163801810964	-0.982386333289979	-0.416207266067426	-0.45112788359283	-0.184989346717259	0.24483020629696
MESO_062_T2	MESOMICS	-0.432058166425827	1.52642337700193	1.65275278223297	-0.13911697663663	-0.66003406882033	0.109611463862838	-0.0248581044162326	0.537317902291626	0.442535119215815	0.15096533575824	NA	NA	NA	NA	NA	NA	NA	NA	NA	NA	NA	NA	NA	NA	NA	NA	NA	NA	NA	NA	NA	NA	NA	NA	NA	NA	NA	NA	NA	NA	-0.392234188955893	0.690520110021573	3.16932488369192	-0.228604871312204	2.17053279101842	0.134326727069123	-0.172300822276109	0.229250805477912
MESO_063_T	MESOMICS	1.66518079708865	0.728473081218518	1.15818694196101	1.40084420463991	-0.836511219164932	0.482982267102772	0.662027311021836	-0.938976288688341	0.637027794172542	0.103280161274812	NA	NA	NA	NA	NA	NA	NA	NA	NA	NA	NA	NA	NA	NA	NA	NA	NA	NA	NA	NA	NA	NA	NA	NA	NA	NA	NA	NA	NA	NA	1.20625876302676	-0.413741234067815	1.87116220845306	2.32531620263939	0.679591202027857	-0.681207265540785	-0.269375194371131	0.150792679536999
MESO_064_T	MESOMICS	-1.00895914333086	0.323662072226802	-1.36717041294349	0.813909347483675	0.928668359743266	0.814823298132166	0.256383966855969	-0.188557327078787	0.0654067677712967	-0.974204921745754	NA	NA	NA	NA	NA	NA	NA	NA	NA	NA	NA	NA	NA	NA	NA	NA	NA	NA	NA	NA	NA	NA	NA	NA	NA	NA	NA	NA	NA	NA	-0.583508794669333	0.516747915169044	-3.48655378017203	1.12517027230209	0.471424203432397	-2.26266314990318	0.908661395391858	0.303652337274313
MESO_065_T	MESOMICS	-0.452552866980062	1.77065820377415	0.75145951711661	-0.140624883592877	-0.746891567293831	-0.524674334273377	0.0194053331393954	-0.230134554548867	0.366672512811805	0.111115614337157	NA	NA	NA	NA	NA	NA	NA	NA	NA	NA	NA	NA	NA	NA	NA	NA	NA	NA	NA	NA	NA	NA	NA	NA	NA	NA	NA	NA	NA	NA	-0.277302941482901	1.84540515887783	2.86045088121083	-0.0830367505102639	0.784308994079956	-0.945941174077558	-0.00978553790813354	0.27820248633035
MESO_066_T	MESOMICS	-0.399382953849765	0.0129300365597176	0.88679309167154	0.139318733772013	-0.667423884923731	0.901787583669023	-0.100749365254854	-0.5041897535069	0.49821059498096	0.274356888381961	NA	NA	NA	NA	NA	NA	NA	NA	NA	NA	NA	NA	NA	NA	NA	NA	NA	NA	NA	NA	NA	NA	NA	NA	NA	NA	NA	NA	NA	NA	-0.582641098525042	-0.799014827896794	1.43192751863801	0.768993192904781	0.893904240827218	-0.257366431307987	-0.336658598743783	0.18224489920805
MESO_067_T	MESOMICS	-0.30453083561024	0.611416378841207	0.127017627142252	-0.30214860656522	-0.595936095353007	0.0295733387361656	-0.249877188009739	-0.36204303743407	0.383297197922548	-0.282930081285313	NA	NA	NA	NA	NA	NA	NA	NA	NA	NA	NA	NA	NA	NA	NA	NA	NA	NA	NA	NA	NA	NA	NA	NA	NA	NA	NA	NA	NA	NA	-0.200888663531592	0.586070807821095	1.26391799636274	-0.277597151315913	0.512288608044162	0.0463194733323535	-0.299684391475773	0.339380337469617
MESO_068_T	MESOMICS	-0.808981780048152	0.650105912341423	1.24163004140001	0.148331680780442	-0.220663724588047	-0.330690342602267	-0.259202392727918	-0.140459564754581	0.12952605275631	-0.911396601598987	NA	NA	NA	NA	NA	NA	NA	NA	NA	NA	NA	NA	NA	NA	NA	NA	NA	NA	NA	NA	NA	NA	NA	NA	NA	NA	NA	NA	NA	NA	-0.588048608594025	0.408906646958148	0.642920751261031	-0.0222100115138488	-0.579295021203439	-0.289227382931097	-0.304677730308601	0.212720524765638
MESO_069_T	MESOMICS	-0.137129981584905	1.40066030673908	0.60822415247878	-0.250408470921725	-0.742142690422913	-0.458787225159976	-0.400877072566137	-0.28457852447986	-0.661759062665045	0.037465218545147	NA	NA	NA	NA	NA	NA	NA	NA	NA	NA	NA	NA	NA	NA	NA	NA	NA	NA	NA	NA	NA	NA	NA	NA	NA	NA	NA	NA	NA	NA	0.193155164339436	1.47802284001565	2.28978356131258	-0.363698526873454	0.673118835090491	0.112933420166444	0.734724526391753	-0.469205320896874
MESO_070_T	MESOMICS	-0.868986731844255	-1.54739189907458	1.73560546431336	-0.0498677165649541	-0.615920232543238	0.0625954085476145	-0.122761030958936	-0.101508155706574	0.231519804584102	0.0871228539015942	NA	NA	NA	NA	NA	NA	NA	NA	NA	NA	NA	NA	NA	NA	NA	NA	NA	NA	NA	NA	NA	NA	NA	NA	NA	NA	NA	NA	NA	NA	-0.513900685131645	-3.46147705302668	1.54067137002723	-0.121310623553375	0.271020730506932	-0.0731048995764022	0.0823239436170115	0.339870635350518
MESO_071_T	MESOMICS	-2.1891038061166	3.08416812814691	-0.694688802856652	6.18183147946652	1.24968970727784	4.66898936505301	0.68048555206445	-0.458572047257449	-2.86874849798817	-1.70103035423089	NA	NA	NA	NA	NA	NA	NA	NA	NA	NA	NA	NA	NA	NA	NA	NA	NA	NA	NA	NA	NA	NA	NA	NA	NA	NA	NA	NA	NA	NA	-1.86295595054407	2.63115457819637	-5.38087940773424	10.7931463226573	6.93678568104649	-3.52038882923818	1.76056861479693	-2.14653497348049
MESO_072_T	MESOMICS	-0.504461166894223	-1.25184175588274	-1.62971390395638	-0.378599838652635	-0.772085517176447	-0.154036566458054	-0.0976496620413324	-0.301844183573218	0.303801073163316	0.0723179346931765	NA	NA	NA	NA	NA	NA	NA	NA	NA	NA	NA	NA	NA	NA	NA	NA	NA	NA	NA	NA	NA	NA	NA	NA	NA	NA	NA	NA	NA	NA	-0.442695538293344	0.460114202438256	-0.440196567246828	-0.579893287817873	-1.83219054252093	0.472053185567934	-0.647915972864607	0.281629931298388
MESO_073_T	MESOMICS	-0.314160323309691	0.718945709172725	0.231651655264636	-2.02394930298332	1.75793940603074	0.0552439950373921	0.567036301835528	-0.378923999383334	-2.14604601228728	-0.397701728618791	NA	NA	NA	NA	NA	NA	NA	NA	NA	NA	NA	NA	NA	NA	NA	NA	NA	NA	NA	NA	NA	NA	NA	NA	NA	NA	NA	NA	NA	NA	0.401968361986759	0.455806727476448	-2.55452115380252	-2.97770384195695	2.12504339367799	-6.1240903576559	0.756251909348454	-1.42828143937584
MESO_074_T	MESOMICS	-0.88277230144331	0.0672908367459822	-1.8303441916049	-1.41166558979606	1.09124985938081	-0.414148602194071	0.0145309770213306	-2.02333392263983	-1.31991858308557	-0.334137488212648	NA	NA	NA	NA	NA	NA	NA	NA	NA	NA	NA	NA	NA	NA	NA	NA	NA	NA	NA	NA	NA	NA	NA	NA	NA	NA	NA	NA	NA	NA	-1.03660262756017	1.55082774131599	-1.58298550888002	-1.83513268106441	-2.40790624560438	-1.8948631886876	-0.0604216369186936	-0.732700207517456
MESO_075_T	MESOMICS	3.42265593299197	0.234544155898787	-0.0568609052837009	-2.84649894556546	-0.932522448905407	1.17101875049719	0.166731721699758	-0.622542213175153	0.681449676443647	-0.0843614920310517	NA	NA	NA	NA	NA	NA	NA	NA	NA	NA	NA	NA	NA	NA	NA	NA	NA	NA	NA	NA	NA	NA	NA	NA	NA	NA	NA	NA	NA	NA	2.60452470250184	0.166117099196495	-1.07899847516563	-5.13683604325806	0.602229309949344	-1.72642206305085	0.0780021864734061	0.241899120381325
MESO_076_T	MESOMICS	-0.307733741780844	0.377327555328529	0.0196199963769757	-1.39302060361756	-0.842930036242159	0.663601091430013	-0.163032203093649	-0.504262711892387	0.458807390191335	0.0259412074439088	NA	NA	NA	NA	NA	NA	NA	NA	NA	NA	NA	NA	NA	NA	NA	NA	NA	NA	NA	NA	NA	NA	NA	NA	NA	NA	NA	NA	NA	NA	-0.531742611991941	0.334734414469456	0.833860772144912	-2.33639707513614	0.610941114442831	-0.314807434535794	-0.783983823167546	0.223090534209221
MESO_077_T	MESOMICS	2.87058683946761	0.606241169134317	-1.44450645203118	-1.59228297214726	-0.733394216049387	-0.478376601691777	0.870457810954108	-0.500248261472804	-1.13072880807962	0.0383120731129986	NA	NA	NA	NA	NA	NA	NA	NA	NA	NA	NA	NA	NA	NA	NA	NA	NA	NA	NA	NA	NA	NA	NA	NA	NA	NA	NA	NA	NA	NA	2.33048382858382	1.48375519012481	-2.64178372001967	-3.02065219192134	-0.926266263035742	-1.72662999933514	-1.16422871340935	-1.04936637392503
MESO_078_T	MESOMICS	-1.36835717616887	0.481643897783638	-1.56549734720413	-0.0775205996720938	1.47113108879964	-0.246903204407775	-0.393187768276365	0.217256327762434	-0.984765388427408	-0.271977764144225	NA	NA	NA	NA	NA	NA	NA	NA	NA	NA	NA	NA	NA	NA	NA	NA	NA	NA	NA	NA	NA	NA	NA	NA	NA	NA	NA	NA	NA	NA	-0.662166906802943	1.79212150640809	-2.10248230519062	0.000498969525664464	-0.505950616411572	-0.420331824453342	-0.314495822051413	-0.532638406100864
MESO_079_T	MESOMICS	-0.493887166508205	-1.1427183863341	3.53435554305194	-1.79969493389162	-0.519115159247613	-0.27817902931027	0.305307658801013	-0.348190491762049	0.0291527641741058	0.157462813767597	NA	NA	NA	NA	NA	NA	NA	NA	NA	NA	NA	NA	NA	NA	NA	NA	NA	NA	NA	NA	NA	NA	NA	NA	NA	NA	NA	NA	NA	NA	-0.4499088737058	-3.27512953610419	3.74747041071259	-2.92753695683934	0.703006987041211	-0.524144269078814	-0.465559657207219	-0.0772844488733365
MESO_080_T	MESOMICS	-1.22671640741696	0.593621600055097	-0.990278888646596	-1.13183978797226	1.37083046625982	-0.418259965546788	-0.434089057759634	0.176528708541898	-0.673182909741319	-0.306337471615593	NA	NA	NA	NA	NA	NA	NA	NA	NA	NA	NA	NA	NA	NA	NA	NA	NA	NA	NA	NA	NA	NA	NA	NA	NA	NA	NA	NA	NA	NA	-0.575668085558025	1.56001006528933	-0.867097201466244	-1.62642932031241	-0.450161943027096	-0.435713772723389	-0.544597733709978	-0.201716937072326
MESO_081_T	MESOMICS	-0.784893489724905	0.772253526065225	1.15356020773886	-1.12736429185936	0.44865050879582	-0.716739709652919	0.389952565750703	-0.146617941130967	0.153467555441384	0.592740647339802	NA	NA	NA	NA	NA	NA	NA	NA	NA	NA	NA	NA	NA	NA	NA	NA	NA	NA	NA	NA	NA	NA	NA	NA	NA	NA	NA	NA	NA	NA	-0.691165120150121	0.532163251014769	2.64343818205934	-1.72884690274375	0.035086342947512	-0.231072548696756	0.11947318754757	0.0479255827179131
MESO_082_T	MESOMICS	-0.885861314869536	-1.92434818332397	-0.843368759996525	0.414550641007266	0.040414623900686	0.361847061608127	0.174678549010331	-0.500559019764346	0.443399035537951	0.309465189054131	NA	NA	NA	NA	NA	NA	NA	NA	NA	NA	NA	NA	NA	NA	NA	NA	NA	NA	NA	NA	NA	NA	NA	NA	NA	NA	NA	NA	NA	NA	-0.799641269940798	-1.47286021773788	-0.814810639266029	1.47180247345711	-2.04357929676856	-0.150844509602133	0.894177554539678	0.345107137865504
MESO_083_T	MESOMICS	7.0984326420136	1.4961761567978	-1.18540881734612	2.39151421047908	1.40960372236796	-0.914771123251414	4.41974818743166	-3.69205980123574	0.913044935268046	0.150295442723396	NA	NA	NA	NA	NA	NA	NA	NA	NA	NA	NA	NA	NA	NA	NA	NA	NA	NA	NA	NA	NA	NA	NA	NA	NA	NA	NA	NA	NA	NA	3.71193693691611	3.46365203707734	0.365676388125629	4.76339617786648	-3.23335291823049	0.0740184444417944	-1.29869363234423	-1.11332923753895
MESO_084_T	MESOMICS	-0.574305684408936	1.36623378279908	0.481044859508451	-0.670048337757094	-0.725457530085166	0.141471359407142	-0.320551734478182	-0.246779272750825	0.273446554893022	0.0555776925026012	NA	NA	NA	NA	NA	NA	NA	NA	NA	NA	NA	NA	NA	NA	NA	NA	NA	NA	NA	NA	NA	NA	NA	NA	NA	NA	NA	NA	NA	NA	-0.605347084575007	1.43600911804127	1.93151236015865	-0.592168720651366	1.01076220938896	-0.167373672201691	0.188426454364528	0.158624335005511
MESO_085_T	MESOMICS	3.27666728438995	3.79596023893506	-0.82269976026889	-0.162841191919683	-0.0899678255220349	-1.13271433998181	0.508241976394441	2.37900210988549	2.44575161578181	-0.193601640086147	NA	NA	NA	NA	NA	NA	NA	NA	NA	NA	NA	NA	NA	NA	NA	NA	NA	NA	NA	NA	NA	NA	NA	NA	NA	NA	NA	NA	NA	NA	1.8697416333137	5.42296425871689	0.885385294500873	0.682780148415373	2.20533992429714	2.1564256503606	1.15230342573266	1.20214932620273
MESO_086_T	MESOMICS	-0.671724492462539	1.37881534177887	1.4551188833144	0.273303085630916	0.0582734935527961	-0.299940425835731	-0.237141558199506	-0.182401199021931	0.163091601301475	1.07160632966685	NA	NA	NA	NA	NA	NA	NA	NA	NA	NA	NA	NA	NA	NA	NA	NA	NA	NA	NA	NA	NA	NA	NA	NA	NA	NA	NA	NA	NA	NA	-0.564558726893748	0.818583920698493	2.87357885830025	0.387111145188143	1.00916925412209	-0.445724080982696	-0.0742351775728928	0.121818666815847
MESO_087_T	MESOMICS	-0.669691011073554	0.796485271112383	0.242236073706541	1.45507942489194	-0.592207768311138	1.03449712859506	-0.217724659947141	-0.418605410303774	-0.502882871987659	0.280660897225788	NA	NA	NA	NA	NA	NA	NA	NA	NA	NA	NA	NA	NA	NA	NA	NA	NA	NA	NA	NA	NA	NA	NA	NA	NA	NA	NA	NA	NA	NA	-0.757868138098701	-0.00974222911753333	0.0496365808477039	2.12314515598006	1.95524268750602	-1.02868336746045	-0.252514209766237	-0.489460111092019
MESO_088_T	MESOMICS	-1.78061596142161	0.684956051006576	-0.999552574466634	-0.118145089329739	2.0065137420175	-1.47230600039932	-0.177576283576515	0.585228834950594	-0.606420008796511	-0.52273598060634	NA	NA	NA	NA	NA	NA	NA	NA	NA	NA	NA	NA	NA	NA	NA	NA	NA	NA	NA	NA	NA	NA	NA	NA	NA	NA	NA	NA	NA	NA	-0.79869931493352	2.06832686581447	-0.927210610957731	0.0961400258746539	-0.77579817482542	0.188098043617125	1.40235787527659	0.0122100582844899
MESO_089_T	MESOMICS	0.126299415433186	3.19937880052246	0.232241488367611	-0.86165137114584	-0.702408248827794	-0.783891077659646	-0.429032528186354	-0.284895157187281	0.34312260524972	-0.0725746534085878	NA	NA	NA	NA	NA	NA	NA	NA	NA	NA	NA	NA	NA	NA	NA	NA	NA	NA	NA	NA	NA	NA	NA	NA	NA	NA	NA	NA	NA	NA	0.288066621336664	4.28220750960619	2.15140702844644	-2.67111087427379	1.18194969879665	0.653403590792321	1.73433657539864	0.404850849178987
MESO_090_T	MESOMICS	-0.275583763477249	-0.317509247688748	2.19843279378016	-1.52711295561439	-0.832924491321679	0.730199137169518	-0.158828860782868	-0.477511585090825	0.409474165415167	0.0161291888097701	NA	NA	NA	NA	NA	NA	NA	NA	NA	NA	NA	NA	NA	NA	NA	NA	NA	NA	NA	NA	NA	NA	NA	NA	NA	NA	NA	NA	NA	NA	-0.462877219886359	-2.23391507594105	2.10613189174147	-3.10720625113433	1.2790560068696	-0.468712286948579	-0.652058123792981	0.183531606330125
MESO_091_T	MESOMICS	-0.60724765448558	0.037794307458115	-0.692517240894822	-2.13043953044621	0.421589983057447	-0.81602155996742	0.26407013703149	-0.212063933729158	0.765815597419282	1.36673521815604	NA	NA	NA	NA	NA	NA	NA	NA	NA	NA	NA	NA	NA	NA	NA	NA	NA	NA	NA	NA	NA	NA	NA	NA	NA	NA	NA	NA	NA	NA	-0.513387174946545	0.788318931095895	0.131953865816998	-3.82653428013951	-1.24767874453529	0.126652416558275	-0.506577271234928	0.790194566558574
MESO_092_T	MESOMICS	5.35077142210031	3.08599849172121	-1.25594244208479	2.11220404587903	-0.791359259097336	1.59418556668291	0.205491375065968	-1.63649125753291	-1.12569584134589	-2.68481087574336	NA	NA	NA	NA	NA	NA	NA	NA	NA	NA	NA	NA	NA	NA	NA	NA	NA	NA	NA	NA	NA	NA	NA	NA	NA	NA	NA	NA	NA	NA	3.65357314048926	3.89136284201145	-2.88637893161869	3.271436712566	1.88397876600064	-3.63733975036029	0.6161005631605	-1.4601833044073
MESO_093_T	MESOMICS	0.0971512307352678	0.269380072119675	0.2889145305625	-1.44344615852552	-0.116263298133541	-0.96065709320014	-0.0152779654101853	-0.479095423132896	0.284708915980944	-1.31265539736426	NA	NA	NA	NA	NA	NA	NA	NA	NA	NA	NA	NA	NA	NA	NA	NA	NA	NA	NA	NA	NA	NA	NA	NA	NA	NA	NA	NA	NA	NA	0.60155692235669	0.0304311064705523	0.373191744488653	-3.94498842059729	-2.03921635829725	-1.14279870008718	0.403180538582373	0.628487127971713
MESO_094_T1	MESOMICS	-0.469958855023424	-1.94993732381633	2.68819483407234	1.09664343247378	-0.428942230780768	-0.177064409589292	0.1809969954627	-0.368027661759236	0.411155229981559	0.147159833292129	NA	NA	NA	NA	NA	NA	NA	NA	NA	NA	NA	NA	NA	NA	NA	NA	NA	NA	NA	NA	NA	NA	NA	NA	NA	NA	NA	NA	NA	NA	-0.639463766613888	-4.23381372978352	2.5807915887215	1.85153068645946	-0.367991394144352	0.386556283320513	-0.573093133691428	0.160873976519268
MESO_095_T	MESOMICS	-0.512178966414494	-1.12394164717508	0.136837264047198	0.63414106889216	0.314168240481186	0.599523458144223	0.183649930235645	-0.417758286455262	0.590338986158423	0.178551732628314	NA	NA	NA	NA	NA	NA	NA	NA	NA	NA	NA	NA	NA	NA	NA	NA	NA	NA	NA	NA	NA	NA	NA	NA	NA	NA	NA	NA	NA	NA	-0.466229127635102	-1.57178639570215	0.0365594786606789	1.21229246399026	-0.370402901976836	0.0104045141143497	0.0596043154279886	0.392560526331218
MESO_097_T	MESOMICS	-0.575769158185167	-3.75022585482966	-2.68833966761876	-0.229159885008422	-0.526038344002887	0.478404348474115	-0.222058587937792	-0.321386101961476	0.473461645558188	-0.12893431382063	NA	NA	NA	NA	NA	NA	NA	NA	NA	NA	NA	NA	NA	NA	NA	NA	NA	NA	NA	NA	NA	NA	NA	NA	NA	NA	NA	NA	NA	NA	-0.612282572496221	-2.02970677083543	-3.49222317150215	-0.335630719321863	-4.60118246095652	2.71060482537262	0.302375951545948	0.374180188079499
MESO_098_T	MESOMICS	3.40022573961194	-3.89750875138388	-1.216835214919	0.154588415021157	-1.23604248465252	-3.4504577416391	-0.145536746003663	4.39274376811079	-1.24214839740241	-1.55783354273034	NA	NA	NA	NA	NA	NA	NA	NA	NA	NA	NA	NA	NA	NA	NA	NA	NA	NA	NA	NA	NA	NA	NA	NA	NA	NA	NA	NA	NA	NA	3.94830226058785	-3.13111906117536	-6.06354958373216	-1.61462878400768	-4.62148844323596	4.25013258701007	-0.804847327299271	-0.479828312607644
MESO_099_T	MESOMICS	-0.231045399305941	-2.34350567729623	1.29091550014439	1.8446648785255	-0.460484611977036	0.0834832670418804	0.250520891928347	-0.523068754865656	0.390580268369224	0.244587496284257	NA	NA	NA	NA	NA	NA	NA	NA	NA	NA	NA	NA	NA	NA	NA	NA	NA	NA	NA	NA	NA	NA	NA	NA	NA	NA	NA	NA	NA	NA	-0.657903936370908	-3.89171974466913	0.790444868919757	2.48402659466605	-1.607691023485	1.10799915064301	-0.711558082774242	0.0867695072697442
MESO_100_T	MESOMICS	4.44711474615008	-2.61654199717083	-1.68572030367398	1.93326136506833	-0.368725019092603	0.66559602312964	1.40356510175374	2.93096802930569	0.709426685196552	-2.0319842530278	NA	NA	NA	NA	NA	NA	NA	NA	NA	NA	NA	NA	NA	NA	NA	NA	NA	NA	NA	NA	NA	NA	NA	NA	NA	NA	NA	NA	NA	NA	3.55554163248376	-2.23282191802684	-5.16359790633685	2.5814149199625	0.216570826696403	4.54793411801368	-3.25239499686662	-0.0460526252268448
MESO_101_T	MESOMICS	-0.662299154748408	-3.21311664371758	-0.944202206251339	-0.454429951271041	1.06699550467961	0.60044076036793	0.401859233186114	-0.394083968448496	1.15293880734243	1.23892709675774	NA	NA	NA	NA	NA	NA	NA	NA	NA	NA	NA	NA	NA	NA	NA	NA	NA	NA	NA	NA	NA	NA	NA	NA	NA	NA	NA	NA	NA	NA	-0.67527011307709	-2.84714551148631	-2.57587118762745	-0.810631647939029	-2.62431571772443	1.23523849959841	0.328695260124411	1.05418887872696
MESO_102_T	MESOMICS	8.6157277165042	-0.601206373898684	-0.782966614305221	-0.676285986035164	2.20212960406934	6.05061560534386	-6.57087256342284	1.23437673029134	0.419419894569663	-0.795161662676609	NA	NA	NA	NA	NA	NA	NA	NA	NA	NA	NA	NA	NA	NA	NA	NA	NA	NA	NA	NA	NA	NA	NA	NA	NA	NA	NA	NA	NA	NA	6.33140264594646	-2.10364449891714	-6.63990571833394	-0.650839388617483	8.09948660551659	4.72803031061964	8.58480003472092	-0.401868186662485
MESO_103_T	MESOMICS	1.75971558690757	-0.461823151838571	1.38255971726386	-1.02089556724672	-1.24176885501101	1.15681130016004	-0.695647498164718	-0.228371573454918	0.072207799351666	-0.0714785210788263	NA	NA	NA	NA	NA	NA	NA	NA	NA	NA	NA	NA	NA	NA	NA	NA	NA	NA	NA	NA	NA	NA	NA	NA	NA	NA	NA	NA	NA	NA	-8.31864877164088	-2.06378672932451	0.602192421551589	-1.69205641838727	2.05453519589375	0.713785591005908	-1.46390743736422	0.508566690720015
MESO_104_T	MESOMICS	4.59411416471503	-2.60069455292592	-1.24644077902537	2.20092180747213	0.097222305148895	-1.24326000862647	1.38724834406924	0.65056253607989	-2.06574495175853	2.80109060209065	NA	NA	NA	NA	NA	NA	NA	NA	NA	NA	NA	NA	NA	NA	NA	NA	NA	NA	NA	NA	NA	NA	NA	NA	NA	NA	NA	NA	NA	NA	2.42853202032405	-1.30316676674865	-3.10492770407033	2.26754393344168	-4.17107949922887	4.65158908909709	-0.63459635359731	-2.76239479035348
MESO_105_T	MESOMICS	-0.345630911944117	-2.28485013579017	-2.49717269271491	1.96807756711939	0.351839085114623	-0.0970889980882731	0.373636098662654	-0.564941875421626	1.59386827337688	-0.985381119021757	NA	NA	NA	NA	NA	NA	NA	NA	NA	NA	NA	NA	NA	NA	NA	NA	NA	NA	NA	NA	NA	NA	NA	NA	NA	NA	NA	NA	NA	NA	-0.496104607397628	-0.468411021724987	-1.98002688787346	3.65247370706385	-4.14829991885032	1.60732199258673	0.0101347634452621	1.200128011408
MESO_106_T	MESOMICS	-0.452854102676849	-2.23517020036554	3.41351600237214	-0.743056557931321	-0.760017960499608	0.303614976064469	0.0661304064861215	-0.384740130250879	0.325292731628464	0.111704437303939	NA	NA	NA	NA	NA	NA	NA	NA	NA	NA	NA	NA	NA	NA	NA	NA	NA	NA	NA	NA	NA	NA	NA	NA	NA	NA	NA	NA	NA	NA	-0.48549080167675	-5.13912588583981	3.02210591229076	-0.754474242966954	0.969136349539756	-0.408900603654443	-0.634807248909505	0.167787397609094
MESO_107_T	MESOMICS	1.8127164659182	-3.27104103670197	0.000422138240772084	1.76153307980889	-0.662878378746059	-1.34195593911488	0.044219355287108	0.0523449988238128	0.259861977793928	0.236645284343425	NA	NA	NA	NA	NA	NA	NA	NA	NA	NA	NA	NA	NA	NA	NA	NA	NA	NA	NA	NA	NA	NA	NA	NA	NA	NA	NA	NA	NA	NA	1.52830948526857	-3.34331557245061	-1.14955414627923	2.09000411975853	-3.1551321230164	2.189436546376	-0.118346623066736	0.349339365784868
MESO_108_T	MESOMICS	-4.40505202124058	-4.33078031672144	-0.593692038037796	-1.35062653974706	2.05679799204934	-0.131319993281687	-0.484641904194779	0.774185056247476	0.41361271388833	-0.563791007144007	NA	NA	NA	NA	NA	NA	NA	NA	NA	NA	NA	NA	NA	NA	NA	NA	NA	NA	NA	NA	NA	NA	NA	NA	NA	NA	NA	NA	NA	NA	-3.42994166627484	-4.50477209253497	-4.71669331114947	-3.57190814215169	-1.7394306645365	2.2028560982714	2.16203611332175	1.08739867444725
MESO_109_T	MESOMICS	0.156322384236656	-2.83339613153867	-1.31664515745166	0.171330440004777	-0.439771617299384	-0.48139986390541	0.0377990615212342	0.758478466114059	0.982783030074052	0.0490723624094541	NA	NA	NA	NA	NA	NA	NA	NA	NA	NA	NA	NA	NA	NA	NA	NA	NA	NA	NA	NA	NA	NA	NA	NA	NA	NA	NA	NA	NA	NA	-0.111575568842865	-1.86189524305176	-1.0036798259689	0.375426714939578	-2.97121907054655	1.73916246835276	-0.982967299789184	0.621295897399417
MESO_110_T	MESOMICS	-0.0497763243382991	-2.5893487942605	-1.80892698561301	-0.702583552201542	-0.844831794557077	-0.239476382532605	-0.0638670051702502	-0.54865013025259	-2.59323628354288	0.0472363595626322	NA	NA	NA	NA	NA	NA	NA	NA	NA	NA	NA	NA	NA	NA	NA	NA	NA	NA	NA	NA	NA	NA	NA	NA	NA	NA	NA	NA	NA	NA	-0.0950773516260153	-1.08435335164922	-1.26219833572532	-0.729615891052047	-2.96842174330686	-0.14765065347106	-0.853778041785206	-2.21936646372301
MESO_111_T	MESOMICS	-0.644979602390387	0.814315186785141	-2.5118352167452	-0.957309201562063	0.738258428057256	7.93389938939403	2.77555605730426	4.59797799396251	-4.11588296790288	0.388397966863296	NA	NA	NA	NA	NA	NA	NA	NA	NA	NA	NA	NA	NA	NA	NA	NA	NA	NA	NA	NA	NA	NA	NA	NA	NA	NA	NA	NA	NA	NA	-0.19976501667538	0.150833260807903	-11.121936087797	-0.832984338702493	10.3376455040785	0.0817016317330224	-1.32431555645524	-3.07777242315147
MESO_112_T	MESOMICS	2.90257922140134	-2.94741545176733	-2.06816882491462	4.56181632979616	-1.4002559021469	-1.05913181646782	-1.15065958531922	2.43866721158182	-1.097081868163	1.18145555415377	NA	NA	NA	NA	NA	NA	NA	NA	NA	NA	NA	NA	NA	NA	NA	NA	NA	NA	NA	NA	NA	NA	NA	NA	NA	NA	NA	NA	NA	NA	3.1223487109375	-1.93114196183045	-5.14258766859958	5.14823134243608	-2.82580458569119	4.81654929482236	-0.856041499833156	-0.438748432108704
MESO_113_T	MESOMICS	-0.586217601409527	-2.69351382479467	0.0241430989670678	-0.820087375133101	0.141312699841447	0.311494747463231	0.0618914980145176	-0.37314480950148	0.314934765393849	1.15635370603319	NA	NA	NA	NA	NA	NA	NA	NA	NA	NA	NA	NA	NA	NA	NA	NA	NA	NA	NA	NA	NA	NA	NA	NA	NA	NA	NA	NA	NA	NA	-0.509824012723061	-3.08101269129586	-0.85900300565975	-1.20090190981959	-1.55096076671322	0.230843643258814	-0.601422901013869	0.257306487185168
MESO_114_T	MESOMICS	-0.772500751755444	-2.45819998189347	0.204186349299338	-0.013667618159063	-0.247480396253943	0.465817231804572	0.253915700254256	-0.522301377927979	1.26260684644715	0.489469670396087	NA	NA	NA	NA	NA	NA	NA	NA	NA	NA	NA	NA	NA	NA	NA	NA	NA	NA	NA	NA	NA	NA	NA	NA	NA	NA	NA	NA	NA	NA	-5.87546800399782	-2.88397956138245	-0.0766134341766189	0.319031219766103	-1.30495659813556	1.30343609870276	-0.356496212310951	-0.128927446240629
MESO_115_T	MESOMICS	-1.92808011551782	0.930498246643578	-0.390813666495983	0.594907100061377	-0.82836381879552	0.97502348433822	-0.596863014201569	-0.835144577593901	0.183344677484156	-0.507415972895905	NA	NA	NA	NA	NA	NA	NA	NA	NA	NA	NA	NA	NA	NA	NA	NA	NA	NA	NA	NA	NA	NA	NA	NA	NA	NA	NA	NA	NA	NA	-0.907212514304013	0.808662120054017	0.214058909623282	1.57804690065075	1.86021245021093	-1.0027529718629	-0.328115423809749	3.74784962832821
MESO_116_T	MESOMICS	-0.613349235047614	0.562218309692435	0.232703859365334	0.93863962097457	-0.127463791468613	0.710498987271247	-0.508301815427495	-0.368305044860572	0.247591739366608	-0.462091083781321	NA	NA	NA	NA	NA	NA	NA	NA	NA	NA	NA	NA	NA	NA	NA	NA	NA	NA	NA	NA	NA	NA	NA	NA	NA	NA	NA	NA	NA	NA	-0.729370717045358	0.19142870537786	0.365079565204751	2.40752234577072	0.424033253385779	-1.9333894827702	-0.331308945206579	0.138431733059987
MESO_117_T	MESOMICS	-0.35536653012228	-1.73724187456893	-0.107614480608986	1.43372383683486	-0.691764043093776	0.282190688517637	-0.180541949261067	-0.408517828556236	0.325596107111723	0.284933924126471	NA	NA	NA	NA	NA	NA	NA	NA	NA	NA	NA	NA	NA	NA	NA	NA	NA	NA	NA	NA	NA	NA	NA	NA	NA	NA	NA	NA	NA	NA	-0.509860187965975	-2.05138787126053	-0.577359281867143	1.97825688437699	-0.832636854809642	0.191741988122845	-0.674620691198145	0.265158556099224
MESO_118_T	MESOMICS	-0.673810907643494	-0.422559745162902	-2.17799434794851	0.107999525244831	-0.425529901423114	0.124564549930629	-0.262743209885876	-0.671093553867337	0.198841163788346	-0.404056770881022	NA	NA	NA	NA	NA	NA	NA	NA	NA	NA	NA	NA	NA	NA	NA	NA	NA	NA	NA	NA	NA	NA	NA	NA	NA	NA	NA	NA	NA	NA	-0.623014997018046	1.05585049184661	-1.45356808119093	0.550223619362988	-1.5695215445296	-0.0322470005256397	-0.358790204242869	0.234474453338063
MESO_119_T	MESOMICS	-0.945634493072272	0.931866249324535	0.00932295681914845	1.31697408413027	-0.467413304562655	0.999305363703354	-0.489925267614084	-0.402425103759229	0.0731931698153976	-0.0281175713527922	NA	NA	NA	NA	NA	NA	NA	NA	NA	NA	NA	NA	NA	NA	NA	NA	NA	NA	NA	NA	NA	NA	NA	NA	NA	NA	NA	NA	NA	NA	-0.470309874891913	0.116662973095552	-0.439414484237883	2.62268993648819	2.22603127078449	-2.76654562661804	0.0191291928043652	0.336107513158767
MESO_120_T	MESOMICS	-0.663907152464234	-0.27703598615929	0.398175236406871	0.432051623957545	-0.273921031113949	0.680598463357617	-0.323239847401477	-0.342718126483554	0.282680893675166	-0.55403347199765	NA	NA	NA	NA	NA	NA	NA	NA	NA	NA	NA	NA	NA	NA	NA	NA	NA	NA	NA	NA	NA	NA	NA	NA	NA	NA	NA	NA	NA	NA	-0.699230223182175	-1.04062921364532	0.84622085336647	1.2341045451943	0.703036577532745	-0.217751348572373	0.222272070733939	0.164388548726365
MESO_121_T	MESOMICS	-1.14903839123118	0.565685929171241	-0.658218350425844	1.6705297220774	1.18213244931974	-0.263435295578765	-0.305542739476015	0.299041703742523	-0.432357621017764	-0.0533632713440892	NA	NA	NA	NA	NA	NA	NA	NA	NA	NA	NA	NA	NA	NA	NA	NA	NA	NA	NA	NA	NA	NA	NA	NA	NA	NA	NA	NA	NA	NA	-0.629293058504375	1.04800534160579	-0.815785639622569	3.4210018883657	0.128160208545002	-0.0998551024613031	0.119764242025042	-0.00267787643666801
MESO_122_T	MESOMICS	-0.386035253128415	-0.725981197686494	0.876551298350805	0.20567665834347	-0.340028183289918	0.122666956030825	0.240549398690855	-0.472709278092493	0.599919909122432	0.539324323867791	NA	NA	NA	NA	NA	NA	NA	NA	NA	NA	NA	NA	NA	NA	NA	NA	NA	NA	NA	NA	NA	NA	NA	NA	NA	NA	NA	NA	NA	NA	-0.705280663179638	-1.41913923495553	2.06888745243942	0.993461210492356	0.0199059230343651	0.59839378534067	-0.229293036956229	0.228597372995415
MESO_123_T	MESOMICS	-0.786898445770825	0.864118914624056	-1.06959429314731	1.06618508208343	0.30875193259738	-0.176845452208129	-0.129121458754603	-0.135749806645829	0.115652614748961	-1.23554258824444	NA	NA	NA	NA	NA	NA	NA	NA	NA	NA	NA	NA	NA	NA	NA	NA	NA	NA	NA	NA	NA	NA	NA	NA	NA	NA	NA	NA	NA	NA	-0.258897429025631	1.85730429461878	-0.466016785652416	1.88667393299267	-0.267029440504992	-1.37564805485523	0.446845387318962	0.354026710947438
MESO_124_T	MESOMICS	-0.427062571171318	-0.478497011377453	0.573169026159221	-0.385606376527254	-0.619053865564142	0.605979529556957	-0.0062243684086048	-0.492181783151407	0.329560293777181	0.0132865201384873	NA	NA	NA	NA	NA	NA	NA	NA	NA	NA	NA	NA	NA	NA	NA	NA	NA	NA	NA	NA	NA	NA	NA	NA	NA	NA	NA	NA	NA	NA	-0.580486320896867	-1.40402955166683	1.20010929768346	-0.29647099182372	0.622933715390569	-0.516622021277146	-0.60029020970302	0.1251314059112
TCGA-3H-AB3M-01	TCGA	NA	NA	NA	NA	NA	NA	NA	NA	NA	NA	2.91345297256378	1.23974886452283	1.13312485137039	0.322373469784572	-0.6169268075458	-0.367388538936205	-3.03418567365011	0.0420970149253055	-0.509703536123378	0.0395124281841317	2.91345297256378	0.705466073793604	-1.15552855330997	1.19448080164016	-0.616844204171029	0.205315254446088	2.66214550668727	-1.05439930355034	-1.53838360563391	0.652657140558717	NA	NA	NA	NA	NA	NA	NA	NA	NA	NA	13.2854737252855	1.06159305691243	-3.1747858297073	3.93621325329193	-0.0905272609820185	-4.33247809768871	-4.3871716536977	-0.0129153416701456
TCGA-3H-AB3S-01	TCGA	NA	NA	NA	NA	NA	NA	NA	NA	NA	NA	-1.11803671371281	1.82030234195948	0.466318285108235	-0.427636811928144	-1.28302281824631	0.0404930241918023	-0.649010151833777	0.100003715872162	-1.09974799531937	-0.470797233774458	-1.11803671371281	0.912522221655532	-1.18747718097158	1.77382105108427	-0.563120071106002	-0.584140582780267	1.05968685668302	0.0654498715439215	-0.374869129622716	-0.787435623965434	NA	NA	NA	NA	NA	NA	NA	NA	NA	NA	-4.41530389402797	2.70673425373173	-0.524267037835838	4.41165384213479	-0.690189598666686	0.535761334018057	1.47783172526153	1.78688937430237
TCGA-3H-AB3T-01	TCGA	NA	NA	NA	NA	NA	NA	NA	NA	NA	NA	-0.972424260504882	2.09795752667538	-1.70338361849916	1.24547795925013	0.591606342812318	0.447412158699099	0.00436217770195722	0.66028967080442	0.553794281515844	0.143273278188518	-0.972424260504882	-2.1231738414807	0.582994928150667	2.02925933066279	-1.04802643640908	-0.613817020808245	0.513053405678713	0.0664907496809244	0.464078249211868	0.421697241808681	NA	NA	NA	NA	NA	NA	NA	NA	NA	NA	-5.01840493945695	-3.86554372271252	1.05397050108156	4.59928467922796	-2.26537494389649	2.52790366285495	-0.409668261454754	-0.461005416396987
TCGA-3H-AB3U-01	TCGA	NA	NA	NA	NA	NA	NA	NA	NA	NA	NA	-0.0967550525659949	0.546770245704037	1.02017350966505	-2.08282095656619	-0.724039460359667	0.0395608698229776	-0.0634491691978413	0.295864798005154	0.575610934601639	0.307430225264115	-0.0967550525659949	2.12057672009159	-0.324996272027055	0.621929004969002	-0.164397372174521	-0.29061907034967	0.225172612130923	0.952226062616625	0.205313794365798	0.995760654878559	NA	NA	NA	NA	NA	NA	NA	NA	NA	NA	-0.840572063137809	4.38041498304031	1.55197706658273	1.89218917706699	1.79401346511059	0.182117975790043	0.321902079638895	-1.66768723824477
TCGA-3H-AB3X-01	TCGA	NA	NA	NA	NA	NA	NA	NA	NA	NA	NA	-0.547154594132628	-2.01469510555075	0.677910737496117	1.02435476979192	-0.103993261636749	0.355683325310831	-1.0915473850212	-0.213112824289601	0.0569670850724976	0.420757822160044	-0.547154594132628	-0.4542576566086	-0.648143611284188	-2.02104312997736	-0.255158696603677	0.443328198248285	0.731043420466945	-0.445832877850121	-1.1463152490487	0.662189590826107	NA	NA	NA	NA	NA	NA	NA	NA	NA	NA	-1.22423359713176	-0.94700697768188	-2.89323299769721	-4.86765060575333	-0.633701992031596	-1.79540847813681	0.573151970366966	-1.63862315802331
TCGA-3U-A98D-01	TCGA	NA	NA	NA	NA	NA	NA	NA	NA	NA	NA	-1.35393529744704	0.491164739505009	-0.0764942264430997	1.23931494062682	-0.919166191449555	0.09287584806829	-0.0567613132632624	0.0910073137483633	-1.00625794173729	-0.176213784307713	-1.35393529744704	-0.871062251344496	-1.06412868049311	0.387756203278122	-0.196637245531529	-0.418460956827893	0.748141031719302	-0.0368245769001962	-0.405755977960539	-0.97094832621061	NA	NA	NA	NA	NA	NA	NA	NA	NA	NA	-6.24828686597448	-0.551898934411134	-2.4286477347498	0.858084089761913	-2.13535265873201	-0.152051195129688	-0.541966355492528	1.36422989276174
TCGA-3U-A98E-01	TCGA	NA	NA	NA	NA	NA	NA	NA	NA	NA	NA	-0.431231047337907	-0.315879595740373	-0.185670038316913	-2.643307614516	-0.905747938787014	0.476425063773784	-1.23234852200131	1.39268317505383	0.056566362285732	0.302639533510441	-0.431231047337907	2.18723643065496	0.198124497204557	-0.178840228554055	-1.51001153062718	-1.53553777068701	1.04621050159777	1.3096582917022	-0.492974530821509	1.07129616378238	NA	NA	NA	NA	NA	NA	NA	NA	NA	NA	-1.12621134838261	4.48745962547448	3.62898911729949	-0.123476436035237	1.84988057125412	2.97004396378332	0.915931513473865	-4.01870382104426
TCGA-3U-A98F-01	TCGA	NA	NA	NA	NA	NA	NA	NA	NA	NA	NA	0.828795032245239	1.09115073090273	3.15234767523011	0.797928608657572	2.1670345028699	2.34005877530985	0.148805232270548	0.386210505120332	-1.04457170940477	1.22824654666808	0.828795032245239	-0.339430374846328	-0.536910921209331	1.15960583097565	-0.823290257891136	3.80536937067161	-0.241724805479402	1.76153175803909	-2.06665681108741	0.167374685679643	NA	NA	NA	NA	NA	NA	NA	NA	NA	NA	2.33546194747508	-1.59978362785439	-5.03701682027017	2.62502274537376	7.13525151440926	2.126898603964	-2.61634263402395	-5.9754439729581
TCGA-3U-A98G-01	TCGA	NA	NA	NA	NA	NA	NA	NA	NA	NA	NA	-1.41787000151733	-1.26374061583966	-1.20907204312589	1.56410388794529	1.26070602061625	0.787208045826609	0.488200881108663	0.194899657691017	-0.589087395340467	-0.483911705454495	-1.41787000151733	-2.04364803501194	0.662768892675303	-1.34760219437176	-1.38702460878236	0.373355715364173	-0.00212700783582825	-0.0391969048733452	0.111917444279224	-0.784268755030548	NA	NA	NA	NA	NA	NA	NA	NA	NA	NA	1.19294703140111	-4.63072739611272	-0.417087571217244	-3.35806430102081	-0.366208439495728	2.07394301012914	-0.691823971641964	3.47936914230927
TCGA-3U-A98H-01	TCGA	NA	NA	NA	NA	NA	NA	NA	NA	NA	NA	0.256977513348745	-0.227457977036421	-1.02787501653179	-0.615348999779716	0.717332941943035	0.145003772266513	0.494760129653497	0.0558328110062727	-0.455710758063187	-0.249926291718607	0.256977513348745	0.0165810531996313	1.11557823484021	-0.217822626534535	-0.993496536824174	-0.309337124320929	0.0251632271622484	0.297412488370364	0.476681568406341	-0.534646495584872	NA	NA	NA	NA	NA	NA	NA	NA	NA	NA	0.664851643076393	-0.636257268555664	3.57866714730886	-0.401151490197433	0.22801030155323	0.142891134106868	-2.49385565259142	0.803594772833124
TCGA-3U-A98I-01	TCGA	NA	NA	NA	NA	NA	NA	NA	NA	NA	NA	-1.23674035327716	-0.412516255099782	-0.581257818335964	0.854423216509294	-0.446631661562886	0.139105097277412	-0.102123897412722	0.335276390894337	-0.973857301052307	0.0783030869067006	-1.23674035327716	-0.845678580260719	-0.269279714283596	-0.467113334607914	-0.479188522527366	-0.599365559759405	0.722548745595413	0.200194873164351	-0.486250605605735	-0.78807769509845	NA	NA	NA	NA	NA	NA	NA	NA	NA	NA	-4.96576781434603	-0.871138215599753	-1.22613785662731	-1.3303412935919	-1.61107838623094	-0.0332277837539554	-1.93475281275933	-0.678083869809237
TCGA-3U-A98J-01	TCGA	NA	NA	NA	NA	NA	NA	NA	NA	NA	NA	-0.851013035974334	-1.76928804659328	-0.250289038913135	0.156634397289075	0.0926703911611045	-0.553017584393844	-0.162261222352222	-0.285176387096721	-0.283077103249157	0.0787829234465195	-0.851013035974334	-0.024438884156464	0.371935515636264	-1.7996051898525	-0.0222228143175209	-0.169455790899012	0.626585494522218	-0.296709800392329	-0.051554503989761	-0.177286969214743	NA	NA	NA	NA	NA	NA	NA	NA	NA	NA	-1.31248413960148	-0.498261878343679	0.211358411310391	-4.41612450299082	-0.523455452679825	-1.22820039401249	-0.499261336279228	0.152700554312757
TCGA-LK-A4NW-01	TCGA	NA	NA	NA	NA	NA	NA	NA	NA	NA	NA	-0.637365730812558	0.774879851690635	-0.53086533734836	-1.06959483159454	-0.127742535302589	0.34045328269665	-0.26814616826592	1.2586944162579	-1.34131879824118	0.587847898106011	-0.637365730812558	0.545911413967122	0.582138168392584	0.831844468054976	-1.04166554516903	-0.836945083466684	1.02164892482339	1.47834464674304	-0.701413517208092	-0.586881083474362	NA	NA	NA	NA	NA	NA	NA	NA	NA	NA	-2.46216986812964	1.10958924398666	1.98635796168663	1.78304699916775	1.95312614804332	2.53372039223249	-0.738575686719914	-1.25259267714325
TCGA-LK-A4NZ-01	TCGA	NA	NA	NA	NA	NA	NA	NA	NA	NA	NA	-0.516273196212961	1.08642408246327	0.33960731177459	-0.626022117697351	0.989914672955666	0.0875729813964663	-0.317824907493549	-0.971577543349141	0.0997461511458913	-0.236105103957597	-0.516273196212961	0.69407705879112	0.591690829642008	1.11041867354012	-0.595547953235224	0.896456140957595	0.131163011997035	-0.675555231768322	0.164133043655908	0.195438350697168	NA	NA	NA	NA	NA	NA	NA	NA	NA	NA	-4.48924330688749	-0.15572002260589	1.23492805019711	3.24217328027657	1.68262109866743	-1.42382553618402	-0.692856601542135	-0.371588397679389
TCGA-LK-A4O0-01	TCGA	NA	NA	NA	NA	NA	NA	NA	NA	NA	NA	-0.0970638119838312	0.544756771380214	-1.97334461646286	1.38165110156505	0.352313880129326	0.331743435504274	-0.282834817454973	-0.370398679555568	1.43921852191646	-0.257724071136096	-0.0970638119838312	-2.04077807626382	0.492278659768252	0.491612520504399	-0.926007541193321	-0.860082471788675	0.0048464833103633	-1.17803299987647	0.727036287088303	0.998670610856074	NA	NA	NA	NA	NA	NA	NA	NA	NA	NA	-2.30752975210953	-3.59819430807564	0.795895674325059	0.879228135950649	-3.32083892709516	1.74324992069251	-2.15873700908094	0.774379314852265
TCGA-LK-A4O2-01	TCGA	NA	NA	NA	NA	NA	NA	NA	NA	NA	NA	0.467190942106239	0.443660265421221	-1.41321781960895	-0.402971295403444	-0.773688041183302	0.0941833142509347	0.426494868501472	0.270110475364463	-0.469396407687518	-0.206875901613219	0.467190942106239	-0.117449060725713	0.220246065991189	0.437780663807023	-0.717573315634685	-1.56063771454663	0.141813603431203	0.331860073492635	0.401323376377573	-0.637486250199589	NA	NA	NA	NA	NA	NA	NA	NA	NA	NA	2.03980767491443	0.928082819035578	2.61431225311043	0.874996251881001	-1.95411761649384	2.57597772674406	0.202814293431792	0.801662535668369
TCGA-LK-A4O5-01	TCGA	NA	NA	NA	NA	NA	NA	NA	NA	NA	NA	-1.36033490628078	1.04629120575926	-0.0704317315780534	0.0915116999748755	-0.559012915296009	-0.469883110279743	-0.0521432077279262	0.021336955407388	0.515867309770466	-0.324547396333277	-1.36033490628078	-0.0112162436539699	-0.492090405161359	0.956376350872695	-0.0809612296181952	-0.44308832485168	0.68101636195134	-0.18715174689956	0.727316248515116	0.333264066894381	NA	NA	NA	NA	NA	NA	NA	NA	NA	NA	-4.98290689674179	0.626300126615651	0.189348405597685	2.51575737936133	-1.77489983825958	-1.32461545645832	0.756691365756992	0.204787110927469
TCGA-LK-A4O6-01	TCGA	NA	NA	NA	NA	NA	NA	NA	NA	NA	NA	-0.271165045258361	-0.649189258886598	-0.0132928029587591	-0.382134556940585	1.31799643760437	0.153936623126877	-0.151353761166505	-0.219526952723637	-0.603027141137034	-0.310375378799839	-0.271165045258361	0.269061984018066	0.930919965431367	-0.651477755419309	-1.0230941117855	0.832655319498058	0.419875584230363	-0.0627698699841039	-0.012095125578083	-0.374067981853317	NA	NA	NA	NA	NA	NA	NA	NA	NA	NA	-2.74929693491302	-0.811571055225659	1.15399643778879	-0.993483125028152	2.31510231969669	-1.23976555209334	-2.8436371574464	0.584998667952697
TCGA-LK-A4O7-01	TCGA	NA	NA	NA	NA	NA	NA	NA	NA	NA	NA	-1.34642533427292	0.37441452703275	1.20391590366862	0.692577888621693	-1.62951125039	0.00640893334816019	-0.0638922255471724	-1.70027119379853	-0.380782477785751	0.242977206354284	-1.34642533427292	0.422811841219994	-1.72140556489089	0.370964172722308	1.04355168235561	0.0340789396989358	-0.238734873744626	-1.01409604262216	-0.78493423929153	-0.407287763390908	NA	NA	NA	NA	NA	NA	NA	NA	NA	NA	-5.992831823822	1.86708211714219	-3.46406579374094	0.830977103249171	-2.16577892159595	-2.94003076477762	0.80926834402663	-1.81549776497403
TCGA-MQ-A4KX-01	TCGA	NA	NA	NA	NA	NA	NA	NA	NA	NA	NA	0.262799010005593	-0.772691794417388	-1.3807124063846	-1.67977798158419	0.72912050582749	0.0671892903271359	0.467293755188253	-0.324153434584592	-0.525576659798347	-0.251093352093538	0.262799010005593	0.914707117892949	1.73831054189595	-0.683097847200097	-1.12168147762617	-0.71619453535926	-0.281120715632549	0.150151596103129	0.508438076641112	-0.574999619344736	NA	NA	NA	NA	NA	NA	NA	NA	NA	NA	0.329601272470457	0.673345939821267	5.44519758805505	-1.48814526866511	1.56634232054167	1.19220208926318	-2.67385619089637	0.437428930164568
TCGA-MQ-A4LC-01	TCGA	NA	NA	NA	NA	NA	NA	NA	NA	NA	NA	-0.909498327260328	-0.466427602205121	-0.861050960100088	-1.96437841955108	-0.563332291179471	0.208739981697121	0.133302582112295	-0.295258733304173	-0.0876491932246577	-0.380091448945051	-0.909498327260328	1.54683535409957	0.574331151046485	-0.371421698854901	-0.957570225895627	-1.29192646891617	-0.281815925679361	0.115447185753615	0.426340627324854	-0.0869430519459739	NA	NA	NA	NA	NA	NA	NA	NA	NA	NA	-6.45733593822101	2.90125683810531	3.95575041317977	-0.687572301855916	0.420277154090518	2.09138509715273	-0.0398287853271801	-1.75473326649735
TCGA-MQ-A4LJ-01	TCGA	NA	NA	NA	NA	NA	NA	NA	NA	NA	NA	-0.687739641220584	-1.79424214676803	0.5987940860344	0.327486088337726	-0.637467280241044	-0.339306290738366	-0.148189289763633	-0.806147313427699	0.042337310075113	0.334855062334871	-0.687739641220584	0.265692621810322	-0.5367336425852	-1.80006158999962	0.585496740156361	0.000349583327987533	0.199794704548768	-0.487325705380563	-0.405288943812058	0.170533368197994	NA	NA	NA	NA	NA	NA	NA	NA	NA	NA	-3.40460132524763	0.941959088859753	-1.54416155215565	-4.34330839258858	-1.0821802139019	-2.933729277391	0.475254777379675	-2.25016881634579
TCGA-MQ-A4LM-01	TCGA	NA	NA	NA	NA	NA	NA	NA	NA	NA	NA	0.0611511483548865	1.45904948117328	-1.9456984578452	1.14240264416001	0.939078981286245	0.2956145293899	0.255496496244895	0.17566465138536	-0.593140825202777	-0.184621256185271	0.0611511483548865	-1.93223141494886	1.04814135967534	1.39158761212583	-1.1626054682974	-0.443102093857461	0.415350553549328	-0.197535267812522	0.315973106071513	-0.818996505368202	NA	NA	NA	NA	NA	NA	NA	NA	NA	NA	-0.833969933969183	-4.24282302092403	1.58679295826539	3.14187222850771	-1.31429996977284	3.2087173111415	-2.55249795633751	0.421927334211241
TCGA-MQ-A4LP-01	TCGA	NA	NA	NA	NA	NA	NA	NA	NA	NA	NA	-1.2461517349862	-1.14469415822697	1.94907661007715	1.10725213325994	0.364386134704466	-0.302976597930935	-0.0669376499392186	0.471707254923566	-1.53069156967545	0.537616478719223	-1.2461517349862	-0.219150572764568	-0.788785484328137	-1.25426084484883	0.453614027917091	1.65073893085168	1.34119040836206	0.871566212063749	-1.07046070815134	-0.870515347280198	NA	NA	NA	NA	NA	NA	NA	NA	NA	NA	-3.81050369645863	-0.845711178354978	-5.44708992669111	-3.42792170979395	3.0029813897686	-0.748100970130129	0.873861847509839	-0.531845027925093
TCGA-MQ-A4LV-01	TCGA	NA	NA	NA	NA	NA	NA	NA	NA	NA	NA	-0.800768811051494	2.06010024230546	-1.13464896747747	0.493536299136172	0.826939399883454	-0.122794293353643	-0.062082639125592	0.847851122152343	1.17683836252143	-0.220589374104693	-0.800768811051494	-1.2800354019776	0.640131699876784	1.95438129690849	-0.967389180153298	-0.258069850510192	0.859130775653697	0.150998296076245	1.19872636248455	0.97988059403481	NA	NA	NA	NA	NA	NA	NA	NA	NA	NA	-4.81947379514039	-2.34725724820634	1.57444792803682	4.92877347237573	-1.01456357414182	0.770079013612779	-0.412204884631919	1.32660423295134
TCGA-MQ-A6BL-01	TCGA	NA	NA	NA	NA	NA	NA	NA	NA	NA	NA	-0.656484456201261	1.09890741369549	-1.99144210749922	0.931065115843035	1.24521534092129	-0.00628106534602399	-0.406272816218123	-0.404815407470171	0.674564020840131	0.15120974006972	-0.656484456201261	-1.72991112626273	1.48926494762091	1.08233510239589	-0.878063035895754	-0.385416831118865	0.395457136203842	-1.00605033120913	0.399892535408889	0.514976909918908	NA	NA	NA	NA	NA	NA	NA	NA	NA	NA	-4.72702115229903	-4.54272722811134	2.58127233176937	2.63764746001802	-2.16322330354896	0.438757568211824	-1.49598622252318	-0.421772737096132
TCGA-MQ-A6BQ-01	TCGA	NA	NA	NA	NA	NA	NA	NA	NA	NA	NA	-0.986619000654439	-1.1537274798852	-0.684704059312299	-1.53304994611014	-0.690185087170103	0.196965950209373	-0.201413962819686	-0.215471530624203	0.237017136536414	-0.660899674038921	-0.986619000654439	1.31879873510585	0.150818616551886	-1.10067847663057	-1.06572285815271	-1.20575585383353	-0.0558385752231894	-0.158410499263264	0.467607699066442	0.226662375496308	NA	NA	NA	NA	NA	NA	NA	NA	NA	NA	-6.06727589725685	2.64449907414149	3.15129659231172	-2.44704382673719	-0.255144052286205	1.43491642210807	0.956836511579926	-1.44894857447099
TCGA-MQ-A6BR-01	TCGA	NA	NA	NA	NA	NA	NA	NA	NA	NA	NA	-0.993543822733711	-2.51315769281661	0.108399824753322	1.00617027906044	-0.647208416570213	0.179443437142549	-0.175108248969745	0.719874895826476	1.00886390587364	-0.113732455202503	-0.993543822733711	-0.858701738032417	-0.957290191206336	-2.60687542365144	-0.360570116336718	-0.377903229211088	0.513869294507502	0.256941665157779	0.198313356898997	1.06769449563945	NA	NA	NA	NA	NA	NA	NA	NA	NA	NA	-5.08935575596808	-0.274510713189664	-2.09558726285787	-6.48766908063689	-1.56642878688827	0.291198161611374	-0.282094021389747	0.442385377343686
TCGA-MQ-A6BS-01	TCGA	NA	NA	NA	NA	NA	NA	NA	NA	NA	NA	0.25198142941831	2.47809499237288	1.27716806010584	-2.54569122718471	0.26200785104977	1.00158281218075	-0.448996163525827	-0.428190925672432	0.336110001856154	-0.28316158559015	0.25198142941831	2.55535455531521	-0.0698203218963174	2.60878684103914	-1.24594970475933	0.704776241285124	-0.239497180897263	0.363428114360751	0.0254054217433884	0.822952925704403	NA	NA	NA	NA	NA	NA	NA	NA	NA	NA	-1.63244706381276	4.0863269945068	1.80430147831041	6.904992810639	3.8336278911294	0.848116452139267	0.986315650830875	-0.249578193805859
TCGA-NQ-A638-01	TCGA	NA	NA	NA	NA	NA	NA	NA	NA	NA	NA	-0.114123415214375	0.501600386723159	-0.252705511196608	0.655531773077327	-1.35524919259159	-0.1841401634258	0.00336700714833346	0.217102527262608	0.305317309272597	-0.167671537758016	-0.114123415214375	-0.49219200537927	-1.10491271609318	0.408082419360221	0.0176599573013553	-1.02012726569544	0.576721572281063	-0.0325808508047314	0.33507277941576	0.145703681062924	NA	NA	NA	NA	NA	NA	NA	NA	NA	NA	-1.26396699428456	0.564869682695	-1.25128691079318	0.645483375360507	-2.90495185279162	-1.25771602602124	-2.79038795008032	0.509097227133926
TCGA-SC-A6LM-01	TCGA	NA	NA	NA	NA	NA	NA	NA	NA	NA	NA	0.136294677446323	0.855076972174325	1.60034633779483	-0.0781093652276789	1.35735718272733	-0.709070339404593	0.484347488740946	1.39704355221028	0.979409264659129	-0.450219789483592	0.136294677446323	0.10658603721836	-0.125606787258503	0.655558706714671	-0.265710983676899	1.80566303261883	1.32707750153047	1.29030356065699	1.53290793382458	0.980282514920833	NA	NA	NA	NA	NA	NA	NA	NA	NA	NA	9.21665157553537	-0.585655412590105	-2.15023791537599	1.72064788834912	3.98513138336855	-0.470475345897832	1.64939723865883	4.93445664078264
TCGA-SC-A6LN-01	TCGA	NA	NA	NA	NA	NA	NA	NA	NA	NA	NA	-1.00094907423261	0.171288056673185	0.613590760693849	0.573803966914795	0.806489638295537	-0.554165865249351	-0.383252243004266	-1.60045782781701	-0.351896291629287	0.00312998482067169	-1.00094907423261	0.0400542908289871	0.27160332485291	0.13808804981507	0.356380080913199	1.19005032044397	0.416834911610639	-1.35411686504472	-0.245987019389141	-0.334029801020781	NA	NA	NA	NA	NA	NA	NA	NA	NA	NA	-6.07248595635118	-1.47168605616742	-1.71493982489142	0.903968827826009	0.676321280135387	-3.91724957930217	-1.30670471112626	-1.41923942327412
TCGA-SC-A6LP-01	TCGA	NA	NA	NA	NA	NA	NA	NA	NA	NA	NA	-0.902485943938758	-0.415211893554181	-1.19551535909386	1.41266679654539	-0.0163689347435657	0.389500067059415	-0.283275915373502	0.906222045286043	0.996496307713384	0.14397191597315	-0.902485943938758	-1.93617490042034	-0.0753973973449081	-0.495400163217849	-0.847726373124417	-0.768128794098302	0.629415627897381	0.132269064353313	0.252864518206951	1.00934465852871	NA	NA	NA	NA	NA	NA	NA	NA	NA	NA	-3.86636402277396	-3.07418559327863	-1.01948692310504	-2.1108235036244	-2.68389462088131	3.05836731435432	0.452514110418374	-0.406617505012689
TCGA-SC-A6LQ-01	TCGA	NA	NA	NA	NA	NA	NA	NA	NA	NA	NA	-1.12761238884319	-0.438207247984658	-1.10808074003632	-0.238406277491974	-0.196123075291105	0.12572806982705	0.246436987589964	0.304383096829793	-0.247726454217303	-0.255531313534625	-1.12761238884319	-0.211038759307272	0.387025873935912	-0.454004008383995	-0.855568791111713	-0.967725865243186	0.236895697904208	0.259902121996071	0.367320274439786	-0.321668402005165	NA	NA	NA	NA	NA	NA	NA	NA	NA	NA	-5.59758093056617	0.190344253484158	2.21984101009628	-1.43614593010779	-1.00361363192157	1.24747011800892	-0.360397284265129	1.2593461582881
TCGA-SC-A6LR-01	TCGA	NA	NA	NA	NA	NA	NA	NA	NA	NA	NA	-0.0710242419475333	-1.49716220253398	0.277530087862606	-0.415628726060589	-0.788885564525882	0.839741547429478	-0.216886285169373	0.0881985489358057	0.0353725260839792	-0.1973646559537	-0.0710242419475333	0.570190410754064	-0.756277410482417	-1.46241918358887	-0.858597327041675	-0.439473202645165	-0.0870473790779671	0.290864638151381	-0.373722025829026	0.318926528518979	NA	NA	NA	NA	NA	NA	NA	NA	NA	NA	-1.35196977426629	2.11947458886117	-0.397058204997383	-3.59067562071112	0.103550296727629	0.692708109686612	-2.23407753865362	0.4488109653427
TCGA-SC-AA5Z-01	TCGA	NA	NA	NA	NA	NA	NA	NA	NA	NA	NA	-0.623825601378058	-1.84289454822017	-0.807082642393119	0.770337187236743	0.412098236188632	0.272277498052146	0.195279865768838	0.243437569071784	0.0774148964613818	-0.304180295921341	-0.623825601378058	-1.04632750668572	0.297188021114362	-1.90314839740747	-0.860215730892043	-0.184924947874965	0.201598509137946	0.00229058064465577	0.266869364584933	-0.0202747598900686	NA	NA	NA	NA	NA	NA	NA	NA	NA	NA	-3.31306800833	-1.83164953285639	0.404210904310886	-5.0376876113638	-1.14164974289	-0.208357532798069	-1.84566602487866	1.12190524186609
TCGA-SH-A7BC-01	TCGA	NA	NA	NA	NA	NA	NA	NA	NA	NA	NA	0.267691649961629	0.09070062811753	-0.927709986113627	0.426595219644643	-0.304302305358667	-0.364051375768095	0.493648866089068	-0.4005125777904	0.844840520114405	0.00824169414775184	0.267691649961629	-0.706161391345529	0.170305883014253	0.0424534184904566	0.123211970006434	-0.770997591819997	-0.0645441103877629	-0.414170046409645	0.8420261640645	0.400466307628941	NA	NA	NA	NA	NA	NA	NA	NA	NA	NA	1.04537197370174	-0.586541604453272	1.24594811833404	0.112013672002425	-2.53758391806139	-1.22598466618689	-0.0706824892498309	-0.628913415530142
TCGA-SH-A7BD-01	TCGA	NA	NA	NA	NA	NA	NA	NA	NA	NA	NA	-1.46847594148319	0.751457751756179	1.17668500472021	-2.79483206488343	-1.16542169185563	0.026112754945055	0.366801386665727	-0.209935332787191	0.993367520002798	-0.725645496454837	-1.46847594148319	2.96955406860279	-0.793927743238434	0.798253375586849	-0.373630787669447	-0.430959129582796	-0.343445691870352	0.555430123825269	1.16771122267657	0.901627831173017	NA	NA	NA	NA	NA	NA	NA	NA	NA	NA	-10.48943360862	6.12548992106432	2.04815480988693	2.20588071141979	2.00430940189327	3.31743522795595	1.03011811856937	2.64494530402616
TCGA-SH-A9CT-01	TCGA	NA	NA	NA	NA	NA	NA	NA	NA	NA	NA	-0.794458070449573	-0.754075286777395	0.874183567197817	1.31591220743379	-0.958484910910758	-0.644535412225506	-0.404680888190915	-1.35421520287651	0.0863458427543975	0.374418124485613	-0.794458070449573	-0.305396029973316	-1.15254290287652	-0.815554850681477	1.18349473786277	0.211130381418459	0.441384963538811	-1.22014131703473	-0.552495654875497	0.087126071220475	NA	NA	NA	NA	NA	NA	NA	NA	NA	NA	-2.83129970602169	0.134716958276085	-3.55664899028213	-2.1338577115008	-2.29937863913574	-2.9553770675327	0.954176207615842	-0.700749030445127
TCGA-SH-A9CU-01	TCGA	NA	NA	NA	NA	NA	NA	NA	NA	NA	NA	0.481778665714637	-1.41940116348669	2.09489504358177	1.03616683222636	-0.701014452619426	-0.173625520088894	0.389099585204271	-0.591545624205376	0.770885448987234	-0.48688064726716	0.481778665714637	0.0850459795467428	-1.96642337186352	-1.56435218742649	0.714601106200292	1.20861585312009	0.0617498828018577	-0.284248165467151	0.406584731721582	0.524213856719614	NA	NA	NA	NA	NA	NA	NA	NA	NA	NA	2.03202038827077	1.2510223987538	-4.25042465040706	-3.31626845273385	-0.740395992784286	-2.63335917722228	-1.52848750043745	2.03835547846188
TCGA-TS-A7OU-01	TCGA	NA	NA	NA	NA	NA	NA	NA	NA	NA	NA	-0.812895957498198	-0.156035710616995	0.199659671467938	-1.67853887932117	-0.114616549627153	0.186495883397854	0.272862439324067	-0.470879104044628	-0.537125271718827	-0.309265779570079	-0.812895957498198	1.65658500312818	0.303682682574165	-0.0895841885109336	-0.635158704795318	-0.159339614921325	-0.187825956420945	0.250354530272386	0.164332922830742	-0.426423896043111	NA	NA	NA	NA	NA	NA	NA	NA	NA	NA	-5.78377658385448	2.5310952467476	1.88459579228722	-0.36974892271321	2.1285347184154	2.92723347405591	0.19549405543618	1.45909955802028
TCGA-TS-A7OY-01	TCGA	NA	NA	NA	NA	NA	NA	NA	NA	NA	NA	-0.608164069202847	-0.680738510354076	-1.38600922442158	1.20365986287934	0.832549606832073	-0.0588965548698318	0.288203873695202	-0.655262718247388	-0.32543061407958	-0.344473737185607	-0.608164069202847	-1.50362122633476	0.843174991997405	-0.748186370420794	-0.599396577075	-0.0787941255724341	0.0865831990366457	-0.863156449283293	0.332744600044885	-0.693459967218119	NA	NA	NA	NA	NA	NA	NA	NA	NA	NA	-4.54557433757904	-3.6877731887721	0.703587280200611	-1.98914935819172	-1.93840969851758	-0.759904565338799	-2.36087968711212	0.844618571415094
TCGA-TS-A7OZ-01	TCGA	NA	NA	NA	NA	NA	NA	NA	NA	NA	NA	-1.3342607603146	-0.245201513417452	1.28105183317136	0.668292754798205	1.53066363036264	-0.644961651234351	-0.14573911277726	0.0916477035207923	-0.526079316378851	-0.337819764769692	-1.3342607603146	-0.18120664487122	0.172336941066749	-0.39364422183476	-0.18510847712006	1.9841462325843	1.30678913753231	0.041438629763291	0.224921641570595	-0.324455662343916	NA	NA	NA	NA	NA	NA	NA	NA	NA	NA	-6.26614638212257	-2.06043536421884	-2.83420620534612	-0.134667912972657	2.90648663810641	-3.13876415788771	0.140266860521996	1.22153294009042
TCGA-TS-A7P0-01	TCGA	NA	NA	NA	NA	NA	NA	NA	NA	NA	NA	0.717768853158928	-0.641333271293258	0.635641069880294	0.931750958422746	-0.258407260434475	-0.439906559907804	0.296876459775699	0.340665400068766	1.40499355794287	-0.18352275088577	0.717768853158928	-0.685632972462246	-0.892618046662833	-0.788689284610491	0.296774418255645	0.306151537351722	0.520959318220123	0.103850525709829	0.961126338839574	1.13860352578784	NA	NA	NA	NA	NA	NA	NA	NA	NA	NA	4.08154643992731	-0.72964980234987	-2.54347307986473	-1.79603463602138	-0.830931261099589	-2.41798059247551	-1.20467309918523	1.67440360251709
TCGA-TS-A7P1-01	TCGA	NA	NA	NA	NA	NA	NA	NA	NA	NA	NA	-1.67498139485907	0.895700046230371	-0.170311620793594	0.201232196473903	-1.94132728583073	-0.12964988338195	0.331655351156806	0.424858446623102	0.170757709136718	-0.0224399180279039	-1.67498139485907	-0.0844404062779255	-1.36354285237042	0.823443483821239	0.191783373641269	-1.44500686214461	0.40317036124228	0.456939777542149	0.359872229551671	0.0107979891506687	NA	NA	NA	NA	NA	NA	NA	NA	NA	NA	-6.21767665488045	2.22543867968447	-0.639797830932428	1.51988509473352	-2.98491230898689	0.659465845562018	1.81055192366589	0.961646564657464
TCGA-TS-A7P3-01	TCGA	NA	NA	NA	NA	NA	NA	NA	NA	NA	NA	-0.910681979746736	-0.142280195334752	1.20296700371132	0.0328898977507865	0.886536714949151	0.553571970578574	0.579362836918493	0.314855382831797	-0.689156701399855	-0.941292947348957	-0.910681979746736	0.238406559706653	-0.460962720344573	-0.248922764744374	-1.04673030642951	1.54555098057815	0.247223374371889	0.686043681647525	0.414507975375847	-0.686662156035353	NA	NA	NA	NA	NA	NA	NA	NA	NA	NA	-5.25989873601446	0.00758518639631468	-1.92086789737465	-0.29130134875551	3.00394095519753	0.455355431871908	-1.45693928448367	3.86206832605849
TCGA-TS-A7P6-01	TCGA	NA	NA	NA	NA	NA	NA	NA	NA	NA	NA	-1.15838614542074	-0.441366903436847	-0.341049639337731	0.938773992073806	-0.691536533982043	-0.564657561914841	-0.0770827172203034	-0.567816882244	0.13268636838321	0.118439353732786	-1.15838614542074	-0.656892341492436	-0.410542435127999	-0.510975531167085	0.445747764975859	-0.558794118963183	0.487267795682997	-0.69606020988254	0.0748060951344002	-0.0297409615291885	NA	NA	NA	NA	NA	NA	NA	NA	NA	NA	-4.31686039788168	-0.610259445105411	-1.15317668903635	-1.56720248713136	-2.67271552342369	-1.34325257333678	0.00579312656285061	2.10779587010994
TCGA-TS-A7P8-01	TCGA	NA	NA	NA	NA	NA	NA	NA	NA	NA	NA	22.2792966130816	-0.920518950711276	-1.70098424062035	0.392920242774716	1.73899541747471	-0.636843062527523	0.0842719509059993	-1.17479184540966	-0.204342694125304	0.221344687277556	22.2792966130816	-0.94097830285788	2.2433809193421	-0.905472520079895	-0.287830836246145	0.106376855062897	0.133237394691468	-1.17812648008425	0.284427812127343	-0.412356851081684	NA	NA	NA	NA	NA	NA	NA	NA	NA	NA	141.392007971645	-4.31795817619039	2.97743798915668	-2.38572339170744	-0.0814770576426574	-2.78349783833698	-0.8720916649644	-1.32477131558101
TCGA-TS-A7PB-01	TCGA	NA	NA	NA	NA	NA	NA	NA	NA	NA	NA	-0.913071893294991	0.823003835583555	-0.0482469033700767	-1.25274981820867	-0.0720750436424913	-0.0944022470931703	0.305071847830289	-1.05846989965283	0.695704717711252	-0.296904420822307	-0.913071893294991	1.17050723241664	0.307616695050501	0.8676687660151	-0.194570483438046	-0.185597189048936	-0.464754627965432	-0.52327224475748	0.794899107126479	0.426851919542864	NA	NA	NA	NA	NA	NA	NA	NA	NA	NA	-5.15151968512196	1.90198957441027	2.31722554794214	2.20164173238744	0.234398207020203	0.803176356293832	0.442631883392322	2.24834746557955
TCGA-TS-A8AI-01	TCGA	NA	NA	NA	NA	NA	NA	NA	NA	NA	NA	-1.18789649954778	0.614463475077773	0.330394389065157	0.667610317156446	-0.159373611768389	0.188564698847945	0.057837483871514	0.0561876130259978	-0.757310954781687	-0.261457943814202	-1.18789649954778	-0.392198855956578	-0.637186552236956	0.531546312932208	-0.413022565366155	0.286136976929502	0.582969116189282	0.132495072328828	-0.155638880962365	-0.681847937118087	NA	NA	NA	NA	NA	NA	NA	NA	NA	NA	-6.13349160109589	-0.303336296058507	-1.64087822865281	1.50682000002665	-0.135722829503599	0.726486692776173	-1.27484574571035	1.41373986506635
TCGA-TS-A8AS-01	TCGA	NA	NA	NA	NA	NA	NA	NA	NA	NA	NA	-0.393531705653617	-1.0191011916964	-1.25618287162557	-0.69583625611912	1.01868812228815	0.230807766714205	-0.0268243902576378	-0.513014063488007	-0.554915278967878	-0.0795414662029746	-0.393531705653617	0.142267026023562	1.5761141527455	-0.947012824417033	-1.11323214502205	-0.268630464974826	-0.0531385735164285	-0.311970256417217	-0.0311483471976947	-0.450881255403476	NA	NA	NA	NA	NA	NA	NA	NA	NA	NA	-2.15363717270438	-0.973496486212753	3.543221775088	-2.2919228642187	1.16214224759588	1.28866312292813	-1.94827069536246	-0.367209271247871
TCGA-TS-A8AV-01	TCGA	NA	NA	NA	NA	NA	NA	NA	NA	NA	NA	-0.514915772590497	-0.685403603811014	-2.0513890161566	0.779994690296938	2.13050375617082	-0.0403006260480195	0.151236740684633	0.142471346527752	0.152062397988721	-0.0509764832195998	-0.514915772590497	-1.80457572184564	2.18224878868085	-0.725825806213742	-1.24563774972414	0.102458321179542	0.39873285169756	-0.324411705857984	0.626425912725262	-0.00939090421318776	NA	NA	NA	NA	NA	NA	NA	NA	NA	NA	-2.44686840399074	-5.63762373422098	2.65143388208595	-2.04769198102958	0.367917120544591	0.850244147610016	0.796084839855098	1.50289660211663
TCGA-TS-A8AY-01	TCGA	NA	NA	NA	NA	NA	NA	NA	NA	NA	NA	-1.15035010947926	-1.09607647829195	-0.143303720603579	0.448888432433675	-0.362939231476389	-0.388454697734295	-0.237401733001488	-0.34731141828175	0.984083018254034	0.121549809314537	-1.15035010947926	-0.315779545264658	-0.216842106342453	-1.1368367139025	0.173290105209115	-0.364920575777374	0.359002597884322	-0.539190282628995	0.314012371116264	0.913811087320184	NA	NA	NA	NA	NA	NA	NA	NA	NA	NA	-6.43055109127935	-0.0998305405618649	-0.519888688539706	-2.78662211357354	-1.69673432011339	-2.79785251122999	0.15913864421331	-1.74456726337549
TCGA-UD-AABZ-01	TCGA	NA	NA	NA	NA	NA	NA	NA	NA	NA	NA	2.1713467805138	-0.328534275172648	0.412406474697616	-0.0371455778986455	-0.940434734824991	0.371306545678016	1.42267032188278	0.299700163900558	-0.097296780128874	1.05866245477981	2.1713467805138	-0.0764994226043378	-0.525895595046224	-0.296171016300032	0.698384371990653	-0.421338945912843	-0.628160160645288	1.45600799751985	-0.157542781810411	-0.0613104882012903	NA	NA	NA	NA	NA	NA	NA	NA	NA	NA	10.2053118584185	1.76960600660611	-0.0575380665960614	-1.18803805950036	-0.0116513446293878	2.6112633860528	-0.943567149286063	-4.99404038046045
TCGA-UD-AAC1-01	TCGA	NA	NA	NA	NA	NA	NA	NA	NA	NA	NA	-1.02823497675829	-2.1388384888293	0.173121123468174	0.761559897326775	-1.15232687853689	0.160965403366378	-0.289946128589298	0.899066038220967	1.3017601107864	-0.0787850710737308	-1.02823497675829	-0.602972493887495	-1.2853205774674	-2.22761335358234	-0.295630524635246	-0.755238279147179	0.586151787155538	0.379118775270009	0.274045338970363	1.38801220326759	NA	NA	NA	NA	NA	NA	NA	NA	NA	NA	-3.87980932620543	0.737126524629555	-1.49927879736311	-5.19532261880697	-2.71112290336631	0.0205458315106218	2.76127798915325	0.808485733742766
TCGA-UD-AAC4-01	TCGA	NA	NA	NA	NA	NA	NA	NA	NA	NA	NA	-0.881640720062879	1.59729575646632	-0.537251851348782	0.0677045236299311	-0.978278843620053	0.305761091874102	0.702450673598589	-0.611657729265948	-0.90103482188733	-0.458837827673802	-0.881640720062879	-0.0387501166250432	-0.588012597352545	1.56676603036887	-0.319227632835752	-0.796016291937592	-0.282803207919254	-0.147457534317643	0.220147850424237	-1.26161338493629	NA	NA	NA	NA	NA	NA	NA	NA	NA	NA	-5.36019945489695	0.868361449760462	0.598300430473917	4.14801367061495	-2.17236765434646	0.625230724499521	-1.22038032795795	0.358296117820579
TCGA-UD-AAC6-01	TCGA	NA	NA	NA	NA	NA	NA	NA	NA	NA	NA	-0.317600947772986	0.0108865133700118	-0.199302465549756	-0.328881942261459	-0.740875873796042	-0.115583778241291	0.27726878516133	0.570525713807711	-0.285095674921873	-0.547793761137337	-0.317600947772986	0.284768164131095	-0.499080937059914	-0.0663009728619817	-0.58463699120718	-0.731211575077924	0.580862892102567	0.53828281363362	0.568742669703291	-0.369476483170738	NA	NA	NA	NA	NA	NA	NA	NA	NA	NA	-1.43318684435516	1.43231832540319	0.98422407095451	-0.125905837200353	-0.902259041184321	0.235491442501079	-1.37848527708427	2.27902022305011
TCGA-UD-AAC7-01	TCGA	NA	NA	NA	NA	NA	NA	NA	NA	NA	NA	1.94777119572476	-0.448119780890908	-0.371435524883625	0.158778900794646	-1.25567722394221	-0.793247689333765	1.12916999179314	0.867150351632083	-0.785087001427301	0.283204116015923	1.94777119572476	-0.244092904376382	-0.430903394579478	-0.548593937415539	0.589588608816989	-1.20763380316829	0.640593945157051	1.22701828104093	0.479292502639717	-0.959383956952788	NA	NA	NA	NA	NA	NA	NA	NA	NA	NA	10.4985007414447	1.13928978058873	0.392233318079863	-1.58317745796245	-1.67216574181282	2.07345973812368	-1.36807900290664	-0.297745061433214
TCGA-UT-A88C-01	TCGA	NA	NA	NA	NA	NA	NA	NA	NA	NA	NA	-0.504581514691288	-0.0557457151139341	-0.38854314490875	-1.72054011652375	0.89011770942665	-0.177361369471714	-0.0604167199471748	0.396930166687331	-0.106737850520878	-0.0848781040500638	-0.504581514691288	1.17142825476485	1.32335685989185	-0.0117973008225696	-1.01871350964884	-0.0863697066720697	0.557433965025498	0.612704974559121	0.493346077145351	0.182572669562348	NA	NA	NA	NA	NA	NA	NA	NA	NA	NA	-2.89628613928582	1.08487734912282	3.88835938336137	0.517018611686571	2.62933588023817	0.147532182838508	-1.39884128642723	0.612869678980356
TCGA-UT-A88D-01	TCGA	NA	NA	NA	NA	NA	NA	NA	NA	NA	NA	-0.6452967641125	0.472267704331489	-1.02553367925356	-0.473931597782285	1.74966882659407	-0.22434999104749	-0.15054341744212	-0.422153523636776	-0.375375760154553	-0.210682203111823	-0.6452967641125	-0.0837788428943465	1.83478896043755	0.479466149976375	-1.03997426978343	0.41561118917023	0.490470349302805	-0.452027695245103	0.400602980928043	-0.336091519068562	NA	NA	NA	NA	NA	NA	NA	NA	NA	NA	-4.82064840312814	-2.32476993110588	3.22920556140314	2.08062323147049	1.70737466711004	-2.20945860058828	-1.96438216298796	-0.690618020172899
TCGA-UT-A88E-01	TCGA	NA	NA	NA	NA	NA	NA	NA	NA	NA	NA	-0.652522626084291	2.99819851904821	1.55766221617089	0.218849294713203	-1.12552037951018	-0.18233324625656	0.243301731519921	-4.34318565787545	1.51757550577293	1.06620689338768	-0.652522626084291	0.97239517992116	-1.07787323844125	3.13721233245102	2.48566686051997	0.777839562067399	-1.86887054680799	-2.75982588967864	-0.380838184744307	1.01217479565798	NA	NA	NA	NA	NA	NA	NA	NA	NA	NA	-1.24262006944092	2.02779618710074	-1.79428973595353	7.52234990529458	-2.23892526565757	-1.21600691040487	4.11265144974516	-3.15205032908455
TCGA-UT-A88G-01	TCGA	NA	NA	NA	NA	NA	NA	NA	NA	NA	NA	0.0318682439106205	-0.521420990946607	2.2497631154093	0.191492179841946	0.674872171288762	-2.09282436809216	-0.479167316830712	1.2738384942856	-1.13155171147346	0.0437210170337642	0.0318682439106205	0.748994065569764	-0.353629996424725	-0.756095251010715	0.790723550560482	1.69540653860753	2.9641850604972	1.03928085495664	0.177651868869976	-0.519016082609122	NA	NA	NA	NA	NA	NA	NA	NA	NA	NA	2.25936343630266	0.366030505357452	-4.15625620748065	-0.728331622929514	3.88756762188701	-3.89295689597641	-0.39880421704308	1.6889570948314
TCGA-UT-A97Y-01	TCGA	NA	NA	NA	NA	NA	NA	NA	NA	NA	NA	-0.678117073141898	-0.173226482084551	-0.327833529706138	0.833306056457098	0.544317939544905	0.547009971249929	0.39052889559985	0.394047929742528	-1.00640684121981	-0.528975902426734	-0.678117073141898	-0.959915022189983	-0.0247073918808592	-0.263551817304505	-1.09844007378182	0.357651759716835	0.375895457874469	0.386148975979277	0.0244689365302517	-1.02696180607734	NA	NA	NA	NA	NA	NA	NA	NA	NA	NA	-3.29441967221416	-1.75382903518176	-0.834039695027294	-0.500025540718813	0.0441276060004668	0.81762786855203	-1.90275043408142	3.17019955915732
TCGA-YS-A95B-01	TCGA	NA	NA	NA	NA	NA	NA	NA	NA	NA	NA	-0.158456430208827	-1.01768442679253	1.32370270933968	1.3776765834082	-1.72819708641423	0.226097804529451	-0.614792698492855	-0.559373017654481	-0.389719808074433	-0.149969635794732	-0.158456430208827	-0.172342816430893	-2.31884822256302	-1.1031584271108	0.35786297682989	0.0238512912219587	0.553617001651592	-0.588903646401117	-0.934606597727282	-0.175322153487126	NA	NA	NA	NA	NA	NA	NA	NA	NA	NA	-1.05223781282538	1.39220380809088	-5.06981649852906	-2.76751872914313	-2.57586255833931	-1.89294810855752	0.491314697969901	0.423502053787996
TCGA-YS-A95C-01	TCGA	NA	NA	NA	NA	NA	NA	NA	NA	NA	NA	-0.663139651167384	-0.761110467162288	-0.227266500694416	-1.15734111999734	-0.818442200480412	0.377455000811289	-0.469181073729889	-0.315305117705719	-0.323029996962179	-0.159979491012816	-0.663139651167384	1.20210306101623	-0.138709429367109	-0.683857746393947	-0.788901298359788	-0.919671629921903	0.105990973954638	-0.0879568841357981	-0.356179119841507	-0.0190709141431648	NA	NA	NA	NA	NA	NA	NA	NA	NA	NA	-3.62978867279383	2.50922852830349	1.74847472666956	-0.99957638155199	-0.391131904704675	0.358778194133111	1.22443849119259	-2.14935492790983
TCGA-YS-AA4M-01	TCGA	NA	NA	NA	NA	NA	NA	NA	NA	NA	NA	-0.383061553286396	0.564522806957557	-2.15782078490308	0.307184280833175	1.58892920853332	-0.289545600231395	0.108038919489492	0.0304316399026656	-0.10937982743367	-0.351155542877319	-0.383061553286396	-1.27392981297557	1.95360340081115	0.513703551720686	-1.22425009988192	-0.362487985114583	0.563833836792079	-0.452154429395166	0.863612832704107	-0.38186162972228	NA	NA	NA	NA	NA	NA	NA	NA	NA	NA	-3.94080126840576	-4.09389580498309	3.8819075472831	1.4592659700387	-0.530429631248998	-0.137265159878191	-1.63557943798428	0.980549654438402
TCGA-ZN-A9VO-01	TCGA	NA	NA	NA	NA	NA	NA	NA	NA	NA	NA	-1.00424295781519	0.378671874473812	0.160630451682869	-1.61925436500207	0.186199979743843	-0.642985970566961	0.257483910714272	-0.439863124085761	0.601566033359639	1.52177494634131	-1.00424295781519	1.29150378248837	1.2140678757349	0.517594480044423	0.854075301090978	-0.242834213331074	0.0056303494028328	0.536690486532852	-0.0563753446053044	0.986495392923922	NA	NA	NA	NA	NA	NA	NA	NA	NA	NA	-4.71956209587962	1.86930671263993	2.37844430205958	0.591027533151963	1.84187157639697	1.67051506018487	3.23857608175636	1.58577395116771
TCGA-ZN-A9VP-01	TCGA	NA	NA	NA	NA	NA	NA	NA	NA	NA	NA	-0.659665222569197	-1.18625528640809	0.13000331475325	0.202712380098952	-0.119223103391033	-0.636775469773313	0.220704947545019	1.26833458345774	0.110375272556339	5.73674270697604	-0.659665222569197	-0.943412817376759	1.82252511913855	-0.898633177895505	2.96331677072444	-0.778686632174729	0.693440999957491	2.83835784417401	-2.90282708465009	1.88620598882406	NA	NA	NA	NA	NA	NA	NA	NA	NA	NA	-1.15524230420197	-0.885607112104817	-1.61770912036696	-3.38253958792404	0.596180731289335	-0.692373240743795	2.97090940204581	-3.55152718323411
TCGA-ZN-A9VQ-01	TCGA	NA	NA	NA	NA	NA	NA	NA	NA	NA	NA	-1.33560725926075	0.595041881209629	3.13559066123896	0.214351472629983	0.381954957428459	-0.125669643267159	1.50644281556075	0.663786132281951	-1.18975838038263	-0.571561492913322	-1.33560725926075	0.734340739623452	-1.56983303339524	0.39635321819872	0.374626987769626	2.54174432068049	0.535970813058887	1.74987243414034	0.526412008086945	-1.20037364916634	NA	NA	NA	NA	NA	NA	NA	NA	NA	NA	-6.10665312973955	1.14053579637498	-5.19018632537414	1.40062694232106	4.46226424300381	-0.00314384685204247	0.922712184258626	1.27010363778272
TCGA-ZN-A9VS-01	TCGA	NA	NA	NA	NA	NA	NA	NA	NA	NA	NA	0.466917676825903	0.452798972317351	-1.14335129469502	-1.54676664432839	-1.26811365590652	0.187245543645913	0.489987052678068	0.15118125838177	-0.583960838871265	-0.203088682769002	0.466917676825903	1.06178402665403	0.137570337756604	0.514042189093104	-0.723053627283078	-1.89462193647505	-0.14057918366433	0.593290302572694	0.351128305087296	-0.651015163232192	NA	NA	NA	NA	NA	NA	NA	NA	NA	NA	1.16279830691532	3.10765140584933	3.61179579216488	0.814414798847696	-0.635023031358388	2.75788423901784	-2.88319547400845	0.388245742485725
TCGA-ZN-A9VU-01	TCGA	NA	NA	NA	NA	NA	NA	NA	NA	NA	NA	-0.558725057656948	0.292617654955415	-1.09717319826528	-1.61257822026307	-0.702348846866863	0.102227069864764	0.218977180828891	-0.0199418674249187	-0.375881144635272	0.326164488587809	-0.558725057656948	1.04795450318452	0.715391459233872	0.400937490598702	-0.54646250813718	-1.56034864271115	-0.0813251792373726	0.487060733572401	0.040802066975431	-0.221256183956375	NA	NA	NA	NA	NA	NA	NA	NA	NA	NA	-3.11456876967088	2.32332336289125	3.99859720810051	0.866083799702964	-0.356627158370384	1.34561005045855	-0.642403468794719	-1.30208912245892
TCGA-ZN-A9VV-01	TCGA	NA	NA	NA	NA	NA	NA	NA	NA	NA	NA	-1.44844328187884	0.0445330833167468	4.24428147941123	-1.00066602119016	1.91283217120155	0.423989349518648	1.41005066344979	2.17520459966911	1.74869339567135	-0.833431783802786	-1.44844328187884	1.36567665754411	-1.22217691702138	-0.160569871658489	-0.649815404599947	3.86112786546502	0.472702632862193	2.9409750114381	1.93907934057613	1.90007139090917	NA	NA	NA	NA	NA	NA	NA	NA	NA	NA	-9.64394189404639	1.98715164391365	-4.39247078917971	0.555435170422368	8.61078819140193	1.74675109833328	-7.24375083379578	1.14182243548085
TCGA-ZN-A9VW-01	TCGA	NA	NA	NA	NA	NA	NA	NA	NA	NA	NA	-1.15739022043369	2.73319724261818	-1.18737405710937	1.31261395648832	-0.459791428187246	-0.111753184936002	0.348369722657866	1.83326661746953	-0.148453508929483	-0.065834919554316	-1.15739022043369	-1.9513259665677	-0.431710682536367	2.54992076240436	-0.692790271747399	-1.0543816685239	1.39001829711105	1.13259315055543	0.741169379525406	-0.278689355493982	NA	NA	NA	NA	NA	NA	NA	NA	NA	NA	-5.18789829538512	-2.33327973757331	-0.458618610172394	6.08520600271308	-3.20486989362641	1.44853748125873	-0.489869830796369	-2.66263108260542
M100PT	Bueno	NA	NA	NA	NA	NA	NA	NA	NA	NA	NA	NA	NA	NA	NA	NA	NA	NA	NA	NA	NA	NA	NA	NA	NA	NA	NA	NA	NA	NA	NA	-0.206483074053177	1.06586234806704	0.226531415487271	0.165018645851687	-0.348479358467593	-0.190814664985529	-0.563777628440803	-0.897720007496484	0.664407111993871	-0.239510537852126	-47.0603370656144	1.88059961406351	2.45051447973525	1.60359997445508	-0.447923467224397	-1.29245306318066	-3.3234643086119	1.0445135259058
M10PT	Bueno	NA	NA	NA	NA	NA	NA	NA	NA	NA	NA	NA	NA	NA	NA	NA	NA	NA	NA	NA	NA	NA	NA	NA	NA	NA	NA	NA	NA	NA	NA	-0.00106326180755566	-2.05180369948357	2.06829950186455	-2.03117133482114	-0.641865175888849	0.242428709026044	-1.1982891377997	1.53436845902976	0.37957777274653	-0.271859973539859	10.6859597214976	-6.0017811415039	1.83526309851523	0.610479615804653	4.29509591570431	3.32745492573167	3.44505059546854	-5.16031246885835
M11PT	Bueno	NA	NA	NA	NA	NA	NA	NA	NA	NA	NA	NA	NA	NA	NA	NA	NA	NA	NA	NA	NA	NA	NA	NA	NA	NA	NA	NA	NA	NA	NA	-0.581283391123177	0.0279596183685277	-0.706552100500194	0.147791354006211	-0.718491504266226	-0.198167891389383	0.348670400207416	-0.90484639776844	-1.17859240114088	-0.291384956694843	-79.1310768097093	0.832742967662062	-1.01822599172924	1.42028445379246	-1.74243862612902	-0.832670361317606	0.9711003150396	-2.06071656266233
M12PT	Bueno	NA	NA	NA	NA	NA	NA	NA	NA	NA	NA	NA	NA	NA	NA	NA	NA	NA	NA	NA	NA	NA	NA	NA	NA	NA	NA	NA	NA	NA	NA	-1.49726997805127	-1.02023957379624	-1.76301239817217	0.718026267281977	-0.790487753179121	-1.14551298165427	-1.0691051710525	-1.27528504580347	-0.927743296368933	-0.309257869864252	-140.288866228794	1.3321911739693	-3.74924723748819	5.75951819239268	0.605625545251284	1.4104822935813	-1.16073821274884	1.61157309387183
M13PT	Bueno	NA	NA	NA	NA	NA	NA	NA	NA	NA	NA	NA	NA	NA	NA	NA	NA	NA	NA	NA	NA	NA	NA	NA	NA	NA	NA	NA	NA	NA	NA	-0.579310926908513	0.272218919146066	0.336468781209494	-0.0816630513286292	-0.49175917286622	0.548908148604465	1.47562100413446	-0.270983761271326	-0.39960244322054	-0.0495845644563807	-46.2615635458179	-0.632992047244183	-0.329701178674991	-3.54426842493411	-1.87617114053528	-1.594185612161	4.35496656773817	-1.28897993039442
M14PT	Bueno	NA	NA	NA	NA	NA	NA	NA	NA	NA	NA	NA	NA	NA	NA	NA	NA	NA	NA	NA	NA	NA	NA	NA	NA	NA	NA	NA	NA	NA	NA	-1.5113960609886	1.56911693524234	0.784359290188495	-0.608859925253052	-0.8201496905132	0.173030099303893	-1.08026432967131	1.26202529331374	0.251357745822051	-0.275498689619559	-38.8724051222536	2.53779779641873	4.14998251945325	-0.884636897418232	2.19771846828798	0.708807582352365	7.81364273428734	-2.65937903211839
M15PT	Bueno	NA	NA	NA	NA	NA	NA	NA	NA	NA	NA	NA	NA	NA	NA	NA	NA	NA	NA	NA	NA	NA	NA	NA	NA	NA	NA	NA	NA	NA	NA	0.11484867761452	0.831967169876637	-0.757327941131544	-0.230671807835968	-0.606793406653552	-0.106770756282634	1.66921172698466	0.041463582722211	-0.724428538250981	-0.133729830714759	0.172193457208833	1.52257139440801	-2.10162854216153	-3.97418708401242	-1.5344982229075	-2.2713781709212	3.91559653849188	-2.73589241458906
M16PT	Bueno	NA	NA	NA	NA	NA	NA	NA	NA	NA	NA	NA	NA	NA	NA	NA	NA	NA	NA	NA	NA	NA	NA	NA	NA	NA	NA	NA	NA	NA	NA	1.44803325340913	-1.07065256104331	1.05742212751152	0.919430038009499	-0.891515564908762	-0.145116033405779	-0.375684468042927	-0.117088599296372	0.560537366696791	-0.231461972824569	70.5114756492558	-2.69903797558792	0.969700151998096	5.75186325219152	-1.19306496535179	-0.659266817328009	0.894281180332796	0.0949336415889261
M17PT	Bueno	NA	NA	NA	NA	NA	NA	NA	NA	NA	NA	NA	NA	NA	NA	NA	NA	NA	NA	NA	NA	NA	NA	NA	NA	NA	NA	NA	NA	NA	NA	-0.508103670392322	-0.414628940563918	0.323411443867543	0.245066170772134	-0.841218220074384	-1.92228851611333	0.445483179929905	-0.80135348676337	-0.273312243665848	-0.298494187853879	-71.111685800687	-0.226024159220274	-2.58761880507191	2.95208601824231	1.3874044898475	-2.4692378392503	1.46664055047064	1.41627573400104
M18PT	Bueno	NA	NA	NA	NA	NA	NA	NA	NA	NA	NA	NA	NA	NA	NA	NA	NA	NA	NA	NA	NA	NA	NA	NA	NA	NA	NA	NA	NA	NA	NA	-0.52562416265071	1.3018933445281	0.486479861864764	-0.448913238332254	-1.10354535962464	0.580744463451511	-1.51518995000807	0.180830458053412	-0.498351260839763	-0.286065390428575	-13.5701015132727	2.36562181972079	4.91134724303192	0.663627250988921	0.668354362727908	1.35445894169721	5.44566455670563	-0.710052899975651
M19PT	Bueno	NA	NA	NA	NA	NA	NA	NA	NA	NA	NA	NA	NA	NA	NA	NA	NA	NA	NA	NA	NA	NA	NA	NA	NA	NA	NA	NA	NA	NA	NA	-1.85987955570853	0.140171580527272	-1.5593049824007	1.29636504654125	-0.350589636085243	1.01492998277104	1.92780832843435	0.641952470207706	-0.0750366259064185	-0.105770937794949	-52.5908256460038	1.24011451296145	-4.41545832307662	-5.24594545112676	-2.57453573100301	-0.132632959973877	8.15558770231301	0.342802950568409
M1PT	Bueno	NA	NA	NA	NA	NA	NA	NA	NA	NA	NA	NA	NA	NA	NA	NA	NA	NA	NA	NA	NA	NA	NA	NA	NA	NA	NA	NA	NA	NA	NA	-2.13153518317534	0.653169711249226	-1.61094830185968	0.215133846124486	-0.341147622673481	0.347851979627815	2.00061375438129	-0.376122328671969	-0.442437788010561	-0.0742538838885547	-110.312668230711	2.04703564004434	-4.21702721412124	-7.16895012205436	-1.67753730895728	-1.11463330138042	4.55460992790677	0.310098190097818
M20PT	Bueno	NA	NA	NA	NA	NA	NA	NA	NA	NA	NA	NA	NA	NA	NA	NA	NA	NA	NA	NA	NA	NA	NA	NA	NA	NA	NA	NA	NA	NA	NA	0.3597983103797	-2.35040775716957	-0.959415171483833	-0.166485493737039	-0.778731596983808	1.62565494981213	0.555279849404183	2.36713307161737	0.291527842377058	-0.170107904120458	107.634458053002	-4.2395365142699	-3.84595540545514	-2.76103240127036	-0.646728370940295	4.60496119391981	8.59722181020775	-3.72881682555718
M21PT	Bueno	NA	NA	NA	NA	NA	NA	NA	NA	NA	NA	NA	NA	NA	NA	NA	NA	NA	NA	NA	NA	NA	NA	NA	NA	NA	NA	NA	NA	NA	NA	0.668739667679133	0.508113159046425	-0.582388826910699	0.483449830696642	-0.465879766653849	0.823526579836548	1.74731518950464	0.0181169627091811	-0.68670056000896	-0.0870591071873535	40.7251535717203	0.531880767827052	-1.1310008302756	-2.74718470190505	-3.96936406764493	-1.84305643958391	3.73994097831848	-2.34643026340255
M22PT	Bueno	NA	NA	NA	NA	NA	NA	NA	NA	NA	NA	NA	NA	NA	NA	NA	NA	NA	NA	NA	NA	NA	NA	NA	NA	NA	NA	NA	NA	NA	NA	-0.303388046241635	-1.02205980339611	-0.0801978529822963	0.0340780616512573	-0.481276653875842	-0.444419709524625	-0.374107064646005	-2.66514677896935	-0.0103584972999142	-0.089994886047093	-79.2421740322413	-1.37712612204709	-0.850866594215522	1.19344208793134	-0.15401374449378	0.0874688271337886	-4.11741173587816	7.54485592382362
M23PT	Bueno	NA	NA	NA	NA	NA	NA	NA	NA	NA	NA	NA	NA	NA	NA	NA	NA	NA	NA	NA	NA	NA	NA	NA	NA	NA	NA	NA	NA	NA	NA	0.430910661752275	0.942680029337244	1.29554552518326	-0.334446750888965	-0.998887281342276	-0.514796795171624	-0.400679424685491	0.619014316715267	-0.242859264775351	-0.236239511502703	32.9090129452615	0.721033246119807	3.08007209553758	1.5404774883554	1.39461955633477	-1.57874981421065	2.57055427064427	-2.39169836190744
M24PT	Bueno	NA	NA	NA	NA	NA	NA	NA	NA	NA	NA	NA	NA	NA	NA	NA	NA	NA	NA	NA	NA	NA	NA	NA	NA	NA	NA	NA	NA	NA	NA	-2.3664157065222	-0.142410201220532	0.0835731641458332	-1.49583946751337	-0.727643678977876	-0.0172658290535158	0.539612062814288	0.701897266753251	7.44569128904009	0.544462961643843	-167.622433344163	-2.32817533638401	-1.42547787073637	-7.85910392917258	3.5813609915191	-0.466708943464784	4.85049211222183	-0.523320662048338
M25PT	Bueno	NA	NA	NA	NA	NA	NA	NA	NA	NA	NA	NA	NA	NA	NA	NA	NA	NA	NA	NA	NA	NA	NA	NA	NA	NA	NA	NA	NA	NA	NA	-0.455207806343371	0.00803831907622385	-0.914604468651337	1.20218703401306	-0.705327757646222	-1.00198153884735	0.0960191082800734	-0.809027708891054	-0.221519245114315	-0.200163401937314	-51.3636670850888	1.86426635587578	-2.40409765371169	3.84967362336534	-0.63293244757064	-1.63074394456529	2.21684556965029	2.05069408421864
M26PT	Bueno	NA	NA	NA	NA	NA	NA	NA	NA	NA	NA	NA	NA	NA	NA	NA	NA	NA	NA	NA	NA	NA	NA	NA	NA	NA	NA	NA	NA	NA	NA	-0.741247155847803	-1.02386969669109	-2.2235171268863	2.17094299391092	-0.631551097409027	-0.436228625847482	-0.496626253391096	0.375273434656801	-1.2619937038954	-0.284535620471076	-51.7557001812084	1.53343109595709	-4.38748503007183	8.28965092012735	-2.46527400913994	1.19595951280767	-0.557068410609878	-3.69107391440036
M27PT	Bueno	NA	NA	NA	NA	NA	NA	NA	NA	NA	NA	NA	NA	NA	NA	NA	NA	NA	NA	NA	NA	NA	NA	NA	NA	NA	NA	NA	NA	NA	NA	0.739928130384477	1.14601075821904	-0.560875571832219	-0.459434892939022	-0.63764382109215	0.487922244742634	1.77104751383246	0.0994491466000473	-0.0118109589417299	-0.142199893527595	67.1480082670957	1.55564652380017	-1.22039057484976	-7.46352949591908	-1.27876281159024	-1.70670001333662	6.31802469997467	0.729660152434339
M28PT	Bueno	NA	NA	NA	NA	NA	NA	NA	NA	NA	NA	NA	NA	NA	NA	NA	NA	NA	NA	NA	NA	NA	NA	NA	NA	NA	NA	NA	NA	NA	NA	-0.0810351619214205	0.789113701352573	1.03141252823702	0.490132191641075	-0.546930960708624	-0.356417448555714	2.06239107701717	1.14682929099995	0.0430375563336968	0.13906815577732	32.5853317171044	-0.0389052459294036	-0.479100628246216	-1.39240222202984	-1.06674085068387	-4.10409472496649	5.83655530015421	-3.97429704255668
M29PT	Bueno	NA	NA	NA	NA	NA	NA	NA	NA	NA	NA	NA	NA	NA	NA	NA	NA	NA	NA	NA	NA	NA	NA	NA	NA	NA	NA	NA	NA	NA	NA	0.323981360236457	-0.461066984246096	1.63415458374437	1.2443766172808	-0.0355068393349635	1.45075288251177	-0.375416318343873	1.33414684071974	0.017354444731492	-0.406284602078469	62.3521343225276	-2.17254136384693	2.81998511464097	2.22559961615199	-1.74694697047616	1.31553649660297	8.25315470498568	-0.371815977790651
M2PT	Bueno	NA	NA	NA	NA	NA	NA	NA	NA	NA	NA	NA	NA	NA	NA	NA	NA	NA	NA	NA	NA	NA	NA	NA	NA	NA	NA	NA	NA	NA	NA	0.417100724706517	0.00553589509400027	0.315915085152152	0.719343013274707	-0.749486472022855	0.281604961438005	1.05418826966993	-0.523124291361931	0.650163079104692	-0.212111091840426	-5.06318054712609	-0.907787997631564	-0.235130823730818	-0.0345126089554464	-3.02766254448482	-2.36895798638046	2.40105878215676	0.121970747438548
M30PT	Bueno	NA	NA	NA	NA	NA	NA	NA	NA	NA	NA	NA	NA	NA	NA	NA	NA	NA	NA	NA	NA	NA	NA	NA	NA	NA	NA	NA	NA	NA	NA	-0.480313647474723	0.0359406154322568	0.107309294560625	-0.503262285069929	-0.694770249472289	-0.576127860963862	0.916631407001953	-0.460321653925445	-0.643520945393254	-0.286187161337968	-60.5461048096372	-0.201841253808325	-1.06697184666487	-0.637553409990109	-0.182526857300994	-1.7460705567495	4.04921131829858	-2.2212826240156
M31PT	Bueno	NA	NA	NA	NA	NA	NA	NA	NA	NA	NA	NA	NA	NA	NA	NA	NA	NA	NA	NA	NA	NA	NA	NA	NA	NA	NA	NA	NA	NA	NA	-0.804503096104898	-0.93797204679793	1.40612312841854	1.44009838091746	-0.727640465050596	1.48322720323737	0.692616431927247	0.630268146448842	-0.716223862320568	-0.147089929449858	-36.0212472794155	-3.41832282419838	1.55504233902185	3.3314374179287	-4.04724103701688	-0.513051431818594	7.85186518010219	-4.78738316555411
M32PT	Bueno	NA	NA	NA	NA	NA	NA	NA	NA	NA	NA	NA	NA	NA	NA	NA	NA	NA	NA	NA	NA	NA	NA	NA	NA	NA	NA	NA	NA	NA	NA	1.05336147813152	0.798095886329965	-0.336998255613831	1.12492638578019	-0.384927418548258	0.356987202123077	-0.370368157721034	0.434929496635278	-0.325863895731925	-0.195458283677233	73.1029639354787	2.30402678272853	1.1308431524087	3.2601302992807	-2.01224665472512	-0.347542202151712	1.88144331754652	-1.40503295241723
M33PT	Bueno	NA	NA	NA	NA	NA	NA	NA	NA	NA	NA	NA	NA	NA	NA	NA	NA	NA	NA	NA	NA	NA	NA	NA	NA	NA	NA	NA	NA	NA	NA	1.36376599759091	0.253314562180855	1.60109449853715	0.0892371520605772	-0.317839716814348	0.124686894061677	0.39839563928377	-1.59279305501841	1.39484724388591	-0.0361667753357325	36.1070794733467	-2.11543280223382	3.10256930981142	-0.423680574619452	-1.71057097237597	-3.01034689204949	-10.8993991581471	3.73700046380612
M34PT	Bueno	NA	NA	NA	NA	NA	NA	NA	NA	NA	NA	NA	NA	NA	NA	NA	NA	NA	NA	NA	NA	NA	NA	NA	NA	NA	NA	NA	NA	NA	NA	-1.03160508801639	-0.655306664518517	0.288181425708386	1.7077512451839	-0.877795417916451	0.44875867091716	-0.622453120570357	-1.28719553651874	0.0461170210586998	-0.206703811744832	-89.7429558929971	-0.42657936075024	0.497854293257945	4.98076849159926	-2.39421523809163	0.167180650952476	4.19141220422257	4.39085247758647
M35PT	Bueno	NA	NA	NA	NA	NA	NA	NA	NA	NA	NA	NA	NA	NA	NA	NA	NA	NA	NA	NA	NA	NA	NA	NA	NA	NA	NA	NA	NA	NA	NA	0.667684423842716	0.853610330189907	-0.0161549255805342	-0.0700346058777787	-0.0809371781889897	0.0261212599390214	-0.0954920125055707	-0.429060176888162	-0.537079119546294	-0.33807936160355	24.4052007209837	1.52075924394501	1.56484584423218	0.286800487303045	-1.07245687081511	-0.573139528956203	-7.99060935345047	-0.0546185004824081
M36PT	Bueno	NA	NA	NA	NA	NA	NA	NA	NA	NA	NA	NA	NA	NA	NA	NA	NA	NA	NA	NA	NA	NA	NA	NA	NA	NA	NA	NA	NA	NA	NA	-0.662186723547503	1.16681693810827	-1.32546370148284	-0.112795095750246	-0.462122114817269	1.16365729797994	1.37333558031701	-0.261066036539141	-0.365861073927452	-0.331611293523285	-34.5940335954821	2.22086570394872	-1.08983751539363	-7.18097562401332	-2.98472642816246	-0.359125631881268	1.59241198461589	-0.425949911041451
M37PT	Bueno	NA	NA	NA	NA	NA	NA	NA	NA	NA	NA	NA	NA	NA	NA	NA	NA	NA	NA	NA	NA	NA	NA	NA	NA	NA	NA	NA	NA	NA	NA	0.610068189607034	0.957420201343073	-2.17507143307602	0.203005413378751	-0.554758087949403	0.990919165335066	1.41433332084308	0.0817366647608406	-0.796781074433551	-0.276130987966501	41.8320557827294	2.93295274895795	-2.66577400234091	-5.29643544410296	-3.4049466617352	-0.21228324291136	2.96033818834354	-1.43272568972097
M38PT	Bueno	NA	NA	NA	NA	NA	NA	NA	NA	NA	NA	NA	NA	NA	NA	NA	NA	NA	NA	NA	NA	NA	NA	NA	NA	NA	NA	NA	NA	NA	NA	0.40183700170542	-2.48636216796056	-2.37497326080768	-1.90816143143237	-0.776368997096265	-0.399154400632051	-1.02945891933299	0.839761693292712	-1.65274382271669	-0.231544530589873	29.2437058115868	-1.95398815577561	-5.36954070369993	0.137277030347112	3.27135173128819	5.75679357205826	2.43028675012028	-4.18777761473549
M39PT	Bueno	NA	NA	NA	NA	NA	NA	NA	NA	NA	NA	NA	NA	NA	NA	NA	NA	NA	NA	NA	NA	NA	NA	NA	NA	NA	NA	NA	NA	NA	NA	0.189738485065337	-0.0188719462673354	0.551360423734265	1.16831311325277	-0.632786939117592	-0.634864772358554	0.094866281297829	-0.160149592667723	0.361835730515157	-0.135816781154644	0.656469109669055	-0.00336055523031338	0.278136421081464	4.90098978364132	-0.935098400278429	-2.36409710011995	3.16896210468762	-0.0455927304046488
M3PT	Bueno	NA	NA	NA	NA	NA	NA	NA	NA	NA	NA	NA	NA	NA	NA	NA	NA	NA	NA	NA	NA	NA	NA	NA	NA	NA	NA	NA	NA	NA	NA	0.497202609209557	0.316175483878114	-0.690534283330602	0.212043550443782	-0.642126457530898	-1.38281043582409	1.70419070573074	0.191920847182453	0.0467096467755921	-0.19246887168001	19.6142544405414	0.992175929105259	-3.85213791407882	-0.377513878159572	-0.393343315070698	-3.55733280981299	0.179193583983289	-2.54145839634153
M40PT	Bueno	NA	NA	NA	NA	NA	NA	NA	NA	NA	NA	NA	NA	NA	NA	NA	NA	NA	NA	NA	NA	NA	NA	NA	NA	NA	NA	NA	NA	NA	NA	0.713905748632601	-0.151053584688559	-0.5456965410054	1.39079439118292	-0.993912632804493	1.02480376078438	-0.231736792217196	-0.0068710467946415	-0.232724072088963	-0.159608286414431	60.7148341036393	0.714449439437463	0.211526747463737	2.11094479434838	-2.80257511846889	1.02775789944763	9.68243780437388	2.23366204244378
M41PT	Bueno	NA	NA	NA	NA	NA	NA	NA	NA	NA	NA	NA	NA	NA	NA	NA	NA	NA	NA	NA	NA	NA	NA	NA	NA	NA	NA	NA	NA	NA	NA	0.579235768852782	0.473119615267147	-0.866950462388128	0.305695469469808	-0.921769715409207	-0.104901239592747	0.0533231589426608	-0.875149072882784	-0.852969286480936	-0.32556293018616	5.10733076703825	2.01600377578352	-0.219031319697266	1.53868060168023	-1.85071631537586	-0.664984143587219	3.8148435013616	0.608186571872312
M42PT	Bueno	NA	NA	NA	NA	NA	NA	NA	NA	NA	NA	NA	NA	NA	NA	NA	NA	NA	NA	NA	NA	NA	NA	NA	NA	NA	NA	NA	NA	NA	NA	-1.52385761171487	1.68894586825468	0.15494118906229	-1.32803130976815	-0.186654520866611	0.3592149372369	-1.11312231482348	0.766617517733665	-0.875862429382103	-0.433797244588197	-76.7814600846867	2.86944287755505	4.19604889436571	-1.61902974123075	1.57500814367679	1.42562618726877	-4.81535880049003	-5.754993493479
M43PT	Bueno	NA	NA	NA	NA	NA	NA	NA	NA	NA	NA	NA	NA	NA	NA	NA	NA	NA	NA	NA	NA	NA	NA	NA	NA	NA	NA	NA	NA	NA	NA	1.40245460530099	0.00885448760488253	0.00983702026723892	1.50847988434613	-1.00994225850889	1.15651661746162	-0.340113427036525	0.549330721004049	-0.529276192595809	-0.356241470213416	109.358296087831	0.296222980194709	1.5418397630143	3.21997739387203	-3.33785881291983	0.821326845292261	6.67610910219557	-0.0919904858026339
M44PT	Bueno	NA	NA	NA	NA	NA	NA	NA	NA	NA	NA	NA	NA	NA	NA	NA	NA	NA	NA	NA	NA	NA	NA	NA	NA	NA	NA	NA	NA	NA	NA	0.549917701131032	-1.32016717447186	2.08504022504241	0.20221701212202	-0.682879501923484	1.36086777449465	-0.288973493360274	0.57439840144322	-0.881306371173518	-0.443987139336694	43.0421010105769	-4.64551117827366	3.60717645319835	3.40170270031917	-2.05316953410863	1.06153788762119	7.08020902969459	-3.43769870277348
M45PT	Bueno	NA	NA	NA	NA	NA	NA	NA	NA	NA	NA	NA	NA	NA	NA	NA	NA	NA	NA	NA	NA	NA	NA	NA	NA	NA	NA	NA	NA	NA	NA	0.562746248540691	-0.10406021728357	3.27680342715606	0.674799796851894	-0.961420203537152	1.51996439384303	-0.451944013823458	2.06886205712339	-0.50892604457757	-0.261396147279979	80.4283250924166	-3.35409726652549	6.15991058437927	3.0230821928224	-1.48008406322238	0.0747213958598553	10.9281690484498	-5.5807622140131
M46PT	Bueno	NA	NA	NA	NA	NA	NA	NA	NA	NA	NA	NA	NA	NA	NA	NA	NA	NA	NA	NA	NA	NA	NA	NA	NA	NA	NA	NA	NA	NA	NA	0.341632897782923	0.381739197065303	-0.785466410733091	0.559387939192767	-1.04060811850249	-0.0261406388300948	0.00656992092935735	-0.925993158273605	1.41975196302491	-0.146681893505118	-14.1076589987981	1.43230995252869	-0.470293507037607	0.948718407573833	-1.42630852188275	-1.03510553942265	3.91750750962951	2.31573052606486
M47PT	Bueno	NA	NA	NA	NA	NA	NA	NA	NA	NA	NA	NA	NA	NA	NA	NA	NA	NA	NA	NA	NA	NA	NA	NA	NA	NA	NA	NA	NA	NA	NA	-0.317893656373346	0.244935741589411	1.01364205372755	-0.50313462931025	-0.778548782555563	0.17130108812492	1.32234838581993	0.230996086108842	-1.08247796094559	-0.0942738896736602	-25.1838527945474	-1.4525297391409	0.733916654755651	-2.05179116130008	-1.44331955708234	-2.10959506976195	-0.758381182430177	-5.26510736888091
M48PT	Bueno	NA	NA	NA	NA	NA	NA	NA	NA	NA	NA	NA	NA	NA	NA	NA	NA	NA	NA	NA	NA	NA	NA	NA	NA	NA	NA	NA	NA	NA	NA	-0.668141033278719	1.20812636867668	-1.31004543800509	0.0436282525176397	-1.14980787672561	-0.729088989477242	-0.771337570965199	0.150354278891953	0.0434515081030946	-0.184780422997699	-31.5352428364342	4.33223345217062	-0.163662672395669	1.46821568425825	1.25778486910216	-0.0180712958051734	4.05679169404666	-0.1006387645383
M49PT	Bueno	NA	NA	NA	NA	NA	NA	NA	NA	NA	NA	NA	NA	NA	NA	NA	NA	NA	NA	NA	NA	NA	NA	NA	NA	NA	NA	NA	NA	NA	NA	1.06016463894882	0.433562993263014	-0.0492131490133218	-0.188853965727077	-0.498170812771692	-1.07492880167974	1.68263014432672	0.190742911379412	1.08137018900035	-0.061265933535218	50.3242692620621	0.0372279670783651	-2.37672505934671	-1.81802758910466	-0.0342363521410309	-3.81524401479605	-1.88675644194714	-1.76385789826867
M4PT	Bueno	NA	NA	NA	NA	NA	NA	NA	NA	NA	NA	NA	NA	NA	NA	NA	NA	NA	NA	NA	NA	NA	NA	NA	NA	NA	NA	NA	NA	NA	NA	-0.913541576568414	1.54679883989511	0.98251895476923	-1.1977129761135	-0.863047182114856	0.425930747475917	-0.739497948874608	0.400206170138552	-0.43467896067685	-0.301324703802511	-40.3045332276712	1.75907562163192	4.82294118783469	-2.13714437306626	1.34336858191818	0.26947380768392	4.88899530227655	-2.70741663989711
M50PT	Bueno	NA	NA	NA	NA	NA	NA	NA	NA	NA	NA	NA	NA	NA	NA	NA	NA	NA	NA	NA	NA	NA	NA	NA	NA	NA	NA	NA	NA	NA	NA	-0.205945356580895	0.872814226607012	-0.341941275842015	-0.718169955455301	-0.811875063166487	-0.309690320576019	1.43427285497851	-0.403243314587133	-0.495505408182837	-0.131153717696582	-19.0827763961415	1.09054138007779	-1.08921041640287	-4.64867953198447	-0.315122043972087	-2.36929586399198	2.22292581045232	-1.17356135439225
M51PT	Bueno	NA	NA	NA	NA	NA	NA	NA	NA	NA	NA	NA	NA	NA	NA	NA	NA	NA	NA	NA	NA	NA	NA	NA	NA	NA	NA	NA	NA	NA	NA	0.229927800023199	-0.470866641351568	0.526921289546787	1.24037983751113	-0.367152134844568	-1.91596548578042	1.6281571041791	0.674944707031101	0.826990922126824	0.0553933724487526	36.7961822802267	-0.73244289257691	-4.39992393971112	1.39351167308652	1.16200269257708	-3.90331612527857	5.38127170675828	2.28006012133809
M52PT	Bueno	NA	NA	NA	NA	NA	NA	NA	NA	NA	NA	NA	NA	NA	NA	NA	NA	NA	NA	NA	NA	NA	NA	NA	NA	NA	NA	NA	NA	NA	NA	-0.0487144290039364	1.47930215163477	0.147595925861189	0.864485115619886	-1.02548964362812	0.599703721379737	-0.787404132342702	1.09927635627168	0.154376350000776	-0.248857533672433	49.3356523229313	3.26332198350734	2.55344291091221	-0.606827225481041	-0.132169679800248	0.823097517772804	2.50680492126514	1.81974779345931
M53PT	Bueno	NA	NA	NA	NA	NA	NA	NA	NA	NA	NA	NA	NA	NA	NA	NA	NA	NA	NA	NA	NA	NA	NA	NA	NA	NA	NA	NA	NA	NA	NA	-0.282255161279825	0.297551002358073	-0.640589110013738	0.781777868508119	-0.461768190392057	1.00252646591819	1.72138301789448	-0.780148452142614	-0.318984061095345	-0.141392727583093	-27.5693839677194	0.492820391655983	-1.79117567164552	-4.34503029201061	-3.99742168665304	-1.21441202916031	6.23399430118891	1.9614642339944
M54PT	Bueno	NA	NA	NA	NA	NA	NA	NA	NA	NA	NA	NA	NA	NA	NA	NA	NA	NA	NA	NA	NA	NA	NA	NA	NA	NA	NA	NA	NA	NA	NA	1.87576748400497	0.596754892942034	-0.798866659408809	-0.019003130825629	-1.01661489577956	0.699016503202752	-0.324437258798097	0.544964345608483	-0.196106485578546	-0.462091533103683	127.084816501534	1.71271066960942	0.606948394948191	-1.07816398372564	-1.12828658743437	1.02651553468337	2.67450342068149	0.148923118990395
M55PT	Bueno	NA	NA	NA	NA	NA	NA	NA	NA	NA	NA	NA	NA	NA	NA	NA	NA	NA	NA	NA	NA	NA	NA	NA	NA	NA	NA	NA	NA	NA	NA	-1.0183547833422	-2.41337422621549	-0.967749873283738	0.528565710384147	0.0561138816913541	1.72738002856037	0.308001243004499	0.475545338976294	-0.566689407167896	2.26991512871686	-25.9611023736302	-4.06024433526651	-3.41104997023091	-0.840845592214572	-2.53628090415898	4.17911024327968	-2.90521223383658	-1.16933551329774
M56PT	Bueno	NA	NA	NA	NA	NA	NA	NA	NA	NA	NA	NA	NA	NA	NA	NA	NA	NA	NA	NA	NA	NA	NA	NA	NA	NA	NA	NA	NA	NA	NA	-0.181477227215365	-0.979414604232798	-1.19996226570075	0.845557978323782	-0.885997570079204	-2.33126472815999	-0.613565558099806	0.184015239103964	-0.00865537128219569	-0.143503812668874	-30.2243945996135	1.04679959541498	-5.06894511185812	6.46261072148085	2.73162322770334	-0.457167477826016	1.56021163397216	0.0739041255280164
M57PT	Bueno	NA	NA	NA	NA	NA	NA	NA	NA	NA	NA	NA	NA	NA	NA	NA	NA	NA	NA	NA	NA	NA	NA	NA	NA	NA	NA	NA	NA	NA	NA	0.93526883873041	-0.773788439364682	0.26625626884946	0.244883380218341	-0.525704749788561	-1.78023466384295	-0.0224804253598639	0.294647154871581	0.528678646762762	-0.0515256886039152	67.1881527646034	-0.697601168697403	-2.74338318586156	2.62617341443537	3.01159146678755	-0.978821150575023	2.04008802298771	3.1672465881926
M58PT	Bueno	NA	NA	NA	NA	NA	NA	NA	NA	NA	NA	NA	NA	NA	NA	NA	NA	NA	NA	NA	NA	NA	NA	NA	NA	NA	NA	NA	NA	NA	NA	-2.65558777455339	-2.34907824926279	-0.883342364930373	-0.291236595494338	-0.600848581620776	0.732204179360145	0.749085001122264	0.0994555127485216	-0.592174538093654	-0.245383309796075	-125.000097587006	-3.67938447899436	-4.47440759020821	-2.21649399766905	-0.222684739454508	2.99670156327466	8.94413050693345	-1.20539458518078
M59PT	Bueno	NA	NA	NA	NA	NA	NA	NA	NA	NA	NA	NA	NA	NA	NA	NA	NA	NA	NA	NA	NA	NA	NA	NA	NA	NA	NA	NA	NA	NA	NA	-1.89021321024697	-1.65125171190651	1.96557121673846	0.520850875173404	-0.65252366540266	1.92764496077274	0.0537469071370355	-0.103715283860425	-0.0985148835529869	-0.326539475656469	-96.7860275860949	-5.23564126561931	2.35516789319	0.118963105931724	-1.98299112000017	1.75968128241922	12.3605498714113	0.48095033924018
M602PT	Bueno	NA	NA	NA	NA	NA	NA	NA	NA	NA	NA	NA	NA	NA	NA	NA	NA	NA	NA	NA	NA	NA	NA	NA	NA	NA	NA	NA	NA	NA	NA	-0.409281876146974	0.909550847032288	-0.386146981354146	-1.20558320943561	-0.201430607198594	0.883103362601373	1.55994435440305	1.1692484561783	-0.454629829139171	-0.0869213523596048	7.61421800408603	0.4716917550622	-0.705978234565614	-8.11241171518932	-0.464720958415701	-0.252354413211166	4.02039536614241	-5.36942271776596
M603PT	Bueno	NA	NA	NA	NA	NA	NA	NA	NA	NA	NA	NA	NA	NA	NA	NA	NA	NA	NA	NA	NA	NA	NA	NA	NA	NA	NA	NA	NA	NA	NA	1.74932918181545	0.374111812311426	1.13772325799453	-1.81360045611047	-0.290947891603618	-0.0253829303294058	-0.448921516192687	-0.29235020219613	1.10529491136918	0.137625247484785	108.126271788978	-1.04585652807467	3.1607834887455	-3.36999803880112	2.88920744505505	-0.0393463750937683	1.91023750049024	2.77534669289416
M604PT	Bueno	NA	NA	NA	NA	NA	NA	NA	NA	NA	NA	NA	NA	NA	NA	NA	NA	NA	NA	NA	NA	NA	NA	NA	NA	NA	NA	NA	NA	NA	NA	0.253249325805048	0.677412780840887	0.832194692586849	-0.890810643976432	-0.395869687143628	0.581996636244451	1.48410015079389	-0.352022349928757	-0.582092190587437	-0.190482979706365	5.59068518659872	-0.919226330771114	1.20562841200205	-6.02944276396591	-1.22618288645551	-1.91631044919248	1.9001514331595	-1.14992674350499
M605PT	Bueno	NA	NA	NA	NA	NA	NA	NA	NA	NA	NA	NA	NA	NA	NA	NA	NA	NA	NA	NA	NA	NA	NA	NA	NA	NA	NA	NA	NA	NA	NA	0.19271180038966	0.0699727952610507	0.709319986234435	0.961387030922728	-0.705373309838432	-1.03021327004948	-0.292707379197051	-1.0299396057413	0.0458138678463732	-0.0336124023687555	-14.5783250127153	0.481860492946019	0.720220818262185	4.62343150075435	0.0145004805912622	-2.01351255548075	1.91866839044861	3.94067888258254
M606PT	Bueno	NA	NA	NA	NA	NA	NA	NA	NA	NA	NA	NA	NA	NA	NA	NA	NA	NA	NA	NA	NA	NA	NA	NA	NA	NA	NA	NA	NA	NA	NA	0.49701535206886	-0.773645295300648	1.71686969286006	2.22057172043842	-0.711792086243516	1.14489485158707	-1.11094379805631	0.560956619372684	-0.0272049746348578	-0.333361991215298	49.893262975535	-2.24124216228755	3.9726917988319	8.26517863758754	-3.10044322500717	0.446854360089482	8.2755041269415	-0.569787019250339
M607PT	Bueno	NA	NA	NA	NA	NA	NA	NA	NA	NA	NA	NA	NA	NA	NA	NA	NA	NA	NA	NA	NA	NA	NA	NA	NA	NA	NA	NA	NA	NA	NA	1.51603770483117	0.640869646150782	-0.835116668430445	-1.2788728259476	-0.419729397484451	-0.127445276547547	-1.09991237059338	0.482918282850014	1.25335546586828	-0.217437233830814	123.209909403184	1.96355622431414	0.425604387689086	-3.20602401775	3.39969317261298	2.29462973266137	-4.92079946969593	3.40572174861694
M608PT	Bueno	NA	NA	NA	NA	NA	NA	NA	NA	NA	NA	NA	NA	NA	NA	NA	NA	NA	NA	NA	NA	NA	NA	NA	NA	NA	NA	NA	NA	NA	NA	0.0561543323243919	1.28893446820473	0.180502350603258	-1.7459435509879	-0.864434015814169	0.284506314337842	-0.566435494753075	-0.337159784460195	-0.868440248949292	-0.257016522053652	-3.94681331240347	1.75071612456984	3.71338577027626	-3.27448022817369	1.23006450940451	0.540638954279753	1.99385979858893	-1.56102495746201
M60PT	Bueno	NA	NA	NA	NA	NA	NA	NA	NA	NA	NA	NA	NA	NA	NA	NA	NA	NA	NA	NA	NA	NA	NA	NA	NA	NA	NA	NA	NA	NA	NA	1.88828707966813	0.687976216368252	-1.62309434035505	-0.494172956151668	-0.798431200016595	0.259719792203653	0.280860088896305	0.969136370797283	-0.463108714759677	-0.216912953979907	152.159485544713	2.64031744913719	-1.51026395127465	-3.09782467986613	0.120700899697862	1.32432686542434	6.57210619796595	-0.440911509479538
M610PT	Bueno	NA	NA	NA	NA	NA	NA	NA	NA	NA	NA	NA	NA	NA	NA	NA	NA	NA	NA	NA	NA	NA	NA	NA	NA	NA	NA	NA	NA	NA	NA	0.462332647532028	-2.2570892033078	0.767884596456879	-1.89126767003682	0.379133251814949	1.23572224124594	-0.0302877455176069	-1.47704154062764	-0.155848908937533	-0.364774220451025	-8.48370758888687	-6.18523821164165	0.590175440153532	-3.83224282329581	0.0884633439522721	2.95460846869704	2.12638476574832	2.45970788712424
M611PT	Bueno	NA	NA	NA	NA	NA	NA	NA	NA	NA	NA	NA	NA	NA	NA	NA	NA	NA	NA	NA	NA	NA	NA	NA	NA	NA	NA	NA	NA	NA	NA	-0.0115933117982286	-0.0679081533978046	-0.657778491761156	0.191077926828645	-0.460082420772678	0.152492894826291	1.80387867788669	-0.0862329889330419	-0.301620464631726	0.00712971238432074	-2.73186435898628	-0.313196814310081	-3.16199264294752	-3.94607902203932	-1.97818009575289	-1.45867474829402	3.6181522753873	-0.461947941064912
M612PT	Bueno	NA	NA	NA	NA	NA	NA	NA	NA	NA	NA	NA	NA	NA	NA	NA	NA	NA	NA	NA	NA	NA	NA	NA	NA	NA	NA	NA	NA	NA	NA	-0.65853772755403	0.456460411969899	0.780113622799161	-0.171637458637312	-0.366745574954325	0.545061457371547	1.0934586580695	-0.00317999156405012	-0.252251682406127	-0.185655403867972	-19.6160292404446	-0.524924269672965	0.591835410560207	-4.29036155787319	-0.581755932665098	-1.15372946323866	5.39231918119643	0.912406809911474
M613PT	Bueno	NA	NA	NA	NA	NA	NA	NA	NA	NA	NA	NA	NA	NA	NA	NA	NA	NA	NA	NA	NA	NA	NA	NA	NA	NA	NA	NA	NA	NA	NA	1.10681488331247	-0.282817300805154	-0.486231377688076	1.13210335749317	-0.645955599716176	-1.819177738435	-0.541863438351777	-0.27101579385597	-0.156930758091801	-0.341261886867618	54.9573219096515	1.49103778265808	-2.48090057835884	5.38702981250581	1.32159253099024	-0.90553503339002	-1.45400823299312	4.33855407419791
M615PT	Bueno	NA	NA	NA	NA	NA	NA	NA	NA	NA	NA	NA	NA	NA	NA	NA	NA	NA	NA	NA	NA	NA	NA	NA	NA	NA	NA	NA	NA	NA	NA	-0.238153033324198	-0.295110747710554	-1.17817491596362	0.777686383402535	-0.712429544515734	-0.683341896901095	-0.575951737029968	-1.76446055370165	0.537006836162936	-0.201034402156415	-83.1035915402884	1.18521282889948	-1.55500365188035	4.25869850578738	-1.15506958542417	-0.62905013260989	-0.0264039313633153	2.78474770398307
M619PT	Bueno	NA	NA	NA	NA	NA	NA	NA	NA	NA	NA	NA	NA	NA	NA	NA	NA	NA	NA	NA	NA	NA	NA	NA	NA	NA	NA	NA	NA	NA	NA	1.14940753638314	0.828998127070305	0.538345644367107	-0.287445205434715	-0.200912624485309	0.762901316069526	-0.600775252127574	-0.272316764201385	-0.0936108795743422	-0.448626174084752	68.6547054994979	0.888996075859232	3.76894201546972	-0.22487385677873	-0.797652961625262	0.244028742517383	4.49868869488777	1.22718635595798
M61PT	Bueno	NA	NA	NA	NA	NA	NA	NA	NA	NA	NA	NA	NA	NA	NA	NA	NA	NA	NA	NA	NA	NA	NA	NA	NA	NA	NA	NA	NA	NA	NA	0.412256692433418	-0.0964466136107749	0.636627051234769	-1.10088030112809	-0.757939234771379	-2.56302772053584	0.471633486350919	0.749044278134685	0.346377243333249	0.0394176264294761	43.1679753593792	-0.0835200117239413	-2.53241483348452	-0.0449091760656347	5.54248345093265	-2.23289232775614	6.43321316527191	0.453542731515611
M620PT	Bueno	NA	NA	NA	NA	NA	NA	NA	NA	NA	NA	NA	NA	NA	NA	NA	NA	NA	NA	NA	NA	NA	NA	NA	NA	NA	NA	NA	NA	NA	NA	-0.573674326094847	0.631856772030336	0.127578416708106	-1.65008503188436	-0.940503842597711	-1.33800353235477	-0.0493774342786424	-0.730202089725783	-0.25298709815204	0.163209776372756	-50.0771865380832	1.13717484327154	0.232902801721245	-2.14437453497372	3.55117185981877	-1.05180372518872	-0.280520200819091	0.651511244371523
M623PT	Bueno	NA	NA	NA	NA	NA	NA	NA	NA	NA	NA	NA	NA	NA	NA	NA	NA	NA	NA	NA	NA	NA	NA	NA	NA	NA	NA	NA	NA	NA	NA	1.32043724706209	-0.650826881407748	1.4643232412252	2.00328214410408	-0.677102264046254	0.680680852594343	-0.247423973960115	1.00531498601931	0.537394026003262	-0.18034356898416	93.419891883242	-2.16766038611146	2.21027735964229	6.56539032218995	-2.85518058960709	-0.788690364755602	4.53210648519087	-1.55077723236465
M624PT	Bueno	NA	NA	NA	NA	NA	NA	NA	NA	NA	NA	NA	NA	NA	NA	NA	NA	NA	NA	NA	NA	NA	NA	NA	NA	NA	NA	NA	NA	NA	NA	0.145758882062907	-0.936611196138665	0.296875265668799	-0.807093739528623	-0.676237606622874	-0.558040047986389	-0.240184907182973	-2.87434606687804	0.031701208785086	-0.264669811372069	-71.8258135985083	-2.16019656207287	0.219578575170361	0.55907596121066	0.275077113058056	-0.762680476258168	-1.75030266060162	5.53900509480209
M625PT	Bueno	NA	NA	NA	NA	NA	NA	NA	NA	NA	NA	NA	NA	NA	NA	NA	NA	NA	NA	NA	NA	NA	NA	NA	NA	NA	NA	NA	NA	NA	NA	-0.87550042780629	0.487958876558293	-2.23765233067968	0.899743929759617	-0.956686117564378	0.351418644364304	-1.31277767577547	-0.124687553605059	-0.276180588819982	-0.364337054859786	-24.3196783022189	4.32422029268374	-1.23838648240037	1.56229090097475	0.00426160962041129	3.00957997073339	5.71043633578708	4.14692314645121
M627PT	Bueno	NA	NA	NA	NA	NA	NA	NA	NA	NA	NA	NA	NA	NA	NA	NA	NA	NA	NA	NA	NA	NA	NA	NA	NA	NA	NA	NA	NA	NA	NA	0.208617975009708	0.204062035350786	-0.386433206822781	1.20791288447963	-0.701680333074999	-0.0696703242727021	1.03437146029601	-0.836916562414301	1.80285058811326	-0.091460864397433	-21.3163450487236	0.315764848790456	-1.61620657761962	-0.0260356735448568	-2.44679552695186	-2.66448861439868	0.279158074398965	2.58884642307437
M628PT	Bueno	NA	NA	NA	NA	NA	NA	NA	NA	NA	NA	NA	NA	NA	NA	NA	NA	NA	NA	NA	NA	NA	NA	NA	NA	NA	NA	NA	NA	NA	NA	0.903098094179836	1.00045024617273	-0.10534083453615	-0.933079169735147	-0.66838046704884	0.864377568662004	1.5643820965021	-0.268491147181442	-0.178569067607826	-0.221560548006083	58.8247215861335	0.490380572524464	0.208927499143731	-8.23000983131957	-1.56531057886904	-1.13756543312766	0.290865001742802	0.821971240600063
M629PT	Bueno	NA	NA	NA	NA	NA	NA	NA	NA	NA	NA	NA	NA	NA	NA	NA	NA	NA	NA	NA	NA	NA	NA	NA	NA	NA	NA	NA	NA	NA	NA	-0.172019165066908	-0.395346163003414	-0.280125253487809	-0.0716882158566517	-0.206180222504746	0.0117274340396694	1.34803024609641	-0.857389172215326	-0.285304307508872	-0.194671057458673	-29.7417022551555	-0.987637573194816	-2.56064062999575	-3.41488234799196	-0.976366086549905	-1.08333280966752	2.32523787856659	2.69782106808182
M62PT	Bueno	NA	NA	NA	NA	NA	NA	NA	NA	NA	NA	NA	NA	NA	NA	NA	NA	NA	NA	NA	NA	NA	NA	NA	NA	NA	NA	NA	NA	NA	NA	-0.809696125613027	-1.69188417924806	0.829972593476648	-2.22587754945865	-0.384501386511708	0.332802389009509	0.321414159556896	-1.90013313919974	-0.273641730090881	0.243354887469412	-99.0097094748827	-5.00976522124262	-0.268504566094269	-5.1350757553417	1.69427051911484	1.45430468741762	0.419115969631536	2.86244644371563
M630PT	Bueno	NA	NA	NA	NA	NA	NA	NA	NA	NA	NA	NA	NA	NA	NA	NA	NA	NA	NA	NA	NA	NA	NA	NA	NA	NA	NA	NA	NA	NA	NA	2.13522249383037	0.246527919505719	1.67994404397721	0.188991661690057	-1.00556663986654	1.29197054210359	-0.686041011560433	0.685305922920842	-0.65315882582615	-0.430652518110762	153.542010665318	-1.32753610616447	5.06443740801955	1.88004657319166	-1.60943755167196	0.568375766518373	5.13845858528714	-1.40661707787614
M631PT	Bueno	NA	NA	NA	NA	NA	NA	NA	NA	NA	NA	NA	NA	NA	NA	NA	NA	NA	NA	NA	NA	NA	NA	NA	NA	NA	NA	NA	NA	NA	NA	-0.967001274132482	0.977431059438647	-0.474874706610526	-1.04670055739067	-0.470426435585411	-0.25488481174045	1.45963150507157	0.855484446896823	-0.267558086121727	-0.244739794772666	-52.8914741217603	1.22833606165944	-1.59574531386248	-5.23287302907028	0.334576019768058	-1.73594994378131	1.10131040615724	-5.87052663804615
M635PT	Bueno	NA	NA	NA	NA	NA	NA	NA	NA	NA	NA	NA	NA	NA	NA	NA	NA	NA	NA	NA	NA	NA	NA	NA	NA	NA	NA	NA	NA	NA	NA	0.342823468884428	0.0843511328891552	-1.22767933487213	0.586243679452871	-0.792124576925439	-2.61686904108493	0.0314361151660622	1.69065543473312	0.131701478972543	-0.0497922296899767	70.7604137653636	2.78438639229635	-5.23386989728393	2.49133910262291	4.0327801784302	-0.882089167579886	-0.596942071797392	0.267796970519038
M636PT	Bueno	NA	NA	NA	NA	NA	NA	NA	NA	NA	NA	NA	NA	NA	NA	NA	NA	NA	NA	NA	NA	NA	NA	NA	NA	NA	NA	NA	NA	NA	NA	-0.700876277736029	0.641867925072092	-0.471404942666848	-0.775966132993569	-0.995298593675771	-0.572201054539685	-0.652711797431476	-0.721674212897712	-0.114602977646298	-0.124794071736326	-36.4578661526526	2.35038518624804	0.385688193958929	-1.08756437536301	2.42571251138753	0.774302836197319	5.33625143468928	3.82633381134521
M638PT	Bueno	NA	NA	NA	NA	NA	NA	NA	NA	NA	NA	NA	NA	NA	NA	NA	NA	NA	NA	NA	NA	NA	NA	NA	NA	NA	NA	NA	NA	NA	NA	-0.154257329591917	-0.497050571479229	-0.262132460742131	0.114119635029452	-0.872363810095445	-0.852225016674023	-0.56323910578543	-2.54147746039368	0.00752123200546114	-0.256839868977273	-93.4150773764294	-0.0968868116053509	-0.291491551049396	3.53078232596373	-0.260596773879009	-0.979507196509016	-1.41272983424891	4.71178046062284
M639PT	Bueno	NA	NA	NA	NA	NA	NA	NA	NA	NA	NA	NA	NA	NA	NA	NA	NA	NA	NA	NA	NA	NA	NA	NA	NA	NA	NA	NA	NA	NA	NA	1.46513303422495	0.796531377913775	1.06464376718294	-0.230791739606553	-0.767759983223253	-0.104072529245566	0.0330560872393549	-0.517393657358072	0.603442312289911	-0.301956050106543	61.7390139610499	-0.139077908667125	3.18087749083313	0.551204458149521	-0.606731021004793	-2.48864833625887	-1.78772448775307	-0.00703865932351297
M63PT	Bueno	NA	NA	NA	NA	NA	NA	NA	NA	NA	NA	NA	NA	NA	NA	NA	NA	NA	NA	NA	NA	NA	NA	NA	NA	NA	NA	NA	NA	NA	NA	-0.611512491580154	-2.12260747509082	0.669014636838341	-0.45178867225467	-0.280788551280101	0.625946354575781	0.671292576790232	-1.39609891462024	-0.137939647095353	-0.00583126476107623	-62.7403356468927	-5.20351760340081	-1.13092823604038	-1.17407341077376	-1.20037228172761	0.852671200231935	5.39755503737086	2.33585894484988
M641PT	Bueno	NA	NA	NA	NA	NA	NA	NA	NA	NA	NA	NA	NA	NA	NA	NA	NA	NA	NA	NA	NA	NA	NA	NA	NA	NA	NA	NA	NA	NA	NA	-0.721364527661425	0.0609821884814544	0.392123862901871	-0.116376849570635	-0.047683417173984	-0.633594943786045	1.18982322435511	-1.47801477579642	-0.409569099173446	-0.1216025910033	-94.4593209514241	-0.645356698815292	-0.778143393699083	-0.453376246014069	-1.1558939239461	-3.04671041932513	-0.247384688162281	0.517992062097466
M642PT	Bueno	NA	NA	NA	NA	NA	NA	NA	NA	NA	NA	NA	NA	NA	NA	NA	NA	NA	NA	NA	NA	NA	NA	NA	NA	NA	NA	NA	NA	NA	NA	0.902604038653256	-0.473850316462003	-0.477476332910152	-0.0287437433585588	-0.617641406854963	-0.776657380467399	-0.473448180885157	-1.34647519672913	-0.31014251162286	-0.368858386472747	21.2268680103313	0.211551613345258	-0.975323735013448	2.07167079060684	0.538468777668165	0.126253405054628	1.3530747627214	4.56290690345203
M643PT	Bueno	NA	NA	NA	NA	NA	NA	NA	NA	NA	NA	NA	NA	NA	NA	NA	NA	NA	NA	NA	NA	NA	NA	NA	NA	NA	NA	NA	NA	NA	NA	-0.214721579955428	-0.630979012977019	-1.07616722771134	0.0289129642916533	-0.459961104102608	-2.2942510269364	0.074458971836675	-0.703725432413829	0.0733690658891322	-0.262433195091237	-43.8947041565853	0.935155638405749	-4.8839411077201	2.30993799160564	3.04502900110244	-1.18919382729405	2.69827706175291	3.22706720622071
M646PT	Bueno	NA	NA	NA	NA	NA	NA	NA	NA	NA	NA	NA	NA	NA	NA	NA	NA	NA	NA	NA	NA	NA	NA	NA	NA	NA	NA	NA	NA	NA	NA	1.15281027197012	1.00478895530014	0.491739358138791	-0.997649923550328	-0.484921161196643	0.752410895830195	-0.375777590779452	-0.554527568008105	-0.294464323024054	-0.317279561689548	60.8000714507037	0.958320526033388	3.88019969566331	-2.39934834875143	-0.40594540695538	0.136211958918722	4.64926032826294	1.05525336896206
M647PT	Bueno	NA	NA	NA	NA	NA	NA	NA	NA	NA	NA	NA	NA	NA	NA	NA	NA	NA	NA	NA	NA	NA	NA	NA	NA	NA	NA	NA	NA	NA	NA	-0.308671875173582	0.121505977864548	-1.72298688574498	0.625402400231603	-0.958627136009581	0.264090954410659	-0.171077582702159	-0.273937937886784	-0.705083024434039	1.27453472817988	0.634446153906026	2.43024499335363	-2.23438934231958	-0.661180965296462	-0.695901145148462	1.50482150133777	4.93702848176083	3.23201027557656
M648PT	Bueno	NA	NA	NA	NA	NA	NA	NA	NA	NA	NA	NA	NA	NA	NA	NA	NA	NA	NA	NA	NA	NA	NA	NA	NA	NA	NA	NA	NA	NA	NA	2.51987295955123	-0.0407894279724058	0.285085069157396	-0.852680526207524	-0.0495110263353885	-0.0140693625718227	1.30041225396838	-0.9151702781964	0.824086784072243	-0.199474740355121	124.820160157168	-1.75463659642667	0.00313051059428199	-3.77469603488928	-0.99152530120995	-2.34630268581197	-2.87969674848227	2.42214863167168
M64PT	Bueno	NA	NA	NA	NA	NA	NA	NA	NA	NA	NA	NA	NA	NA	NA	NA	NA	NA	NA	NA	NA	NA	NA	NA	NA	NA	NA	NA	NA	NA	NA	1.37725863624567	0.769032958874221	-1.35132614157582	1.24467692616585	-1.03103867587462	-0.028533922176026	-1.27893702016442	0.28840132680853	0.327052812943965	-0.265851958964111	81.9266055685592	3.53220319991549	0.234925482784897	4.63850704440832	-1.30804811043956	0.670458573599489	-1.91998326404292	0.294693924429798
M651PT	Bueno	NA	NA	NA	NA	NA	NA	NA	NA	NA	NA	NA	NA	NA	NA	NA	NA	NA	NA	NA	NA	NA	NA	NA	NA	NA	NA	NA	NA	NA	NA	0.171159509621321	-2.30126762533128	0.866505491935134	0.962240703938691	-0.456847634156965	1.31301266431449	-0.0103769774188378	1.89555563786459	-0.7108774347369	-0.351382014239365	52.4996287264797	-4.99345854999385	-0.444347901310515	4.21034264744679	-1.86319506997876	2.71895840064035	7.74854123891617	-5.30213888466209
M653PT	Bueno	NA	NA	NA	NA	NA	NA	NA	NA	NA	NA	NA	NA	NA	NA	NA	NA	NA	NA	NA	NA	NA	NA	NA	NA	NA	NA	NA	NA	NA	NA	1.34639861301043	0.0985005231426478	-0.936383767349149	0.500771358662983	-0.35398600644931	-0.419040255069767	0.158885385675691	-1.10252911775809	0.0765321819028986	-0.143454574547468	39.4687123668139	1.34363929868843	-1.28084298090257	1.72928977476824	-1.29688099886303	-1.20189711984857	-0.696171839865309	3.03578441427243
M656PT	Bueno	NA	NA	NA	NA	NA	NA	NA	NA	NA	NA	NA	NA	NA	NA	NA	NA	NA	NA	NA	NA	NA	NA	NA	NA	NA	NA	NA	NA	NA	NA	-0.0775754707095111	0.613148395153686	-0.600134713315036	0.893204883591906	0.129524787817265	-0.965814999811111	-0.711990716673208	-1.03512729207183	-0.350849931008156	-0.230523362829966	-51.8829874227361	2.46009435373524	-0.514060123632011	3.71650738279354	-0.153384286380665	-0.480948127934687	-30.0154251188657	2.34432609371038
M657PT	Bueno	NA	NA	NA	NA	NA	NA	NA	NA	NA	NA	NA	NA	NA	NA	NA	NA	NA	NA	NA	NA	NA	NA	NA	NA	NA	NA	NA	NA	NA	NA	-0.513470886773347	1.04859815441329	-0.945907606047496	-0.488848276789122	-0.469524269386823	-0.435700980535956	-0.746761183633606	-0.962592466617	-0.8662363852146	0.649035653096062	-61.101975547341	3.41687879406209	0.603931179880559	-0.329088211488839	0.989740111843084	0.36967241353774	-1.14167081009654	1.69895840812126
M658PT	Bueno	NA	NA	NA	NA	NA	NA	NA	NA	NA	NA	NA	NA	NA	NA	NA	NA	NA	NA	NA	NA	NA	NA	NA	NA	NA	NA	NA	NA	NA	NA	-0.849180795692249	1.27508586617477	-0.17489875348592	-1.32472216730025	-0.446570835662694	-0.18471303075602	0.732514151487319	-0.0283637578661227	-0.571386946117064	0.463946031802607	-61.3638421939454	1.4928441205055	0.735579570877985	-4.94314008705746	0.456409409828773	-1.38096434025895	-0.483078312142249	-3.87493805309629
M659PT	Bueno	NA	NA	NA	NA	NA	NA	NA	NA	NA	NA	NA	NA	NA	NA	NA	NA	NA	NA	NA	NA	NA	NA	NA	NA	NA	NA	NA	NA	NA	NA	-0.365138950774468	0.285771536408328	-1.52116981343032	1.59679103247159	-0.398092688902332	-0.551187477035059	0.241799728424755	-1.0483275731028	-0.09240658215077	0.668205232880156	-56.7933220630459	2.77266748280782	-2.71741692167883	3.49382853901686	-2.178291427642	-1.41123086273272	-2.17571689211384	2.46765784369608
M65PT	Bueno	NA	NA	NA	NA	NA	NA	NA	NA	NA	NA	NA	NA	NA	NA	NA	NA	NA	NA	NA	NA	NA	NA	NA	NA	NA	NA	NA	NA	NA	NA	1.36184332059073	-2.57253327804201	-2.5527479564869	-2.06078507784191	-0.540889669526908	-1.45951367890267	-1.30218076465231	2.9515599113572	-0.552925958291765	-0.272841299892242	124.114766214651	-1.84558403713727	-7.58360210672379	1.0206546200732	6.74387863269111	5.64569786130097	2.0198261391453	-8.12850463450441
M660PT	Bueno	NA	NA	NA	NA	NA	NA	NA	NA	NA	NA	NA	NA	NA	NA	NA	NA	NA	NA	NA	NA	NA	NA	NA	NA	NA	NA	NA	NA	NA	NA	0.0639633482096643	-0.775598211521217	2.24353976030416	1.062777282956	-0.856903099330291	0.511060569945752	-0.346521493108735	-0.575551229920829	0.9974806038802	-0.158638815732147	-22.8400644140032	-3.29929354812937	3.24477964776476	4.3978236842074	-1.51735281332816	-1.24961375265957	3.15313820956256	2.02258983381208
M661PT	Bueno	NA	NA	NA	NA	NA	NA	NA	NA	NA	NA	NA	NA	NA	NA	NA	NA	NA	NA	NA	NA	NA	NA	NA	NA	NA	NA	NA	NA	NA	NA	-1.75391595923616	1.69885209403939	-0.522626242437078	-1.71419829150954	-0.966595267287629	-0.0559090798799667	-1.09579679926667	0.369667146687713	-0.258234847279875	-0.296269410230994	-86.6045528546027	3.58946170092017	2.77064959464137	-3.35915055277606	3.07692350645097	1.52765007467297	-0.116702740177805	-2.80628327431821
M662PT	Bueno	NA	NA	NA	NA	NA	NA	NA	NA	NA	NA	NA	NA	NA	NA	NA	NA	NA	NA	NA	NA	NA	NA	NA	NA	NA	NA	NA	NA	NA	NA	1.95366057495753	0.511174294957798	0.564849921944296	-0.941001652521486	-0.317162174900967	-0.164240195251249	0.569095965061858	-0.344299841131533	-0.740991987561117	-0.29575074910256	94.9628239128728	-0.195141711004633	1.37166536106967	-1.64737594885986	-0.471101183183913	-1.51330207280472	-2.76977386486004	-0.977747457576103
M665PT	Bueno	NA	NA	NA	NA	NA	NA	NA	NA	NA	NA	NA	NA	NA	NA	NA	NA	NA	NA	NA	NA	NA	NA	NA	NA	NA	NA	NA	NA	NA	NA	-0.0500027962974473	0.53942283118716	0.708753555579702	0.434679116609453	-0.772905618811586	-0.0126173694928118	-0.678851645097752	0.165292036626408	1.69036683069757	-0.0440404414980102	8.76644015930709	0.723379037271857	1.99839800270226	0.966361827112462	1.06543132845347	-0.534501404642023	3.398549647601	3.58769857769436
M667PT	Bueno	NA	NA	NA	NA	NA	NA	NA	NA	NA	NA	NA	NA	NA	NA	NA	NA	NA	NA	NA	NA	NA	NA	NA	NA	NA	NA	NA	NA	NA	NA	0.126469895870614	-2.14831639292796	1.98734334226812	0.47502524145652	0.0859303990553418	2.1354341243058	-0.606716433470372	1.01173672375927	-0.153786547283567	-0.498152120050246	66.3285434660295	-6.22226906328105	2.74987317551482	1.57926527368574	-1.63954705464285	3.25292041366082	7.35717460117796	-1.1785833288274
M66PT	Bueno	NA	NA	NA	NA	NA	NA	NA	NA	NA	NA	NA	NA	NA	NA	NA	NA	NA	NA	NA	NA	NA	NA	NA	NA	NA	NA	NA	NA	NA	NA	-0.441214267196228	-1.98827035799586	1.19293868834608	1.12401601060295	-0.626884638774289	1.63541284427569	-0.717777158617262	1.26412451416793	-0.0402878489383817	-0.386421513285203	8.4310596304959	-4.72012726799748	1.39414208698298	4.2539363395932	-1.86452828965594	3.06037487289289	5.11855591972627	-2.60872560268003
M670PT	Bueno	NA	NA	NA	NA	NA	NA	NA	NA	NA	NA	NA	NA	NA	NA	NA	NA	NA	NA	NA	NA	NA	NA	NA	NA	NA	NA	NA	NA	NA	NA	0.0153924944534204	-0.612110045618537	-0.593699264663186	0.193400760067765	-0.740764637212571	-0.137964344125543	-0.68436549719414	-1.43993043703009	-0.218520485054956	-0.334167176406348	-56.8994027189821	-0.0999406979465553	-0.375348693653196	3.11751854832036	-0.821067633406985	0.578160235549152	0.439019987283985	1.91453657077124
M671PT	Bueno	NA	NA	NA	NA	NA	NA	NA	NA	NA	NA	NA	NA	NA	NA	NA	NA	NA	NA	NA	NA	NA	NA	NA	NA	NA	NA	NA	NA	NA	NA	0.125543103829861	-0.786106072102785	1.86114331859955	-1.52365174011292	0.869742527828533	-0.958078521591786	-0.0499972888395877	-0.890056244330459	-0.169541336925624	-0.0778839189584909	-33.6137981828909	-3.71322489249678	1.70477988789819	0.321834898262012	2.6984080746327	-1.45833246389709	-4.78934035689424	-0.595778452973005
M672PT	Bueno	NA	NA	NA	NA	NA	NA	NA	NA	NA	NA	NA	NA	NA	NA	NA	NA	NA	NA	NA	NA	NA	NA	NA	NA	NA	NA	NA	NA	NA	NA	-0.834323233815981	1.08879167503689	0.397871763889796	0.194680332976058	-0.76101041515292	-0.109163326023768	-0.626162670344738	-0.162964386326725	0.6630951656133	-0.156774171062777	-27.5579781095702	2.43565168472857	2.07328016786939	-0.267501517757694	1.35281978574655	-0.305057088256688	7.97423894220953	4.08320527335958
M673PT	Bueno	NA	NA	NA	NA	NA	NA	NA	NA	NA	NA	NA	NA	NA	NA	NA	NA	NA	NA	NA	NA	NA	NA	NA	NA	NA	NA	NA	NA	NA	NA	-1.69499199076855	-0.266810673044444	-1.64682083242521	0.831463250655037	-0.756278964139091	0.0928129613178971	-0.908961526304948	-1.77914013251109	-0.21450375269655	-0.243797278520221	-135.415836089626	2.1055675680819	-1.79624371856614	2.18060176000938	-0.586048764719809	1.61374082739365	2.25654423244226	5.18133994204416
M674PT	Bueno	NA	NA	NA	NA	NA	NA	NA	NA	NA	NA	NA	NA	NA	NA	NA	NA	NA	NA	NA	NA	NA	NA	NA	NA	NA	NA	NA	NA	NA	NA	0.562085317112675	-2.05363882948598	0.100433741820214	-1.59170120878465	0.0236909094598695	1.52462776468337	-0.267784496147722	-0.598005508833178	0.171637676428974	-0.126049087689372	28.1918725437261	-5.17329735997899	-0.0711920794309766	-4.64857283840102	0.377358370555005	3.95681408776474	-0.633910930532971	2.30886656810455
M675PT	Bueno	NA	NA	NA	NA	NA	NA	NA	NA	NA	NA	NA	NA	NA	NA	NA	NA	NA	NA	NA	NA	NA	NA	NA	NA	NA	NA	NA	NA	NA	NA	0.82894406594164	-0.787690041745956	0.62344587627357	0.10018613974414	-0.418137723957697	-1.79550791067439	0.388508449124885	0.23569397416463	1.22004669207737	0.106142792048134	65.7604582662249	-1.35827670322583	-2.78126989835073	0.970124424152994	3.26230504055434	-1.51858203535975	3.69550595741917	4.41894347078227
M676PT	Bueno	NA	NA	NA	NA	NA	NA	NA	NA	NA	NA	NA	NA	NA	NA	NA	NA	NA	NA	NA	NA	NA	NA	NA	NA	NA	NA	NA	NA	NA	NA	-0.583687772620462	-0.791031354907495	0.824559030172443	1.3443665656717	-0.808043466611322	-0.0804995837130024	-1.57406592013161	0.553823590472638	1.98365548963776	-0.220632393235161	-31.6366410860984	-1.30055304669787	1.18815530832225	6.26006701719719	0.879132635105087	1.1918561792498	-5.64529298585225	0.898563299621708
M677PT	Bueno	NA	NA	NA	NA	NA	NA	NA	NA	NA	NA	NA	NA	NA	NA	NA	NA	NA	NA	NA	NA	NA	NA	NA	NA	NA	NA	NA	NA	NA	NA	0.174454554435206	-0.268894801800699	1.29021861339971	-0.297736330674995	-0.575438402451569	-0.313605896979133	0.928936412799953	-1.64340125830154	-0.0903917115972204	-0.178163624915632	-40.4416127588237	-2.20246797122174	0.86708358761695	-0.574498504629739	-0.878403536856767	-2.85198895098308	1.57161120004807	2.42385884269636
M678PT	Bueno	NA	NA	NA	NA	NA	NA	NA	NA	NA	NA	NA	NA	NA	NA	NA	NA	NA	NA	NA	NA	NA	NA	NA	NA	NA	NA	NA	NA	NA	NA	-0.80604837126811	-0.0676531662575841	-0.57104840769843	0.610606414572976	-0.720531973456324	-1.77448867597599	-0.729183199750455	-1.41450780331681	0.389716087935148	-0.279495657502241	-104.365362582145	1.66526836598601	-1.87032442212197	4.42951435276562	1.60240871017571	-1.43328221147562	-4.27521808833606	4.05542807353717
M679PT	Bueno	NA	NA	NA	NA	NA	NA	NA	NA	NA	NA	NA	NA	NA	NA	NA	NA	NA	NA	NA	NA	NA	NA	NA	NA	NA	NA	NA	NA	NA	NA	2.04618953076842	0.287710075604543	0.415843181448217	0.058825179434545	-0.807785107143559	0.706752542577755	-0.0529280325607874	0.105079277266702	-0.153116076802937	-0.241989726836192	119.953764721257	-0.37591958732812	2.05923569605194	-0.0124470502988215	-1.80918413643331	-0.32201357779599	-1.34737840460889	-0.26894772445679
M67PT	Bueno	NA	NA	NA	NA	NA	NA	NA	NA	NA	NA	NA	NA	NA	NA	NA	NA	NA	NA	NA	NA	NA	NA	NA	NA	NA	NA	NA	NA	NA	NA	2.27285306175767	-0.269494390972313	-1.28613332099324	-0.907994067703708	-0.809703719438179	0.404503554640924	-0.0200575864183226	-1.11579974395954	-0.351648377212035	-0.395786460443079	115.118259630071	0.293758942519862	-0.89415154369118	-2.78368814768489	-0.637957762068463	1.34234336579678	1.78748411429073	3.88145297016247
M680PT	Bueno	NA	NA	NA	NA	NA	NA	NA	NA	NA	NA	NA	NA	NA	NA	NA	NA	NA	NA	NA	NA	NA	NA	NA	NA	NA	NA	NA	NA	NA	NA	-1.53657815104006	-1.88859683151732	-0.800007397370399	1.89180706442172	0.679758178574025	0.333909274954326	0.399814227492783	0.18905284043087	0.344792914015076	-0.0834363658602913	-76.2579971411824	-2.28428226221666	-4.07981114508143	3.98140102759171	-2.42644482533038	0.824295654210698	1.77776376276998	-0.308343700614153
M681PT	Bueno	NA	NA	NA	NA	NA	NA	NA	NA	NA	NA	NA	NA	NA	NA	NA	NA	NA	NA	NA	NA	NA	NA	NA	NA	NA	NA	NA	NA	NA	NA	1.78305170422449	1.12533618716326	-0.784756423861856	-0.256417531455088	4.72619251739145	-0.393985169639212	-0.430134550916209	1.03126206883903	-0.998171184087594	-0.298628496712107	119.881692017026	2.59434662887044	1.28327725911836	2.12434981431862	-0.132792560340251	-0.142167679734088	-19.2549221371291	-6.56141708163742
M682PT	Bueno	NA	NA	NA	NA	NA	NA	NA	NA	NA	NA	NA	NA	NA	NA	NA	NA	NA	NA	NA	NA	NA	NA	NA	NA	NA	NA	NA	NA	NA	NA	0.0590209154495404	-2.62846138240804	-1.63617585118901	-1.90224589077705	-0.217117558197183	-0.451932025479945	-0.863021725051115	0.758190130185171	-1.63932782497585	-0.431422713436895	4.42278018026924	-3.07030776833346	-4.45423204093616	1.61455187143616	2.97139280868639	4.66402618775009	-2.23558780277645	-6.03845817579514
M683PT	Bueno	NA	NA	NA	NA	NA	NA	NA	NA	NA	NA	NA	NA	NA	NA	NA	NA	NA	NA	NA	NA	NA	NA	NA	NA	NA	NA	NA	NA	NA	NA	-2.36118214611	1.87409468359866	0.00411913416896465	-0.301093725654664	3.94727602301086	0.487805384128223	-2.09975318547919	1.04043021767247	-0.405275039879111	-0.339367418713343	-105.05525466048	4.05031561658843	4.82204864530758	0.546476561358536	2.07935820101162	2.72481362024733	-12.4394315429075	-2.79222926214176
M688PT	Bueno	NA	NA	NA	NA	NA	NA	NA	NA	NA	NA	NA	NA	NA	NA	NA	NA	NA	NA	NA	NA	NA	NA	NA	NA	NA	NA	NA	NA	NA	NA	0.806356638975254	-0.73512284874014	0.750265164798054	1.60141421240523	2.62898139977174	0.542853944418613	-0.604750381265383	0.0193586986229618	-1.1182943338325	4.96179615102084	43.9124465058687	-1.80862411796808	1.24537058804279	5.63621138198825	-2.52752766288514	0.734423988764204	-19.8692593011842	0.153611694267714
M68PT	Bueno	NA	NA	NA	NA	NA	NA	NA	NA	NA	NA	NA	NA	NA	NA	NA	NA	NA	NA	NA	NA	NA	NA	NA	NA	NA	NA	NA	NA	NA	NA	-0.465044849810507	1.25136037026803	-0.56429517890521	-0.783308494043019	-0.705208009992097	-0.310840523762713	-0.513423618605456	1.26584904725059	-0.779006560055186	-0.339343842172556	-1.15979078087819	2.8673948486865	1.07726324110518	-0.448122911933854	1.51700137200159	0.538009971483103	-5.65313179599718	-6.21054193150433
M691PT	Bueno	NA	NA	NA	NA	NA	NA	NA	NA	NA	NA	NA	NA	NA	NA	NA	NA	NA	NA	NA	NA	NA	NA	NA	NA	NA	NA	NA	NA	NA	NA	0.892712542278833	-1.81470056046494	1.13760701845097	-2.49088444849877	-0.782480697386048	-0.361654471533156	-0.999215123265493	0.3273927200894	0.100627924063307	-0.119084863004809	31.5346823892103	-5.00926394503147	0.604035612068955	-0.353139301318453	4.32560016784925	2.4631670343654	-1.48407888585581	-3.26614894030636
M692PT	Bueno	NA	NA	NA	NA	NA	NA	NA	NA	NA	NA	NA	NA	NA	NA	NA	NA	NA	NA	NA	NA	NA	NA	NA	NA	NA	NA	NA	NA	NA	NA	0.00940450594431573	0.146642428270257	-1.21017179789448	2.44445580220677	4.06622572043069	-2.07465977258984	-1.45169057782852	0.258098248415708	0.648961927951141	4.20008510846125	3.6187260391541	3.41027083218682	-3.54332382052197	7.47094790748079	2.16050283822497	-0.13877089566423	-26.9855819913612	5.26519808092371
M693PT	Bueno	NA	NA	NA	NA	NA	NA	NA	NA	NA	NA	NA	NA	NA	NA	NA	NA	NA	NA	NA	NA	NA	NA	NA	NA	NA	NA	NA	NA	NA	NA	-0.655634183150005	0.261907295850944	0.567582139216723	-1.64474390788016	4.5959661574708	0.45570807644358	0.115099312523611	-0.587125033095526	5.66144189510681	0.0535095451324775	-94.5935498623783	-2.31885623179756	1.35672553590539	-7.83032834047593	2.34982895783552	-0.41477560504342	-16.7292318034964	2.30468651317628
M695PT	Bueno	NA	NA	NA	NA	NA	NA	NA	NA	NA	NA	NA	NA	NA	NA	NA	NA	NA	NA	NA	NA	NA	NA	NA	NA	NA	NA	NA	NA	NA	NA	-1.18077420836189	1.89551369050922	-0.791181336381212	-1.4303291890734	1.97003167580239	0.7453759709301	-1.29998708547727	0.857273428164801	-0.957046833377635	-0.536145089840027	-54.5484997298137	3.75120788697811	3.72833851241147	-2.88392277379729	1.09205706993412	2.57197712108499	-15.0435954676356	-6.31272631416161
M696PT	Bueno	NA	NA	NA	NA	NA	NA	NA	NA	NA	NA	NA	NA	NA	NA	NA	NA	NA	NA	NA	NA	NA	NA	NA	NA	NA	NA	NA	NA	NA	NA	0.356738221113026	1.0668441627733	0.53865177032235	-0.028604891200679	5.31888570711383	0.78468671757268	0.746373073385163	0.476201208371971	-0.287813815334298	-0.102850015904158	38.1605011413402	0.439271430608901	1.99534459934209	-3.21349045253195	-1.54520679868854	-1.06141456363529	-16.7656364004338	-2.4197553833606
M697PT	Bueno	NA	NA	NA	NA	NA	NA	NA	NA	NA	NA	NA	NA	NA	NA	NA	NA	NA	NA	NA	NA	NA	NA	NA	NA	NA	NA	NA	NA	NA	NA	0.674307934936197	0.199130910861326	-0.417083962930426	-1.11738392725507	-0.515449815908628	1.2968404124416	1.38698982764684	-0.31747534531881	-0.902823093348114	-0.467439527832953	44.5955969822295	-0.699798228994992	-0.387943481446878	-7.1662768920977	-2.17572257210971	0.623385498081325	-2.01922487744999	-0.721683047794727
M698PT	Bueno	NA	NA	NA	NA	NA	NA	NA	NA	NA	NA	NA	NA	NA	NA	NA	NA	NA	NA	NA	NA	NA	NA	NA	NA	NA	NA	NA	NA	NA	NA	-0.910500028235898	0.646571491827007	1.50962665400116	0.471061058714068	-1.10517681166606	0.382233398705502	-1.09135103485886	1.05017884072408	-0.158401694499721	-0.25679943297466	4.7879282429502	0.916403792767859	3.5188744201178	1.20705616860384	1.80718695983527	1.41415621127134	5.17037306007145	2.24224025134541
M699PT	Bueno	NA	NA	NA	NA	NA	NA	NA	NA	NA	NA	NA	NA	NA	NA	NA	NA	NA	NA	NA	NA	NA	NA	NA	NA	NA	NA	NA	NA	NA	NA	-0.262111008611639	0.15914960324278	1.72890530133672	0.695569992587813	4.22112112260443	-1.63278708937104	-0.562689026537532	0.407547092658374	-0.0242105922808535	-0.0252080407072982	-34.3501277928102	-0.409397826776886	1.58847333610035	6.27470665047539	2.03773812267757	-2.36567628100163	-13.7698117996525	-1.76128191798273
M69PT	Bueno	NA	NA	NA	NA	NA	NA	NA	NA	NA	NA	NA	NA	NA	NA	NA	NA	NA	NA	NA	NA	NA	NA	NA	NA	NA	NA	NA	NA	NA	NA	-1.00353657618506	-0.188763153831704	-1.84193968903851	0.409624351178002	-0.0643122639646929	-2.275714462134	1.11970641307148	3.56722556607675	1.01490286544542	0.124328342754961	54.998881454323	2.29529068127026	-8.35479482770476	-1.87941351078666	4.95469708123813	-0.0609258860435426	7.94277152623832	-3.1008838408632
M6PT	Bueno	NA	NA	NA	NA	NA	NA	NA	NA	NA	NA	NA	NA	NA	NA	NA	NA	NA	NA	NA	NA	NA	NA	NA	NA	NA	NA	NA	NA	NA	NA	-0.785065355559947	-2.20436673894175	0.277681067609339	0.122514443700876	-0.589208969836951	1.28524110291504	0.249687872537077	-0.916084439206964	-0.197321829613154	-0.354391693922816	-61.5270066450753	-4.77257715757267	-0.999671802162475	0.0118074912269323	-2.39750284828036	2.3974441616075	5.41637647704918	1.5527693606942
M700PT	Bueno	NA	NA	NA	NA	NA	NA	NA	NA	NA	NA	NA	NA	NA	NA	NA	NA	NA	NA	NA	NA	NA	NA	NA	NA	NA	NA	NA	NA	NA	NA	-0.208074089089506	-0.179254413754718	0.664924526746679	0.896857913150292	3.57138835924026	-1.30431350711687	-0.592634390649569	-0.0575140690561688	-0.414607282319275	-0.229995543999305	-24.6782965079761	0.276760132913518	-0.333057106705325	4.93801150104877	1.48641973875906	-0.790058952044516	-12.3929250519252	1.74997789736046
M701PT	Bueno	NA	NA	NA	NA	NA	NA	NA	NA	NA	NA	NA	NA	NA	NA	NA	NA	NA	NA	NA	NA	NA	NA	NA	NA	NA	NA	NA	NA	NA	NA	0.790933380033737	-0.975591104764022	0.186725738996464	0.67396078983487	6.2148371542151	0.495107326653011	-1.36519058510547	-0.82096539818969	-0.109544405637815	-0.189730319964081	28.6712885428432	-1.74045384785131	1.22579460038129	3.95760124668334	-0.666873770888765	2.3043757526994	-26.7364021471644	3.22477793744898
M702PT	Bueno	NA	NA	NA	NA	NA	NA	NA	NA	NA	NA	NA	NA	NA	NA	NA	NA	NA	NA	NA	NA	NA	NA	NA	NA	NA	NA	NA	NA	NA	NA	-2.14773007207809	1.94791603537767	-1.21171243819744	-0.456946185257389	2.52632838088305	0.407441900168873	-1.2524062296084	1.87985610484587	-0.780482618932029	-0.342517627591472	-81.4013901855832	5.10142279448351	1.68637647472452	-1.77506220595853	1.74908947607196	2.67752415625351	-7.38771340273776	-6.28135825379105
M704PT	Bueno	NA	NA	NA	NA	NA	NA	NA	NA	NA	NA	NA	NA	NA	NA	NA	NA	NA	NA	NA	NA	NA	NA	NA	NA	NA	NA	NA	NA	NA	NA	-0.481426398772018	-2.56224091387295	-1.09641216550256	-2.11139959142224	4.89405413638607	-2.46570719529622	0.0500373647218718	1.83253990321296	0.114070173891923	0.180816973183536	6.21909033923394	-3.2813688882967	-7.8122252137167	-1.15230793995212	7.68880661494239	2.76732899720438	-12.2106118815242	-3.68020293927582
M706PT	Bueno	NA	NA	NA	NA	NA	NA	NA	NA	NA	NA	NA	NA	NA	NA	NA	NA	NA	NA	NA	NA	NA	NA	NA	NA	NA	NA	NA	NA	NA	NA	-0.326466210149151	0.304864230677257	-0.559404329618074	0.527883262617389	3.6178056456419	-1.79432088182712	-0.77716600298698	-0.24737985634273	-0.234712242041978	-0.353750715561173	-45.3518153546777	2.43151481428227	-1.50005439376198	4.20773566164883	2.25837420441148	-0.587570711957879	-10.3775313977264	1.67496893493134
M707PT	Bueno	NA	NA	NA	NA	NA	NA	NA	NA	NA	NA	NA	NA	NA	NA	NA	NA	NA	NA	NA	NA	NA	NA	NA	NA	NA	NA	NA	NA	NA	NA	-0.688106844731796	0.580732160185052	-0.903679997245281	0.476098814873249	1.48011659307658	-0.903396242093068	1.89859407208648	2.42844046057267	-0.590876626402716	0.103588676042011	49.4783193956083	1.78535912586844	-4.99699201350507	-3.91870386787506	1.1331308708803	-1.28571806000655	-3.28974943088994	-4.32773876626735
M708PT	Bueno	NA	NA	NA	NA	NA	NA	NA	NA	NA	NA	NA	NA	NA	NA	NA	NA	NA	NA	NA	NA	NA	NA	NA	NA	NA	NA	NA	NA	NA	NA	-0.694626802120236	1.41122675565228	0.0649350141188228	-0.240597249108868	4.19919972212923	1.15997606143752	-1.66137508667737	-0.112834852861959	0.770954818089247	-0.360291936012143	-13.9311530803743	2.81505178735898	4.14489117181997	-2.98763253604743	1.37023203765189	3.02069382540153	-15.8786971073291	5.57128730951995
M709PT	Bueno	NA	NA	NA	NA	NA	NA	NA	NA	NA	NA	NA	NA	NA	NA	NA	NA	NA	NA	NA	NA	NA	NA	NA	NA	NA	NA	NA	NA	NA	NA	2.03518246413677	0.575910584418702	-0.847827456506347	0.109379632213897	4.77728067773536	0.278410268487403	-0.801188074838148	0.466237743704403	-0.670143130465694	4.35764172249754	156.473284962533	1.69646365850397	0.736190423015213	0.745765416414655	-0.0213339155135974	1.43326502194756	-20.278945583077	0.0828513904521417
M70PT	Bueno	NA	NA	NA	NA	NA	NA	NA	NA	NA	NA	NA	NA	NA	NA	NA	NA	NA	NA	NA	NA	NA	NA	NA	NA	NA	NA	NA	NA	NA	NA	-0.463634015263008	0.814768899590912	1.02500077777411	-0.137785455918182	-1.1270076238132	0.242221082085348	-0.363893996334867	-0.11451970666736	1.64638871765471	-0.249532087676647	-47.6913580857063	0.352191018076609	3.31631882502937	0.122461546682444	-0.0751814929327268	-1.10042468465252	5.3854767918734	-0.383303739641157
M710PT	Bueno	NA	NA	NA	NA	NA	NA	NA	NA	NA	NA	NA	NA	NA	NA	NA	NA	NA	NA	NA	NA	NA	NA	NA	NA	NA	NA	NA	NA	NA	NA	0.236940326779321	1.03940597214009	-1.54554523691838	0.504015685517385	3.04562125438928	0.272670066799246	2.04365211845587	0.115920842695038	-1.14994774635045	-0.169750579162996	18.2821369786454	2.46208250270803	-3.3636942695194	-5.02830330665618	-3.32373687902471	-1.72213130153372	-10.0307476390544	-2.13525741690098
M711PT	Bueno	NA	NA	NA	NA	NA	NA	NA	NA	NA	NA	NA	NA	NA	NA	NA	NA	NA	NA	NA	NA	NA	NA	NA	NA	NA	NA	NA	NA	NA	NA	0.17027022994908	-0.213208399528301	-1.23600966171483	0.437885506050775	2.92462948147018	-2.32978665867245	-1.03200416731045	0.56797878457594	-0.266671444461439	-0.353400175640126	10.0367607933109	2.31133200965029	-3.82089910323667	4.80840853472811	3.87118773879563	0.434168240649172	-13.0016926169452	0.731842783817652
M712PT	Bueno	NA	NA	NA	NA	NA	NA	NA	NA	NA	NA	NA	NA	NA	NA	NA	NA	NA	NA	NA	NA	NA	NA	NA	NA	NA	NA	NA	NA	NA	NA	0.0347674767019511	1.41802486540528	0.568420854698574	-0.75032013977485	3.48172475320645	0.366754797890818	-1.26811209619611	0.577492445001169	-0.420194577380636	-0.371062980465764	21.1076308953373	1.92990370129079	4.94098809592687	-0.00102198413819455	1.15719278378572	0.842982576090724	-10.2886203435629	-2.74590354502897
M713PT	Bueno	NA	NA	NA	NA	NA	NA	NA	NA	NA	NA	NA	NA	NA	NA	NA	NA	NA	NA	NA	NA	NA	NA	NA	NA	NA	NA	NA	NA	NA	NA	0.870790611523928	0.562879126631381	1.28872172316252	-0.0823510739954987	4.13391194516682	0.898403924391931	-0.598566974887408	0.454352345469975	2.82398136520115	-0.316976619687272	50.420463748497	-1.12089573110124	4.04009600696887	-1.5963083374881	0.0337439906466902	0.167655079484293	-14.5793232567007	1.35372835179208
M715PT	Bueno	NA	NA	NA	NA	NA	NA	NA	NA	NA	NA	NA	NA	NA	NA	NA	NA	NA	NA	NA	NA	NA	NA	NA	NA	NA	NA	NA	NA	NA	NA	-0.162671586064982	0.38352192261752	1.80164890029929	0.822056407312622	6.45754307212789	1.6974622950456	-1.64736129252576	-0.649265930633805	1.14473705611371	-0.387676328484254	-47.696785909743	-1.13204006410299	6.41031746717546	2.77446149908778	-1.97960788112072	1.18153691532486	-22.3166498547718	2.16340970829068
M716PT	Bueno	NA	NA	NA	NA	NA	NA	NA	NA	NA	NA	NA	NA	NA	NA	NA	NA	NA	NA	NA	NA	NA	NA	NA	NA	NA	NA	NA	NA	NA	NA	0.132537763239697	0.572911883477112	0.104936990629651	0.387599158657768	4.77162497120123	-0.484755832771173	-1.30961860278568	-0.983924667333444	0.773152707002264	0.0195730308088379	-6.9659330719219	1.64043371911101	1.68761550886288	1.87517678362772	1.77049666336352	0.369612194857807	-22.738879820299	6.2328876602205
M717PT	Bueno	NA	NA	NA	NA	NA	NA	NA	NA	NA	NA	NA	NA	NA	NA	NA	NA	NA	NA	NA	NA	NA	NA	NA	NA	NA	NA	NA	NA	NA	NA	-1.78371022914934	1.48984009204833	0.0295891298503763	0.133775653636319	2.0524327677271	-0.798440879656453	-1.44672478841614	1.55162059431607	-1.0561964266842	-0.201749584266287	-61.2368232000521	4.20379554767544	1.92117196036218	2.8587204995605	3.05355726357357	1.26180937764113	-8.55515482006501	-3.02909138899618
M718PT	Bueno	NA	NA	NA	NA	NA	NA	NA	NA	NA	NA	NA	NA	NA	NA	NA	NA	NA	NA	NA	NA	NA	NA	NA	NA	NA	NA	NA	NA	NA	NA	-0.984100939649755	1.04316756972373	-0.528595392736357	-0.325739016788274	4.47084021388625	-0.760862379702542	-0.4318745743472	-0.91946015088434	0.0322049324146733	-0.506788936166979	-114.727881295124	2.50217638771807	0.905564972695953	1.49086039055061	0.291312653122786	-0.980364320473715	-15.4724639891492	-1.90212577001455
M71PT	Bueno	NA	NA	NA	NA	NA	NA	NA	NA	NA	NA	NA	NA	NA	NA	NA	NA	NA	NA	NA	NA	NA	NA	NA	NA	NA	NA	NA	NA	NA	NA	-0.50603837620695	1.3440968980474	-1.23492848066966	0.37874152066223	-0.814223474412582	2.06881740852684	0.906048517277992	0.59356816727523	-0.543782061921686	-0.304939890357278	13.7447189984731	2.51186202299895	0.561014830262584	-6.32102496458806	-3.95885541256277	0.907928648871292	4.77730364171391	-1.91419123817238
M72PT	Bueno	NA	NA	NA	NA	NA	NA	NA	NA	NA	NA	NA	NA	NA	NA	NA	NA	NA	NA	NA	NA	NA	NA	NA	NA	NA	NA	NA	NA	NA	NA	0.697345305880286	1.24888622778007	1.50239159854388	-0.453099864922499	0.566972174983131	1.21386852419279	-1.14827489363288	1.158955673048	0.356403380452759	-0.0591743293629481	91.8397752940635	0.640850758929075	6.25650796778385	-1.69657503707989	0.806498830066161	1.28342585988916	4.65266850441132	-0.0634028775430866
M73PT	Bueno	NA	NA	NA	NA	NA	NA	NA	NA	NA	NA	NA	NA	NA	NA	NA	NA	NA	NA	NA	NA	NA	NA	NA	NA	NA	NA	NA	NA	NA	NA	-0.464145709747934	0.829664526399976	-0.328388439340973	0.186360880411217	-1.22905610050729	0.142458698269868	-1.3132643610352	-0.581927798406754	-0.448134629204692	-0.268168984173078	-20.4185085758751	2.96352461042084	1.94477450121812	0.862934912330195	0.774013228777893	1.40049009881869	8.90199124324166	4.30232933532458
M74PT	Bueno	NA	NA	NA	NA	NA	NA	NA	NA	NA	NA	NA	NA	NA	NA	NA	NA	NA	NA	NA	NA	NA	NA	NA	NA	NA	NA	NA	NA	NA	NA	0.970833279997631	0.409423062981885	-1.95609683583665	0.863623137094115	-0.659577383451252	-0.260552348698866	0.35660252578896	-0.848865003168496	-0.31481575497417	0.0479786658747019	45.441620257837	3.02674002597782	-3.03476131550243	-0.210897549979549	-1.53250071204285	-0.429703659890097	1.1582530959346	3.60333261603846
M75PT	Bueno	NA	NA	NA	NA	NA	NA	NA	NA	NA	NA	NA	NA	NA	NA	NA	NA	NA	NA	NA	NA	NA	NA	NA	NA	NA	NA	NA	NA	NA	NA	0.177375270561935	-2.33597390228627	1.21458653443476	-0.234332383643804	-0.585078128751797	1.19950414476687	-0.181496902740458	1.64412806164815	-0.916856239282301	-0.345023674633699	27.9131898555185	-5.71424524549622	0.368007663153142	2.64638509951865	-0.625409941267372	2.87825620130915	5.15694980539886	-6.61172349266555
M76PT	Bueno	NA	NA	NA	NA	NA	NA	NA	NA	NA	NA	NA	NA	NA	NA	NA	NA	NA	NA	NA	NA	NA	NA	NA	NA	NA	NA	NA	NA	NA	NA	-0.292315182217788	0.864414511027665	0.54522474765944	0.466646201821826	0.016156462021017	-0.958768544158425	0.977855408648461	-1.14848016540869	-0.108890758325278	-0.0832657486225452	-74.5337254381868	0.894406658463996	0.451072100084061	1.95889627650943	-1.65355614791712	-4.36699397363572	-4.24947381127708	-1.40177941771195
M77PT	Bueno	NA	NA	NA	NA	NA	NA	NA	NA	NA	NA	NA	NA	NA	NA	NA	NA	NA	NA	NA	NA	NA	NA	NA	NA	NA	NA	NA	NA	NA	NA	-1.35209344167725	-2.60128916763459	-0.360071407944148	-1.63536810379967	-0.0413559116032582	-0.905579674133994	0.297777587204029	0.782196107041818	-0.496863719142865	0.787244143892812	-41.4852296675739	-3.96346250032575	-5.84741130304025	-3.20911727376521	5.07772715563252	3.32733067149895	9.39306207403215	0.602602609743414
M78PT	Bueno	NA	NA	NA	NA	NA	NA	NA	NA	NA	NA	NA	NA	NA	NA	NA	NA	NA	NA	NA	NA	NA	NA	NA	NA	NA	NA	NA	NA	NA	NA	0.000269961280167441	2.65781960970404e-05	2.64669204768788e-05	-0.000109958480158727	0.0577412121698625	1.70391399897714e-05	-1.36164736324784e-05	-1.70528663047806e-05	3.14788024266393e-05	2.18111203152565e-05	0.000104263995082354	-0.000249026116588562	0.00058305854260502	-0.0218097577530318	2.14140577227722e-05	-0.000166312628400125	0.00114678088565707	-1.8877069338643e-05
M79PT	Bueno	NA	NA	NA	NA	NA	NA	NA	NA	NA	NA	NA	NA	NA	NA	NA	NA	NA	NA	NA	NA	NA	NA	NA	NA	NA	NA	NA	NA	NA	NA	0.425565607993167	-0.155012435521303	-0.381919841910396	1.19397310324343	-0.527697121545128	0.124368251097198	1.89077785806937	0.0121214127191212	0.244009923448486	0.0428059085500441	54.8476996037276	-0.202443721877874	-3.21820937062093	-2.42343086868271	-2.36531122808422	-2.04078526124282	5.92608048165313	3.11891240454454
M7PT	Bueno	NA	NA	NA	NA	NA	NA	NA	NA	NA	NA	NA	NA	NA	NA	NA	NA	NA	NA	NA	NA	NA	NA	NA	NA	NA	NA	NA	NA	NA	NA	-0.476968909133257	-0.945808652009357	0.568614730304653	-0.525074357406812	-0.921885381239295	-0.846556367600794	-0.427720557063219	-1.50141283450381	-0.316127485968277	-0.111070255005178	-70.8192757986844	-1.66619428558329	-0.311007476010103	1.84109238839686	1.70923818386595	-0.0967099690557483	4.82325292892584	3.50456762876627
M80PT	Bueno	NA	NA	NA	NA	NA	NA	NA	NA	NA	NA	NA	NA	NA	NA	NA	NA	NA	NA	NA	NA	NA	NA	NA	NA	NA	NA	NA	NA	NA	NA	0.435880756769712	1.01641684847894	-0.474000942622613	-0.402404352608971	-1.13331603030558	0.161200207459556	-0.925690656078619	-0.311868343921564	-0.00884159095099853	-0.0400032135173559	34.5519457139261	2.73140882073449	2.14543888843969	-0.213298198703316	0.74941386490072	0.838594389690247	6.48185736777751	2.0985212207763
M81PT	Bueno	NA	NA	NA	NA	NA	NA	NA	NA	NA	NA	NA	NA	NA	NA	NA	NA	NA	NA	NA	NA	NA	NA	NA	NA	NA	NA	NA	NA	NA	NA	0.305676600018255	1.16420906362678	0.326699727815874	-0.0735673884448055	-1.19365368270659	-0.352030836930675	-0.874412806917618	-0.312128973304189	0.0473672315511798	-0.330763799091864	1.05877260862635	2.43434919155338	2.90361133130194	2.3497524345341	0.366158752227191	-0.654504176685595	3.78656948640674	-0.133858645926541
M82PT	Bueno	NA	NA	NA	NA	NA	NA	NA	NA	NA	NA	NA	NA	NA	NA	NA	NA	NA	NA	NA	NA	NA	NA	NA	NA	NA	NA	NA	NA	NA	NA	0.556577450436127	-0.350884621074982	-1.24109217451257	0.836975433106164	-1.26046264316283	1.64236541216248	-1.1293789856873	-0.745771519638814	0.0231244723795959	-0.270572030904994	27.4975252918582	0.815284795595928	0.814096766036865	1.74864411989303	-2.84048419500078	2.96671580750314	7.75760079334156	2.90253637978877
M83PT	Bueno	NA	NA	NA	NA	NA	NA	NA	NA	NA	NA	NA	NA	NA	NA	NA	NA	NA	NA	NA	NA	NA	NA	NA	NA	NA	NA	NA	NA	NA	NA	-1.74977139996284	1.26778316073388	-0.111547295676604	-0.50159796397154	-0.823605673953872	0.165653837393748	0.960557803585266	0.0983369685247092	0.593291785263374	-0.217879796228973	-111.401053525223	1.59178030393553	0.0589539009995556	-5.00632237189995	-0.290953496196871	-1.74179089883682	1.72088411880009	-2.55653764382965
M84PT	Bueno	NA	NA	NA	NA	NA	NA	NA	NA	NA	NA	NA	NA	NA	NA	NA	NA	NA	NA	NA	NA	NA	NA	NA	NA	NA	NA	NA	NA	NA	NA	0.145882063126272	0.223012871034314	1.15545751106973	0.161496557961973	-0.858199126413194	-1.21164881273436	-0.213171158483931	-0.337754968695883	2.09954551626172	-0.00469010756027804	-35.8076847548715	-0.524744704146928	1.11635010294115	3.01146489814716	1.57517954829092	-2.90121576070308	0.984189027024842	0.493892132942805
M85PT	Bueno	NA	NA	NA	NA	NA	NA	NA	NA	NA	NA	NA	NA	NA	NA	NA	NA	NA	NA	NA	NA	NA	NA	NA	NA	NA	NA	NA	NA	NA	NA	-0.246053721908366	0.362752273247837	-0.264055805691045	1.74865146597848	-1.12152772255769	0.741137663675542	-0.788573175272765	-0.43528095545089	0.11845725714223	-0.279969669835921	-11.3368001023287	1.92927088956678	1.35747796860417	3.75794179397276	-2.54966368021826	0.536622038861323	5.88991696622502	3.47337561733954
M86PT	Bueno	NA	NA	NA	NA	NA	NA	NA	NA	NA	NA	NA	NA	NA	NA	NA	NA	NA	NA	NA	NA	NA	NA	NA	NA	NA	NA	NA	NA	NA	NA	0.964008535387155	0.195797546966314	-0.259541835793647	-0.272846080182664	-0.403143631218772	0.738863511401396	1.46254121393899	0.0536907071042199	0.154778923969128	0.0380038152014527	74.0367186919053	-0.570208835433142	-0.946235223321036	-4.91122538510949	-1.9119908855889	-0.745676114349403	0.478859628913405	-0.0164048908265292
M87PT	Bueno	NA	NA	NA	NA	NA	NA	NA	NA	NA	NA	NA	NA	NA	NA	NA	NA	NA	NA	NA	NA	NA	NA	NA	NA	NA	NA	NA	NA	NA	NA	1.33818473717465	-0.275192017766355	-0.170588137520473	0.869929481557423	-0.651747283934021	-0.163020420032435	1.39237317688631	0.0606638415819512	-0.0194129114586777	-0.00872757437542619	114.310781599583	-0.320598570036211	-2.9072649567366	-2.42083996474189	-1.19145091965457	-0.918690383214418	-0.165250265183111	4.64023317623836
M88PT	Bueno	NA	NA	NA	NA	NA	NA	NA	NA	NA	NA	NA	NA	NA	NA	NA	NA	NA	NA	NA	NA	NA	NA	NA	NA	NA	NA	NA	NA	NA	NA	0.279905282436547	-1.26759420876939	0.268764046529202	-0.159647553264306	-0.505262158228714	1.31515636635308	0.638059542683303	0.800173930070322	1.26451661609295	-0.283941046733393	53.2969512847173	-3.53229486862464	-1.02506263392027	-3.60969091057368	-0.833268129397947	1.8602262025188	5.82008153060058	0.68335159170611
M89PT	Bueno	NA	NA	NA	NA	NA	NA	NA	NA	NA	NA	NA	NA	NA	NA	NA	NA	NA	NA	NA	NA	NA	NA	NA	NA	NA	NA	NA	NA	NA	NA	-0.81968858794565	1.0172035925348	0.61953057373002	-1.22397396639945	-1.15271914508416	0.809141609190884	-1.58123548481732	0.498522110340908	-0.668512059829855	5.83963406954601	-9.28625166988665	1.34781723414279	4.84008074663393	-1.11041945041337	2.23848715079616	2.2467870665385	6.27978188071189	-0.896735065810118
M8PT	Bueno	NA	NA	NA	NA	NA	NA	NA	NA	NA	NA	NA	NA	NA	NA	NA	NA	NA	NA	NA	NA	NA	NA	NA	NA	NA	NA	NA	NA	NA	NA	-0.167980636034469	-1.64557158472315	-0.373381165477461	-2.49954146923383	-0.256566619274936	-0.00856307763629334	-0.0634559892388227	-1.56638466737518	0.731536617438117	8.01702031524798	-33.5188422095332	-3.82117632499161	-1.99759687551695	-6.04172314406653	3.61271686673438	2.15528750845581	-3.60012335866445	5.31146861847624
M90PT	Bueno	NA	NA	NA	NA	NA	NA	NA	NA	NA	NA	NA	NA	NA	NA	NA	NA	NA	NA	NA	NA	NA	NA	NA	NA	NA	NA	NA	NA	NA	NA	-0.185373697041823	-0.701123326512462	0.429457999605156	0.154655437934434	-0.791579801012055	-2.34650195955995	-0.0647624851534673	-0.870132222433941	-0.149121472637687	-0.0892505403643032	-54.7795639262601	-0.535228191077719	-2.54569544459141	4.73515757792558	2.66556849249679	-2.3071096020965	0.45759864194913	1.65771214565809
M91PT	Bueno	NA	NA	NA	NA	NA	NA	NA	NA	NA	NA	NA	NA	NA	NA	NA	NA	NA	NA	NA	NA	NA	NA	NA	NA	NA	NA	NA	NA	NA	NA	0.809757696349586	-0.797390154942136	2.19659821534266	1.26304447927803	-0.856537692243935	-0.151547845882405	-0.00591474999206537	0.41213190856864	-0.418156251591374	-0.21830130248511	46.930215905047	-2.96035317548532	2.40131378147378	6.50299559818103	-1.40439876042051	-1.79828998036372	5.65375935297335	-1.43761645316915
M92PT	Bueno	NA	NA	NA	NA	NA	NA	NA	NA	NA	NA	NA	NA	NA	NA	NA	NA	NA	NA	NA	NA	NA	NA	NA	NA	NA	NA	NA	NA	NA	NA	1.93653628154832	0.945098225493781	-0.438856603484466	-0.648500600192082	-1.14379354065583	0.314706753778587	-0.88142051734383	-0.0877859664801298	-0.802329486498609	-0.51361676015213	119.844146710597	2.42697499029502	2.35129190412426	-0.0227320554714976	0.269142613804149	1.11370396677058	5.28112890581565	0.860289990779767
M93PT	Bueno	NA	NA	NA	NA	NA	NA	NA	NA	NA	NA	NA	NA	NA	NA	NA	NA	NA	NA	NA	NA	NA	NA	NA	NA	NA	NA	NA	NA	NA	NA	0.735522827960264	1.12938420182077	0.129500981124068	-1.33232651763982	-0.643961475881619	-0.0110848368889289	1.79146294111545	0.585816761494681	-0.507899085482664	-0.0435924612009377	60.8646641023385	0.448324155293725	-0.226351100028714	-6.59756052893048	-0.156094152036925	-2.44431534452909	0.398056377216617	-4.27745408998751
M94PT	Bueno	NA	NA	NA	NA	NA	NA	NA	NA	NA	NA	NA	NA	NA	NA	NA	NA	NA	NA	NA	NA	NA	NA	NA	NA	NA	NA	NA	NA	NA	NA	-0.497962171079294	0.8379475600733	1.9442234712624	-1.55286369682168	-0.882970768448359	-0.24666274890811	-0.841505425278852	-0.364119782788108	0.213148466353681	-0.253101265373401	-36.8203983135292	-0.664999922929351	5.49068288650382	-0.34163844036871	2.47139825073642	-1.03066990103744	-0.135232008496396	-1.28569926912477
M95PT	Bueno	NA	NA	NA	NA	NA	NA	NA	NA	NA	NA	NA	NA	NA	NA	NA	NA	NA	NA	NA	NA	NA	NA	NA	NA	NA	NA	NA	NA	NA	NA	0.409831498283367	0.435491115437908	0.488167685746604	-0.420823658885138	-0.509283037209801	-1.00580553143328	1.51056224803129	0.885807276467455	0.151927468171353	-0.132440342535109	44.9576817937115	-0.0380811180113296	-1.39084822427692	-1.50280307146268	0.953053561163178	-3.10753664851928	4.32318773594202	-3.07369545053628
M96PT	Bueno	NA	NA	NA	NA	NA	NA	NA	NA	NA	NA	NA	NA	NA	NA	NA	NA	NA	NA	NA	NA	NA	NA	NA	NA	NA	NA	NA	NA	NA	NA	-2.04710249117562	-2.22955705507118	0.385763549015109	-0.284369967954462	-0.533573404988332	0.839567262317557	0.7874571667718	-0.487881846578212	-0.757550273122755	-0.130756561496972	-108.734836152478	-4.87450082374927	-2.31445848803937	-1.62903025715323	-0.709468209914815	1.9261223395995	5.83471179910526	-0.107043274800282
M97PT	Bueno	NA	NA	NA	NA	NA	NA	NA	NA	NA	NA	NA	NA	NA	NA	NA	NA	NA	NA	NA	NA	NA	NA	NA	NA	NA	NA	NA	NA	NA	NA	-1.52170153749534	0.294680427749444	1.34672507633072	1.18150886590027	0.60269136237057	1.08240275026584	1.11946423134258	0.655937194650334	0.115694664160202	0.01856463917621	-64.0686849305781	-1.35359932935274	1.20192067360386	-2.08849377003307	-2.18328814495109	-1.62010649429599	4.16152643320507	-1.2352298572931
M98PT	Bueno	NA	NA	NA	NA	NA	NA	NA	NA	NA	NA	NA	NA	NA	NA	NA	NA	NA	NA	NA	NA	NA	NA	NA	NA	NA	NA	NA	NA	NA	NA	0.228754762306336	0.466168556446962	0.037272274557125	0.431091726433897	-0.645869391750667	0.284464891376	1.88509542382891	-0.348854167880526	-1.14345934542013	-0.259604764372266	-12.0850637333372	0.0591486501600053	-0.814158846521325	-1.34442855841243	-3.52344045352747	-2.94886138619153	2.34559517149821	-3.34279367312855
M99PT	Bueno	NA	NA	NA	NA	NA	NA	NA	NA	NA	NA	NA	NA	NA	NA	NA	NA	NA	NA	NA	NA	NA	NA	NA	NA	NA	NA	NA	NA	NA	NA	-1.43929034634598	-1.38183325891165	1.57395835893659	-0.387177298799205	-0.627844149030446	1.22625751652178	-0.34779847848901	1.66514874781263	2.07347809244566	-0.335739926453526	-67.3209992273658	-4.71749261810793	1.73988835845327	0.0707638057166097	0.81338907031558	2.07175815185423	8.73551011793748	-4.93345102423743
M9PT	Bueno	NA	NA	NA	NA	NA	NA	NA	NA	NA	NA	NA	NA	NA	NA	NA	NA	NA	NA	NA	NA	NA	NA	NA	NA	NA	NA	NA	NA	NA	NA	0.682692071910977	0.740034596356238	-1.49923182385697	0.668917455720578	-1.1503906913557	-0.0951333932464272	-1.02258009373925	0.824414722051701	-0.790648386532049	-0.213447063141218	52.942310126287	3.48909561700841	0.055489850394697	4.4738721560162	-0.720595948672215	1.05221860853508	0.403044697683455	-4.0349387220647
[truncated: 2 more columns]

## Sheet: S5 Variance explained
Table S5: MOFA MESOMICS and its associations, and replication in the TCGA and Bueno cohorts
MOFA	Explanatory variable	Omic	Variance (%)
MESOMICS	Histological types	RNA	6.7355923086795
MESOMICS	Histological types	MethPro	4.32767932607454
MESOMICS	Histological types	MethBod	4.66383531794113
MESOMICS	Histological types	MethEnh	8.89215252685807
MESOMICS	Histological types	Total CN	3.73409682300723
MESOMICS	Histological types	Minor CN	1.78707863033593
MESOMICS	Histological types	DNA Alt	2.05592108660602
MESOMICS	Histological types	DNA Alt - pseudo R2	9.50295097686938
MESOMICS	Ploidy factor (LF1)	RNA	1.60137512356703
MESOMICS	Ploidy factor (LF1)	MethPro	1.63642288633247
MESOMICS	Ploidy factor (LF1)	MethBod	1.51061825710981
MESOMICS	Ploidy factor (LF1)	MethEnh	1.78840542333029
MESOMICS	Ploidy factor (LF1)	Total CN	53.8928986515958
MESOMICS	Ploidy factor (LF1)	Minor CN	11.1383214517678
MESOMICS	Ploidy factor (LF1)	DNA Alt	1.37223816927648
MESOMICS	Ploidy factor (LF1)	DNA Alt - pseudo R2	5.2193500650592
MESOMICS	Morphology factor (LF2)	RNA	8.94000561353542
MESOMICS	Morphology factor (LF2)	MethPro	10.2972628119519
MESOMICS	Morphology factor (LF2)	MethBod	8.72968102090992
MESOMICS	Morphology factor (LF2)	MethEnh	23.0380429624036
MESOMICS	Morphology factor (LF2)	Total CN	1.2682016526332
MESOMICS	Morphology factor (LF2)	Minor CN	1.52480234918919
MESOMICS	Morphology factor (LF2)	DNA Alt	1.01318819241329
MESOMICS	Morphology factor (LF2)	DNA Alt - pseudo R2	4.4747628988868
MESOMICS	Adaptive-response factor (LF3)	RNA	6.45492440474211
MESOMICS	Adaptive-response factor (LF3)	MethPro	6.14147135167408
MESOMICS	Adaptive-response factor (LF3)	MethBod	6.31182230474938
MESOMICS	Adaptive-response factor (LF3)	MethEnh	16.045220516934
MESOMICS	Adaptive-response factor (LF3)	Total CN	3.56939025455408
MESOMICS	Adaptive-response factor (LF3)	Minor CN	5.91776239620678
MESOMICS	Adaptive-response factor (LF3)	DNA Alt	1.07049289861337
MESOMICS	Adaptive-response factor (LF3)	DNA Alt - pseudo R2	5.49576290068541
MESOMICS	CIMP factor (LF4)	RNA	2.85962877106969
MESOMICS	CIMP factor (LF4)	MethPro	9.41113859647745
MESOMICS	CIMP factor (LF4)	MethBod	13.9480125923556
MESOMICS	CIMP factor (LF4)	MethEnh	4.7784054429567
MESOMICS	CIMP factor (LF4)	Total CN	2.06172857404225
MESOMICS	CIMP factor (LF4)	Minor CN	2.73611609586142
MESOMICS	CIMP factor (LF4)	DNA Alt	1.13660098015627
MESOMICS	CIMP factor (LF4)	DNA Alt - pseudo R2	4.13019273275462
MESOMICS	Factor5	RNA	3.36845393867219
MESOMICS	Factor5	MethPro	2.79446734969963
MESOMICS	Factor5	MethBod	3.30309174157204
MESOMICS	Factor5	MethEnh	5.36945202232172
MESOMICS	Factor5	Total CN	3.45893751318593
MESOMICS	Factor5	Minor CN	19.3844633443182
MESOMICS	Factor5	DNA Alt	1.45528304882234
MESOMICS	Factor5	DNA Alt - pseudo R2	5.90267538079888
MESOMICS	Factor6	RNA	4.93660760127853
MESOMICS	Factor6	MethPro	3.2695287454131
MESOMICS	Factor6	MethBod	4.7893402369858
MESOMICS	Factor6	MethEnh	6.24662111335583
MESOMICS	Factor6	Total CN	2.79372982355959
MESOMICS	Factor6	Minor CN	3.96455290295895
MESOMICS	Factor6	DNA Alt	1.40279847298353
MESOMICS	Factor6	DNA Alt - pseudo R2	4.52578906917698
MESOMICS	Factor7	RNA	1.46009220008395
MESOMICS	Factor7	MethPro	1.7299976176659
MESOMICS	Factor7	MethBod	1.76109615418396
MESOMICS	Factor7	MethEnh	1.84866107068179
MESOMICS	Factor7	Total CN	4.89948328571621
MESOMICS	Factor7	Minor CN	5.68024797608692
MESOMICS	Factor7	DNA Alt	1.9865057555191
MESOMICS	Factor7	DNA Alt - pseudo R2	5.00567704237961
MESOMICS	Factor8	RNA	2.49206575799826
MESOMICS	Factor8	MethPro	1.83460215745253
MESOMICS	Factor8	MethBod	1.91049001152056
MESOMICS	Factor8	MethEnh	2.69248482239547
MESOMICS	Factor8	Total CN	6.5651074299355
MESOMICS	Factor8	Minor CN	1.9183774067117
MESOMICS	Factor8	DNA Alt	1.23831401207739
MESOMICS	Factor8	DNA Alt - pseudo R2	4.09115772108635
MESOMICS	Factor9	RNA	1.46598727980211
MESOMICS	Factor9	MethPro	2.05882592247377
MESOMICS	Factor9	MethBod	2.00871308690825
MESOMICS	Factor9	MethEnh	2.75196782121681
MESOMICS	Factor9	Total CN	4.91795959205557
MESOMICS	Factor9	Minor CN	4.10728934258387
MESOMICS	Factor9	DNA Alt	1.02295493140939
MESOMICS	Factor9	DNA Alt - pseudo R2	4.19668670414892
MESOMICS	Factor10	RNA	1.35562636585397
MESOMICS	Factor10	MethPro	2.02441992279268
MESOMICS	Factor10	MethBod	1.92515166253296
MESOMICS	Factor10	MethEnh	2.07791537894432
MESOMICS	Factor10	Total CN	1.64026143201478
MESOMICS	Factor10	Minor CN	5.18751566863545
MESOMICS	Factor10	DNA Alt	1.06631637468599
MESOMICS	Factor10	DNA Alt - pseudo R2	4.42032362488493
MESOMICS	LF1 to LF4 (predicted)	RNA	19.8559339129142
MESOMICS	LF1 to LF4 (predicted)	MethPro	27.4862956464359
MESOMICS	LF1 to LF4 (predicted)	MethBod	30.5001341751247
MESOMICS	LF1 to LF4 (predicted)	MethEnh	45.6500743456246
MESOMICS	LF1 to LF4 (predicted)	Total CN	60.7922191328253
MESOMICS	LF1 to LF4 (predicted)	Minor CN	21.3170022930252
MESOMICS	LF1 to LF4 (predicted)	DNA Alt	4.5925202404594
MESOMICS	LF1 to LF4 (predicted)	DNA Alt - pseudo R2	19.320068597386
MESOMICS	LF1 to LF4 (observed)	RNA	29.1198387027523
MESOMICS	LF1 to LF4 (observed)	MethPro	29.1988003176041
MESOMICS	LF1 to LF4 (observed)	MethBod	26.1678175162402
MESOMICS	LF1 to LF4 (observed)	MethEnh	44.4551807891862
MESOMICS	LF1 to LF4 (observed)	Total CN	58.1617258330384
MESOMICS	LF1 to LF4 (observed)	Minor CN	22.7473010751567
MESOMICS	LF1 to LF4 (observed)	DNA Alt	4.47841910481972
MESOMICS	LF1 to LF4 (observed)	DNA Alt - pseudo R2	18.1730403148882
TCGA	Histological types	RNA	8.0372313089434
TCGA	Histological types	MethPro	4.24115646167849
TCGA	Histological types	MethBod	3.6134267697778
TCGA	Histological types	MethEnh	6.58530271376771
TCGA	Histological types	Total CN	7.09220367110696
TCGA	Histological types	Minor CN	9.82740998044578
TCGA	Histological types	DNA Alt	5.00210174185675
TCGA	Histological types	DNA Alt - pseudo R2	10.8341384139602
TCGA	Ploidy factor (LF1)	RNA	1.26831659380723
TCGA	Ploidy factor (LF1)	MethPro	1.3384578498547
TCGA	Ploidy factor (LF1)	MethBod	1.05806734314043
TCGA	Ploidy factor (LF1)	MethEnh	3.29874458374965
TCGA	Ploidy factor (LF1)	Total CN	70.0502622762643
TCGA	Ploidy factor (LF1)	Minor CN	60.0136139062382
TCGA	Ploidy factor (LF1)	DNA Alt	0.421387965268436
TCGA	Ploidy factor (LF1)	DNA Alt - pseudo R2	3.31546798333363
TCGA	Morphology factor (LF2)	RNA	9.66864530763712
TCGA	Morphology factor (LF2)	MethPro	8.16025993454599
TCGA	Morphology factor (LF2)	MethBod	6.09122845862786
TCGA	Morphology factor (LF2)	MethEnh	13.7531006441352
TCGA	Morphology factor (LF2)	Total CN	3.96010250515105
TCGA	Morphology factor (LF2)	Minor CN	3.829435276128
TCGA	Morphology factor (LF2)	DNA Alt	5.09440311620146
TCGA	Morphology factor (LF2)	DNA Alt - pseudo R2	13.5427712705977
TCGA	Adaptive-response factor (LF3)	RNA	4.77038741937609
TCGA	Adaptive-response factor (LF3)	MethPro	5.52686446124913
TCGA	Adaptive-response factor (LF3)	MethBod	5.11758183848785
TCGA	Adaptive-response factor (LF3)	MethEnh	14.966083476028
TCGA	Adaptive-response factor (LF3)	Total CN	4.09079261152435
TCGA	Adaptive-response factor (LF3)	Minor CN	2.00919896590132
TCGA	Adaptive-response factor (LF3)	DNA Alt	1.4215794045197
TCGA	Adaptive-response factor (LF3)	DNA Alt - pseudo R2	3.18927840693405
TCGA	CIMP factor (LF4)	RNA	3.72790849235158
TCGA	CIMP factor (LF4)	MethPro	12.3460247785474
TCGA	CIMP factor (LF4)	MethBod	17.2741911090855
TCGA	CIMP factor (LF4)	MethEnh	6.93076099133252
TCGA	CIMP factor (LF4)	Total CN	4.09120835275589
TCGA	CIMP factor (LF4)	Minor CN	5.90709277861522
TCGA	CIMP factor (LF4)	DNA Alt	3.04114553517675
TCGA	CIMP factor (LF4)	DNA Alt - pseudo R2	8.03219055841094
TCGA	LF5.TCGA_rotated	RNA	3.88656614029731
TCGA	LF5.TCGA_rotated	MethPro	5.20177317607971
TCGA	LF5.TCGA_rotated	MethBod	4.10621621660751
TCGA	LF5.TCGA_rotated	MethEnh	6.65803798681232
TCGA	LF5.TCGA_rotated	Total CN	4.88085600399524
TCGA	LF5.TCGA_rotated	Minor CN	3.21398181559477
TCGA	LF5.TCGA_rotated	DNA Alt	2.51316223873026
TCGA	LF5.TCGA_rotated	DNA Alt - pseudo R2	8.31163049110127
TCGA	LF6.TCGA_rotated	RNA	6.65924908745314
TCGA	LF6.TCGA_rotated	MethPro	5.1105719106575
TCGA	LF6.TCGA_rotated	MethBod	7.61177709836579
TCGA	LF6.TCGA_rotated	MethEnh	6.06988244748945
TCGA	LF6.TCGA_rotated	Total CN	3.1715407800941
TCGA	LF6.TCGA_rotated	Minor CN	3.37147849099058
TCGA	LF6.TCGA_rotated	DNA Alt	2.27080403446099
TCGA	LF6.TCGA_rotated	DNA Alt - pseudo R2	7.91143023787531
TCGA	LF7.TCGA_rotated	RNA	3.04252591311981
TCGA	LF7.TCGA_rotated	MethPro	2.48472361451582
TCGA	LF7.TCGA_rotated	MethBod	2.65407762850474
TCGA	LF7.TCGA_rotated	MethEnh	1.99195000477025
TCGA	LF7.TCGA_rotated	Total CN	4.76403073688726
TCGA	LF7.TCGA_rotated	Minor CN	7.27336603387543
TCGA	LF7.TCGA_rotated	DNA Alt	1.44353239264067
TCGA	LF7.TCGA_rotated	DNA Alt - pseudo R2	4.65420479144304
TCGA	LF8.TCGA_rotated	RNA	2.93168621217334
TCGA	LF8.TCGA_rotated	MethPro	3.59505533479995
TCGA	LF8.TCGA_rotated	MethBod	4.28574213964059
TCGA	LF8.TCGA_rotated	MethEnh	4.35616410019947
TCGA	LF8.TCGA_rotated	Total CN	5.85278803693544
TCGA	LF8.TCGA_rotated	Minor CN	4.96663487920435
TCGA	LF8.TCGA_rotated	DNA Alt	2.97308400269125
TCGA	LF8.TCGA_rotated	DNA Alt - pseudo R2	7.1374699047585
TCGA	LF9.TCGA_rotated	RNA	2.39693686104684
TCGA	LF9.TCGA_rotated	MethPro	2.8359901597114
TCGA	LF9.TCGA_rotated	MethBod	2.30289269168836
TCGA	LF9.TCGA_rotated	MethEnh	3.46465412292542
TCGA	LF9.TCGA_rotated	Total CN	6.48240282287453
TCGA	LF9.TCGA_rotated	Minor CN	5.46625859483245
TCGA	LF9.TCGA_rotated	DNA Alt	3.64555160098231
TCGA	LF9.TCGA_rotated	DNA Alt - pseudo R2	10.1723839738748
TCGA	LF10.TCGA_rotated	RNA	3.03707849208287
TCGA	LF10.TCGA_rotated	MethPro	2.14336422755883
TCGA	LF10.TCGA_rotated	MethBod	2.38048111657518
TCGA	LF10.TCGA_rotated	MethEnh	2.53098288323666
TCGA	LF10.TCGA_rotated	Total CN	2.01626677981799
TCGA	LF10.TCGA_rotated	Minor CN	7.77204714036193
TCGA	LF10.TCGA_rotated	DNA Alt	3.60069906145689
TCGA	LF10.TCGA_rotated	DNA Alt - pseudo R2	9.64989573141389
TCGA	LF1 to LF4 (predicted)	RNA	19.435257813172
TCGA	LF1 to LF4 (predicted)	MethPro	27.3716070241972
TCGA	LF1 to LF4 (predicted)	MethBod	29.5410687493416
TCGA	LF1 to LF4 (predicted)	MethEnh	38.9486896952454
TCGA	LF1 to LF4 (predicted)	Total CN	82.1923657456956
TCGA	LF1 to LF4 (predicted)	Minor CN	71.7593409268827
TCGA	LF1 to LF4 (predicted)	DNA Alt	9.97851602116635
TCGA	LF1 to LF4 (predicted)	DNA Alt - pseudo R2	28.0797082192764
TCGA	LF1 to LF4 (observed)	RNA	19.2411033305273
TCGA	LF1 to LF4 (observed)	MethPro	25.7780656105625
TCGA	LF1 to LF4 (observed)	MethBod	28.5961570823656
TCGA	LF1 to LF4 (observed)	MethEnh	35.2148869597204
TCGA	LF1 to LF4 (observed)	Total CN	74.0621969971219
TCGA	LF1 to LF4 (observed)	Minor CN	65.4417721399294
TCGA	LF1 to LF4 (observed)	DNA Alt	9.71544210117099
TCGA	LF1 to LF4 (observed)	DNA Alt - pseudo R2	24.8301611080043
Bueno	Factor	Omics layers	Variance explained (%)
Bueno	Histological types	RNA	5.90868525296388
Bueno	Histological types	MethPro	NA
Bueno	Histological types	MethBod	NA
Bueno	Histological types	MethEnh	NA
Bueno	Histological types	Total CN	NA
Bueno	Histological types	Minor CN	NA
Bueno	Histological types	DNA Alt	2.32343533892408
Bueno	Histological types	DNA Alt - pseudo R2	7.95214504248967
Bueno	Ploidy factor (LF1)	RNA	1.9487066210218
Bueno	Ploidy factor (LF1)	MethPro	NA
Bueno	Ploidy factor (LF1)	MethBod	NA
Bueno	Ploidy factor (LF1)	MethEnh	NA
Bueno	Ploidy factor (LF1)	Total CN	NA
Bueno	Ploidy factor (LF1)	Minor CN	NA
Bueno	Ploidy factor (LF1)	DNA Alt	3.45202622557482
Bueno	Ploidy factor (LF1)	DNA Alt - pseudo R2	10.2780775937958
Bueno	Morphology factor (LF2)	RNA	11.0405362781442
Bueno	Morphology factor (LF2)	MethPro	NA
Bueno	Morphology factor (LF2)	MethBod	NA
Bueno	Morphology factor (LF2)	MethEnh	NA
Bueno	Morphology factor (LF2)	Total CN	NA
Bueno	Morphology factor (LF2)	Minor CN	NA
Bueno	Morphology factor (LF2)	DNA Alt	0.716383794294915
Bueno	Morphology factor (LF2)	DNA Alt - pseudo R2	2.16137789080421
Bueno	Adaptive-response factor (LF3)	RNA	5.56806236338492
Bueno	Adaptive-response factor (LF3)	MethPro	NA
Bueno	Adaptive-response factor (LF3)	MethBod	NA
Bueno	Adaptive-response factor (LF3)	MethEnh	NA
Bueno	Adaptive-response factor (LF3)	Total CN	NA
Bueno	Adaptive-response factor (LF3)	Minor CN	NA
Bueno	Adaptive-response factor (LF3)	DNA Alt	0.865891575706066
Bueno	Adaptive-response factor (LF3)	DNA Alt - pseudo R2	2.22335101170233
Bueno	CIMP factor (LF4)	RNA	3.99124124430111
Bueno	CIMP factor (LF4)	MethPro	NA
Bueno	CIMP factor (LF4)	MethBod	NA
Bueno	CIMP factor (LF4)	MethEnh	NA
Bueno	CIMP factor (LF4)	Total CN	NA
Bueno	CIMP factor (LF4)	Minor CN	NA
Bueno	CIMP factor (LF4)	DNA Alt	1.79063727807776
Bueno	CIMP factor (LF4)	DNA Alt - pseudo R2	5.26602595304176
Bueno	LF5.Bueno	RNA	2.22912968617917
Bueno	LF5.Bueno	MethPro	NA
Bueno	LF5.Bueno	MethBod	NA
Bueno	LF5.Bueno	MethEnh	NA
Bueno	LF5.Bueno	Total CN	NA
Bueno	LF5.Bueno	Minor CN	NA
Bueno	LF5.Bueno	DNA Alt	2.29652515394077
Bueno	LF5.Bueno	DNA Alt - pseudo R2	5.71819099153446
Bueno	LF6.Bueno	RNA	6.68483160216904
Bueno	LF6.Bueno	MethPro	NA
Bueno	LF6.Bueno	MethBod	NA
Bueno	LF6.Bueno	MethEnh	NA
Bueno	LF6.Bueno	Total CN	NA
Bueno	LF6.Bueno	Minor CN	NA
Bueno	LF6.Bueno	DNA Alt	1.79370709274763
Bueno	LF6.Bueno	DNA Alt - pseudo R2	5.96057796018736
Bueno	LF7.Bueno	RNA	4.39878130441579
Bueno	LF7.Bueno	MethPro	NA
Bueno	LF7.Bueno	MethBod	NA
Bueno	LF7.Bueno	MethEnh	NA
Bueno	LF7.Bueno	Total CN	NA
Bueno	LF7.Bueno	Minor CN	NA
Bueno	LF7.Bueno	DNA Alt	2.67573527990254
Bueno	LF7.Bueno	DNA Alt - pseudo R2	6.87190302183772
Bueno	LF8.Bueno	RNA	3.31322256650914
Bueno	LF8.Bueno	MethPro	NA
Bueno	LF8.Bueno	MethBod	NA
Bueno	LF8.Bueno	MethEnh	NA
Bueno	LF8.Bueno	Total CN	NA
Bueno	LF8.Bueno	Minor CN	NA
Bueno	LF8.Bueno	DNA Alt	1.82386064217304
Bueno	LF8.Bueno	DNA Alt - pseudo R2	5.47146745169106
Bueno	LF9.Bueno	RNA	3.33622425117719
Bueno	LF9.Bueno	MethPro	NA
Bueno	LF9.Bueno	MethBod	NA
Bueno	LF9.Bueno	MethEnh	NA
Bueno	LF9.Bueno	Total CN	NA
Bueno	LF9.Bueno	Minor CN	NA
Bueno	LF9.Bueno	DNA Alt	0.746071285535448
Bueno	LF9.Bueno	DNA Alt - pseudo R2	3.16925494920025
Bueno	LF10.Bueno	RNA	1.69827198061618
Bueno	LF10.Bueno	MethPro	NA
Bueno	LF10.Bueno	MethBod	NA
Bueno	LF10.Bueno	MethEnh	NA
Bueno	LF10.Bueno	Total CN	NA
Bueno	LF10.Bueno	Minor CN	NA
Bueno	LF10.Bueno	DNA Alt	0.30912532188341
Bueno	LF10.Bueno	DNA Alt - pseudo R2	2.52096520186902
Bueno	LF1 to LF4 (predicted)	RNA	22.5485465068521
Bueno	LF1 to LF4 (predicted)	MethPro	NA
Bueno	LF1 to LF4 (predicted)	MethBod	NA
Bueno	LF1 to LF4 (predicted)	MethEnh	NA
Bueno	LF1 to LF4 (predicted)	Total CN	NA
Bueno	LF1 to LF4 (predicted)	Minor CN	NA
Bueno	LF1 to LF4 (predicted)	DNA Alt	6.82493887365356
Bueno	LF1 to LF4 (predicted)	DNA Alt - pseudo R2	19.9288324493441
Bueno	LF1 to LF4 (observed)	RNA	22.3604375490975
Bueno	LF1 to LF4 (observed)	MethPro	NA
Bueno	LF1 to LF4 (observed)	MethBod	NA
Bueno	LF1 to LF4 (observed)	MethEnh	NA
Bueno	LF1 to LF4 (observed)	Total CN	NA
Bueno	LF1 to LF4 (observed)	Minor CN	NA
Bueno	LF1 to LF4 (observed)	DNA Alt	6.98376025059855
Bueno	LF1 to LF4 (observed)	DNA Alt - pseudo R2	21.8650618478287
3-cohorts	Histological types	RNA	4.86905875252479
3-cohorts	Histological types	MethPro	3.03067272843444
3-cohorts	Histological types	MethBod	2.94107568251128
3-cohorts	Histological types	MethEnh	3.86026715435994
3-cohorts	Histological types	Total CN	1.85390825065559
3-cohorts	Histological types	Minor CN	1.5267196399052
3-cohorts	Histological types	DNA Alt	0.989535333383225
3-cohorts	Histological types	DNA Alt - pseudo R2	7.18274879493329
3-cohorts	Ploidy factor (LF1)	RNA	1.00868576496385
3-cohorts	Ploidy factor (LF1)	MethPro	0.536414008927414
3-cohorts	Ploidy factor (LF1)	MethBod	0.484561037980196
3-cohorts	Ploidy factor (LF1)	MethEnh	1.11033997009591
3-cohorts	Ploidy factor (LF1)	Total CN	47.6980373012157
3-cohorts	Ploidy factor (LF1)	Minor CN	37.4287810280701
3-cohorts	Ploidy factor (LF1)	DNA Alt	0.077654892306169
3-cohorts	Ploidy factor (LF1)	DNA Alt - pseudo R2	0.534570705155538
3-cohorts	Morphology factor (LF2)	RNA	8.10463972540148
3-cohorts	Morphology factor (LF2)	MethPro	6.98514717006191
3-cohorts	Morphology factor (LF2)	MethBod	5.56742369507304
3-cohorts	Morphology factor (LF2)	MethEnh	13.1970316609368
3-cohorts	Morphology factor (LF2)	Total CN	1.20633460469877
3-cohorts	Morphology factor (LF2)	Minor CN	1.07863475270929
3-cohorts	Morphology factor (LF2)	DNA Alt	0.341193192815105
3-cohorts	Morphology factor (LF2)	DNA Alt - pseudo R2	2.88701182539327
3-cohorts	Adaptive-response factor (LF3)	RNA	5.1376631671313
3-cohorts	Adaptive-response factor (LF3)	MethPro	3.99172185277192
3-cohorts	Adaptive-response factor (LF3)	MethBod	5.30290259624861
3-cohorts	Adaptive-response factor (LF3)	MethEnh	10.8846718563982
3-cohorts	Adaptive-response factor (LF3)	Total CN	5.10213397013487
3-cohorts	Adaptive-response factor (LF3)	Minor CN	3.0367945265534
3-cohorts	Adaptive-response factor (LF3)	DNA Alt	0.536474794225234
3-cohorts	Adaptive-response factor (LF3)	DNA Alt - pseudo R2	3.79102032918696
3-cohorts	CIMP factor (LF4)	RNA	2.72386748451788
3-cohorts	CIMP factor (LF4)	MethPro	9.09006707119492
3-cohorts	CIMP factor (LF4)	MethBod	14.3680821431873
3-cohorts	CIMP factor (LF4)	MethEnh	5.08912363686434
3-cohorts	CIMP factor (LF4)	Total CN	0.789868240561693
3-cohorts	CIMP factor (LF4)	Minor CN	1.42956636455962
3-cohorts	CIMP factor (LF4)	DNA Alt	0.306140678480692
3-cohorts	CIMP factor (LF4)	DNA Alt - pseudo R2	2.22162675604046
3-cohorts	LF5.3-cohorts	RNA	4.20892733389208
3-cohorts	LF5.3-cohorts	MethPro	3.0704691674436
3-cohorts	LF5.3-cohorts	MethBod	4.26766720884734
3-cohorts	LF5.3-cohorts	MethEnh	6.51703042964978
3-cohorts	LF5.3-cohorts	Total CN	1.01429311954141
3-cohorts	LF5.3-cohorts	Minor CN	1.59404076408012
3-cohorts	LF5.3-cohorts	DNA Alt	0.499725653763284
3-cohorts	LF5.3-cohorts	DNA Alt - pseudo R2	3.75243921622039
3-cohorts	LF6.3-cohorts	RNA	3.76674933230157
3-cohorts	LF6.3-cohorts	MethPro	1.49051018233899
3-cohorts	LF6.3-cohorts	MethBod	1.79726709211124
3-cohorts	LF6.3-cohorts	MethEnh	1.89002556879761
3-cohorts	LF6.3-cohorts	Total CN	3.26793047882407
3-cohorts	LF6.3-cohorts	Minor CN	1.91140301014272
3-cohorts	LF6.3-cohorts	DNA Alt	0.401927771479632
3-cohorts	LF6.3-cohorts	DNA Alt - pseudo R2	3.22455503650501
3-cohorts	LF7.3-cohorts	RNA	1.59590694479786
3-cohorts	LF7.3-cohorts	MethPro	1.13273394859527
3-cohorts	LF7.3-cohorts	MethBod	0.880980152993137
3-cohorts	LF7.3-cohorts	MethEnh	1.46680212343112
3-cohorts	LF7.3-cohorts	Total CN	5.10654924423205
3-cohorts	LF7.3-cohorts	Minor CN	11.9352811760128
3-cohorts	LF7.3-cohorts	DNA Alt	0.21791034737918
3-cohorts	LF7.3-cohorts	DNA Alt - pseudo R2	1.70714286601328
3-cohorts	LF8.3-cohorts	RNA	1.45971482568643
3-cohorts	LF8.3-cohorts	MethPro	0.648036273288998
3-cohorts	LF8.3-cohorts	MethBod	0.736319342354245
3-cohorts	LF8.3-cohorts	MethEnh	0.86372622424395
3-cohorts	LF8.3-cohorts	Total CN	10.5496050310641
3-cohorts	LF8.3-cohorts	Minor CN	4.02202300555537
3-cohorts	LF8.3-cohorts	DNA Alt	0.121709360763676
3-cohorts	LF8.3-cohorts	DNA Alt - pseudo R2	0.943689200657735
3-cohorts	LF9.3-cohorts	RNA	1.13146761225069
3-cohorts	LF9.3-cohorts	MethPro	0.84225074949845
3-cohorts	LF9.3-cohorts	MethBod	1.10569979466277
3-cohorts	LF9.3-cohorts	MethEnh	1.25914009334126
3-cohorts	LF9.3-cohorts	Total CN	2.00605120532684
3-cohorts	LF9.3-cohorts	Minor CN	6.54558264608344
3-cohorts	LF9.3-cohorts	DNA Alt	0.0501456800264497
3-cohorts	LF9.3-cohorts	DNA Alt - pseudo R2	0.391738565174685
3-cohorts	LF10.3-cohorts	RNA	1.80618723141183
3-cohorts	LF10.3-cohorts	MethPro	0.968455215461704
3-cohorts	LF10.3-cohorts	MethBod	1.27586979062983
3-cohorts	LF10.3-cohorts	MethEnh	1.36027605503852
3-cohorts	LF10.3-cohorts	Total CN	1.94938662649202
3-cohorts	LF10.3-cohorts	Minor CN	3.93992716585593
3-cohorts	LF10.3-cohorts	DNA Alt	0.149845461834308
3-cohorts	LF10.3-cohorts	DNA Alt - pseudo R2	1.03035970725978
3-cohorts	LF1 to LF4 (predicted)	RNA	16.9748561420145
3-cohorts	LF1 to LF4 (predicted)	MethPro	20.6033501029562
3-cohorts	LF1 to LF4 (predicted)	MethBod	25.7229694724892
3-cohorts	LF1 to LF4 (predicted)	MethEnh	30.2811671242952
3-cohorts	LF1 to LF4 (predicted)	Total CN	54.796374116611
3-cohorts	LF1 to LF4 (predicted)	Minor CN	42.9737766718924
3-cohorts	LF1 to LF4 (predicted)	DNA Alt	1.2614635578272
3-cohorts	LF1 to LF4 (predicted)	DNA Alt - pseudo R2	9.43422961577623
3-cohorts	LF1 to LF4 (observed)	RNA	17.0687113672435
3-cohorts	LF1 to LF4 (observed)	MethPro	19.7945567347373
3-cohorts	LF1 to LF4 (observed)	MethBod	25.3326136882584
3-cohorts	LF1 to LF4 (observed)	MethEnh	29.3983697946999
3-cohorts	LF1 to LF4 (observed)	Total CN	50.4811854006121
3-cohorts	LF1 to LF4 (observed)	Minor CN	45.5473389513978
3-cohorts	LF1 to LF4 (observed)	DNA Alt	1.26981308822048
3-cohorts	LF1 to LF4 (observed)	DNA Alt - pseudo R2	9.48362907739463

## Sheet: S6 Factors associations
Table S6: MOFA MESOMICS associations, and replication in the TCGA and Bueno cohorts
MESOMICS cohort																				TCGA cohort																				Bueno cohort
Technical, Clinical, Morphological, Exposure data					MME Subtypes proportions															Clinical, Morphological, Exposure data					MME Subtypes proportions															Clinical, Morphological, Exposure data					MME Subtypes proportions
Factor	Variable	p-value	q-value	Type	Subtype	Estimate.Ploidy	Estimate.Morphology	Estimate.Adaptive-response	Estimate.CIMP-index	p-value.Ploidy	p-value.Morphology	p-value.Adaptive-response	p-value.CIMP-index	q-value.Ploidy	q-value.Morphology	q-value.Adaptive-response	q-value.CIMP-index			Factor	Variable	p-value	q-value	Type	Subtype	Estimate.Ploidy	Estimate.Morphology	Estimate.Adaptive-response	Estimate.CIMP-index	p-value.Ploidy	p-value.Morphology	p-value.Adaptive-response	p-value.CIMP-index	q-value.Ploidy	q-value.Morphology	q-value.Adaptive-response	q-value.CIMP-index			Factor	Variable	p-value	q-value	Type	Subtype	Estimate.Ploidy	Estimate.Morphology	Estimate.Adaptive-response	Estimate.CIMP-index
Ploidy	Provider	0.0819588837205213	0.387053579715927	Technical	Acinar	0.16040855296241	0.300746143456405	-0.0199647419271717	-0.115530010441564	0.107282626866471	0.0021306548743243	0.842130705984908	0.247561661416461	0.214565253732943	0.00852261949729718	0.842130705984908	0.330082215221949			Ploidy	Sex	0.874700755916309	0.973548576431032	Clinical	Acinar	0.0134470456389291	0.0949707376634135	0.0727066854405656	0.0799908421421364	0.919484361513564	0.474302865500803	0.584209268808185	0.547013474102145	0.919484361513564	0.778945691744247	0.778945691744247	0.778945691744247			Ploidy	Sex	0.691857646070363	0.853108199108235	Clinical	Acinar	0.0101214318130925	0.172131872685549	-0.045829023839141	0.0852170268201886
Morphology	Provider	0.160711280292503	0.50372192330486	Technical	Solid	-0.148320044220594	-0.146303878891751	-0.0237058730977798	0.17413801696379	0.134863189025458	0.140307077958025	0.812125003260134	0.0785424212967086	0.187076103944033	0.187076103944033	0.812125003260134	0.187076103944033			Morphology	Sex	0.953629582052561	0.973548576431032	Clinical	Micropapillary	-0.100950686460054	-0.0679066357366642	0.0332479665118246	-0.28779053785932	0.476407887430512	0.632414762844246	0.814992012912362	0.0385619035676155	0.814992012912362	0.814992012912362	0.814992012912362	0.154247614270462			Morphology	Sex	0.0772322629319284	0.39388626510346	Clinical	Micropapillary	-0.0610919355779588	0.13268960362557	-0.0433098588945032	-0.0729706856689348
Adaptive-response	Provider	0.915949243406976	0.996875247170686	Technical	Trabecular	-0.130362418310323	-0.0787588756847486	0.0951835803310227	0.0566228981416219	0.19156952223977	0.431372192469425	0.341288638021217	0.571890749975175	0.571890749975175	0.571890749975175	0.571890749975175	0.571890749975175			Adaptive-response	Sex	0.145304763366226	0.430250954998866	Clinical	Solid	-0.0012225085061799	0.111838484816045	-0.207104970422398	0.143966848473639	0.992932335402303	0.41626362044609	0.129227512782259	0.294344717463264	0.992932335402303	0.555018160594787	0.516910051129037	0.555018160594787			Adaptive-response	Sex	0.0984715662758651	0.39388626510346	Clinical	Solid	0.0378293349140325	0.0226838814644339	-0.108272268810178	0.145019915907947
CIMP-index	Provider	0.513404862978888	0.805375143232928	Technical	Tubulopapillary	0.110081314442853	0.0389803494316036	-0.000422553562098543	-0.148268645270651	0.270715654194804	0.69729229641074	0.996636938231574	0.136957258556359	0.541431308389608	0.929723061880987	0.996636938231574	0.541431308389608			CIMP-index	Sex	0.170859776909547	0.430250954998866	Clinical	Trabecular	0.117291030595184	-0.100608645290211	0.15291092713873	-0.0301140671403587	0.417250149087405	0.486940039462724	0.289078287449197	0.83554146572368	0.649253385950299	0.649253385950299	0.649253385950299	0.83554146572368			CIMP-index	Sex	0.140440562156942	0.449409798902213	Clinical	Trabecular	0.0173682189528696	-0.0385818799861893	0.120229755954105	-0.163676618546086
LF5	Provider	0.364310815079892	0.721747841196012	Technical																LF5	Sex	0.382254160434945	0.64658998599923	Clinical																LF5	Sex	0.0936042155447878	0.39388626510346	Clinical
LF6	Provider	0.336123253840937	0.692018463790165	Technical	Immune cell proportions															LF6	Sex	0.547007342242871	0.807943681485507	Clinical	Immune cell proportions															LF6	Sex	0.060128394528298	0.391929338447993	Clinical	Immune cell proportions
LF7	Provider	0.243249382375176	0.593981049985896	Technical	Cell	Estimate.Ploidy	Estimate.Morphology	Estimate.Adaptive-response	Estimate.CIMP-index	p-value.Ploidy	p-value.Morphology	p-value.Adaptive-response	p-value.CIMP-index	q-value.Ploidy	q-value.Morphology	q-value.Adaptive-response	q-value.CIMP-index			LF7	Sex	0.0359008087378613	0.314132076456287	Clinical	Cell	Estimate.Ploidy	Estimate.Morphology	Estimate.Adaptive-response	Estimate.CIMP-index	p-value.Ploidy	p-value.Morphology	p-value.Adaptive-response	p-value.CIMP-index	q-value.Ploidy	q-value.Morphology	q-value.Adaptive-response	q-value.CIMP-index			LF7	Sex	0.265723339933233	0.57453695120699	Clinical	Cell	Estimate.Ploidy	Estimate.Morphology	Estimate.Adaptive-response	Estimate.CIMP-index
LF8	Provider	0.111140851534204	0.432204441480885	Technical	B cells	-0.137071401762387	-0.145631267736763	0.717245424938728	-0.200070385294985	0.155233366174151	0.130795121426644	1.7411214136923e-18	0.0369919169846857	0.155233366174151	0.155233366174151	6.96448565476921e-18	0.0739838339693714			LF8	Sex	0.936201756193833	0.973548576431032	Clinical	B cells	0.447634172080246	-0.0897884288325355	0.403823525547922	-0.151622698359026	7.16309361563886e-05	0.449985308139702	0.000395788482378575	0.200361123259281	0.000286523744625554	0.449985308139702	0.000791576964757149	0.267148164345708			LF8	Sex	0.379868394450075	0.706731896651303	Clinical	B cells	0.0808829023056777	0.148053185159277	0.484190025761564	-0.139104299579989
LF9	Provider	0.954695581904522	0.996875247170686	Technical	Macrophages M1	-0.290869659546377	-0.23704553478269	0.190588141297019	-0.197914966611309	0.00215216792970229	0.0130729483170825	0.0471340280771979	0.0391198705692412	0.00860867171880917	0.026145896634165	0.0471340280771979	0.0471340280771979			LF9	Sex	0.849073032100113	0.973548576431032	Clinical	Macrophages M1	-0.0766247075322999	-0.337840642919274	0.211434927463495	0.0138919456131023	0.519361186703939	0.00346496361211612	0.072545199966651	0.907137556521566	0.692481582271919	0.0138598544484645	0.145090399933302	0.907137556521566			LF9	Sex	0.121428527126422	0.404761757088072	Clinical	Macrophages M1	0.168804040285477	-0.248664163263238	0.412962648601003	0.316169184325209
LF10	Provider	0.00645459916874902	0.104266601956715	Technical	Macrophages M2	-0.110092651038159	0.00114281851304499	0.174733021193096	-0.2777217980546	0.25444557956754	0.990590108854537	0.0691801042656464	0.00345765681548002	0.33926077275672	0.990590108854537	0.138360208531293	0.0138306272619201			LF10	Sex	0.151329761366203	0.430250954998866	Clinical	Macrophages M2	-0.032719929628626	0.0075233263612358	0.374864337764217	-0.158210884859973	0.783464025692066	0.94963053167631	0.00108467253292094	0.181268187565796	0.94963053167631	0.94963053167631	0.00433869013168376	0.362536375131593			LF10	Sex	0.331493694665484	0.631416561267588	Clinical	Macrophages M2	0.271855813758442	0.207662006666733	0.144310641868394	-0.312468261864589
Ploidy	RNABatch	0.00638359030309406	0.104266601956715	Technical	Monocytes	0.241726631388961	0.234563291177206	-0.068522299149779	0.0145866843687624	0.0113324704250193	0.0140871479789215	0.478958365574409	0.880337229672033	0.028174295957843	0.028174295957843	0.638611154099212	0.880337229672033			Ploidy	Age	0.497626484750912	0.774085642945864	Clinical	Monocytes	-0.0548319101882392	-0.0159640155419849	-0.154657456387313	-0.236960915237557	0.644981572810709	0.893362292919237	0.191395053050755	0.0435394588601235	0.859975430414278	0.893362292919237	0.382790106101511	0.174157835440494			Ploidy	Age	0.56538293839441	0.846560565714869	Clinical	Monocytes	-0.140598825242506	-0.017252121317211	-0.211991887680844	-0.0194734946258185
Morphology	RNABatch	0.109401359439557	0.432204441480885	Technical	Neutrophils	-0.00202088560892151	-0.405882059843297	-0.155498490513995	0.141603488892469	0.983360972038369	1.19396810615105e-05	0.10640328160652	0.141900177250122	0.983360972038369	4.77587242460421e-05	0.189200236333497	0.189200236333497			Morphology	Age	0.940059358080182	0.973548576431032	Clinical	Neutrophils	-0.0743827464832031	-0.35489646452343	0.169529223807314	0.271696087082837	0.531692339186517	0.00206407744417074	0.151612187740962	0.02005962907772	0.531692339186517	0.00825630977668295	0.202149583654616	0.0401192581554399			Morphology	Age	0.836886169900027	0.900257578426651	Clinical	Neutrophils	-0.0335157206115751	-0.273955524739315	0.0155790005264625	0.0543917767207009
Adaptive-response	RNABatch	0.362506458061015	0.721747841196012	Technical	NK cells	0.0812330921307915	0.37048901559343	-0.0676220522604113	0.0256902584665675	0.401071163970804	7.32416797565812e-05	0.484767070031465	0.79088178963555	0.646356093375287	0.000292966719026325	0.646356093375287	0.79088178963555			Adaptive-response	Age	0.265980133719907	0.531960267439814	Clinical	NK cells	-0.10536725485898	0.345045467998392	-0.322522416117972	-0.0823429104227709	0.374974960315448	0.00279361064664111	0.00538830953787744	0.488577754946358	0.488577754946358	0.0107766190757549	0.0107766190757549	0.488577754946358			Adaptive-response	Age	0.623931591661776	0.853108199108235	Clinical	NK cells	0.154743299283108	0.262208907535359	-0.0651166495217543	-0.237543590882257
CIMP-index	RNABatch	0.419203841163464	0.763242170721416	Technical	T cells CD4	0.244482084028191	0.102114115945621	-0.165291258586256	-0.186894840281874	0.0104057841420827	0.290704909396593	0.0858637534675118	0.051663612541603	0.0416231365683307	0.290704909396593	0.114485004623349	0.103327225083206			CIMP-index	Age	0.531092038883959	0.807943681485507	Clinical	T cells CD4	0.714577643494503	-0.017679110103376	0.156332446197586	-0.224032339382928	1.2519994359527e-12	0.88198381327986	0.186571910963137	0.0567292007704797	5.0079977438108e-12	0.88198381327986	0.248762547950849	0.113458401540959			CIMP-index	Age	0.720482432539471	0.853108199108235	Clinical	T cells CD4	-0.135644207794473	-0.0573677850655219	-0.132995181189082	-0.291929071446321
LF5	RNABatch	0.807194984634313	0.976312914159123	Technical	T cells CD8	-0.112256952207491	-0.26048809799669	0.543324404706704	-0.17854249868093	0.245169348726712	0.00622633199526515	1.031819834383e-09	0.0632396548135545	0.245169348726712	0.0124526639905303	4.127279337532e-09	0.0843195397514061			LF5	Age	0.00298888609093367	0.0697406754551189	Clinical	T cells CD8	-0.0698248520695918	-0.391721561788064	0.452682269343106	0.136250020513946	0.55720098390848	0.000609933524575356	5.79271713444028e-05	0.250392016469813	0.55720098390848	0.00121986704915071	0.000231708685377611	0.33385602195975			LF5	Age	0.732673629315594	0.853108199108235	Clinical	T cells CD8	0.0301778485945129	-0.284577623863684	0.690184474188773	0.141992432600734
LF6	RNABatch	0.194490661775748	0.544573852972095	Technical	Tregs	-0.181147808353043	-0.1670333426794	0.576004352557826	-0.250414366446203	0.0594214892031807	0.0825651865456115	5.63993121655046e-11	0.0086332722183894	0.0792286522709076	0.0825651865456115	2.25597248662018e-10	0.0172665444367788			LF6	Age	0.941009397830705	0.973548576431032	Clinical	Tregs	0.180276155916606	-0.232142245323758	0.439444986735892	-0.125231957994447	0.126952695569838	0.0481232478352724	0.000100382258626636	0.291115635258517	0.169270260759784	0.0962464956705447	0.000401529034506543	0.291115635258517			LF6	Age	0.541412061829354	0.837226853479033	Clinical	Tregs	-0.0248665770013045	-0.0230704391848514	0.527656570787123	-0.223714259303188
LF7	RNABatch	0.872035820136632	0.99511322875717	Technical	Dendritic cells	-0.00158657160948651	-0.176778437222761	0.197211248867905	0.0412802551373962	0.986936552442683	0.0659366910669746	0.0398364377471161	0.669968254826133	0.986936552442683	0.131873382133949	0.131873382133949	0.893291006434844			LF7	Age	0.68463848182404	0.882719654734307	Clinical	Dendritic cells	-0.0160501603115223	0.0567433162065925	-0.0271520337490397	0.0425250256300502	0.892790248958578	0.633481906456376	0.819626771509248	0.72092369146885	0.892790248958578	0.892790248958578	0.892790248958578	0.892790248958578			LF7	Age	0.733904026662027	0.853108199108235	Clinical	Dendritic cells	0.0597372563512424	-0.224384411804204	0.364068171830826	-0.0166811140970927
LF8	RNABatch	0.827541422477732	0.976312914159123	Technical	Total Immune cells	-0.168203370065197	-0.26240550766995	0.615646005860098	-0.334786980218192	0.080407206077244	0.00584258561995217	1.04773411265575e-12	0.000373352809988315	NA	NA	NA	NA			LF8	Age	0.0352553267776687	0.314132076456287	Clinical	Total Immune cells	0.176118223655404	-0.46385923562442	0.605144621418562	-0.112033125630981	0.136103252723096	3.57665901325954e-05	1.42057482353829e-08	0.345340665993332	NA	NA	NA	NA			LF8	Age	0.735805821730853	0.853108199108235	Clinical	Total Immune cells	0.131050152693072	-0.261060359249661	0.66095087458742	-0.00975405640567308
LF9	RNABatch	0.224405950115978	0.583367212561295	Technical																LF9	Age	0.128585670906756	0.428618903022521	Clinical																LF9	Age	0.044304377409431	0.359594740648516	Clinical
LF10	RNABatch	0.000289700143336266	0.015209257525154	Technical																LF10	Age	0.177716225311872	0.430250954998866	Clinical																LF10	Age	0.999183922332406	0.999183922332406	Clinical
Ploidy	Macrodissection	0.53274410416468	0.805375143232928	Technical																Ploidy	Asbestos	0.140243417184745	0.430250954998866	Epidemiological																Ploidy	Smoking	0.544197454761372	0.837226853479033	Epidemiological
Morphology	Macrodissection	0.819034518464619	0.976312914159123	Technical																Morphology	Asbestos	0.0695812677855856	0.355054877501754	Epidemiological																Morphology	Smoking	0.0405689082877333	0.359594740648516	Epidemiological
Adaptive-response	Macrodissection	0.0216119232154023	0.206295630692476	Technical																Adaptive-response	Asbestos	0.650322730170404	0.872993009096602	Epidemiological																Adaptive-response	Smoking	0.91988374794265	0.95019921293229	Epidemiological
CIMP-index	Macrodissection	0.881386002613493	0.99511322875717	Technical																CIMP-index	Asbestos	0.0979445590850937	0.391557579412413	Epidemiological																CIMP-index	Smoking	0.729030118035475	0.853108199108235	Epidemiological
LF5	Macrodissection	0.0597460460132523	0.348566455069256	Technical																LF5	Asbestos	0.469553235746133	0.747016511414302	Epidemiological																LF5	Smoking	0.290507909459179	0.581015818918357	Epidemiological
LF6	Macrodissection	0.488536004547083	0.789173545806826	Technical																LF6	Asbestos	0.370089297340092	0.64658998599923	Epidemiological																LF6	Smoking	0.843991479774985	0.900257578426651	Epidemiological
LF7	Macrodissection	0.946583096368863	0.996875247170686	Technical																LF7	Asbestos	0.901472598608189	0.973548576431032	Epidemiological																LF7	Smoking	0.822709488910569	0.900257578426651	Epidemiological
LF8	Macrodissection	0.535421693160415	0.805375143232928	Technical																LF8	Asbestos	0.0715717178306656	0.355054877501754	Epidemiological																LF8	Smoking	0.0327021284975717	0.359594740648516	Epidemiological
LF9	Macrodissection	0.155393019183885	0.497879559993355	Technical																LF9	Asbestos	0.242000335699321	0.513334045422802	Epidemiological																LF9	Smoking	0.119664795241532	0.404761757088072	Epidemiological
LF10	Macrodissection	0.46029460168556	0.773294930831741	Technical																LF10	Asbestos	0.357107968825403	0.640963020968671	Epidemiological																LF10	Smoking	0.282868883546324	0.580243863684766	Epidemiological
Ploidy	plate.id	0.661852042842425	0.902525512966943	Technical																Ploidy	Grade	0.122186604931384	0.427653117259845	Morphological																Ploidy	Asbestos	0.215559856468644	0.538899641171611	Epidemiological
Morphology	plate.id	0.703481423695745	0.906933041691658	Technical																Morphology	Grade	0.973548576431032	0.973548576431032	Morphological																Morphology	Asbestos	0.00336527600791826	0.0768821594695779	Epidemiological
Adaptive-response	plate.id	0.394794647272234	0.76061354061623	Technical																Adaptive-response	Grade	0.945129442278899	0.973548576431032	Morphological																Adaptive-response	Asbestos	0.391908361119681	0.712560656581238	Epidemiological
CIMP-index	plate.id	0.91603687142428	0.996875247170686	Technical																CIMP-index	Grade	0.858723023121169	0.973548576431032	Morphological																CIMP-index	Asbestos	0.193581548277355	0.534018064213393	Epidemiological
LF5	plate.id	0.81154314657671	0.976312914159123	Technical																LF5	Grade	0.577102629632505	0.807943681485507	Morphological																LF5	Asbestos	0.00121043354499117	0.0484173417996468	Epidemiological
LF6	plate.id	0.790122378772718	0.965226901547509	Technical																LF6	Grade	0.567113288434391	0.807943681485507	Morphological																LF6	Asbestos	0.0668945196348524	0.391929338447993	Epidemiological
LF7	plate.id	0.783283069316397	0.965226901547509	Technical																LF7	Grade	0.183829474079554	0.430250954998866	Morphological																LF7	Asbestos	0.425121335866932	0.741296494767616	Epidemiological
LF8	plate.id	0.896597833456815	0.996875247170686	Technical																LF8	Grade	0.201519667209744	0.444530081879122	Morphological																LF8	Asbestos	0.910705512254383	0.95019921293229	Epidemiological
LF9	plate.id	0.907897243550628	0.996875247170686	Technical																LF9	Grade	0.0724340911598421	0.355054877501754	Morphological																LF9	Asbestos	0.116175933237058	0.404761757088072	Epidemiological
LF10	plate.id	0.259817162287265	0.620018228185519	Technical																LF10	Grade	0.0600092899975499	0.355054877501754	Morphological																LF10	Asbestos	0.807070547001389	0.900257578426651	Epidemiological
Ploidy	sample_well	0.0996040133825459	0.410134172751659	Technical																Ploidy	Necrosis	0.619496960092375	0.850289945224828	Morphological																Ploidy	Grade	0.586684307919886	0.846560565714869	Morphological
Morphology	sample_well	0.166583738350338	0.514449780199573	Technical																Morphology	Necrosis	0.0418677078588845	0.325637727791324	Morphological																Morphology	Grade	0.00573314027833795	0.0917302444534073	Morphological
Adaptive-response	sample_well	0.0902878111198694	0.395009173649429	Technical																Adaptive-response	Necrosis	0.184393266428086	0.430250954998866	Morphological																Adaptive-response	Grade	0.319097625289905	0.62262951276079	Morphological
CIMP-index	sample_well	0.00922298595396024	0.138344789309404	Technical																CIMP-index	Necrosis	0.969107779161505	0.973548576431032	Morphological																CIMP-index	Grade	0.0536409228896594	0.390115802833887	Morphological
LF5	sample_well	0.627413608660562	0.876171269777585	Technical																LF5	Necrosis	0.660980421173142	0.872993009096602	Morphological																LF5	Grade	0.510877313114382	0.834085409166337	Morphological
LF6	sample_well	0.140155280989626	0.474719500126152	Technical																LF6	Necrosis	0.0760009475811924	0.355054877501754	Morphological																LF6	Grade	0.592592396000408	0.846560565714869	Morphological
LF7	sample_well	0.606622223644055	0.862599048924569	Technical																LF7	Necrosis	0.566538098480103	0.807943681485507	Morphological																LF7	Grade	0.810373070304492	0.900257578426651	Morphological
LF8	sample_well	0.0320813846660562	0.246257362519948	Technical																LF8	Necrosis	0.256539824987414	0.528170227915263	Morphological																LF8	Grade	0.0838070504096251	0.39388626510346	Morphological
LF9	sample_well	0.014170238129956	0.158814250047878	Technical																LF9	Necrosis	0.322166901733935	0.609504949226363	Morphological																LF9	Grade	0.544010130376816	0.837226853479033	Morphological
LF10	sample_well	0.0847831650806316	0.387053579715927	Technical																LF10	Necrosis	0.167878502666347	0.430250954998866	Morphological																LF10	Grade	0.426245484491379	0.741296494767616	Morphological
Ploidy	sentrix_id	0.790566795553198	0.965226901547509	Technical																Ploidy	Type	0.276647078445352	0.537924874754851	Morphological																Ploidy	Necrosis	0.955925901995509	0.96802622986887	Morphological
Morphology	sentrix_id	0.602045644581308	0.862599048924569	Technical																Morphology	Type	0.000292084406769527	0.0102229542369335	Morphological																Morphology	Necrosis	0.713041604825889	0.853108199108235	Morphological
Adaptive-response	sentrix_id	0.529840473820556	0.805375143232928	Technical																Adaptive-response	Type	0.106279914411941	0.391557579412413	Morphological																Adaptive-response	Necrosis	0.704641671527764	0.853108199108235	Morphological
CIMP-index	sentrix_id	0.00574428216179253	0.104266601956715	Technical																CIMP-index	Type	0.693565443005527	0.882719654734307	Morphological																CIMP-index	Necrosis	0.021292626131787	0.28390168175716	Morphological
LF5	sentrix_id	0.978573453227273	0.996875247170686	Technical																LF5	Type	0.20321375171617	0.444530081879122	Morphological																LF5	Necrosis	0.779599362208508	0.890970699666866	Morphological
LF6	sentrix_id	0.425527076195135	0.763242170721416	Technical																LF6	Type	0.0238734712939851	0.314132076456287	Morphological																LF6	Necrosis	0.482735109876277	0.804558516460461	Morphological
LF7	sentrix_id	0.278272058746648	0.626387843631224	Technical																LF7	Type	0.161397431341134	0.430250954998866	Morphological																LF7	Necrosis	0.0038441079734789	0.0768821594695779	Morphological
LF8	sentrix_id	0.697133593871495	0.906933041691658	Technical																LF8	Type	0.431452658277239	0.702364792544342	Morphological																LF8	Necrosis	0.275527192181651	0.580057246698212	Morphological
LF9	sentrix_id	0.475770590318966	0.785624602186175	Technical																LF9	Type	0.738978850065919	0.923723562582399	Morphological																LF9	Necrosis	0.232184324358969	0.546316057315221	Morphological
LF10	sentrix_id	0.212426393189114	0.576020556932216	Technical																LF10	Type	0.0760831880360902	0.355054877501754	Morphological																LF10	Necrosis	0.265349504481551	0.57453695120699	Morphological
Ploidy	sentrix_position	0.0682283187621383	0.367383254873052	Technical																Ploidy	Pathologist purity	0.104160163513519	0.391557579412413	Morphological																Ploidy	Type	0.0449493425810645	0.359594740648516	Morphological
Morphology	sentrix_position	0.0841020048331322	0.387053579715927	Technical																Morphology	Pathologist purity	0.000256398947359929	0.0102229542369335	Morphological																Morphology	Type	1.06710310845393e-18	8.53682486763143e-17	Morphological
Adaptive-response	sentrix_position	0.0716627462107986	0.372256881166214	Technical																Adaptive-response	Pathologist purity	0.0278553810726465	0.314132076456287	Morphological																Adaptive-response	Type	0.21227001956485	0.538899641171611	Morphological
CIMP-index	sentrix_position	0.0270058490845671	0.226849132310364	Technical																CIMP-index	Pathologist purity	0.387953991599538	0.64658998599923	Morphological																CIMP-index	Type	0.207294031108663	0.538899641171611	Morphological
LF5	sentrix_position	0.0241027404228785	0.217532536430283	Technical																LF5	Pathologist purity	0.34143637364189	0.628961740919271	Morphological																LF5	Type	0.644582243012515	0.853108199108235	Morphological
LF6	sentrix_position	0.703952789503525	0.906933041691658	Technical																LF6	Pathologist purity	0.901102670667767	0.973548576431032	Morphological																LF6	Type	0.16156069778123	0.495088049227554	Morphological
LF7	sentrix_position	0.905757867132247	0.996875247170686	Technical																LF7	Pathologist purity	0.090066182730108	0.391557579412413	Morphological																LF7	Type	0.926444232608983	0.95019921293229	Morphological
LF8	sentrix_position	0.39318751728434	0.76061354061623	Technical																LF8	Pathologist purity	0.0206872116772378	0.314132076456287	Morphological																LF8	Type	0.478498831107107	0.804558516460461	Morphological
LF9	sentrix_position	0.314016280470095	0.66142953211667	Technical																LF9	Pathologist purity	0.810654145574988	0.973548576431032	Morphological																LF9	Type	0.173280817229644	0.495088049227554	Morphological
LF10	sentrix_position	0.612034563284575	0.862599048924569	Technical																LF10	Pathologist purity	0.774364133722098	0.950973497553454	Morphological																LF10	Type	0.592528242163431	0.846560565714869	Morphological
Ploidy	WGS_gp	0.119726722182317	0.441098450145379	Technical																																				Ploidy	Pathologist purity	0.0913162762455514	0.39388626510346	Morphological
Morphology	WGS_gp	0.0170770046365331	0.176418471506691	Technical																																				Morphology	Pathologist purity	0.109879060668397	0.404761757088072	Morphological
Adaptive-response	WGS_gp	0.0301075289797752	0.243176195605877	Technical																																				Adaptive-response	Pathologist purity	0.252337199048306	0.57453695120699	Morphological
CIMP-index	WGS_gp	0.280383130006358	0.626387843631224	Technical																																				CIMP-index	Pathologist purity	0.607714736299355	0.852932963227165	Morphological
LF5	WGS_gp	0.148825869894713	0.488334885592026	Technical																																				LF5	Pathologist purity	0.662816314300219	0.853108199108235	Morphological
LF6	WGS_gp	0.965244302179116	0.996875247170686	Technical																																				LF6	Pathologist purity	0.643698132325786	0.853108199108235	Morphological
LF7	WGS_gp	0.668806219404766	0.906124555322586	Technical																																				LF7	Pathologist purity	0.0841036819486865	0.39388626510346	Morphological
LF8	WGS_gp	0.156476433140769	0.497879559993355	Technical																																				LF8	Pathologist purity	0.171492851349398	0.495088049227554	Morphological
LF9	WGS_gp	0.824144235956256	0.976312914159123	Technical																																				LF9	Pathologist purity	0.0685876342283988	0.391929338447993	Morphological
LF10	WGS_gp	0.011057139749514	0.154799956493196	Technical																																				LF10	Pathologist purity	0.229458142414229	0.546316057315221	Morphological
Ploidy	Sex	0.98269276425412	0.996875247170686	Clinical
Morphology	Sex	0.966912695164289	0.996875247170686	Clinical
Adaptive-response	Sex	0.0057277142304106	0.104266601956715	Clinical
CIMP-index	Sex	0.0594399873431212	0.348566455069256	Clinical
LF5	Sex	0.102173462564619	0.412623598818653	Clinical
LF6	Sex	0.279966032193919	0.626387843631224	Clinical
LF7	Sex	0.695543227027307	0.906933041691658	Clinical
LF8	Sex	0.686140729691727	0.906933041691658	Clinical
LF9	Sex	0.0945319958277917	0.397815400405419	Clinical
LF10	Sex	0.14863947441266	0.488334885592026	Clinical
Ploidy	Age class	0.848238854125949	0.98424716775713	Clinical
Morphology	Age class	0.602446697949748	0.862599048924569	Clinical
Adaptive-response	Age class	0.993821377496948	0.996875247170686	Clinical
CIMP-index	Age class	0.0135930746616943	0.158814250047878	Clinical
LF5	Age class	0.645335648842821	0.890507212161752	Clinical
LF6	Age class	0.428869410214891	0.763242170721416	Clinical
LF7	Age class	0.27387430905361	0.626387843631224	Clinical
LF8	Age class	0.0604027247751973	0.348566455069256	Clinical
LF9	Age class	0.248378585063924	0.59953451567154	Clinical
LF10	Age class	0.183896643721007	0.539228044375535	Clinical
Ploidy	Type	0.0744513762332429	0.372256881166214	Morphological
Morphology	Type	7.05755729824827e-11	1.48208703263214e-08	Morphological
Adaptive-response	Type	0.0489728603093118	0.339605481841258	Morphological
CIMP-index	Type	0.299748220756832	0.65569923290557	Morphological
LF5	Type	0.933602808920669	0.996875247170686	Morphological
LF6	Type	0.278321246470485	0.626387843631224	Morphological
LF7	Type	0.417695302589794	0.763242170721416	Morphological
LF8	Type	0.235386590962941	0.583367212561295	Morphological
LF9	Type	0.83244711380028	0.97661393239139	Morphological
LF10	Type	0.484260240937868	0.788330624782575	Morphological
Ploidy	Pathologist purity	0.0732893391451964	0.372256881166214	Morphological
Morphology	Pathologist purity	0.574218487728784	0.841956470736877	Morphological
Adaptive-response	Pathologist purity	8.78677953656978e-06	0.000922611851339827	Morphological
CIMP-index	Pathologist purity	0.0501322377956143	0.339605481841258	Morphological
LF5	Pathologist purity	0.000187401594093347	0.0131181115865343	Morphological
LF6	Pathologist purity	0.561078241329251	0.829763596331991	Morphological
LF7	Pathologist purity	0.933056863960292	0.996875247170686	Morphological
LF8	Pathologist purity	0.064636526844574	0.357201858877909	Morphological
LF9	Pathologist purity	0.0459522025373515	0.332757328718753	Morphological
LF10	Pathologist purity	0.985404105582317	0.996875247170686	Morphological
Ploidy	Necrosis	0.996875247170686	0.996875247170686	Morphological
Morphology	Necrosis	0.000880702325068628	0.0369894976528824	Morphological
Adaptive-response	Necrosis	0.216085076901584	0.576020556932216	Morphological
CIMP-index	Necrosis	0.00184753646841457	0.0646637763945098	Morphological
LF5	Necrosis	0.445502876614779	0.773186810653748	Morphological
LF6	Necrosis	0.688205001844401	0.906933041691658	Morphological
LF7	Necrosis	0.478856900380145	0.785624602186175	Morphological
LF8	Necrosis	0.827213036092172	0.976312914159123	Morphological
LF9	Necrosis	0.782405533653768	0.965226901547509	Morphological
LF10	Necrosis	0.135013801336308	0.46615457369994	Morphological
Ploidy	Vessel	0.124658663699003	0.448340752500689	Morphological
Morphology	Vessel	0.228778927691009	0.583367212561295	Morphological
Adaptive-response	Vessel	0.49895192219427	0.79984659283051	Morphological
CIMP-index	Vessel	0.456224205921144	0.773294930831741	Morphological
LF5	Vessel	0.333267006227183	0.692018463790165	Morphological
LF6	Vessel	0.216693447607834	0.576020556932216	Morphological
LF7	Vessel	0.314966443865081	0.66142953211667	Morphological
LF8	Vessel	0.958441359380142	0.996875247170686	Morphological
LF9	Vessel	0.785644902261209	0.965226901547509	Morphological
LF10	Vessel	0.213693599681775	0.576020556932216	Morphological
Ploidy	Grade	0.0518056688614867	0.339974701903506	Morphological
Morphology	Grade	0.0610463310198522	0.348566455069256	Morphological
Adaptive-response	Grade	0.417782533745613	0.763242170721416	Morphological
CIMP-index	Grade	0.979685661427367	0.996875247170686	Morphological
LF5	Grade	0.421935768634671	0.763242170721416	Morphological
LF6	Grade	0.264235746062257	0.623477603068246	Morphological
LF7	Grade	0.867641310582253	0.99511322875717	Morphological
LF8	Grade	0.0062172107743946	0.104266601956715	Morphological
LF9	Grade	0.0132118618415612	0.158814250047878	Morphological
LF10	Grade	0.522899389171122	0.805375143232928	Morphological
Ploidy	Smoking	0.471455012328968	0.785624602186175	Epidemiological
Morphology	Smoking	0.440300775235928	0.770526356662874	Epidemiological
Adaptive-response	Smoking	0.00283635540748729	0.0850906622246188	Epidemiological
CIMP-index	Smoking	0.11497379761153	0.432204441480885	Epidemiological
LF5	Smoking	0.294765284383438	0.651586418110759	Epidemiological
LF6	Smoking	0.0248608613063181	0.217532536430283	Epidemiological
LF7	Smoking	0.696768564503726	0.906933041691658	Epidemiological
LF8	Smoking	0.438403289240168	0.770526356662874	Epidemiological
LF9	Smoking	0.418720142995973	0.763242170721416	Epidemiological
LF10	Smoking	0.785675223947374	0.965226901547509	Epidemiological
Ploidy	Asbestos	0.983503952144993	0.996875247170686	Epidemiological
Morphology	Asbestos	0.536916762155285	0.805375143232928	Epidemiological
Adaptive-response	Asbestos	0.516851521128764	0.805375143232928	Epidemiological
CIMP-index	Asbestos	0.233355382753736	0.583367212561295	Epidemiological
LF5	Asbestos	0.61076108408852	0.862599048924569	Epidemiological
LF6	Asbestos	0.083381150505528	0.387053579715927	Epidemiological
LF7	Asbestos	0.680564071058411	0.906933041691658	Epidemiological
LF8	Asbestos	0.454149754859746	0.773294930831741	Epidemiological
LF9	Asbestos	0.0614140897026784	0.348566455069256	Epidemiological
LF10	Asbestos	0.341675283883054	0.696619510829528	Epidemiological
Ploidy	Exposure Probability	0.97055240263341	0.996875247170686	Epidemiological
Morphology	Exposure Probability	0.0176418471506691	0.176418471506691	Epidemiological
Adaptive-response	Exposure Probability	0.848327320781146	0.98424716775713	Epidemiological
CIMP-index	Exposure Probability	0.194108010752451	0.544573852972095	Epidemiological
LF5	Exposure Probability	0.879766205057918	0.99511322875717	Epidemiological
LF6	Exposure Probability	0.0947179524774808	0.397815400405419	Epidemiological
LF7	Exposure Probability	0.74304574562642	0.939997630009326	Epidemiological
LF8	Exposure Probability	0.577341579933859	0.841956470736877	Epidemiological
LF9	Exposure Probability	0.527977575701875	0.805375143232928	Epidemiological
LF10	Exposure Probability	0.115254517728236	0.432204441480885	Epidemiological
Ploidy	Exposure Frequency	0.648798111717848	0.890507212161752	Epidemiological
Morphology	Exposure Frequency	0.235375639278209	0.583367212561295	Epidemiological
Adaptive-response	Exposure Frequency	0.362328185414311	0.721747841196012	Epidemiological
CIMP-index	Exposure Frequency	0.417367059910523	0.763242170721416	Epidemiological
LF5	Exposure Frequency	0.376645631575956	0.739211052625708	Epidemiological
LF6	Exposure Frequency	0.0143689083376651	0.158814250047878	Epidemiological
LF7	Exposure Frequency	0.184878186643041	0.539228044375535	Epidemiological
LF8	Exposure Frequency	0.457644318825523	0.773294930831741	Epidemiological
LF9	Exposure Frequency	0.423310567639631	0.763242170721416	Epidemiological
LF10	Exposure Frequency	0.181218616188343	0.539228044375535	Epidemiological
Ploidy	Exposure Intensity	0.630008865411502	0.876171269777585	Epidemiological
Morphology	Exposure Intensity	0.00589395093596595	0.104266601956715	Epidemiological
Adaptive-response	Exposure Intensity	0.541708494872254	0.806799885979953	Epidemiological
CIMP-index	Exposure Intensity	0.899406409299137	0.996875247170686	Epidemiological
LF5	Exposure Intensity	0.964686799963209	0.996875247170686	Epidemiological
LF6	Exposure Intensity	0.135406804741411	0.46615457369994	Epidemiological
LF7	Exposure Intensity	0.194381483213031	0.544573852972095	Epidemiological
LF8	Exposure Intensity	0.996719357176097	0.996875247170686	Epidemiological
LF9	Exposure Intensity	0.313572017235957	0.66142953211667	Epidemiological
LF10	Exposure Intensity	0.169255158906633	0.515124396672362	Epidemiological
Ploidy	Exposure Duration	0.729064829723898	0.933558623426943	Epidemiological
Morphology	Exposure Duration	0.236124824131953	0.583367212561295	Epidemiological
Adaptive-response	Exposure Duration	0.735187242890383	0.93569285458776	Epidemiological
CIMP-index	Exposure Duration	0.0328343150026597	0.246257362519948	Epidemiological
LF5	Exposure Duration	0.861452882954738	0.993984095717005	Epidemiological
LF6	Exposure Duration	0.125962401893051	0.448340752500689	Epidemiological
LF7	Exposure Duration	0.946634331978215	0.996875247170686	Epidemiological
LF8	Exposure Duration	0.314757176531051	0.66142953211667	Epidemiological
LF9	Exposure Duration	0.531987930754	0.805375143232928	Epidemiological
LF10	Exposure Duration	0.0868820516811121	0.388196401128373	Epidemiological
[truncated: 8 more columns]

## Sheet: S7 Features
Table S7: Molecular scores and features in the MESOMICS, Bueno, and TCGA cohorts
Sample	Bueno.score	Blum.Escore	Blum.Sscore	AI	CIMP.index	CIMP.proxy_M	CIMP.proxy_Beta	MKI67.expression	EMT.expression.score	Mesenchymal.gene.expression	Mesenchymal.enhancer.M	Mesenchymal.enhancer.Beta	Genomic.instability_CNV.Proportion	Genomic.instability_Transcriptomic.score	Genomic.instability_Global.Methylation.Beta	Genomic.instability_Global.Methylation.M	Cohort
MESO_001_T	-0.725379378547528	0.5246	0.4754	NA	0.346952713832309	-3.10039071498681	0.179742579852314	10.9298697474939	5.807535	14.499697	0.00204755159893636	0.512533315903287	0.977346368514375	4692.59344460441	0.753879961245027	1.9077444498995	MESOMICS
MESO_002_T2	-0.9662377354056	0.2092	0.24	-0.873549103736877	0.336507171266723	-3.35675672440274	0.169178043237192	12.368303081124	4.612966	14.361921	0.248589886141666	0.550092928992158	0.159760950206551	4761.44368226813	0.747718839334147	1.85890585886844	MESOMICS
MESO_003_T2	-0.210488766176923	1	0	0.638651132583618	0.336386645775582	-3.06081071768094	0.171723972213568	11.2416117780022	3.661343	12.541815	0.090920404601366	0.524225224139407	0.317820963226607	4739.67130505759	0.717652943054972	1.63529535243554	MESOMICS
MESO_006_T	-0.00221850415586067	0.5562	0.0994	NA	0.396769916837411	-2.05314563082673	0.285107518783147	13.5302594995491	2.00585	12.56032	0.21951974258521	0.539602811887202	0.375752292906091	4882.70912021016	0.757754627219536	2.02947035197723	MESOMICS
MESO_007_T	0.0399823164115868	1	0	-0.243955060839653	0.333212807842192	-3.88384627561271	0.135589189244985	9.4014132802188	2.387387	12.137791	0.524947290439633	0.582093398515269	0.999999466087239	4739.80643551626	0.787498336551951	2.29195726028499	MESOMICS
MESO_009_T	-0.200749925670831	1	0	-0.463989436626434	0.323731469205737	-3.3176767045076	0.150574841435917	9.28064396879024	3.68265	12.843572	0.376063754667404	0.561545738014943	0.304062524944987	4689.47742003969	0.759235589661679	1.92702448313497	MESOMICS
MESO_010_T	-0.0960935910531997	1	0	-0.891118168830872	0.362058575388695	-3.17703945498712	0.171780801307321	12.978161892529	3.05336	13.39059	-0.0685788013139724	0.502375673859526	0.334928456778744	4807.34043188422	0.714104679733209	1.64575562880673	MESOMICS
MESO_011_T	-0.11760628478146	1	0	-0.630321323871613	0.341288015748664	-3.00426767011059	0.187949199740284	12.560239727873	1.4695	12.46786	0.229187546205857	0.540658402180656	0.194253155598851	4794.66854278143	0.727344675685617	1.76063422671577	MESOMICS
MESO_012_T	-0.268135151012063	1	0	-0.246581003069878	0.32811056205054	-3.17779405907773	0.158731677854882	9.57745092334195	3.550773	12.850268	0.692456008657175	0.6071803793648	0.00156103847794763	4652.14941534378	0.764478813067449	1.9711371699171	MESOMICS
MESO_013_T	-0.329232569370049	0.8465	0	-0.0516426563262939	0.356956329597043	-3.30826884106876	0.149268062551095	12.1627982108974	2.08309	13.17235	0.223135702223385	0.541852757425158	0.150671441279327	4759.03784165986	0.747762597881911	1.89011728027319	MESOMICS
MESO_014_T	-0.295212977033371	0.846	0.154	-0.938064754009247	0.366919770198064	-3.1220604250387	0.173546526704642	12.8752220041503	4.225257	13.579338	-0.00201615174613171	0.510468829690435	0.958807654850348	4784.49918214081	0.738428618607906	1.80348918156904	MESOMICS
MESO_015_T	-0.190949080597649	1	0	-0.447661876678467	0.342613796151219	-3.49796885708629	0.147697070343507	12.888834604215	3.030101	13.028646	0.51210095297328	0.579289167388324	0.221940429289275	4801.99229974834	0.772799284205267	2.11493253361244	MESOMICS
MESO_016_T	-0.174585250148158	1	0	-0.585221707820892	0.387409103692098	-2.82394743815131	0.207865121081757	11.7578953637292	3.00366	12.769624	0.488426233462138	0.57470296035264	NA	4731.74727077013	0.77432709672956	2.10093153477654	MESOMICS
MESO_017_T	-0.281250355157931	1	0	-0.574744343757629	0.361496123096702	-2.71739343799055	0.208778785471961	11.6378153025748	2.841595	12.677677	0.527875993316493	0.580840453476736	0.206389844825967	4740.46027561358	0.771594710063504	2.07571403966048	MESOMICS
MESO_018_T	-0.125320995962319	1	0	-0.994466006755829	0.35522879755735	-3.12459786268558	0.185993424128766	13.6476156012771	3.355975	13.154291	0.190140559199015	0.536747757201097	0.185100876965727	4816.15631249497	0.741799100877688	1.86748411571095	MESOMICS
MESO_019_T	-0.746724373270198	0.0827	0.9173	-1.20460844039917	0.38499859386927	-3.13376071303641	0.201328439876632	13.2445034789781	3.42235	12.01904	-0.324948458753052	0.469362453984083	0.652487654926535	4885.59840647471	0.67412459417669	1.33037290467246	MESOMICS
MESO_020_T	-0.215132373142813	1	0	0.0443803742527962	0.374713751958539	-2.79500433175314	0.206975720326281	11.08441054308	3.46092	12.494808	0.743338366790147	0.61232680630834	0.113803394362168	4733.59999538686	0.774206968213269	2.09721319971196	MESOMICS
MESO_021_T	-0.37712554134205	0.9791	0.0209	-0.340543806552887	0.344863605319192	-3.08257135863081	0.17291931752165	13.1008434893951	3.975798	13.884049	0.285416139420275	0.546660503082493	0.264324025982203	4778.3812390977	0.74773389557031	1.86460147482933	MESOMICS
MESO_022_T	-0.11866154606122	0.8529	0.1471	-1.31027913093567	0.388574183439797	-2.47244937316934	0.227726719585517	11.968270427625	2.68831	12.79111	0.519248109991777	0.583441294785716	0.129863918729432	4739.33359064259	0.770554579600774	2.04733694758836	MESOMICS
MESO_023_T	-0.434198882128223	0.6379	0.3621	-0.416096359491348	0.342051343859226	-3.20707261269134	0.16562951606729	13.1196585432165	4.005434	13.415606	0.292864151946869	0.553114789346569	0.275385528300252	4758.73038065998	0.746889625210491	1.84808501945832	MESOMICS
MESO_024_T	-0.760010009785112	0.1119	0.7733	-0.453744351863861	0.350809529548833	-3.3032725605448	0.164355548744072	14.9939537594681	1.32055	13.38816	0.140849004543206	0.532657228020416	0.948078233052149	4931.77244342338	0.714452953688473	1.61651494727018	MESOMICS
MESO_025_T	-0.207103650792168	0.74	0.26	-0.62213933467865	0.383431762484432	-2.60701787983359	0.225276134559327	12.4679499764052	3.754327	13.073726	-0.0664523646131577	0.498077162354171	0.206772685318947	4756.22804394058	0.742577645129093	1.84215971790396	MESOMICS
MESO_026_T	-0.15913221411846	1	0	-0.268032878637314	0.336748222249006	-3.25320169706927	0.154483448240674	11.5332908332314	3.1405	12.639667	0.777183148367752	0.614126023018849	0.284646049310857	4758.50317216632	0.784305793626483	2.18985776057665	MESOMICS
MESO_027_T	-0.0705656567556625	0.9916	0.0084	-0.212684065103531	0.352657587079667	-2.97214953464329	0.172106015790431	11.5139930716964	4.200233	12.848129	-0.125954888893362	0.496054820542553	0.205369160496744	4719.04922825449	0.70894582173165	1.5501912150657	MESOMICS
MESO_028_T	-0.139425295862161	1	0	-0.400310933589935	0.367442047326343	-2.96189231834856	0.185744082404051	11.5566365367327	2.58713	12.81447	0.57591367385518	0.588133883587035	0.217397777781072	4743.91466187995	0.763304918180366	2.0045025866204	MESOMICS
MESO_029_T	-0.313105432113364	0.8133	0.1867	-1.15497148036957	0.386605600417822	-2.94223121637478	0.19021188062193	12.5333991994865	4.084371	13.486245	0.187960405493193	0.534596870040112	0.236963877683818	4751.09266624114	0.746282138054841	1.90584401220131	MESOMICS
MESO_030_T	-0.144690143885848	0.9376	0.034	-0.473729461431503	0.342131694186654	-3.2114382833793	0.186593880873287	11.6552016445335	2.023168	11.399559	0.418040527567105	0.56939799266903	0.384175707925069	4735.78626035642	0.731088387498406	1.75858172552038	MESOMICS
MESO_031_T	-0.415509727274453	0.8772	0.1228	-0.906620383262634	0.363665581937246	-2.91633469343621	0.188377793823818	12.3039906230953	4.388299	13.479678	0.20901158630316	0.542178476509711	0.336743359470124	4771.2947010071	0.724351006934511	1.67419259230496	MESOMICS
MESO_032_T	-0.629289590482778	0.2938	0.7062	-1.13664937019348	0.373789723193122	-2.53568022504412	0.239868559077363	13.3805115780593	5.081722	14.538736	0.334427475484458	0.560303179681826	0.157741635449472	4826.99654397076	0.751395967527375	1.90029824392186	MESOMICS
MESO_033_T	-0.00683331431648487	1	0	0.460382372140884	0.347354465469447	-2.6796679108105	0.199531210093527	11.1122308667613	2.316637	12.303619	0.640081206061369	0.597498004408986	0.066017511833512	4704.85193079025	0.752960008197448	1.87619406240585	MESOMICS
MESO_034_T	-0.257723419129952	1	0	0.219954013824463	0.359366839419871	-2.95428189062041	0.180508363976652	11.1187930798705	2.69119	12.88131	0.602083878830248	0.596601112650363	0.0713997761146229	4709.20574304655	0.764815126502201	1.97599096881333	MESOMICS
MESO_035_T	-0.458858150446973	0.7251	0.2749	NA	0.387047527218673	-2.66603912148909	0.216792949219259	12.9853031451712	4.311262	13.152036	0.573771747424989	0.591147193698916	0.354663692244125	4824.48551546278	0.767936273509557	2.05364104269558	MESOMICS
MESO_036_T	-0.354019055142144	0.9039	0.0961	0.017911821603775	0.374954802940822	-2.24479599269226	0.232114156111343	12.5337870430905	4.113919	13.610165	0.537362530058671	0.583593165262727	NA	4772.72541180567	0.696990515970545	1.38410522134706	MESOMICS
MESO_037_T	-0.583109065899145	0.7854	0.2146	-0.966156840324402	0.331766501948495	-3.37825563801772	0.158159358225033	12.3319545080456	3.575177	13.055878	-0.00476978596171702	0.51570144986986	0.309997636237773	4806.07569708179	0.734931836592692	1.82820940546929	MESOMICS
MESO_038_T	-0.279685048822845	0.6519	0.3222	NA	0.351894258969105	-3.30169793716775	0.161093898832939	13.4216936667183	4.518823	13.416136	0.258232885740807	0.545889652886517	0.367205077256999	4820.44895143143	0.745808033089738	1.85145681018322	MESOMICS
MESO_039_T	-0.255921967891683	0.802	0.0368	-0.603473007678986	0.351050580531116	-3.12710901508554	0.168316105275957	10.7944810528022	3.33758	13.49017	0.415906862697629	0.56851469687984	0.182669787470116	4708.59190938763	0.754641047893236	1.91440263534823	MESOMICS
MESO_040_T	-0.507539584043735	0.5502	0	-0.87797212600708	0.336426820939295	-3.06223508924171	0.159234241302107	12.0581271488177	3.735035	13.099333	0.0739748214922986	0.520722948863361	0.31356672234833	4802.39748604849	0.644959273878203	1.01495487598559	MESOMICS
MESO_041_T1	-0.474492263500035	0.6177	0.1653	-0.999337017536163	0.372544293117994	-2.54074374744438	0.208842795503352	11.4210915437613	3.38115	13.40271	0.374075692463744	0.55940744323954	0.17379496886402	4802.67933178464	0.751101541024967	1.85008056930178	MESOMICS
MESO_042_T1	-0.139144905890655	1	0	0.398054301738739	0.365433289140653	-2.40423369061671	0.229697669747871	10.7148043065118	2.948887	12.230829	0.583728371202994	0.59237340441115	0.181612634290633	4747.19256455508	0.761188292489092	1.93792868548552	MESOMICS
MESO_043_T	-0.100775961078798	1	0	-0.0226297415792942	0.352014784460247	-3.60998629238839	0.150109715084874	9.93554277552028	2.815489	12.470291	0.858638234377704	0.622984891361577	0.0144667739066331	4704.75495374244	0.798539857788452	2.40079977572912	MESOMICS
MESO_044_T	-0.399403355429347	0.7206	0.2554	-0.0415452346205711	0.334980515045599	-3.00375202432154	0.162422837483604	8.95014783303944	4.650728	14.011037	-0.152250797448421	0.489095686988506	0.11319913068206	4665.07006854106	0.717764777330395	1.56793133158841	MESOMICS
MESO_045_T	-0.226724789451737	1	0	-0.590025544166565	0.328150737214254	-3.36441094961021	0.160767538146959	10.9275497836839	2.567743	12.116186	0.861047098227909	0.627793168407135	0.150812128161371	4746.62075428751	0.77211977688521	2.08834142485437	MESOMICS
MESO_046_T	-0.439222472857365	0.6788	0.3212	-0.785496115684509	0.37153991402515	-3.26753137873446	0.175557602769228	11.5455235159513	3.830567	13.519768	0.0132141359853178	0.517140048367957	0.305108535869499	4785.30781644881	0.708835701766474	1.59567938386417	MESOMICS
MESO_047_T	-0.250778070021229	0.9503	0.0497	-0.31077641248703	0.328592664015106	-3.0962077548196	0.162574107790805	9.52686558745254	4.41352	13.79648	0.26534398059026	0.549334545573133	0.000889040920653815	4673.77676285581	0.756619499391723	1.90928698091167	MESOMICS
MESO_048_T1	-0.398107083423549	0.7579	0.2421	-1.44046652317047	0.36752239765377	-2.83820987069792	0.193595642661644	12.4275984133556	3.483208	13.026037	0.132486368360302	0.531896218088347	0.302237067476586	4794.71437336308	0.735366821155038	1.72521737435505	MESOMICS
MESO_049_T	-0.0924499569258959	1	0	-0.210964754223824	0.35438511911936	-2.94315819268588	0.181518375057618	10.2449594481335	2.614557	12.265678	0.58448490879132	0.587941152619663	0.124698448420508	4784.22652233829	0.772068058974186	2.08062885179145	MESOMICS
MESO_050_T	-0.578666543945015	0.5782	0.3683	-0.338731348514557	0.361415772769274	-2.53797977581307	0.212625183117609	10.0641624596771	4.466924	13.625056	0.343250402651665	0.557422831394665	0	4721.44318070682	0.725178421651615	1.65606029498887	MESOMICS
MESO_051_T	-0.693480525283022	0.5388	0.321	-0.938632845878601	0.347515166124302	-3.56055314372684	0.132243080064773	11.3565140163464	3.89043	14.1809	0.128343786900529	0.529963945666446	0.297328864857554	4769.43250861681	0.74566341134498	1.83213552860029	MESOMICS
MESO_052_T2	-0.239286282254023	0.9412	0.0455	0.557784080505371	0.387690329838094	-2.60750799039176	0.209698910266082	12.3396175057702	3.25116	13.59912	0.65509613524849	0.60013905008021	0.202680031485562	4777.72268848634	0.775907485743464	2.09633993342931	MESOMICS
MESO_053_T	-0.414336252812766	0.9582	0.0418	-0.122413337230682	0.376360933670805	-2.76881647609733	0.206037877581907	12.0163098711755	3.501969	13.061644	0.264087767174686	0.54853661604961	0.242911026187624	4777.1694306819	0.724501449659336	1.63021614548817	MESOMICS
MESO_054_T	NA	NA	NA	-0.200989440083504	0.357157205415612	-2.79326255434605	0.192184999851565	NA	NA	NA	0.720400820449368	0.608185716344476	0.204119185854121	NA	0.756348037651478	1.87380352318748	MESOMICS
MESO_055_T	-0.887781323490177	0.2327	0.7673	-1.23395705223083	0.324655497971154	-3.46202051523482	0.140565596170089	10.6186102568502	6.442883	14.59673	0.171727096847029	0.538997241542802	0.00963964394033458	4719.82086192264	0.754315361636962	1.8896766743783	MESOMICS
MESO_056_T2	-0.610704495379527	0.5241	0.4759	-0.220696046948433	0.384436141577277	-3.01865387193431	0.197200342054561	12.8324398551232	5.265515	14.476977	0.29215657411297	0.554787163486487	0.185827541624515	4820.97157168964	0.762780618774448	2.00573099130444	MESOMICS
MESO_057_T2	-0.202476109960023	1	0	-0.475967884063721	0.357317906070467	-2.95260294576255	0.191768757162818	12.7280202802167	2.13168	12.86748	0.0658856241569112	0.519569725098328	0.434607578618179	4816.66821133518	0.7164936250188	1.68933251245986	MESOMICS
MESO_058_T2	-0.6812562379483	0.2975	0	-0.314555406570435	0.339640834036399	-2.88979807281096	0.180739310439569	9.22832865090776	3.658078	13.457101	0.480301594128009	0.575729487083308	0	4673.66136422385	0.765163372863637	1.99151463001163	MESOMICS
MESO_059_T1	-0.338532194469561	0	0	-0.0984029024839401	0.329998794745089	-3.08726721932667	0.152675710961779	8.14055358903371	-0.354620000000001	11.68217	0.67503897366594	0.600072262387693	0	4650.61550022545	0.770664555483485	2.02699070575266	MESOMICS
MESO_060_T	0.0864872932287228	1	0	0.454818725585938	0.344060102044916	-3.0706754440899	0.166623139387935	9.79179833253103	1.543408	11.250475	0.775603346970047	0.60836742337694	0.0642422059907348	4772.05321218614	0.778466549797982	2.1743652075853	MESOMICS
MESO_061_T	-0.558146323596455	0	0.3878	-1.88085877895355	0.354545819774216	-3.06999382528733	0.199516922849524	13.2417496551615	1.79418	12.90465	0.661960064015331	0.60283953726542	0.457279265398594	4821.43493114896	0.740676986182064	1.82543593057982	MESOMICS
MESO_062_T2	-0.281569625725273	1	0	0.187822073698044	0.34908199750914	-2.96518782173406	0.17974633968673	10.4950588257758	3.655346	12.666394	0.792250634795336	0.617889254087888	0.175916538523488	4702.37821429345	0.790632244476998	2.21746115748118	MESOMICS
MESO_063_T	-0.32085871687966	1	0	-0.294860541820526	0.393194327266884	-2.17681190678701	0.255937933543556	11.2700559291293	3.417366	13.073498	0.554476594875904	0.589934662659434	0.972289221974193	4764.62332067935	0.763061850023535	1.95961230414539	MESOMICS
MESO_064_T	-0.376163887935961	0.7398	0.2602	-0.154675304889679	0.382829135028725	-2.91054176971074	0.201222825210743	13.0784065652106	3.21261	13.79554	-0.0374585755540211	0.504927518355764	0.361157668284532	4829.88977163786	0.731557399434884	1.73925724691943	MESOMICS
MESO_065_T	-0.0295498309365685	1	0	NA	0.346269736049174	-2.77061570738845	0.189686321722471	10.2395374143387	2.929886	12.387039	0.713743387785062	0.606849029816706	0.136463714887731	4749.84267744658	0.779358510738714	2.11895016132203	MESOMICS
MESO_066_T	NA	NA	NA	-0.505380272865295	0.346550962195171	-2.84119780056154	0.179294998588818	NA	NA	NA	0.362168319844225	0.559549846998863	0.130891670185349	NA	0.758918190740336	1.92785727450818	MESOMICS
MESO_067_T	NA	NA	NA	0.134667411446571	0.34241292033265	-2.97105462996758	0.17498733859533	NA	NA	NA	0.320353597815216	0.554250238488854	0.0975068767285334	NA	0.760656495234873	1.95604106754949	MESOMICS
MESO_068_T	NA	NA	NA	-0.303874552249908	NA	NA	NA	NA	NA	NA	NA	NA	0.181440385686168	NA	NA	NA	MESOMICS
MESO_069_T	NA	NA	NA	-0.366163820028305	0.346711662850026	-3.26017308062099	0.162540792728057	NA	NA	NA	0.639428131883765	0.599800163201496	0.165742212779253	NA	0.767439943984882	2.0213737187272	MESOMICS
MESO_070_T	NA	NA	NA	-0.93543541431427	0.356594753123619	-3.11064224633859	0.18572390932252	NA	NA	NA	0.177850249281683	0.540761104729443	0.313249425125	NA	0.702296854192101	1.43773945500945	MESOMICS
MESO_071_T	NA	NA	NA	NA	0.44019926881202	-0.942797945757872	0.445903030236368	NA	NA	NA	0.899308107991539	0.629788999324645	0.401266311747017	NA	0.782235217200651	2.16828146713692	MESOMICS
MESO_072_T	NA	NA	NA	-0.687573790550232	0.341127315093809	-3.31493934382653	0.152670988540059	NA	NA	NA	-0.237624275062389	0.478826286251156	0.124120583682947	NA	0.755560952110801	1.95663741828059	MESOMICS
MESO_073_T	NA	NA	NA	-1.2858077287674	0.329597043107951	-3.6162969633537	0.137362997241903	NA	NA	NA	0.216664078524318	0.545193601749517	0.422354394844039	NA	0.696268450355406	1.46692165856065	MESOMICS
MESO_074_T	-0.34814834249496	0.8372	0.1628	-0.180177077651024	0.336949098067575	-3.13923299289321	0.177620350410923	13.3032525125762	4.34145	13.71324	0.104101443965939	0.528812335810753	0.309263634887217	4782.43557783502	0.761030349845324	2.02261132064335	MESOMICS
MESO_075_T	-0.32466462878985	0.1722	0	0.0773945897817612	0.321401309710337	-3.98274841601431	0.121629585402461	9.56017886667745	1.95188	13.4563	0.179225435956729	0.543498963492368	0.99816381523293	4668.07389722227	0.764951312554063	2.06888565978698	MESOMICS
MESO_076_T	-0.58689518751461	0.7256	0.2586	-0.270626783370972	0.326061628701137	-3.37647096529393	0.13929151270438	9.02709550772161	4.32721	14.71128	0.191849376137278	0.535328417314376	0	4655.57885557134	0.765017006417278	1.99546465390064	MESOMICS
MESO_077_T	-0.112352590675816	1	0	-0.0141694666817784	0.336748222249006	-2.97991152767426	0.173973841397898	10.312870784964	3.324031	13.054282	-0.0584020547428599	0.500932538428175	0.661901296551731	4696.07107077492	0.735719839301966	1.81219691271816	MESOMICS
MESO_078_T	-0.48135654908777	0.6743	0.3257	-1.39686250686646	0.357719657707605	-3.03202034889019	0.187494738492631	13.9161648961649	3.651359	13.200121	0.116178137501389	0.528357956237462	0.347564817741338	4863.50839480689	0.740279150231041	1.81762753302006	MESOMICS
MESO_079_T	-0.529441927374757	1	0	-0.251007616519928	0.327226708448837	-3.3769478470359	0.178014374978359	12.621447362205	3.330673	12.679762	0.842150874596616	0.624233371752377	0.25717977272083	4751.02567812829	0.772716506230615	2.14336727247568	MESOMICS
MESO_080_T	-0.48964313736112	0.4056	0.009	-0.762783765792847	0.334136836607609	-3.4601755549605	0.147104180999516	13.153970769256	2.73731	13.87641	0.0901748410415035	0.527241931540445	0.256115921457937	4790.77189903138	0.739059164717786	1.79168942311171	MESOMICS
MESO_081_T	-0.116801903144538	1	0	NA	0.348157968743723	-3.08369592295257	0.179920962702397	12.6502624352137	2.498068	12.251424	0.681680432891602	0.603972449991376	0.334372747159888	4744.62172535031	0.763727152591609	2.02377980775471	MESOMICS
MESO_082_T	-0.440846111084772	0.5191	0.4809	-1.51045525074005	0.374713751958539	-2.66490268856501	0.219945827376786	13.2943874824858	4.291132	14.06047	-0.027677023631235	0.509066544062288	0.158176180958557	4815.98715144175	0.733759026859184	1.78281945554104	MESOMICS
MESO_083_T	-0.374153351484367	1	0	-1.02067160606384	0.420995540556828	-2.34589764213305	0.242418886516505	13.0844734589075	2.72085	12.10949	0.453548717520248	0.56700186221408	0.901736589758925	4834.38811395669	0.760892470359971	2.02495567158065	MESOMICS
MESO_084_T	-0.103315486638641	1	0	-0.640165627002716	0.337672251014423	-3.26944431387005	0.154349915563505	12.080270168447	2.13038	12.61996	0.484374361083904	0.57611015978921	0.0771874443550295	4772.42634767436	0.761699931234323	1.96067578458385	MESOMICS
MESO_085_T	-0.0834742973271358	1	0	-0.594591438770294	0.349644449801133	-3.05269087379893	0.175891865798951	12.1700359606732	3.422417	12.27267	0.628355644132457	0.598270736027354	0.666602293367412	4793.55658069584	0.781149619962746	2.1659724996012	MESOMICS
MESO_086_T	-0.218781767633682	1	0	-0.197222784161568	0.359929291711864	-2.95421542126245	0.181181611130214	11.442819409007	2.106995	11.684821	0.597116960297112	0.590011124979178	0.122585234234878	4729.20015911356	0.757128316439588	1.91841376852456	MESOMICS
MESO_087_T	-0.387497114714613	0.6374	0.285	-0.475540161132812	0.390261540315777	-2.67003214744038	0.212760234142304	12.022560094443	3.50786	13.61584	0.333418094751939	0.555659663079704	0.299572123148253	4771.61282078233	0.765953641008985	1.98905522477069	MESOMICS
MESO_088_T	-0.0934116118841422	1	0	-1.38094592094421	0.368647302237757	-2.92068056362591	0.207835447483547	11.80576709388	3.411535	12.507072	0.11962252655635	0.525242271463521	0.381907437125872	4751.41537287359	0.74104025939641	1.90110126760516	MESOMICS
MESO_089_T	0.0522827172813684	1	0	-0.102877818048	0.343618175244064	-3.62313371070665	0.141230605162664	11.1142263510618	3.080255	12.633346	0.842850389171724	0.623299877157493	0.221545184628949	4741.71617181482	0.785710361221532	2.24438680705035	MESOMICS
MESO_090_T	-0.703327795279493	0	0	-0.112385429441929	0.332730705877626	-3.41687719924907	0.152094185186036	9.41303471363138	0.869059999999999	11.87251	0.426526121736571	0.573049032106629	0	4591.19987778164	0.759541003387184	1.99027865210156	MESOMICS
MESO_091_T	-0.10843634134263	1	0	-0.388780951499939	0.322044112329758	-3.40194674925515	0.137020592306219	11.1586173468003	2.35752	12.72603	0.121433601290388	0.526429513000119	0.163451653644029	4712.60558365228	0.707644121801316	1.54837678612781	MESOMICS
MESO_092_T	-0.0589274840236082	0.925	0	0.479809671640396	0.398176047567394	-2.55765596804941	0.220183390488815	13.4632113676906	2.65393	13.05283	0.609731588657707	0.59683311868223	0.790377840015627	4851.92169236924	0.795395401314762	2.24628895801931	MESOMICS
MESO_093_T	-0.0391542910495452	0.9816	0.0184	-0.857315897941589	0.328190912377968	-3.0766776673065	0.158204013461357	9.96910692048473	2.14765	12.28817	0.338206132212121	0.559464972329304	0.460814675353066	4692.56692319258	0.71770361103999	1.56365070814427	MESOMICS
MESO_094_T1	-0.678689713294663	0.0619	0.9381	-1.64029347896576	0.366558193724639	-2.49673951391587	0.224508338853544	13.7694521233175	4.46923	13.01496	0.429060637712659	0.573721701957277	0.267388504012068	4871.31253379761	0.736667518340192	1.74836853436324	MESOMICS
MESO_095_T	-0.553420394027203	0	0.2749	NA	0.372624643445422	-2.68694110431266	0.205128701155814	12.5025312256017	4.00535	14.48112	0.0300091139239492	0.515993947117821	0.320087630896218	4748.32663805336	0.752105991802503	1.87630390150567	MESOMICS
MESO_097_T	-0.678919336604684	0	0.3905	-0.694580674171448	0.368004499618336	-3.37000593073233	0.189972722483531	11.1797453170535	4.908939	14.198502	-0.517792582694333	0.444411756846895	0.198025392558384	4697.88130961658	0.686028983688974	1.4436394166689	MESOMICS
MESO_098_T	-1.04714637371815	0	0.983	-1.51963639259338	0.392069422682897	-2.31148498590372	0.294168944285568	13.4631751725376	4.65031	13.11048	-0.0072092433830196	0.513134032452295	0.998157207584254	4848.10752329937	0.706593428518003	1.63284522753137	MESOMICS
MESO_099_T	-1.04386918684639	0	1	-1.17626428604126	0.407135109075569	-1.80599093537313	0.297070265642845	13.9331569760539	6.013774	14.16785	0.170252006397054	0.540199192993174	0.256368646541537	4868.55219589085	0.722583507531383	1.6268369090801	MESOMICS
MESO_100_T	-0.705046884420606	0	1	-1.6123321056366	0.390944518098911	-3.13748664029474	0.192118074350679	14.5717019869454	5.723855	14.548653	-0.433651465305593	0.443752816552816	0.99657708042076	4942.02642685758	0.689991889275556	1.4486184857049	MESOMICS
MESO_101_T	-0.838265476052637	0.0213	0.9787	NA	0.361938049897553	-2.60199856811233	0.218078365479359	12.6896583948335	5.998942	14.21275	-0.124133178819501	0.490850276250052	0.190609891788433	4797.76096761638	0.68171870257406	1.40005491483024	MESOMICS
MESO_102_T	-0.558857926812202	0.0165	0.9835	-1.27851796150208	0.354827045920212	-3.44395565843718	0.166941268389028	13.5578286256175	5.854024	13.948936	-0.286291106871411	0.475305781589109	0.994366810634335	4847.13828583848	0.685734683323975	1.39359226135643	MESOMICS
MESO_103_T	-0.68006517390435	0	0	-1.40930676460266	0.325378650918002	-3.32797399706568	0.139381143249818	11.0136444052236	1.72225	12.92161	0.261907366243264	0.551685894902817	NA	4653.90346683015	0.739842750912309	1.74386322490619	MESOMICS
MESO_104_T	-1.13212551550629	0	1	-0.287239372730255	0.400707082881363	-1.9982714101283	0.289863420101622	12.7928902002502	5.129505	12.841389	0.145696241241017	0.527850114606292	0.994526238376023	4878.05001138118	0.741245667222512	1.87486717378984	MESOMICS
MESO_105_T	-0.89575438175295	0	1	NA	0.399220601823952	-2.17311343992417	0.268572121137965	10.775400595378	5.564536	14.007397	-0.169914643786378	0.488042165516798	0.200505446201986	4734.77799500655	0.745817022740609	1.86728488454361	MESOMICS
MESO_106_T	-0.682281244480505	0.074	0.7679	NA	0.342252219677795	-2.86805099589694	0.190062437801717	10.2742345267736	5.646344	14.29511	0.353271556576308	0.56074027626792	0.000406607436919472	4674.09270157285	0.722715710337504	1.67185880845677	MESOMICS
MESO_107_T	-0.84436471646814	0	0.9423	-1.14405989646912	0.414045237234342	-1.57607372140554	0.339947935858375	12.0680191650347	5.292595	13.618248	-0.0100601090168284	0.505050483026109	0.942468340369804	4742.01668507369	0.72476028481159	1.69900645731265	MESOMICS
MESO_108_T	-1.03710384784682	0	1	-1.4635421037674	0.330480896709654	-3.58775723891686	0.159711483556434	12.8564221114073	6.157562	14.674465	-0.463531179252912	0.453364084093631	0.943359603202325	4764.71717970888	0.66374617230501	1.24665318804845	MESOMICS
MESO_109_T	-0.737705669785263	0.323	0.677	-0.901851296424866	0.358282109999598	-3.22221740112974	0.175506176493102	10.2193504324096	5.679302	14.032508	-0.231981739993935	0.485136620955699	0.171911425165499	4710.93835976416	0.723239054965133	1.6954557163562	MESOMICS
MESO_110_T	-0.621563266318957	0.215	0.785	-1.2218029499054	0.36338435579125	-2.65662563351948	0.215935945851406	12.857174265588	6.317278	14.014406	-0.27212672772779	0.475689460610304	0.156464115082302	4773.33837942813	0.736914486620923	1.84469614435736	MESOMICS
MESO_111_T	-0.574799802362897	0.3353	0.5681	-0.53303050994873	0.355108272066209	-2.81519572610978	0.253479626482262	13.5256373624474	4.44504	14.05733	-0.164873351411441	0.497616504378827	0.357420106784903	4818.38305822968	0.688928384039626	1.42571830921271	MESOMICS
MESO_112_T	-0.883929205331972	0.0585	0.7552	-1.19378554821014	0.472942027238761	-1.11305201727126	0.394478319145757	13.4307199759996	1.90179	13.61497	-0.0565604743929477	0.505161909877327	0.921843604157925	4833.2988802585	0.695583456253399	1.49225556424486	MESOMICS
MESO_113_T	-0.856439266798561	0.0222	0.9778	-1.59437203407288	0.348278494234864	-2.97988318319097	0.195052745575662	13.4111358212587	5.710105	14.831899	-0.202069651320793	0.486541097533295	0.159152119920165	4809.96298314245	0.706619045428219	1.51072687450153	MESOMICS
MESO_114_T	NA	NA	NA	NA	0.362299626370977	-2.83339997608212	0.20185845381878	NA	NA	NA	0.0253086031226864	0.512641956124693	NA	NA	0.730239614769218	1.72508817182795	MESOMICS
MESO_115_T	-0.634904208349097	0.6686	0.3314	-0.868384838104248	0.36487083684866	-3.05755453821211	0.180121171761533	11.7020236325724	5.110397	14.328643	0.26859672897455	0.549866558727555	NA	4738.98698042027	0.763559772587808	1.99216239457083	MESOMICS
MESO_116_T	NA	NA	NA	0.245990037918091	0.373709372865694	-2.49340504494512	0.220986753430848	NA	NA	NA	0.304858011864919	0.55256190819039	0.249086718222614	NA	0.749547792322723	1.8639547595987	MESOMICS
MESO_117_T	-0.954507702207346	0	0.8492	-1.14242720603943	0.424972881764493	-2.01926574285366	0.286653325732185	13.021541827737	6.052792	14.55595	0.181517273283769	0.528787714490327	0.0442715508238955	4825.54588168231	0.72257728840645	1.67054036155757	MESOMICS
MESO_118_T	-0.551241559223695	0.4039	0.5961	-0.585757315158844	0.356193001486481	-3.04504468825972	0.17517483670998	12.086384117631	5.084485	14.303108	-0.0735578268464624	0.500265532598114	0.244081725741779	4754.14917934583	0.733920779799553	1.76590643174063	MESOMICS
MESO_119_T	-0.228112275451531	0.577	0.0045	-0.357621431350708	0.377325137599936	-2.83841947396989	0.192903508515316	12.9989154450922	2.81317	13.54766	0.366115346479533	0.560061659438504	0.183381042397932	4743.31488234685	0.745726070744066	1.82541989227706	MESOMICS
MESO_120_T	-0.516139973834415	0.4153	0.5847	NA	0.355309147884778	-3.00275747341589	0.175912658080983	12.8768857401246	5.99287	15.225829	0.246408923233109	0.542955548868986	0.279331827080681	4754.80601722561	0.75189314569952	1.8592721112974	MESOMICS
MESO_121_T	-0.60893946302248	0.4966	0.5034	-0.84708708524704	0.396167289381704	-2.41215436410119	0.241370443623956	12.1708030843474	5.743832	14.032207	0.1315327502738	0.525232535752641	0.347227638093751	4720.14996601264	0.756276955370839	1.93800269518559	MESOMICS
MESO_122_T	-0.480705580705187	0.6353	0.3647	-0.792128324508667	0.363344180627536	-2.6006527602062	0.213375289528323	12.6597499620339	4.44088	13.799539	0.339757007906662	0.558510763097388	0.209680763083784	4721.25088157631	0.749277647513267	1.85970865957434	MESOMICS
MESO_123_T	-0.506405919498317	0.6796	0.3204	-0.903133571147919	0.382105982081877	-2.98691471626755	0.201445396914769	12.3427795516247	4.133876	14.038462	0.351286157088024	0.558354824731146	0.372243440154951	4752.8840421706	0.783216312967958	2.25230136217772	MESOMICS
MESO_124_T	-0.685174014561433	0.412	0.588	-0.519351601600647	0.343819051062633	-2.96050488460335	0.179814404772106	11.5888971813397	5.985967	14.749902	0.283044996153779	0.549493655467638	0.180357754954955	4728.15081163534	0.753276724776103	1.89470098317305	MESOMICS
TCGA-3H-AB3M-01	-0.306771316939331	0.9282	0.0718	1.3198291	0.397420961716145	-2.6432842349888	0.233777656187586	12.7100967243919	4.18396	13.829979	-1.14282120610242	0.384900151636725	0.957248693516136	4888.51269562129	0.753425702	1.901871801	TCGA
TCGA-3H-AB3S-01	-0.301067301076432	1	0	0.63379645	0.401317639497047	-2.74626547762483	0.211725155366006	12.5301024008935	4.10791	14.22484	-0.934309241445803	0.419778105739664	0.124957567047006	4888.94193013961	0.757548304	1.942184806	TCGA
TCGA-3H-AB3T-01	-0.765405917723132	0	1	1.184381	0.421403607439843	-2.0216881638336	0.28732457455858	13.8266939382157	5.073592	13.60357	-0.803720523640985	0.420919093953021	0.347121721522519	5015.37867308444	0.759272668	1.927667867	TCGA
TCGA-3H-AB3U-01	-0.162185029336627	1	0	0.1296533	0.368456995942634	-2.48052273787772	0.22528325461568	11.3292397233378	2.18385	12.31079	-0.574427870002752	0.45764129366373	0.478821575475543	4855.41081807775	0.762810795	2.001165377	TCGA
TCGA-3H-AB3X-01	-0.641092797440194	0.9337	0.0663	0.8262348	0.320411360623468	-3.49295483381363	0.142421199631098	11.8506771393541	3.07998	12.780806	-1.51436419379511	0.337257748997723	0.250693487475382	4854.40108013759	0.678893717	1.330421103	TCGA
TCGA-3U-A98D-01	-0.549104080359745	0.7271	0.2729	1.184381	0.374161410838388	-2.53238931385646	0.227043209434431	11.7554976618858	4.43104	14.74991	-1.35938401664073	0.360402354608867	0.414051771910004	4915.0794180269	0.700703541	1.473034291	TCGA
TCGA-3U-A98E-01	-0.071497442997037	1	0	-0.16799542	0.343911943116539	-3.25237357364956	0.148855923790386	10.5617037249234	2.01563	11.504628	-0.635361376101927	0.455439045146408	0.15907444638944	4842.1323654168	0.761222897	1.963862829	TCGA
TCGA-3U-A98F-01	-0.515272901902882	0.5973	0.4027	-0.062056717	0.370706624352228	-2.64681697176358	0.235697449258063	14.5456689193237	4.86205	13.54583	-1.53263892175936	0.342399260854883	0.957236317400881	5001.61275836196	0.663938009	1.170423381	TCGA
TCGA-3U-A98G-01	-0.919568847910736	0	1	0.07859	0.31575141606074	-3.61386347494927	0.117018661208299	12.4826051997497	7.71489	15.986972	-1.29258299768978	0.369878186480446	0.000502104924309438	4865.8944743136	0.699068418	1.40436166	TCGA
TCGA-3U-A98H-01	-0.226938753503776	0.8924	0.1076	-0.14248373	0.346402603141445	-2.85466921789464	0.186262938719106	11.383915590446	3.78562	13.91707	-0.810888562920803	0.433903555983426	0.959245402484392	4863.98294700088	0.741439974	1.735644889	TCGA
TCGA-3U-A98I-01	-0.667915439372698	0.5505	0.4495	0.13872033	0.345880367974933	-3.14414795368425	0.161084448779605	13.4760933850347	5.615112	15.321367	-1.10395993431003	0.391152933383686	0.375891081599951	4927.66003599899	0.733606297	1.726099334	TCGA
TCGA-3U-A98J-01	-0.330495421601063	0.6475	0	-0.16808467	0.318402763829189	-3.27615349150405	0.149317418854355	10.7506948636946	2.82487	13.27512	-0.973709794734166	0.40719547203013	0.228308005740965	4834.43576914984	0.735150833	1.739043227	TCGA
TCGA-LK-A4NW-01	-0.0649232932674449	1	0	0.8257431	0.382477001566705	-2.82184296366768	0.196607161369011	13.2001888819589	3.506196	13.443558	-0.796570874325803	0.433233838635517	0.439821388096243	4922.15168119904	0.730623851	1.722009006	TCGA
TCGA-LK-A4NZ-01	-0.102345919721109	0.4098	0	0.50210404	0.400273169164022	-2.40609548189904	0.244686326626184	10.4914791420279	1.59039	12.79998	-0.717824118832793	0.433189633692873	0.112378514879817	4838.18049906704	0.759522215	1.925120142	TCGA
TCGA-LK-A4O0-01	-1.09813390010269	0	1	-0.25843623	0.380548748644197	-2.38750133025605	0.253958673292293	14.3380810896593	5.9184	14.198379	-0.887452605210712	0.420200384563278	0.951616464593669	5002.06894014086	0.771565733	2.092335613	TCGA
TCGA-LK-A4O2-01	-0.291496228994866	0.7272	0.2728	-0.040306665	0.365644960430643	-2.97171496896882	0.196056435924034	13.8423832750371	3.3524	12.91907	-0.588050832114991	0.463047601605159	0.956495947613984	4980.30714472408	0.779306025	2.141336122	TCGA
TCGA-LK-A4O5-01	-0.240570673839006	0.9861	0.0139	0.9909934	0.379865825734142	-3.14182866438245	0.166173006065741	12.9984594371281	3.382364	13.282875	-0.897507983238995	0.418232973507958	0.110153932806731	4882.86148289277	0.754875538	1.921948387	TCGA
TCGA-LK-A4O6-01	-0.33310663812614	0.8351	0.0491	1.184381	0.342465753424658	-3.26044434005977	0.157266414802847	10.4387721178688	4.852092	14.335228	-0.591292080099001	0.451519280696119	0.246106712631712	4771.88092933807	0.777432757	2.122363929	TCGA
TCGA-LK-A4O7-01	-0.280321449389525	0.8513	0	1.184381	0.381874422528422	-2.02552859958948	0.298812965821024	12.146541877365	3.04917	13.78911	-1.18340172744927	0.390843694580282	0.407938753679502	4881.2410641338	0.754181225	2.031138511	TCGA
TCGA-MQ-A4KX-01	-0.00151145024823593	0.96	0	1.184381	0.337725464990158	-3.17275220858879	0.161437461959947	11.6266045900116	3.055274	13.049207	-0.367540352435144	0.487539586304044	0.932383988429907	4873.49265056128	0.77794148	2.095605528	TCGA
TCGA-MQ-A4LC-01	0.129660018241783	1	0	1.184381	0.341421283091632	-2.91446661113588	0.176615168224961	11.5611504461005	1.64505	11.78501	-0.536557097771643	0.459971184644249	0.105858353487971	4884.03111569551	0.769613169	2.03293691	TCGA
TCGA-MQ-A4LJ-01	-0.274663423683467	1	0	1.184381	0.326517494878078	-3.6885139724379	0.121188018400339	11.4566343758333	2.4918	13.34241	-1.29275805998787	0.36983442404177	0.197512836024901	4841.53837830828	0.742141653	1.885770929	TCGA
TCGA-MQ-A4LM-01	-1.0107061259721	0	1	1.184381	0.39709958622906	-2.71030130793044	0.213003222118001	13.8096008881636	6.292584	14.835663	-0.663500631704902	0.439694526945822	0.783611614267201	5013.98400829509	0.770589619	2.04678081	TCGA
TCGA-MQ-A4LP-01	-0.319432529648034	0.7479	0.2521	1.184381	0.341581970835175	-3.58688035533409	0.162055858460067	12.7024618272078	4.246534	13.644062	-1.42568033620933	0.364642057695362	0.301585375018815	4927.68317721076	0.687915002	1.426609651	TCGA
TCGA-MQ-A4LV-01	-0.4254935155094	0.2178	0.7822	1.184381	0.416864178684771	-2.70465851092868	0.223883205532346	13.2488449322347	4.085782	13.879704	-0.700354252396138	0.439476766527432	0.217933259241074	5006.63573136755	0.79263354	2.260107486	TCGA
TCGA-MQ-A6BL-01	-0.619929857696547	0.2093	0.7907	1.184381	0.394649098140039	-1.72291040243514	0.307167559037987	13.3653706490727	4.706888	13.543046	-0.746341578659142	0.426520218688341	0.288205691352085	4950.97725428223	0.741805845	1.774134459	TCGA
TCGA-MQ-A6BQ-01	0.102199222082151	1	0	1.184381	0.338328044028442	-3.30767744870716	0.161285194043403	10.8734956890797	1.41893	11.99956	-0.586060488037732	0.457619600288677	0.110080690334655	4855.311789858	0.779392089	2.162482839	TCGA
TCGA-MQ-A6BR-01	-0.285589554022382	0.8168	0.1832	0.2856734	0.306752902422368	-4.03340001385375	0.108446251823911	11.5424350224496	4.11287	13.76649	-1.45246678258345	0.363405880736552	0.966937170263572	4838.81634213676	0.715009144	1.681890977	TCGA
TCGA-MQ-A6BS-01	-0.189082892109365	1	0	1.184381	0.430321777206444	-2.58199184533332	0.224567924438303	12.1058741280318	1.72464	12.34609	-0.178188940208378	0.509853211400544	0.667432113451812	4877.89085261396	0.793397049	2.265417778	TCGA
TCGA-NQ-A638-01	-0.237526929865649	1	0	1.184381	0.382115454143735	-2.55254761097857	0.237618933216793	12.9873463916154	2.99012	13.1432	-1.13396921175264	0.39468386967135	0.842375817312928	4891.74048982351	0.73556102	1.792766228	TCGA
TCGA-SC-A6LM-01	-0.417502417809628	0.5843	0.4157	1.7023023	0.379825653798257	-3.11384009837345	0.200921982498923	12.9713567106478	3.03803	13.3201	-0.952279387143164	0.41801739000354	NA	4938.41360385623	0.746129698	1.839856715	TCGA
TCGA-SC-A6LN-01	-0.441546207383994	0.5559	0.3907	1.184381	0.383682159643273	-2.88333337974231	0.199621667251615	12.7989023134396	3.76713	13.96827	-0.738145945499903	0.428371099963531	0.393847136551271	4911.68912940282	0.746582848	1.813256636	TCGA
TCGA-SC-A6LP-01	-0.953848010085484	0.0501	0.9499	0.069074176	0.33752460531073	-3.51468416737422	0.150761306809154	13.6093308995159	6.787406	14.868712	-1.15251513154927	0.385889838533536	0.929395651904315	4954.22604526168	0.730270337	1.724861741	TCGA
TCGA-SC-A6LQ-01	-0.0926295499748649	1	0	1.1317335	0.339975093399751	-3.27418787541608	0.162335542379094	13.1989103836692	2.86136	12.96268	-0.706407928222322	0.448050290849754	0.170029302118934	4914.52899253067	0.764579626	2.015434087	TCGA
TCGA-SC-A6LR-01	0.0452336279739908	1	0	1.6437818	0.327843168762303	-3.33142851244589	0.144443537665521	11.3152172798393	2.338871	12.272866	-1.01735960883205	0.39699668400573	0.429304774439874	4860.39793124786	0.751475601	1.921567681	TCGA
TCGA-SC-AA5Z-01	-0.199722092388678	0.9009	0.0991	0.5611821	0.312537661189893	-3.54392252611012	0.118209823013782	11.6644466489685	4.29057	14.39827	-1.25464750420221	0.37201319635093	0.886240392781078	4833.51314939008	0.695862574	1.400987075	TCGA
TCGA-SH-A7BC-01	-0.240767863044626	0.8032	0.1968	1.2358295	0.363556019764592	-3.03555528636698	0.187035201912541	13.0025970388551	3.58462	13.95424	-0.672154536664582	0.440439241984322	0.964934151753497	4910.56529622512	0.756346385	1.897340239	TCGA
TCGA-SH-A7BD-01	-0.144917562273052	1	0	4.470504	0.373317800184791	-2.8686009676478	0.199337856672299	10.6772676863301	2.747461	12.248577	-0.245621700825981	0.494523352145631	0.120278176126563	4869.49748329092	0.796159958	2.383722209	TCGA
TCGA-SH-A9CT-01	-0.413967814190881	0.9129	0.0871	2.9552548	0.349656529948178	-3.05141686970103	0.195522425566075	12.2209094166613	2.52979	13.28318	-1.70898548942087	0.330021332393228	0.325999535154277	4912.29537352282	0.669153887	1.237989887	TCGA
TCGA-SH-A9CU-01	-0.045461223493903	1	0	1.184381	0.332342425581489	-2.87072348871484	0.200569219008879	12.209633874326	2.607377	12.551229	-1.61614537149191	0.34379992268186	0.936410927325884	4886.63233047342	0.677860855	1.285550513	TCGA
TCGA-TS-A7OU-01	-0.0056263798756007	1	0	2.3317733	0.34945567026875	-3.37243783962721	0.156864355148273	10.1949084395652	3.46079	13.00799	-0.663047399945686	0.455620340674704	0.119329443248925	4815.22311527155	0.74920169	1.849572053	TCGA
TCGA-TS-A7OY-01	-0.636698415450816	0.4981	0.5019	0.08575924	0.340577672438035	-2.91242838948932	0.190328794862673	13.1575538423975	5.263472	14.820444	-0.815156592320756	0.433565889849295	0.160736724650255	4896.31725904227	0.740460982	1.795444596	TCGA
TCGA-TS-A7OZ-01	-0.324071973245448	0.2642	0.1405	0.8507222	0.357168681958784	-2.69769071409391	0.202770778118961	14.0462520029815	2.75285	13.79995	-1.20386211664758	0.372669211147058	0.259197246220223	4964.49534967326	0.691615627	1.354995482	TCGA
TCGA-TS-A7P0-01	-0.200707289671837	0.787	0	1.184381	0.351906158357771	-2.96733618680882	0.188710302505231	12.0693463221653	3.420073	13.251644	-1.31207523610404	0.366172101230417	0.94917361360885	4848.339239893	0.730805589	1.754731281	TCGA
TCGA-TS-A7P1-01	-0.254210071342116	0.7972	0.2028	-0.2989032	0.366247539468927	-2.8934448705437	0.196330353655151	13.9558674106952	2.22194	13.38606	-1.22035387796236	0.376266067523568	0.192904112458769	4969.38282968099	0.743959616	1.856730344	TCGA
TCGA-TS-A7P3-01	-0.475903624380052	0.4157	0.2646	1.184381	0.34909412284578	-3.45914715691583	0.145309189900308	12.3073035924406	5.580688	15.164685	-1.0731978520466	0.407345044087323	0.0765872765414485	4866.70129969256	0.750584558	1.878423006	TCGA
TCGA-TS-A7P6-01	-0.465183032641023	0.6738	0.3262	0.088429324	0.34909412284578	-3.08423737106013	0.178288960658108	12.5384634771384	5.071124	14.534181	-1.32829995518501	0.367921012941523	0.357027381807209	4917.42497822084	0.727024005	1.688898757	TCGA
TCGA-TS-A7P8-01	-0.210219131268366	0.8071	0.1424	1.184381	0.340135781143293	-3.08121546450611	0.17698945853552	11.7622399774374	2.60669	13.29212	-0.595929879282751	0.451477590641448	0.000163747847792134	4856.95665073438	0.730806975	1.771246406	TCGA
TCGA-TS-A7PB-01	-0.12637740040822	1	0	1.184381	0.37906238701643	-2.81619066376331	0.200158868081142	11.4721217005053	3.059529	13.024612	-0.562467571289601	0.460463122497452	0.107278281199282	4915.07953532423	0.781880537	2.154403633	TCGA
TCGA-TS-A8AI-01	-0.557324132374748	0.516	0.484	0.5969501	0.368939059173262	-2.58616747123845	0.214939614449133	12.9226299353732	4.14439	14.80335	-1.20482168346135	0.376329662340675	0.253725624258546	4949.44885684433	0.71354657	1.544989161	TCGA
TCGA-TS-A8AS-01	-0.193611275126464	1	0	1.184381	0.327160245852248	-3.23515928130069	0.140465548836074	8.80465278295081	2.652132	12.419495	-0.654368808720432	0.447997217122907	0.136659287108285	4824.07324869298	0.740461776	1.744867731	TCGA
TCGA-TS-A8AV-01	-1.0069414729651	0	0.4463	0.11105941	0.327200417788133	-3.23615585288188	0.155747443109616	12.8807696476453	4.34536	14.55387	-0.686227510784923	0.444900058665562	0.000858590566107052	4918.90728798033	0.725229498	1.608501608	TCGA
TCGA-TS-A8AY-01	-0.356871585516422	0.8374	0.0482	0.43660852	0.339613545976781	-3.52016188791934	0.139393370754794	12.8263064681955	2.70822	12.99596	-1.15799467656087	0.382807444622382	0.290838234348675	4921.14955586838	0.749191339	1.870623174	TCGA
TCGA-UD-AABZ-01	-0.214332696841951	0.8959	0.1041	0.8373362	0.340698188245692	-3.45678718344291	0.137718344954932	13.8462686512062	2.550723	12.380466	-1.11943982870737	0.405021954119256	0.956525740744253	4946.26942057828	0.714930334	1.573926099	TCGA
TCGA-UD-AAC1-01	-0.0991573639480972	0.8713	0.1287	-0.019895006	0.31201542602338	-3.79048379479274	0.098320519471762	12.0512634968413	2.71085	12.84015	-1.30123190301433	0.365377045682996	0.966927716363774	4866.32521754503	0.711351717	1.581334776	TCGA
TCGA-UD-AAC4-01	-0.344225083671269	0.9346	0.0654	1.184381	0.418350540312538	-1.54647467871503	0.328695372581751	12.9845210404578	3.676886	13.325814	-0.678470476816596	0.444949255269459	0.122259451396009	4971.58092495928	0.741360745	1.797901406	TCGA
TCGA-UD-AAC6-01	-0.113856776347639	1	0	1.184381	0.352749769011369	-2.64523729089052	0.213979624503723	13.4620877220969	3.455176	13.237483	-0.932399162228057	0.425112969920537	0.361532849016865	4906.00442703717	0.714630751	1.55631971	TCGA
TCGA-UD-AAC7-01	-0.404174283894242	0.5857	0.4143	-0.2457202	0.332021050094404	-3.57926701358326	0.125081647717512	13.145799403905	4.204709	13.671127	-1.22545829944513	0.383844813530078	0.952666547567268	4974.314812352	0.701835885	1.481038545	TCGA
TCGA-UT-A88C-01	-0.14670092117194	1	0	1.5625196	0.35009842124292	-3.08037369943385	0.158906118285975	12.3072510690787	2.80224	12.98988	-0.45223520000623	0.47115496083501	0.30320127061524	4874.11550265421	0.775439811	2.059611641	TCGA
TCGA-UT-A88D-01	-0.385202548424069	0.7326	0.2674	2.105793	0.36713132205841	-2.63620344742777	0.206804461953393	12.5931375733495	3.85849	13.92424	-0.381614892818603	0.476744517391252	0.0702132606322133	4861.61468260564	0.771040926	2.031715853	TCGA
TCGA-UT-A88E-01	-0.101789832610593	0.9206	0.0794	0.9654402	0.432531233680151	-1.06555297093599	0.394355861646842	13.1480292909148	1.65916	12.41756	-1.01997355976314	0.402241828333745	0.220435190417998	4938.58379558661	0.728029111	1.720441787	TCGA
TCGA-UT-A88G-01	-0.262010314487141	0.7419	0.2068	-0.05327357	0.352508737396055	-3.21804461973102	0.18344363166127	14.1881626946302	2.35652	13.20229	-1.11878411378842	0.388354224021651	0.964867982785257	4968.6281806217	0.736212992	1.777428712	TCGA
TCGA-UT-A97Y-01	-0.542643843699726	0.5385	0.4615	1.184381	0.341863174386374	-3.13266210525418	0.156431667284398	12.8164628674196	5.632803	14.782388	-1.14306618646646	0.387501140865576	0.183992307057295	4898.67595225755	0.737473725	1.749950811	TCGA
TCGA-YS-A95B-01	-0.389566896780239	0.8336	0.1664	-0.058918	0.327802996826417	-3.25998246770882	0.153884346094179	12.7922256493825	3.40484	14.44319	-1.89375578260007	0.314297263877345	0.207436102145749	4920.08487721925	0.718735935	1.59619993	TCGA
TCGA-YS-A95C-01	0.106620506311971	1	0	0.8924673	0.346041055718475	-2.81016613473377	0.196792785541458	11.6517426565967	2.645813	12.297488	-0.593460248690864	0.452705332390426	0.321242106260066	4840.41666808613	0.758783277	1.950743913	TCGA
TCGA-YS-AA4M-01	-0.3565717282957	0.4447	0.5553	1.184381	0.353593379664966	-2.49742271671148	0.21943747598117	14.2771432117268	3.508271	13.383277	-0.496871594872734	0.469811011397585	0.110695033115282	4972.72257898825	0.750629773	1.844730436	TCGA
TCGA-ZN-A9VO-01	-0.116835053259753	1	0	2.433393	0.356525930984614	-3.23442540399998	0.163667402901863	11.9911037045958	2.703313	12.058961	-0.52713954719125	0.467341291640781	0.227109301089831	4894.43756861839	0.733232128	1.720872219	TCGA
TCGA-ZN-A9VP-01	-0.0118834946582366	0.966	0.034	1.184381	0.330012453300125	-3.40734789643804	0.166631719361216	11.8223894384517	1.90725	12.85151	-1.39012582046812	0.348682346188841	0.442364843264084	4884.62870235791	0.65766593	1.213693917	TCGA
TCGA-ZN-A9VQ-01	-0.379207041788134	0.7315	0.2685	1.7974305	0.357690917125296	-3.5236857250692	0.146642137320462	13.4537456366693	3.62421	14.02215	-1.26398468733571	0.383872373165493	0.129890837713841	4942.25921065987	0.709370474	1.562299384	TCGA
TCGA-ZN-A9VS-01	0.01583500917167	1	0	1.184381	0.372434017595308	-2.68702884355776	0.218123418484234	11.8679169205178	1.93914	12.22901	-0.548585054882915	0.467597266890682	0.960192779251354	4896.15640330572	0.75715538	1.931196601	TCGA
TCGA-ZN-A9VU-01	0.0440224459905067	1	0	2.758983	0.366850118507211	-2.79378102559203	0.201049032959194	12.5508162117871	2.42338	12.07317	-0.401809273141746	0.478415038500409	0.172136766489271	4959.30490704937	0.751274191	1.861378148	TCGA
TCGA-ZN-A9VV-01	-0.0782014381733018	0.5151	0.4013	1.6356572	0.344956413449564	-3.47172267812776	0.151650416298411	9.95573935091855	1.74561	11.87212	-0.727308844179938	0.44858451313836	0.0305294154105792	4861.00597980815	0.733241609	1.758843648	TCGA
TCGA-ZN-A9VW-01	-0.532602446714395	0.2064	0.7936	1.184381	0.436227051781625	-1.35380317480243	0.360370571161402	13.1514097928675	4.364826	13.976007	-1.20889120608005	0.385873077706228	0.213519685450798	4990.29960133142	0.740463305	1.77796419	TCGA
M100PT	-0.171792117053895	0.7064	0	NA	NA	NA	NA	12.5420145517295	2.82329	13.14464	NA	NA	0.191388674917239	4828.74252741089	NA	NA	Bueno
M10PT	-0.776440240641505	0.0811	0.6221	NA	NA	NA	NA	13.2390823672163	4.409757	13.250148	NA	NA	0.100346208565117	4858.68569405376	NA	NA	Bueno
M11PT	-0.325330219431358	0.7235	0.2765	NA	NA	NA	NA	13.0711623277574	4.408095	13.749964	NA	NA	0.25155687527867	4817.61038409001	NA	NA	Bueno
M12PT	-0.832434971539462	0.356	0.644	NA	NA	NA	NA	12.9510458865474	5.492907	14.61358	NA	NA	0.246128273298957	4870.44998130191	NA	NA	Bueno
M13PT	-0.479414471650857	0.777	0.223	NA	NA	NA	NA	12.9438861189038	3.624733	13.363205	NA	NA	0.32421105147898	4818.33419427256	NA	NA	Bueno
M14PT	-0.124908076864909	1	0	NA	NA	NA	NA	11.4688404887225	1.50353	11.5494	NA	NA	0.86176219728688	4766.91693279596	NA	NA	Bueno
M15PT	-0.313608973642319	1	0	NA	NA	NA	NA	12.6398636817148	3.45088	13.54168	NA	NA	0.970009293741981	4812.18637965399	NA	NA	Bueno
M16PT	-0.47092297553251	0.1571	0.5023	NA	NA	NA	NA	14.3332278662016	4.11135	13.77819	NA	NA	0.211444575097492	4946.82034681877	NA	NA	Bueno
M17PT	-0.409845337990762	0.5514	0.3853	NA	NA	NA	NA	12.4152060429418	3.45369	14.19942	NA	NA	0.113675105591959	4840.42678295413	NA	NA	Bueno
M18PT	0.076709672650425	1	0	NA	NA	NA	NA	11.6392834191271	2.06148	12.53345	NA	NA	0.390762522068272	4796.79134655186	NA	NA	Bueno
M19PT	-0.224961506290723	0.6668	0.3332	NA	NA	NA	NA	11.6071589764681	3.675981	13.188392	NA	NA	0.960206442751943	4757.69538028248	NA	NA	Bueno
M1PT	-0.0616304693129675	0.8739	0.1261	NA	NA	NA	NA	12.479475024563	3.21118	13.55296	NA	NA	0.960031503086216	4777.02528509047	NA	NA	Bueno
M20PT	-0.871540548576223	0	0.9355	NA	NA	NA	NA	14.2067559827568	4.306481	12.913167	NA	NA	0.959182783978428	4946.75848911121	NA	NA	Bueno
M21PT	-0.41993488665785	0.813	0.187	NA	NA	NA	NA	13.334625443138	3.470694	13.439365	NA	NA	0.269493268881309	4823.34075339656	NA	NA	Bueno
M22PT	-0.774050386618662	0.4074	0.5926	NA	NA	NA	NA	11.3370215468722	5.903528	15.115372	NA	NA	0	4799.28038984087	NA	NA	Bueno
M23PT	-0.179905285866575	1	0	NA	NA	NA	NA	12.1506546726295	2.845106	12.455869	NA	NA	0.275321005437353	4797.00595553436	NA	NA	Bueno
M24PT	-0.759042290120766	0	0	NA	NA	NA	NA	7.86445890396381	-1.0707	11.61725	NA	NA	0	4713.64326406794	NA	NA	Bueno
M25PT	-0.257542646802419	0.8079	0.1921	NA	NA	NA	NA	13.3049280007268	3.8851	14.11785	NA	NA	0.438766739399622	4815.05261962575	NA	NA	Bueno
M26PT	-0.425753572663991	0.1864	0.8136	NA	NA	NA	NA	14.7524485496873	4.491944	13.69072	NA	NA	0.305684273860903	4955.66712147969	NA	NA	Bueno
M27PT	-0.194882542738759	1	0	NA	NA	NA	NA	12.5372808337849	2.76602	12.87967	NA	NA	0.382091802392317	4791.88649683443	NA	NA	Bueno
M28PT	-0.230607821628165	0.9341	0.0659	NA	NA	NA	NA	12.5850920621127	2.64238	12.80902	NA	NA	0.281558215915732	4834.81813764909	NA	NA	Bueno
M29PT	-0.301731436426593	0.5053	0.4947	NA	NA	NA	NA	13.8271443446894	1.99982	12.57722	NA	NA	0.441014119196122	4898.579702929	NA	NA	Bueno
M2PT	-0.444857106061354	0.4567	0.1682	NA	NA	NA	NA	13.1858879646694	3.94728	13.97045	NA	NA	0.181367944111979	4814.05070657723	NA	NA	Bueno
M30PT	-0.4522396081487	0.7173	0.2827	NA	NA	NA	NA	12.8610159222331	4.081617	13.874086	NA	NA	0.243641226712297	4820.77830954707	NA	NA	Bueno
M31PT	-0.775968454547437	0.2948	0.7052	NA	NA	NA	NA	13.4638820307726	4.118662	13.166666	NA	NA	NA	4879.71916555164	NA	NA	Bueno
M32PT	-0.0903589775885409	0.995	0	NA	NA	NA	NA	13.6360487664747	2.32823	12.51587	NA	NA	0.43320693553417	4871.26600313767	NA	NA	Bueno
M33PT	-0.210336361988846	0.6371	0.1178	NA	NA	NA	NA	11.367601841216	2.64017	14.0052	NA	NA	0.329170293383414	4782.94520626489	NA	NA	Bueno
M34PT	-0.418755960483352	0.4586	0.5414	NA	NA	NA	NA	13.0168319514069	4.854881	14.314913	NA	NA	0.969225692590627	4888.11813320868	NA	NA	Bueno
M35PT	-0.305065007901485	1	0	NA	NA	NA	NA	12.8429723682267	3.471243	13.232801	NA	NA	0.180016590061709	4829.71289633677	NA	NA	Bueno
M36PT	-0.229254908108417	1	0	NA	NA	NA	NA	9.95789235028762	2.6491	13.02978	NA	NA	0.424336896397802	4710.93080744135	NA	NA	Bueno
M37PT	-0.295284012238944	1	0	NA	NA	NA	NA	13.2005644881381	3.419676	13.139159	NA	NA	0.517764090143872	4812.7216173195	NA	NA	Bueno
M38PT	-0.754975910132276	0.0195	0.9109	NA	NA	NA	NA	13.5641784949836	7.399555	15.402938	NA	NA	0.169252317343757	4877.65659509167	NA	NA	Bueno
M39PT	-0.285503009192029	0.6557	0.3131	NA	NA	NA	NA	13.104844961132	3.42807	13.65304	NA	NA	0.301661504302384	4830.61916030318	NA	NA	Bueno
M3PT	-0.367405904959774	0.8823	0.0383	NA	NA	NA	NA	13.8702096947512	2.95334	13.58798	NA	NA	0.502211622833711	4886.03208848907	NA	NA	Bueno
M40PT	-0.34155787899153	0.5449	0.4551	NA	NA	NA	NA	13.5935430322603	3.11577	13.28007	NA	NA	0.28510375461174	4882.41878797092	NA	NA	Bueno
M41PT	-0.311232600915112	0.9589	0.0411	NA	NA	NA	NA	13.143017173742	3.912217	13.787616	NA	NA	0.238705890120007	4800.1779988692	NA	NA	Bueno
M42PT	-0.0148344582303806	1	0	NA	NA	NA	NA	10.3616771707892	2.32802	11.846524	NA	NA	0.0516383832574713	4761.79493398145	NA	NA	Bueno
M43PT	-0.479451211450928	0.7037	0.2963	NA	NA	NA	NA	13.8237253940073	3.844876	13.176925	NA	NA	0.402079661706484	4910.06732821179	NA	NA	Bueno
M44PT	-0.741078050201035	0.2993	0.7007	NA	NA	NA	NA	14.5798905120557	5.302206	14.016141	NA	NA	0.458815877075569	4918.61988476213	NA	NA	Bueno
M45PT	-0.308840799893531	0.8205	0.1795	NA	NA	NA	NA	14.1827338412509	2.730421	11.769625	NA	NA	0.428643126756294	4881.35069440992	NA	NA	Bueno
M46PT	-0.278026387453035	0.4795	0	NA	NA	NA	NA	13.904303322353	2.7856	13.66861	NA	NA	0.36226378815951	4889.16607161397	NA	NA	Bueno
M47PT	-0.46096910342979	0.8309	0.1691	NA	NA	NA	NA	12.9459780932699	3.704955	13.43414	NA	NA	0.537020622954371	4816.66155397005	NA	NA	Bueno
M48PT	-0.112702591349362	1	0	NA	NA	NA	NA	11.937245059985	2.47781	12.97923	NA	NA	0.218381314113009	4791.1563978067	NA	NA	Bueno
M49PT	-0.216933451894494	0.5667	0	NA	NA	NA	NA	12.7269520762908	2.39394	13.4262	NA	NA	0.863358688386914	4851.3748346861	NA	NA	Bueno
M4PT	-0.00795631515150306	1	0	NA	NA	NA	NA	11.3801832804963	2.15542	12.37283	NA	NA	0.13559022275038	4742.34611032428	NA	NA	Bueno
M50PT	-0.184838567916064	0.9901	0.0099	NA	NA	NA	NA	12.0274206965828	3.434787	13.283544	NA	NA	0.410310831792313	4818.69891039887	NA	NA	Bueno
M51PT	-0.437021931267636	0.5244	0.3209	NA	NA	NA	NA	13.5399347288885	3.11307	13.86631	NA	NA	0.967019209579517	4830.74654468355	NA	NA	Bueno
M52PT	0.0696292323798707	1	0	NA	NA	NA	NA	11.3046897482157	1.24998	11.78243	NA	NA	0.428852468315425	4785.82767528906	NA	NA	Bueno
M53PT	-0.45366719472931	0.811	0.189	NA	NA	NA	NA	12.6061176371315	3.69968	14.07107	NA	NA	0.121737854853788	4792.42902809627	NA	NA	Bueno
M54PT	-0.353558429343448	1	0	NA	NA	NA	NA	11.5147135514378	3.237517	12.698042	NA	NA	0.257763397808935	4786.19317467245	NA	NA	Bueno
M55PT	-1.0862098960191	0	1	NA	NA	NA	NA	13.8869533116667	6.029744	13.912215	NA	NA	0.310827505656247	4983.53459361035	NA	NA	Bueno
M56PT	-0.598907196347016	0.3997	0.6003	NA	NA	NA	NA	13.4661366072517	4.72754	14.16825	NA	NA	0.268137770137516	4869.1258574798	NA	NA	Bueno
M57PT	-0.321491792919045	0.5612	0.3156	NA	NA	NA	NA	13.6471617620507	4.824304	14.207198	NA	NA	0.262559160172091	4842.21803112115	NA	NA	Bueno
M58PT	-0.987243655085263	0	0.9456	NA	NA	NA	NA	13.1177995207786	6.788705	14.59335	NA	NA	0.258261007471054	4867.96820632587	NA	NA	Bueno
M59PT	-0.804197206637371	0.0395	0.9605	NA	NA	NA	NA	13.1993014460498	4.726122	13.774715	NA	NA	0.0815120228361013	4834.85137606419	NA	NA	Bueno
M602PT	-0.200366192037583	0.9425	0	NA	NA	NA	NA	11.3760544982055	2.34848	12.53246	NA	NA	NA	4759.51974019505	NA	NA	Bueno
M603PT	-0.258455229333613	0.8973	0	NA	NA	NA	NA	12.5737714413225	3.17442	13.28254	NA	NA	NA	4795.6276366091	NA	NA	Bueno
M604PT	-0.287208224820243	0.9813	0.0187	NA	NA	NA	NA	11.0785302636952	3.1907	13.39416	NA	NA	NA	4747.22190550701	NA	NA	Bueno
M605PT	-0.267209625726858	0.7747	0.2253	NA	NA	NA	NA	12.4220305141345	4.2919	14.34842	NA	NA	NA	4831.67773804524	NA	NA	Bueno
M606PT	-0.465947040277772	0.3182	0.6818	NA	NA	NA	NA	14.022356105541	3.525109	13.119792	NA	NA	NA	4937.58218624412	NA	NA	Bueno
M607PT	-0.46652222187602	0.6862	0	NA	NA	NA	NA	11.7440087636801	2.758582	12.675806	NA	NA	NA	4818.391204983	NA	NA	Bueno
M608PT	-0.105287780396825	1	0	NA	NA	NA	NA	11.7329474066201	2.88406	12.93084	NA	NA	NA	4765.27995689263	NA	NA	Bueno
M60PT	-0.0982043769951141	1	0	NA	NA	NA	NA	14.1205723970339	2.792128	12.562196	NA	NA	0.349557117196042	4908.12207704989	NA	NA	Bueno
M610PT	-0.933816653776973	0	0.9585	NA	NA	NA	NA	12.3858829453033	7.193039	15.40379	NA	NA	NA	4786.14726784033	NA	NA	Bueno
M611PT	-0.379055789285235	0.7099	0.2901	NA	NA	NA	NA	12.0855635605015	3.91326	14.1167	NA	NA	NA	4789.55866739222	NA	NA	Bueno
M612PT	-0.415795280361113	0.9393	0.0607	NA	NA	NA	NA	11.6235767843385	3.566799	13.041271	NA	NA	NA	4819.93293534786	NA	NA	Bueno
M613PT	-0.245767392333289	0.5961	0.2692	NA	NA	NA	NA	12.2942344756217	3.71304	14.01919	NA	NA	NA	4814.98328664766	NA	NA	Bueno
M615PT	-0.514104105562116	0.3912	0.244	NA	NA	NA	NA	13.2255493987308	3.85993	14.30239	NA	NA	NA	4834.58276246684	NA	NA	Bueno
M619PT	-0.163648043106928	1	0	NA	NA	NA	NA	12.8909743926869	2.87394	12.88606	NA	NA	NA	4826.06703269449	NA	NA	Bueno
M61PT	-0.356267302490712	0.6076	0.2746	NA	NA	NA	NA	12.3325452182673	4.263838	13.733985	NA	NA	0.146199184871202	4806.01801481643	NA	NA	Bueno
M620PT	-0.165376899370723	0.9602	0	NA	NA	NA	NA	10.1796844625823	4.186306	14.097335	NA	NA	NA	4725.03910442549	NA	NA	Bueno
M623PT	-0.497730877854354	0.2095	0.5143	NA	NA	NA	NA	13.8467269038864	3.347533	13.048568	NA	NA	NA	4878.48861503878	NA	NA	Bueno
M624PT	-0.681177535542368	0.4163	0.5449	NA	NA	NA	NA	12.5873566820204	5.647452	15.164215	NA	NA	NA	4795.21845516609	NA	NA	Bueno
M625PT	-0.376978502414474	0.7956	0.2044	NA	NA	NA	NA	12.1028472526802	2.4611	12.64582	NA	NA	NA	4829.24789521032	NA	NA	Bueno
M627PT	-0.380013071223919	0.4822	0.0069	NA	NA	NA	NA	13.3252273886874	3.18522	13.90733	NA	NA	NA	4848.94303109565	NA	NA	Bueno
M628PT	-0.421026483760196	1	0	NA	NA	NA	NA	10.638136671964	2.98143	13.09394	NA	NA	NA	4735.18908956715	NA	NA	Bueno
M629PT	-0.572404363252986	0.6137	0.3863	NA	NA	NA	NA	11.3294041942908	4.455643	14.112747	NA	NA	NA	4786.86485244956	NA	NA	Bueno
M62PT	-0.832315154394273	0.1536	0.7963	NA	NA	NA	NA	11.3107369300755	6.729594	15.166427	NA	NA	0.897387766938837	4749.03500993968	NA	NA	Bueno
M630PT	-0.267133137141668	0.868	0.132	NA	NA	NA	NA	13.3316924967526	4.067609	12.781914	NA	NA	NA	4891.26279219429	NA	NA	Bueno
M631PT	-0.123371976875538	0.9161	0	NA	NA	NA	NA	11.5246534974656	2.34082	12.67751	NA	NA	NA	4797.31656040638	NA	NA	Bueno
M635PT	-0.165412793218211	0.6481	0.2913	NA	NA	NA	NA	11.6781586580914	2.46029	13.13437	NA	NA	NA	4825.01591320545	NA	NA	Bueno
M636PT	-0.254355407413758	0.9867	0.0133	NA	NA	NA	NA	11.6322505390955	3.851751	13.675932	NA	NA	NA	4816.17318207041	NA	NA	Bueno
M638PT	-0.576016438858411	0.5465	0.3679	NA	NA	NA	NA	12.5044325203501	4.868239	14.745764	NA	NA	NA	4808.43117281969	NA	NA	Bueno
M639PT	-0.208094616164064	1	0	NA	NA	NA	NA	11.7175389112464	2.63462	13.14491	NA	NA	NA	4813.14639080234	NA	NA	Bueno
M63PT	-0.927853260771817	0	0.9993	NA	NA	NA	NA	13.3897607934546	6.638275	15.231442	NA	NA	0.263133321882766	4838.28277975989	NA	NA	Bueno
M641PT	-0.432633570557439	0.7543	0.2457	NA	NA	NA	NA	12.0123571506675	4.4846	14.56694	NA	NA	NA	4772.28466647914	NA	NA	Bueno
M642PT	-0.369963603649002	0.6343	0.3578	NA	NA	NA	NA	13.0456165259815	4.946694	14.527852	NA	NA	NA	4859.76698759353	NA	NA	Bueno
M643PT	-0.443620026566501	0.5599	0.4401	NA	NA	NA	NA	13.3822072166603	4.893728	14.66518	NA	NA	NA	4837.40483185178	NA	NA	Bueno
M646PT	-0.198335924077292	1	0	NA	NA	NA	NA	11.1259486485758	3.168797	13.100652	NA	NA	NA	4733.59526473152	NA	NA	Bueno
M647PT	-0.320038105306095	0.8143	0.1857	NA	NA	NA	NA	13.0822605446379	3.622412	13.364558	NA	NA	NA	4861.94942714308	NA	NA	Bueno
M648PT	-0.540350415500767	0.5523	0.1996	NA	NA	NA	NA	11.7610094899122	3.9129	13.890198	NA	NA	NA	4805.81929341225	NA	NA	Bueno
M64PT	-0.128170978818929	0.6993	0	NA	NA	NA	NA	13.1165568079555	2.50447	12.74114	NA	NA	0.502176984219682	4833.45868015065	NA	NA	Bueno
M651PT	-1.01669084550418	0	1	NA	NA	NA	NA	13.5236688135953	5.24595	13.44744	NA	NA	NA	4953.46321091403	NA	NA	Bueno
M653PT	-0.324939581419158	0.8502	0.1498	NA	NA	NA	NA	12.8991305186965	4.749803	14.456724	NA	NA	NA	4822.90918046345	NA	NA	Bueno
M656PT	-0.176806238821193	0.9461	0.0166	NA	NA	NA	NA	11.1347350487565	3.56155	13.7147	NA	NA	NA	4820.2157865786	NA	NA	Bueno
M657PT	-0.197034832350194	1	0	NA	NA	NA	NA	11.043900666887	2.69813	13.57295	NA	NA	NA	4763.85587160112	NA	NA	Bueno
M658PT	-0.120885613227467	1	0	NA	NA	NA	NA	12.0376890727041	2.56347	13.10343	NA	NA	NA	4751.74773420648	NA	NA	Bueno
M659PT	-0.227568468459743	0.7707	0.2198	NA	NA	NA	NA	11.4649321928979	2.96428	13.84755	NA	NA	NA	4825.46283320463	NA	NA	Bueno
M65PT	-0.515201449012865	0.0223	0.8569	NA	NA	NA	NA	14.3697174023694	5.57636	13.703452	NA	NA	0.909139813041369	4936.87265223104	NA	NA	Bueno
M660PT	-0.558878349201491	0.1982	0.3483	NA	NA	NA	NA	13.2124682378613	4.354648	14.094256	NA	NA	NA	4839.24341567415	NA	NA	Bueno
M661PT	-0.0162855870573178	1	0	NA	NA	NA	NA	10.501015974933	2.25399	12.30174	NA	NA	NA	4731.22400392081	NA	NA	Bueno
M662PT	-0.26291598131931	0.9687	0.0313	NA	NA	NA	NA	11.9442769125153	4.51032	13.6439	NA	NA	NA	4801.60596626923	NA	NA	Bueno
M665PT	-0.241555143389262	0.9505	0.0021	NA	NA	NA	NA	11.4457791272162	2.58949	13.06627	NA	NA	NA	4766.18022785315	NA	NA	Bueno
M667PT	-0.894952081765451	0	1	NA	NA	NA	NA	15.0574606667786	4.627704	13.168467	NA	NA	NA	4932.02065990621	NA	NA	Bueno
M66PT	-0.85412652859024	0	1	NA	NA	NA	NA	13.8251787784232	4.430426	12.882458	NA	NA	0.609048825477541	4923.48136069927	NA	NA	Bueno
M670PT	-0.593694762949019	0.4591	0.2436	NA	NA	NA	NA	13.0532466059386	5.139422	14.290235	NA	NA	NA	4811.42504431879	NA	NA	Bueno
M671PT	-0.602756779091331	0.466	0.4631	NA	NA	NA	NA	11.962894795952	5.117948	14.499091	NA	NA	NA	4780.68105926358	NA	NA	Bueno
M672PT	-0.191161405692372	1	0	NA	NA	NA	NA	12.2584519864681	1.98551	13.13161	NA	NA	NA	4811.52956094111	NA	NA	Bueno
M673PT	-0.476866805517271	0.5514	0.4486	NA	NA	NA	NA	12.6053568754622	4.858932	14.362244	NA	NA	NA	4827.44449689501	NA	NA	Bueno
M674PT	-0.882885295770286	0	0.9273	NA	NA	NA	NA	12.892507618992	6.212722	14.426518	NA	NA	NA	4819.97414706945	NA	NA	Bueno
M675PT	-0.329104654859148	0.4402	0.4057	NA	NA	NA	NA	13.3682561394347	3.35223	14.05762	NA	NA	NA	4892.92096933217	NA	NA	Bueno
M676PT	-0.442034396351711	0.1409	0.3071	NA	NA	NA	NA	13.6898874273812	3.376495	12.943101	NA	NA	NA	4987.40882597981	NA	NA	Bueno
M677PT	-0.575081393741351	0.6283	0.3306	NA	NA	NA	NA	12.5614259161969	4.62364	14.63022	NA	NA	NA	4774.21422577152	NA	NA	Bueno
M678PT	-0.399736714332461	0.7074	0.2368	NA	NA	NA	NA	12.6135126915454	3.23191	13.98573	NA	NA	NA	4790.38823052302	NA	NA	Bueno
M679PT	-0.324272123220254	0.8243	0.1757	NA	NA	NA	NA	11.1827297544937	3.545478	13.178984	NA	NA	NA	4753.11099055786	NA	NA	Bueno
M67PT	-0.556736638779355	0.6798	0.3052	NA	NA	NA	NA	12.4207654921183	4.935529	14.462014	NA	NA	0.12437637764939	4810.87649102265	NA	NA	Bueno
M680PT	-1.15687629195826	0	1	NA	NA	NA	NA	13.2335827618764	5.10535	14.396718	NA	NA	NA	4856.3852464869	NA	NA	Bueno
M681PT	-0.0315806996046592	1	0	NA	NA	NA	NA	12.4556304075397	2.622026	12.410062	NA	NA	NA	4849.18477721786	NA	NA	Bueno
M682PT	-1.025354750564	0.0343	0.9029	NA	NA	NA	NA	12.1772930046683	7.048013	15.368422	NA	NA	NA	4867.98138730254	NA	NA	Bueno
M683PT	0.0874381800895801	1	0	NA	NA	NA	NA	10.5867483661031	1.17704	11.36788	NA	NA	NA	4790.1609717311	NA	NA	Bueno
M688PT	-0.333266465576295	0.3172	0.6828	NA	NA	NA	NA	12.7091536268162	4.3532	13.67341	NA	NA	NA	4869.87617987404	NA	NA	Bueno
M68PT	-0.132475394603391	1	0	NA	NA	NA	NA	11.0678991390933	2.297305	11.985622	NA	NA	0.183627880514533	4792.91048519758	NA	NA	Bueno
M691PT	-0.721998890222507	0.1854	0.699	NA	NA	NA	NA	11.1776236689695	5.653873	14.197512	NA	NA	NA	4833.25342568166	NA	NA	Bueno
M692PT	-0.14356823287883	0.7002	0.1303	NA	NA	NA	NA	13.0580508331341	2.2975	13.20855	NA	NA	NA	4843.54021226515	NA	NA	Bueno
M693PT	-0.427189553689082	0	0	NA	NA	NA	NA	8.36674798846393	0.561720000000001	12.55554	NA	NA	NA	4675.81688035451	NA	NA	Bueno
M695PT	0.000252729171905627	1	0	NA	NA	NA	NA	9.7450665001092	1.648834	11.644823	NA	NA	NA	4724.84638161285	NA	NA	Bueno
M696PT	-0.237235965476781	0.9956	0	NA	NA	NA	NA	11.9774455790869	2.694327	12.39605	NA	NA	NA	4787.5143307914	NA	NA	Bueno
M697PT	-0.463778143300413	0.9317	0.0683	NA	NA	NA	NA	12.6872621883535	4.288679	13.596741	NA	NA	NA	4814.51286976737	NA	NA	Bueno
M698PT	-0.148504810137297	0.9894	0.0106	NA	NA	NA	NA	12.8129877069654	3.128964	12.613558	NA	NA	NA	4843.3072954125	NA	NA	Bueno
M699PT	-0.386531594591763	0.6888	0.2371	NA	NA	NA	NA	12.5458455883083	3.177671	13.035624	NA	NA	NA	4825.95689297402	NA	NA	Bueno
M69PT	-0.371130614701092	0.6213	0.2306	NA	NA	NA	NA	14.1965080596952	0.94022	12.02764	NA	NA	0.940164928729671	4967.08921037667	NA	NA	Bueno
M6PT	-0.942077266711071	0	0.8252	NA	NA	NA	NA	14.0125985792843	6.633275	15.093943	NA	NA	0.207930499418742	4888.90338172894	NA	NA	Bueno
M700PT	-0.465762614822242	0.7225	0.2654	NA	NA	NA	NA	12.6082382695813	4.481897	13.965271	NA	NA	NA	4828.59643047831	NA	NA	Bueno
M701PT	-0.788358850975145	0.4141	0.5833	NA	NA	NA	NA	12.7520178785857	4.841755	13.592294	NA	NA	NA	4852.54309277045	NA	NA	Bueno
M702PT	0.250742744446833	1	0	NA	NA	NA	NA	9.34482578878617	1.20471	11.136172	NA	NA	NA	4737.10507343102	NA	NA	Bueno
M704PT	-0.771011491720649	0.1067	0.7658	NA	NA	NA	NA	13.0962481515251	5.530552	14.18749	NA	NA	NA	4903.54634309002	NA	NA	Bueno
M706PT	-0.158216203145919	0.8495	0.1305	NA	NA	NA	NA	10.9627934998371	3.23997	13.51517	NA	NA	NA	4782.15837626147	NA	NA	Bueno
M707PT	-0.092325473274516	0.9961	0.0039	NA	NA	NA	NA	12.8562274533223	1.90368	12.44737	NA	NA	NA	4831.77237453692	NA	NA	Bueno
M708PT	-0.0694391150860534	1	0	NA	NA	NA	NA	10.2516352631535	2.764755	12.395439	NA	NA	NA	4775.9001131998	NA	NA	Bueno
M709PT	-0.0693677619761265	0.9713	0.0287	NA	NA	NA	NA	12.3485045579873	3.102339	12.843505	NA	NA	NA	4829.02475543973	NA	NA	Bueno
M70PT	-0.326680609006022	0.4954	0	NA	NA	NA	NA	13.1143194776038	2.07478	12.88134	NA	NA	0.137732608619365	4827.52113186397	NA	NA	Bueno
M710PT	-0.39550753611102	1	0	NA	NA	NA	NA	11.5713454625264	2.95764	13.07469	NA	NA	NA	4776.03749685222	NA	NA	Bueno
M711PT	-0.395293095682365	0.6636	0.3364	NA	NA	NA	NA	13.0348406955641	3.05297	13.45878	NA	NA	NA	4877.17400403221	NA	NA	Bueno
M712PT	-0.187521596591419	1	0	NA	NA	NA	NA	11.7990193283882	1.98407	12.10036	NA	NA	NA	4813.61931389795	NA	NA	Bueno
M713PT	-0.482126344610053	0.2315	0	NA	NA	NA	NA	12.9458497434297	1.44121	12.22334	NA	NA	NA	4868.01442812346	NA	NA	Bueno
M715PT	-0.229644995020391	0.6909	0	NA	NA	NA	NA	11.9848591670594	2.56532	12.6913	NA	NA	NA	4806.23245310818	NA	NA	Bueno
M716PT	-0.18988492724746	0.8927	0.0723	NA	NA	NA	NA	11.723658342859	3.490502	13.287968	NA	NA	NA	4825.58213671563	NA	NA	Bueno
M717PT	-0.0888452532828022	1	0	NA	NA	NA	NA	11.1069296511692	2.18268	12.039656	NA	NA	NA	4820.17990181545	NA	NA	Bueno
M718PT	-0.273566133212977	0.8423	0	NA	NA	NA	NA	11.4341672430551	1.96681	13.03553	NA	NA	NA	4807.83818702528	NA	NA	Bueno
M71PT	-0.148700800683746	1	0	NA	NA	NA	NA	11.5803580935675	2.480072	12.36362	NA	NA	0.329595065636461	4771.69675987548	NA	NA	Bueno
M72PT	-0.110042145893382	1	0	NA	NA	NA	NA	11.5775061474609	1.891171	11.584465	NA	NA	0.312881842212773	4759.23165259429	NA	NA	Bueno
M73PT	-0.10286937119314	1	0	NA	NA	NA	NA	11.7948473771396	2.99473	13.31303	NA	NA	0.109360495601022	4795.71176609316	NA	NA	Bueno
M74PT	-0.37687790766042	0.8696	0.0848	NA	NA	NA	NA	13.0577130080291	4.139652	13.805577	NA	NA	0.251674757984729	4807.86031937478	NA	NA	Bueno
M75PT	-0.986341114716851	0	1	NA	NA	NA	NA	14.2886461347211	5.64906	13.67378	NA	NA	0.649217604700732	4899.89601227246	NA	NA	Bueno
M76PT	-0.148277920223823	0.9616	0	NA	NA	NA	NA	11.9835488898717	3.02006	13.95272	NA	NA	0.1964006513738	4798.4828280752	NA	NA	Bueno
M77PT	-0.716428826319492	0.0189	0.9233	NA	NA	NA	NA	14.7763355583014	6.556088	14.767869	NA	NA	0.841662542318853	4874.91850076885	NA	NA	Bueno
M78PT	NA	NA	NA	NA	NA	NA	NA	NA	NA	NA	NA	NA	0.132095347127482	NA	NA	NA	Bueno
M79PT	-0.554909334845649	0.6406	0.3578	NA	NA	NA	NA	12.6711496769868	3.70917	13.77722	NA	NA	0.364838258588589	4852.42782053513	NA	NA	Bueno
M7PT	-0.631406360113038	0.4754	0.5246	NA	NA	NA	NA	12.4544394144027	5.450798	14.609939	NA	NA	0.240975582050252	4800.66260420163	NA	NA	Bueno
M80PT	-0.184961580321191	1	0	NA	NA	NA	NA	13.0031778287426	2.9329	13.14816	NA	NA	0.249089759041402	4826.83377445584	NA	NA	Bueno
M81PT	-0.138802611998085	0.9357	0	NA	NA	NA	NA	12.8205269088164	2.10205	13.02317	NA	NA	0.182132794004797	4832.63082185612	NA	NA	Bueno
M82PT	-0.641394860411522	0.5682	0.4166	NA	NA	NA	NA	13.9763780993544	4.371543	13.343397	NA	NA	0.242965435492022	4919.56092973468	NA	NA	Bueno
M83PT	-0.159055816491436	0.7394	0	NA	NA	NA	NA	11.3574945591399	2.56846	12.65922	NA	NA	0.296977210279965	4772.08359611641	NA	NA	Bueno
M84PT	-0.169166047594555	0.2997	0	NA	NA	NA	NA	12.725344038537	2.85097	13.36854	NA	NA	0.318338747232371	4785.92692077177	NA	NA	Bueno
M85PT	-0.323546511537468	0.8258	0.1742	NA	NA	NA	NA	13.540212450282	2.88678	13.4435	NA	NA	0.246084704555545	4872.62243233375	NA	NA	Bueno
M86PT	-0.435813907712061	0.8356	0.1644	NA	NA	NA	NA	13.3938981628676	3.02201	13.50551	NA	NA	0.214285873058115	4884.66325231364	NA	NA	Bueno
M87PT	-0.5413268891097	0.6061	0.3939	NA	NA	NA	NA	12.5882738567656	4.044541	13.773298	NA	NA	0.343775167684751	4844.15606240677	NA	NA	Bueno
M88PT	-0.838669860491242	0.1018	0.7267	NA	NA	NA	NA	12.3639405619321	3.221194	13.216706	NA	NA	0.335962280860645	4815.97861432177	NA	NA	Bueno
M89PT	0.0794896600016846	1	0	NA	NA	NA	NA	11.7574889994272	2.793255	12.378278	NA	NA	0.142438577851266	4776.72898937138	NA	NA	Bueno
M8PT	-0.889762999152225	0.1147	0.7383	NA	NA	NA	NA	11.2030645339622	6.900737	15.287036	NA	NA	0	4760.35926681078	NA	NA	Bueno
M90PT	-0.595278079996784	0.5147	0.4851	NA	NA	NA	NA	12.373844971859	4.66743	14.68945	NA	NA	0.282834367780366	4817.28446067035	NA	NA	Bueno
M91PT	-0.484826230061684	0.3537	0.6463	NA	NA	NA	NA	14.2550909976193	4.277144	13.802321	NA	NA	0.372358413980504	4919.59252831606	NA	NA	Bueno
M92PT	-0.0886550022362838	1	0	NA	NA	NA	NA	12.2434047471924	3.253095	13.234637	NA	NA	0.841797685845966	4812.46767169741	NA	NA	Bueno
M93PT	-0.189628872950836	1	0	NA	NA	NA	NA	11.7506702067025	2.73511	12.79287	NA	NA	0.371124681618829	4765.39412269169	NA	NA	Bueno
M94PT	-0.212647403773693	1	0	NA	NA	NA	NA	11.4597380575757	2.971078	12.942663	NA	NA	0.224092795156966	4782.76748108345	NA	NA	Bueno
M95PT	-0.313256019885811	0.8831	0.0669	NA	NA	NA	NA	13.7166377703591	2.32828	12.81153	NA	NA	0.443554126295506	4860.24371596522	NA	NA	Bueno
M96PT	-1.02558885450092	0	1	NA	NA	NA	NA	13.5362521803482	6.12734	14.67863	NA	NA	0.944384646724279	4891.90779156203	NA	NA	Bueno
M97PT	-0.133354138356621	0.8112	0.1888	NA	NA	NA	NA	11.6950880191499	2.437717	12.281683	NA	NA	0.802003642661142	4784.13277927582	NA	NA	Bueno
M98PT	-0.395933693183854	0.8792	0.1208	NA	NA	NA	NA	13.1581015562358	3.41615	13.49013	NA	NA	0.916369837109893	4834.39755809626	NA	NA	Bueno
M99PT	-0.842165516436817	0	0.362	NA	NA	NA	NA	13.4920950837757	2.757664	12.705296	NA	NA	0.464983409775155	4865.36204056158	NA	NA	Bueno
M9PT	0.0202507294571187	1	0	NA	NA	NA	NA	13.0843169588376	2.38114	12.83988	NA	NA	0.960668356540467	4888.32173764686	NA	NA	Bueno

## Sheet: S8 Methylation NMF
Table S8: NMF of methylation data in the MESOMICS cohort and replication in the TCGA cohort.
MESOMICS						TCGA
Sample	LMC1 proportion	LMC2 proportion	LMC3 proportion			Sample	LMC1 proportion	LMC2 proportion	LMC3 proportion
MESO_001_T	0.378969	0.319771	0.301261			TCGA-3H-AB3M-01	0.0534895	0.391563	0.554947
MESO_002_T2	0.310876	0.576997	0.112128			TCGA-3H-AB3S-01	0.0734013	0.505084	0.421515
MESO_003_T2	0.448225	0.237698	0.314077			TCGA-3H-AB3T-01	0.587093	0.166188	0.246718
MESO_004_T	0.0350064	0.534386	0.430608			TCGA-3H-AB3U-01	0.023583	0.693404	0.283013
MESO_005_T	0.426661	0.184538	0.3888			TCGA-3H-AB3X-01	0.24168	0	0.75832
MESO_006_T	0.505061	0	0.494939			TCGA-3U-A98D-01	0.264506	0.124983	0.610511
MESO_007_T	0.145541	0.176475	0.677984			TCGA-3U-A98E-01	0.16367	0.759021	0.0773083
MESO_008_T1	0.405073	0	0.594927			TCGA-3U-A98F-01	0.228295	0.327538	0.444168
MESO_009_T	0.265704	0.440518	0.293778			TCGA-3U-A98G-01	0.631118	0	0.368882
MESO_010_T	0.516527	0	0.483473			TCGA-3U-A98H-01	0.539773	0.298548	0.161679
MESO_011_T	0.465242	0.0569769	0.477781			TCGA-3U-A98I-01	0.363375	0.150468	0.486157
MESO_012_T	0.0799934	0.697178	0.222829			TCGA-3U-A98J-01	0.371984	0.129674	0.498342
MESO_013_T	0.394544	0.0429937	0.562462			TCGA-LK-A4NW-01	0.350492	0.504958	0.14455
MESO_014_T	0.449381	0.10691	0.443709			TCGA-LK-A4NZ-01	0.3445	0.383696	0.271804
MESO_015_T	0.167512	0.210932	0.621555			TCGA-LK-A4O0-01	0.600364	0.101619	0.298017
MESO_016_T	0.139455	0.181045	0.6795			TCGA-LK-A4O2-01	0.432912	0.368774	0.198313
MESO_017_T	0.277308	0.245785	0.476907			TCGA-LK-A4O5-01	0.225117	0.306066	0.468817
MESO_018_T	0.43363	0.000951389	0.565419			TCGA-LK-A4O6-01	0.455121	0.312475	0.232404
MESO_019_T	0.873613	0.126387	0			TCGA-LK-A4O7-01	0	0.256373	0.743627
MESO_020_T	0.104386	0.429495	0.466119			TCGA-MQ-A4KX-01	0.53127	0.46873	0
MESO_021_T	0.396838	0.148338	0.454824			TCGA-MQ-A4LC-01	0.310284	0.543359	0.146358
MESO_022_T	0.152957	0.413202	0.43384			TCGA-MQ-A4LJ-01	0.178658	0.142617	0.678725
MESO_023_T	0.266263	0.545219	0.188517			TCGA-MQ-A4LM-01	0.67095	0.162725	0.166326
MESO_024_T	0.463113	0.422484	0.114403			TCGA-MQ-A4LP-01	0.18401	0.170068	0.645921
MESO_025_T	0.54736	0.0635159	0.389124			TCGA-MQ-A4LV-01	0.544905	0.296517	0.158579
MESO_026_T	0	0.42323	0.57677			TCGA-MQ-A6BL-01	0.728666	0.157188	0.114146
MESO_027_T	0.474374	0.130264	0.395362			TCGA-MQ-A6BQ-01	0.274229	0.4708	0.254971
MESO_028_T	0.0946968	0.25839	0.646913			TCGA-MQ-A6BR-01	0.274945	0.0295194	0.695536
MESO_029_T	0.424563	0.133959	0.441477			TCGA-MQ-A6BS-01	0.0717447	0.928255	0
MESO_030_T	0.173637	0.738693	0.0876696			TCGA-NQ-A638-01	0.203957	0.234946	0.561097
MESO_031_T	0.419858	0.234909	0.345233			TCGA-SC-A6LM-01	0.253539	0.433196	0.313264
MESO_032_T	0.29149	0.481361	0.227149			TCGA-SC-A6LN-01	0.300714	0.295943	0.403343
MESO_033_T	0.0639418	0.64338	0.292678			TCGA-SC-A6LP-01	0.513925	0.07631	0.409765
MESO_034_T	0.0951124	0.552383	0.352505			TCGA-SC-A6LQ-01	0.454016	0.260613	0.285372
MESO_035_T	0.26756	0.47674	0.2557			TCGA-SC-A6LR-01	0.190532	0.26023	0.549237
MESO_036_T	0.20467	0.459205	0.336125			TCGA-SC-AA5Z-01	0.515698	0.0131328	0.47117
MESO_037_T	0.605132	0.242115	0.152753			TCGA-SH-A7BC-01	0.426594	0.231857	0.341549
MESO_038_T	0.27368	0.394467	0.331853			TCGA-SH-A7BD-01	0	0.85301	0.14699
MESO_039_T	0.197577	0.556904	0.24552			TCGA-SH-A9CT-01	0.134337	0.0650843	0.800579
MESO_040_T	0.403778	0.201775	0.394447			TCGA-SH-A9CU-01	0.0712196	0.0883696	0.840411
MESO_041_T1	0.275225	0.421078	0.303696			TCGA-TS-A7OU-01	0.235533	0.558781	0.205686
MESO_042_T1	0.0922017	0.524241	0.383557			TCGA-TS-A7OY-01	0.673927	0.0288095	0.297263
MESO_043_T	0	0.39691	0.60309			TCGA-TS-A7OZ-01	0.331794	0.176868	0.491339
MESO_044_T	0.478545	0.383758	0.137697			TCGA-TS-A7P0-01	0.208948	0.169119	0.621932
MESO_045_T	0	0.805229	0.194771			TCGA-TS-A7P1-01	0.0883215	0.280067	0.631612
MESO_046_T	0.558382	0	0.441618			TCGA-TS-A7P3-01	0.253916	0.31879	0.427294
MESO_047_T	0.296939	0.56103	0.142032			TCGA-TS-A7P6-01	0.290995	0.152012	0.556993
MESO_048_T1	0.492183	0.136878	0.370939			TCGA-TS-A7P8-01	0.900339	0.0769902	0.0226709
MESO_049_T	0.115942	0.369537	0.514521			TCGA-TS-A7PB-01	0.259383	0.49697	0.243647
MESO_050_T	0.221727	0.676112	0.102161			TCGA-TS-A8AI-01	0.265924	0.207327	0.52675
MESO_051_T	0.346321	0.294937	0.358741			TCGA-TS-A8AS-01	0.598924	0.260657	0.140419
MESO_052_T2	0.137016	0.323785	0.539199			TCGA-TS-A8AV-01	0.849973	0.103318	0.0467094
MESO_053_T	0.308565	0.0992085	0.592226			TCGA-TS-A8AY-01	0.298108	0.161073	0.540819
MESO_054_T	0.0248461	0.492855	0.482299			TCGA-UD-AABZ-01	0.223292	0.301576	0.475132
MESO_055_T	0.311076	0.553412	0.135513			TCGA-UD-AAC1-01	0.214362	0.0659219	0.719716
MESO_056_T2	0.306715	0.17272	0.520565			TCGA-UD-AAC4-01	0.299137	0.323561	0.377301
MESO_057_T2	0.430714	0	0.569286			TCGA-UD-AAC6-01	0.294487	0.329497	0.376016
MESO_058_T2	0.197016	0.556919	0.246065			TCGA-UD-AAC7-01	0.264914	0.239619	0.495467
MESO_059_T1	0.0349975	0.498453	0.46655			TCGA-UT-A88C-01	0.428016	0.571984	0
MESO_060_T	0	0.12672	0.87328			TCGA-UT-A88D-01	0.638769	0.350975	0.0102561
MESO_061_T	0.214227	0.785773	0			TCGA-UT-A88E-01	0	0.417092	0.582908
MESO_062_T2	0	0.545914	0.454086			TCGA-UT-A88G-01	0.0816559	0.319421	0.598923
MESO_063_T	0.145219	0.47138	0.383401			TCGA-UT-A97Y-01	0.447587	0.102886	0.449526
MESO_064_T	0.542413	0.0226189	0.434968			TCGA-YS-A95B-01	0.0300525	0.056646	0.913302
MESO_065_T	0.0391986	0.453195	0.507606			TCGA-YS-A95C-01	0.214981	0.414792	0.370227
MESO_066_T	0.212259	0.48546	0.302281			TCGA-YS-AA4M-01	0.812948	0.187052	0
MESO_067_T	0.224204	0.398038	0.377758			TCGA-ZN-A9VO-01	0.250736	0.59768	0.151585
MESO_069_T	0.119917	0.426414	0.453669			TCGA-ZN-A9VP-01	0.380455	0.185572	0.433973
MESO_070_T	0.366205	0.564669	0.0691258			TCGA-ZN-A9VQ-01	0	0.386254	0.613746
MESO_071_T	0.0380624	0.0771	0.884838			TCGA-ZN-A9VS-01	0.292715	0.571757	0.135528
MESO_072_T	0.638276	0.147536	0.214188			TCGA-ZN-A9VU-01	0.341145	0.529775	0.12908
MESO_073_T	0.359945	0.180512	0.459542			TCGA-ZN-A9VV-01	0.023806	0.607212	0.368982
MESO_074_T	0.490578	0.0935144	0.415907			TCGA-ZN-A9VW-01	0.397541	0.195592	0.406867
MESO_075_T	0.252916	0.374519	0.372565
MESO_076_T	0.259825	0.366055	0.374121
MESO_077_T	0.506183	0.0448176	0.448999
MESO_078_T	0.47363	0.0706488	0.455721
MESO_079_T	0.0530852	0.866623	0.0802916
MESO_080_T	0.425833	0.116965	0.457202
MESO_081_T	0.13883	0.478654	0.382515
MESO_082_T	0.64575	0.222468	0.131782
MESO_083_T	0.352609	0.0155496	0.631841
MESO_084_T	0.131252	0.393722	0.475026
MESO_085_T	0	0.195788	0.804212
MESO_086_T	0.104644	0.452138	0.443219
MESO_087_T	0.240802	0.327398	0.431801
MESO_088_T	0.506035	0.0196591	0.474306
MESO_089_T	0	0.302099	0.697901
MESO_090_T	0.1356	0.605755	0.258645
MESO_091_T	0.458271	0.202386	0.339343
MESO_092_T	0.0716527	0.0918021	0.836545
MESO_093_T	0.318799	0.332482	0.348719
MESO_094_T1	0.248245	0.709812	0.0419438
MESO_095_T	0.444041	0.358622	0.197337
MESO_097_T	0.88322	0.11678	0
MESO_098_T	0.822409	0.17176	0.00583031
MESO_099_T	0.45549	0.504869	0.0396413
MESO_100_T	0.871249	0.0205733	0.108178
MESO_101_T	0.717849	0.269811	0.0123406
MESO_102_T	0.35166	0.219871	0.428468
MESO_103_T	0.205123	0.540961	0.253916
MESO_104_T	0.744797	0.109076	0.146128
MESO_105_T	0.779096	0.0562433	0.164661
MESO_106_T	0.228683	0.771317	0
MESO_107_T	0.647326	0.352674	0
MESO_108_T	0.777545	0.222455	0
MESO_109_T	0.704806	0.261317	0.0338772
MESO_110_T	0.675504	0.213731	0.110765
MESO_111_T	0.382901	0	0.617099
MESO_112_T	0.873462	0.0340821	0.0924561
MESO_113_T	0.61471	0.369328	0.0159621
MESO_114_T	0.527379	0.432211	0.0404102
MESO_115_T	0.254403	0.303251	0.442346
MESO_116_T	0.302124	0.290816	0.40706
MESO_117_T	0.562254	0.286318	0.151428
MESO_118_T	0.59969	0.0765631	0.323747
MESO_119_T	0.269739	0.294399	0.435862
MESO_120_T	0.311813	0.414509	0.273677
MESO_121_T	0.384024	0.164604	0.451372
MESO_122_T	0.342299	0.456729	0.200971
MESO_123_T	0.311226	0.230105	0.458668
MESO_124_T	0.303276	0.45871	0.238014

## Sheet: S9 DEGs WGD
Table S9: Differential expression analysis between WGD- and WGD+ samples in the MESOMICS cohort and replication in the TCGA cohort
MESOMICS
Genes down-regulated in WGD+ samples
Gene	Gene_name	Difference between WGD+ and WGD- (TPM)	Ratio between WGD+ and WGD- (log2 fold change)	Mean gene expression (model intercept, in TPM)	Difference between CNV levels (TPM)	Difference between purity of 1 and 0 (TPM)	Mean gene expression (intercept, in log2)	Ratio between CNV levels (log2 fold change)	Ratio between purity 1 and 0 (log2 fold change)	Intercept StdError	CNVeffect_StdError	WGD+ vs WGD- StdError	purity_StdError	Mean gene expression Tstat	CNVeffect_Tstat	WGD+ vs WGD- Tstat	purity_Tstat	Gene expression (intercept) Pvalue	CNVeffect_Pvalue	WGD+ vs WGD- Pvalue	purity_Pvalue	Gene expression (intercept) FDR (q-value)	CNVeffect_FDR	WGD+ vs WGD- FDR (q-value)	purity_FDR
ENSG00000166710.20	B2M	-3436.63	-1.2265	6000.31	3460.45	-2635.42	12.5511	0.656831	-0.834288	0.18954	0.190997	0.23697	0.364121	66.2186	3.43895	-5.17576	-2.29124	1.23246e-85	0.000846975	1.14219e-06	0.0240059	4.78178e-84	0.00413679	0.000130407	0.31159
ENSG00000087086.15	FTL	-2709.7	-0.650674	7463.38	2864.4	-2899.76	12.8658	0.468576	-0.709528	0.179021	0.174374	0.240105	0.338745	71.8674	2.68719	-2.70995	-2.09458	3.46669e-89	0.00841518	0.00789542	0.0386858	2.00453e-87	0.0263941	0.0379628	0.382906
ENSG00000142089.16	IFITM3	-1453.07	-0.888451	3159.18	2137.55	-199.192	11.6258	0.745369	-0.093928	0.138393	0.237566	0.253216	0.266815	84.0058	3.13753	-3.50867	-0.352034	5.50588e-96	0.00222747	0.000671555	0.725539	7.9591e-94	0.00909922	0.00766614	0.973853
ENSG00000243649.9	CFB	-1320.49	-3.275	1471.62	4628.51	-739.973	10.5242	2.05069	-1.0072	0.451511	0.891817	0.976225	0.860616	23.3088	2.29945	-3.35476	-1.17032	1.18557e-42	0.0235171	0.0011163	0.244599	3.28257e-42	0.0598699	0.010602	0.766951
ENSG00000182326.15	C1S	-927.244	-1.54818	1408.06	612.964	-494.753	10.4605	0.521067	-0.623982	0.245401	0.264571	0.381274	0.476446	42.6262	1.96948	-4.06053	-1.30966	8.12912e-67	0.0516104	9.62099e-05	0.193253	6.2619e-66	0.112271	0.00215301	0.716034
ENSG00000133112.16	TPT1	-892.564	-0.869989	1970	891.322	-30.9462	10.9447	0.538259	-0.0228312	0.184749	0.139535	0.212873	0.323161	59.2411	3.85753	-4.08689	-0.0706496	7.92851e-81	0.000200844	8.72865e-05	0.943815	1.71227e-79	0.00128668	0.00202933	0.99375
ENSG00000197747.9	S100A10	-858.037	-1.07323	1634.15	1245.32	283.014	10.6752	0.816884	0.230303	0.181735	0.211507	0.265094	0.342462	58.7406	3.8622	-4.04848	0.672495	1.83832e-80	0.000197527	0.000100573	0.50279	3.85854e-79	0.00127088	0.0022229	0.907055
ENSG00000125730.17	C3	-857.403	-2.90649	988.353	1932.96	-182.907	9.95034	1.56256	-0.294908	0.384964	0.444416	0.599908	0.737316	25.8474	3.51597	-4.8449	-0.399975	1.4184e-46	0.000655295	4.53444e-06	0.690011	4.47385e-46	0.00334458	0.000326425	0.963715
ENSG00000197746.14	PSAP	-773.635	-1.02947	1515.61	997.515	-238.295	10.5666	0.729206	-0.246607	0.111009	0.163845	0.17206	0.212744	95.1873	4.45059	-5.98317	-1.15917	1.88178e-101	2.19185e-05	3.27521e-08	0.249093	8.87655e-99	0.000217426	1.63078e-05	0.771222
ENSG00000115380.20	EFEMP1	-707.681	-2.14155	914.068	947.833	-243.293	9.83774	1.0256	-0.445901	0.369027	0.540821	0.526305	0.698075	26.6586	1.89637	-4.06904	-0.638758	9.0746e-48	0.0607402	9.32376e-05	0.524412	2.9645e-47	0.128181	0.00211021	0.917219
ENSG00000185201.16	IFITM2	-683.816	-1.45186	1076.81	931.635	139.699	10.0739	0.898695	0.17583	0.167923	0.288258	0.307248	0.323749	59.991	3.11768	-4.72538	0.543104	2.2768e-81	0.00236888	7.36959e-06	0.588243	5.22557e-80	0.00957003	0.000426994	0.933314
ENSG00000159403.18	C1R	-620.132	-1.66148	905.777	603.724	-240.547	9.8246	0.736208	-0.444727	0.212532	0.229134	0.330206	0.41263	46.2265	3.213	-5.03166	-1.07779	3.11477e-70	0.00175842	2.09481e-06	0.283671	2.97454e-69	0.00751003	0.000200131	0.798952
ENSG00000169908.12	TM4SF1	-598.501	-2.44465	732.178	1598.27	117.515	9.51802	1.66899	0.214476	0.383341	0.523328	0.63873	0.736022	24.8291	3.18919	-3.82737	0.291399	4.90312e-45	0.00189538	0.000223592	0.771338	1.46823e-44	0.00797717	0.0037248	0.977019
ENSG00000137154.13	RPS6	-553.099	-0.509155	1859	1323.24	41.5119	10.8611	0.775196	0.0318444	0.122992	0.092746	0.165234	0.230221	88.3072	8.35828	-3.08141	0.138321	3.61841e-98	3.39421e-13	0.00264898	0.890259	7.63059e-96	2.70964e-10	0.0183545	0.990223
ENSG00000142534.7	RPS11	-530.493	-0.742069	1318.24	1141.08	276.507	10.3655	0.899138	0.274524	0.118801	0.131953	0.165829	0.226459	87.2507	6.81407	-4.47491	1.21224	1.21558e-97	6.77583e-10	1.99339e-05	0.228219	2.29361e-95	6.52993e-08	0.000804763	0.750968
ENSG00000170315.14	UBB	-511.372	-0.616055	1470.37	551.077	-283.538	10.5229	0.45894	-0.308828	0.1161	0.0988713	0.140132	0.217782	90.6369	4.6418	-4.39625	-1.41806	2.62668e-99	1.03078e-05	2.70673e-05	0.159221	7.35676e-97	0.000119436	0.000973426	0.662707
ENSG00000149131.16	SERPING1	-493.331	-1.4627	773.235	538.109	-95.1267	9.59663	0.761302	-0.18913	0.251166	0.419735	0.451151	0.481847	38.2083	1.81377	-3.24214	-0.392511	2.97549e-62	0.0726532	0.00160337	0.6955	1.7655e-61	0.147912	0.0133988	0.965203
ENSG00000105372.8	RPS19	-484.203	-0.900761	1041.65	1312.29	1.5057	10.026	1.17543	0.0020819	0.164481	0.200158	0.235006	0.314412	60.9557	5.87253	-3.83292	0.00662158	4.67395e-82	5.40414e-08	0.000219229	0.99473	1.16524e-80	1.85573e-06	0.00367427	0.999171
ENSG00000108298.11	RPL19	-471.762	-0.609143	1368.75	1100.72	287.35	10.4197	0.850875	0.274748	0.124389	0.160979	0.18349	0.236647	83.7669	5.28561	-3.31975	1.161	7.33178e-96	7.15072e-07	0.0012504	0.248351	1.03482e-93	1.37973e-05	0.011418	0.770856
ENSG00000204592.9	HLA-E	-465.816	-0.943737	969.216	416.574	-314.604	9.92216	0.515371	-0.565463	0.160479	0.307671	0.353329	0.305926	61.8285	1.67507	-2.67099	-1.84836	1.13845e-82	0.0969832	0.00880377	0.0674466	3.02321e-81	0.186047	0.041033	0.479184
ENSG00000240583.12	AQP1	-464.564	-2.52196	561.498	911.414	-43.3919	9.13571	1.38973	-0.115818	0.452437	0.607658	0.750021	0.853125	20.1922	2.28703	-3.36251	-0.135758	2.0346e-37	0.0242597	0.00108849	0.89228	4.84718e-37	0.0613942	0.0104306	0.990291
ENSG00000148303.17	RPL7A	-429.057	-0.656392	1172.77	1050.46	281.82	10.1969	0.922152	0.310453	0.0967654	0.108732	0.138577	0.189669	105.378	8.48094	-4.73664	1.63681	6.5185e-106	1.83045e-13	7.04195e-06	0.104752	1.06222e-102	1.73348e-10	0.00041797	0.568132
ENSG00000111341.10	MGP	-428.585	-1.61977	634.304	326.828	-336.954	9.3113	0.598787	-1.09044	0.36847	0.38834	0.546845	0.709394	25.2702	1.54191	-2.96204	-1.53714	1.04339e-45	0.126191	0.00380255	0.127354	3.19214e-45	0.228529	0.0234794	0.612347
ENSG00000166741.7	NNMT	-389.883	-0.89985	839.16	436.25	-313.726	9.71452	0.603356	-0.674413	0.22124	0.181634	0.262948	0.420748	43.9093	3.32182	-3.42216	-1.60289	4.60828e-68	0.00124209	0.000895269	0.112051	3.8331e-67	0.00565193	0.00923343	0.580889
ENSG00000126709.15	IFI6	-375.846	-1.74751	534.253	1259.65	-330.305	9.06408	1.74561	-1.38496	0.34329	0.337118	0.453742	0.645617	26.4036	5.17805	-3.85132	-2.14518	2.1389e-47	1.13115e-06	0.00020534	0.0343123	6.90433e-47	2.0175e-05	0.00353166	0.362829
ENSG00000160932.11	LY6E	-362.571	-1.36956	590.477	884.412	50.5763	9.20818	1.31919	0.118371	0.226783	0.358823	0.397734	0.429417	40.6035	3.67644	-3.44341	0.275655	8.80856e-65	0.000379353	0.00083458	0.783371	5.99443e-64	0.0021633	0.00879991	0.978621
ENSG00000177954.14	RPS27	-352.927	-0.544322	1121.95	541.642	272.092	10.1331	0.567876	0.313016	0.147249	0.161675	0.210806	0.27834	68.8161	3.51245	-2.58211	1.12458	2.65057e-87	0.000663096	0.0112398	0.263406	1.23406e-85	0.00337575	0.0481303	0.781048
ENSG00000188257.11	PLA2G2A	-339.797	-3.97122	361.938	941.398	70.9579	8.50358	1.84552	0.257626	0.614789	0.411824	0.736639	1.13888	13.8317	4.48134	-5.391	0.22621	3.90547e-25	1.94392e-05	4.54135e-07	0.82149	7.06271e-25	0.00019686	7.82561e-05	0.983258
ENSG00000142676.14	RPL11	-332.791	-0.450366	1240.1	580.437	380.392	10.2774	0.553538	0.385704	0.131966	0.120139	0.168002	0.243507	77.8793	4.60748	-2.68071	1.58396	1.10735e-92	1.18185e-05	0.00856873	0.1163	1.01272e-90	0.000132156	0.0402812	0.588195
ENSG00000182774.13	RPS17	-316.139	-0.737858	788.615	559.669	146.829	9.62501	0.772973	0.246043	0.155723	0.204857	0.219751	0.292075	61.8084	3.77324	-3.3577	0.842396	1.17576e-82	0.000270697	0.0011057	0.401537	3.11767e-81	0.0016354	0.010548	0.871611
ENSG00000132465.11	JCHAIN	-313.897	-2.9974	357.832	192.26	-337.5	8.48716	0.618985	-4.07223	0.572721	0.51696	0.697319	1.0721	14.819	1.19735	-4.29846	-3.79838	3.4893e-27	0.233944	3.94117e-05	0.000247751	6.55478e-27	0.365824	0.0012629	0.0467944
ENSG00000143947.13	RPS27A	-308.669	-0.580974	930.164	523.652	128.749	9.86289	0.64373	0.186839	0.117566	0.166672	0.17387	0.22308	83.8922	3.86226	-3.34143	0.837542	6.30878e-96	0.000197486	0.0011657	0.404246	9.04679e-94	0.00127088	0.0109006	0.871642
ENSG00000166794.4	PPIB	-291.019	-0.613423	839.232	449.224	140.877	9.71464	0.617903	0.223626	0.116132	0.157794	0.164475	0.218664	83.6521	3.91589	-3.72958	1.02269	8.41628e-96	0.000162943	0.000315423	0.308873	1.17861e-93	0.00108498	0.0046306	0.818896
ENSG00000067560.12	RHOA	-288.383	-0.820166	664.054	440.694	41.8852	9.37733	0.733479	0.0881147	0.103402	0.0884528	0.145863	0.188139	90.6882	8.29232	-5.62285	0.468348	2.48088e-99	4.7281e-13	1.6471e-07	0.640535	7.05869e-97	2.88659e-10	4.59064e-05	0.949854
ENSG00000118849.10	RARRES1	-278.025	-3.93258	296.509	1088.93	-79.3736	8.21679	2.22038	-0.44771	0.474576	0.655897	0.788557	0.906225	17.314	3.38525	-4.98706	-0.494038	3.92969e-32	0.00101062	2.52264e-06	0.622342	8.21166e-32	0.00477854	0.000223853	0.94498
ENSG00000147604.14	RPL7	-275.014	-0.632596	773.72	580.942	158.886	9.59753	0.80725	0.269138	0.112347	0.165828	0.185644	0.21299	85.4277	4.868	-3.40757	1.26362	1.01773e-96	4.12486e-06	0.000939299	0.209247	1.70494e-94	5.6701e-05	0.00951777	0.734011
ENSG00000183255.12	PTTG1IP	-274.099	-0.936879	572.863	451.589	-51.1476	9.16456	0.837482	-0.134681	0.147106	0.19663	0.241261	0.277345	62.2991	4.25919	-3.88326	-0.485608	5.35796e-83	4.57654e-05	0.000183201	0.628286	1.50771e-81	0.0003912	0.00331036	0.94645
ENSG00000142541.17	RPL13A	-273.392	-0.641939	760.221	614.184	143.572	9.57217	0.853469	0.249273	0.123066	0.13669	0.171781	0.234589	77.7809	6.24384	-3.73695	1.0626	1.25717e-92	9.91047e-09	0.000307409	0.290475	1.13812e-90	5.16411e-07	0.00455397	0.804009
ENSG00000264230.9	ANXA8L1	-270.594	-2.12092	350.374	374.531	-218.397	8.45687	1.04677	-1.40183	0.486699	0.737911	0.737228	0.919702	17.376	1.41856	-2.87689	-1.52422	2.99e-32	0.159075	0.00489132	0.130547	6.26485e-32	0.273178	0.0278163	0.618082
ENSG00000156482.11	RPL30	-269.851	-0.624267	767.257	504.184	332.927	9.58544	0.727938	0.519395	0.150643	0.207406	0.239596	0.286598	63.63	3.50972	-2.6055	1.81228	6.54418e-84	0.000669188	0.0105457	0.0728855	2.05078e-82	0.00340289	0.0462632	0.495488
ENSG00000198242.14	RPL23A	-254.48	-0.551232	800.354	311.695	199.329	9.6463	0.474005	0.320473	0.119533	0.155801	0.178984	0.227749	80.6996	3.04237	-3.07979	1.40713	3.11459e-94	0.00298467	0.00266222	0.162428	3.4251e-92	0.0115576	0.0183964	0.66778
ENSG00000008988.9	RPS20	-252.922	-0.699726	657.118	577.83	82.4914	9.3622	0.9092	0.170367	0.129373	0.181593	0.207067	0.246241	72.3659	5.0068	-3.37923	0.691869	1.73595e-89	2.32372e-06	0.00103071	0.490591	1.03036e-87	3.59385e-05	0.0100904	0.902167
ENSG00000108654.15	DDX5	-248.267	-1.0564	477.199	325.98	-20.6642	8.90147	0.749906	-0.0637297	0.174991	0.248559	0.276888	0.320978	50.8683	3.01701	-3.81528	-0.198548	2.68833e-74	0.00322332	0.000233384	0.843011	3.45931e-73	0.0122801	0.0038387	0.984954
ENSG00000205403.13	CFI	-238.416	-2.0642	312.342	168.452	-140.737	8.2916	0.620679	-0.860264	0.363633	0.335566	0.441073	0.680109	22.8021	1.84965	-4.67994	-1.26489	7.80295e-42	0.0672597	8.84804e-06	0.208793	2.11249e-41	0.13929	0.000474853	0.733701
ENSG00000108691.9	CCL2	-232.772	-1.69846	335.431	52.8517	17.5459	8.39417	0.210507	0.0733444	0.329366	0.456289	0.475075	0.625952	25.4859	0.461346	-3.57514	0.117173	4.93146e-46	0.645532	0.000536679	0.906954	1.52565e-45	0.758815	0.00662988	0.990964
ENSG00000174748.21	RPL15	-227.076	-0.569671	695.062	496.046	79.0088	9.44307	0.776228	0.155112	0.0932587	0.115365	0.141187	0.178823	101.257	6.72846	-4.03488	0.867409	3.67097e-104	1.01913e-09	0.000105724	0.387754	3.13343e-101	8.7406e-08	0.0022968	0.864274
ENSG00000166598.15	HSP90B1	-221.971	-0.666674	598.853	310.778	196.383	9.22846	0.602258	0.408587	0.116048	0.208933	0.211719	0.224404	79.5229	2.88255	-3.14885	1.82077	1.36138e-93	0.00481095	0.00215034	0.0715741	1.37094e-91	0.0169091	0.0160939	0.491864
ENSG00000035862.12	TIMP2	-221.86	-1.0116	439.195	232.376	157.445	8.782	0.611544	0.441134	0.185658	0.238048	0.266078	0.347232	47.3019	2.56899	-3.80188	1.27043	3.30882e-71	0.0116467	0.000244707	0.206822	3.36992e-70	0.0341067	0.00393044	0.73167
ENSG00000243678.11	NME2	-221.693	-0.570799	677.465	578.311	50.1082	9.40613	0.889381	0.1028	0.139854	0.185118	0.199397	0.258361	67.257	4.80441	-2.86263	0.397891	2.61119e-86	5.34945e-06	0.00509945	0.691542	1.08346e-84	6.97881e-05	0.0286317	0.964025
ENSG00000102854.16	MSLN	-218.897	-3.63095	237.118	725.561	32.6544	7.89553	2.01688	0.185404	0.476117	0.580986	0.710094	0.904833	16.5832	3.47147	-5.11334	0.204904	1.02006e-30	0.000760363	1.48703e-06	0.838055	2.06326e-30	0.00377653	0.00015714	0.984542
ENSG00000143933.18	CALM2	-218.605	-0.676091	583.286	225.222	12.3626	9.19053	0.470371	0.0302068	0.101017	0.143917	0.149595	0.193375	90.9802	3.26836	-4.51946	0.156208	1.79456e-99	0.00147486	1.67389e-05	0.876177	5.36123e-97	0.00651322	0.000737124	0.989982
ENSG00000111348.9	ARHGDIB	-215.392	-1.04357	417.34	155.628	-227.605	8.70853	0.456293	-1.13311	0.160366	0.169014	0.237998	0.308743	54.3042	2.69974	-4.38477	-3.67007	4.3276e-77	0.00812491	2.82959e-05	0.000387794	6.90144e-76	0.025704	0.000994518	0.0553014
ENSG00000185624.15	P4HB	-213.721	-0.551216	672.019	434.638	237.571	9.3945	0.718792	0.436154	0.123304	0.159473	0.175196	0.23049	76.1895	4.50731	-3.14629	1.89229	9.99518e-92	1.75577e-05	0.00216759	0.0612875	7.96283e-90	0.0001817	0.0161757	0.461588
ENSG00000166033.13	HTRA1	-211.494	-1.01486	417.697	136.661	-52.744	8.70976	0.407512	-0.194248	0.251142	0.301805	0.3512	0.475543	34.6807	1.35025	-2.88969	-0.408477	2.88806e-58	0.179924	0.00471115	0.68378	1.42928e-57	0.300096	0.0272235	0.962414
ENSG00000196683.10	TOMM7	-204.979	-1.08405	387	429.055	28.7307	8.59991	1.07438	0.103059	0.120329	0.15904	0.208181	0.227191	71.4701	6.75538	-5.20722	0.453622	6.03659e-89	8.96526e-10	9.99341e-07	0.651064	3.41343e-87	7.76339e-08	0.000121035	0.952758
ENSG00000150687.12	PRSS23	-204.695	-1.75613	289.777	221.529	-31.8435	8.18377	0.817092	-0.167331	0.380995	0.55026	0.609215	0.732597	21.48	1.48492	-2.88261	-0.228408	1.21994e-39	0.140649	0.00481009	0.819786	3.09299e-39	0.248408	0.0275818	0.983258
ENSG00000172137.19	CALB2	-204.399	-2.29593	255.665	164.418	-79.715	8.00374	0.714217	-0.536544	0.640957	0.682531	0.841929	1.21758	12.4872	1.04642	-2.72699	-0.440665	2.85243e-22	0.297839	0.00752566	0.660388	4.90831e-22	0.439115	0.0367568	0.956175
ENSG00000243566.6	UPK3B	-193.433	-4.88981	199.185	2189.76	-46.8135	7.64519	3.57757	-0.384304	0.703598	0.979712	1.13085	1.34164	10.8658	3.65166	-4.32402	-0.286443	9.92221e-19	0.0004132	3.57425e-05	0.77512	1.6097e-18	0.00231601	0.00118426	0.977019
ENSG00000011465.17	DCN	-192.019	-1.69614	276.729	161.203	35.1847	8.11753	0.660321	0.172087	0.389298	0.588801	0.590365	0.751111	20.8517	1.12147	-2.87304	0.22911	1.44453e-38	0.264722	0.0049467	0.819242	3.55823e-38	0.402495	0.0280423	0.983258
ENSG00000165502.7	RPL36AL	-190.86	-0.563121	589.597	360.365	-103.006	9.20603	0.687213	-0.276502	0.118789	0.10098	0.145652	0.22021	77.4992	6.80543	-3.86621	-1.25563	1.80906e-92	7.06116e-10	0.000194718	0.212119	1.58958e-90	6.66165e-08	0.00342188	0.735338
ENSG00000077942.19	FBLN1	-187.787	-1.48443	291.226	254.917	-86.7529	8.19094	0.904832	-0.508135	0.361601	0.292074	0.451626	0.586019	22.6519	3.09796	-3.28685	-0.867096	1.37159e-41	0.00251757	0.00139006	0.387925	3.68547e-41	0.0100709	0.0122785	0.864547
ENSG00000127184.13	COX7C	-185.872	-0.62631	526.791	388.484	46.3359	9.04382	0.795813	0.121403	0.121296	0.138298	0.185018	0.235594	74.5599	5.75434	-3.38512	0.515306	8.72531e-91	9.18399e-08	0.00101104	0.607455	6.15753e-89	2.78079e-06	0.00999986	0.939966
ENSG00000071967.12	CYBRD1	-185.844	-1.91916	251.646	185.936	25.1686	7.98098	0.795727	0.137005	0.328828	0.510189	0.49952	0.629407	24.271	1.55967	-3.842	0.217673	3.57433e-44	0.121935	0.000212266	0.828119	1.0401e-43	0.222349	0.00360868	0.983792
ENSG00000169442.9	CD52	-184.135	-1.54654	278.981	77.1348	-227.206	8.12918	0.351063	-2.40742	0.323517	0.299525	0.41257	0.604951	25.1276	1.17207	-3.74854	-3.97953	1.71714e-45	0.243901	0.000295194	0.000129423	5.20807e-45	0.377638	0.00442791	0.0362484
ENSG00000100219.16	XBP1	-182.875	-1.20226	322.44	243.413	-102.291	8.33736	0.809477	-0.548477	0.221454	0.174732	0.266459	0.355457	37.6483	4.63268	-4.51197	-1.54302	1.21549e-61	1.06897e-05	1.72388e-05	0.125923	7.00116e-61	0.000122616	0.000746392	0.610046
ENSG00000118640.11	VAMP8	-182.089	-1.07907	344.739	230.138	-164.036	8.43354	0.736078	-0.928101	0.175846	0.290805	0.273054	0.335049	47.9599	2.53117	-3.95184	-2.77004	8.58575e-72	0.0128953	0.000143104	0.00666067	9.18803e-71	0.0370395	0.00281305	0.182018
ENSG00000091986.15	CCDC80	-180.143	-2.73775	210.913	483.351	55.7495	7.72733	1.71409	0.336943	0.324504	0.575406	0.637092	0.614755	23.8127	2.97892	-4.29725	0.548092	1.87112e-43	0.0036152	3.9594e-05	0.584826	5.30275e-43	0.0134389	0.0012629	0.932828
ENSG00000144713.13	RPL32	-175.835	-0.497961	601.395	406.572	6.39213	9.23457	0.744097	0.0152281	0.126152	0.148889	0.192591	0.243302	73.2021	4.99766	-2.58559	0.0625891	5.49747e-90	2.41385e-06	0.0111339	0.950216	3.51936e-88	3.68869e-05	0.0478105	0.993882
ENSG00000114353.17	GNAI2	-174.9	-0.795027	411.825	255.174	-88.8138	8.68939	0.694315	-0.349487	0.107237	0.0915943	0.150137	0.195829	81.03	7.58033	-5.29533	-1.78465	2.06612e-94	1.6378e-11	6.85869e-07	0.0772913	2.32926e-92	3.62439e-09	9.60502e-05	0.505637
ENSG00000051523.11	CYBA	-171.536	-0.868526	378.257	283.28	-154.424	8.56703	0.804826	-0.754324	0.203813	0.204381	0.26204	0.378079	42.0339	3.93787	-3.31448	-1.99515	3.13969e-66	0.000150525	0.00127187	0.0486941	2.34495e-65	0.00101779	0.0115376	0.421742
ENSG00000150782.12	IL18	-165.174	-1.61117	244.551	185.904	-101.922	7.93988	0.813186	-0.773676	0.239401	0.263001	0.333792	0.462005	33.1656	3.09195	-4.82688	-1.6746	1.90404e-56	0.00256459	4.88103e-06	0.0970754	8.66242e-56	0.0102156	0.000339118	0.554518
ENSG00000106538.10	RARRES2	-165.015	-1.60625	244.723	59.2148	-28.1866	7.94089	0.311482	-0.175776	0.229823	0.210262	0.293712	0.436877	34.5523	1.4814	-5.46878	-0.402346	4.09436e-58	0.141583	3.23909e-07	0.688272	2.01293e-57	0.249619	6.45118e-05	0.963715
ENSG00000122026.10	RPL21	-161.686	-0.505419	546.078	266.073	-27.7965	9.0956	0.571777	-0.0752299	0.147085	0.114827	0.166331	0.259547	61.8392	4.97945	-3.03864	-0.289851	1.11897e-82	2.6037e-06	0.00301871	0.772519	2.98476e-81	3.92583e-05	0.0200204	0.977019
ENSG00000120885.22	CLU	-160.885	-1.82287	223.279	87.7299	123.902	7.80915	0.476293	0.634544	0.323288	0.329519	0.429677	0.604885	24.1554	1.44542	-4.24241	1.04903	5.41577e-44	0.151406	4.87701e-05	0.296643	1.56602e-43	0.262675	0.00143008	0.81019
ENSG00000177697.19	CD151	-160.769	-0.929689	337.441	453.453	188.423	8.40276	1.2264	0.638528	0.146972	0.252292	0.268913	0.283355	57.1726	4.86104	-3.45721	2.25345	2.67878e-79	4.24433e-06	0.000797279	0.0263706	5.16314e-78	5.79434e-05	0.00853207	0.326232
ENSG00000118680.13	MYL12B	-156.697	-0.408407	634.573	216.869	23.6723	9.31191	0.423543	0.0527575	0.0842424	0.0872952	0.122646	0.158548	110.537	4.85185	-3.32997	0.332753	5.18802e-108	4.40714e-06	0.0012098	0.740003	1.54992e-104	5.97564e-05	0.0111454	0.973853
ENSG00000107742.13	SPOCK2	-156.244	-3.19351	174.419	257.409	-67.799	7.45466	1.30299	-0.704861	0.498397	0.695142	0.762263	0.953239	14.9573	1.87443	-4.1895	-0.739438	1.81887e-27	0.0637333	5.95398e-05	0.461339	3.43336e-27	0.133304	0.00160418	0.890578
ENSG00000089220.5	PEBP1	-155.405	-0.824507	355.986	226.891	63.9394	8.47972	0.709798	0.237697	0.0886852	0.154367	0.156983	0.171237	95.616	4.59811	-5.25221	1.38812	1.19584e-101	1.22666e-05	8.24949e-07	0.168124	6.12442e-99	0.00013598	0.000104135	0.676914
ENSG00000142871.17	CCN1	-155.286	-1.12358	286.009	228.1	48.3129	8.16495	0.843782	0.224451	0.330665	0.25798	0.402206	0.60979	24.6925	3.27073	-2.79356	0.368079	7.94896e-45	0.00146373	0.00622744	0.713577	2.36255e-44	0.00647355	0.032649	0.970007
ENSG00000119655.10	NPC2	-152.558	-0.664894	412.14	86.5881	-120.491	8.69049	0.274512	-0.497459	0.130798	0.111095	0.158852	0.241	66.4418	2.47097	-4.18561	-2.06415	8.81174e-86	0.0151317	6.0416e-05	0.0415419	3.47144e-84	0.0420521	0.00161756	0.396547
ENSG00000228474.6	OST4	-147.134	-0.73439	367.823	248.482	7.35881	8.52679	0.743055	0.0285015	0.0964858	0.129814	0.139627	0.183777	88.3735	5.72398	-5.25964	0.155087	3.35501e-98	1.0516e-07	7.9915e-07	0.877059	7.15935e-96	3.09017e-06	0.000101594	0.990113
ENSG00000169567.12	HINT1	-146.288	-0.713549	373.924	203.607	12.4273	8.55045	0.625798	0.0470444	0.124483	0.150673	0.201333	0.240627	68.6875	4.15334	-3.54412	0.195507	3.19497e-87	6.8179e-05	0.000596084	0.845385	1.47984e-85	0.000531159	0.00708542	0.984954
ENSG00000132475.10	H3-3B	-142.38	-0.673744	380.592	143.017	154.952	8.57589	0.459213	0.491665	0.0950643	0.123341	0.13506	0.177652	90.2114	3.72311	-4.98847	2.76758	4.21963e-99	0.000322624	2.50788e-06	0.00670762	1.11231e-96	0.00189468	0.00022365	0.18232
ENSG00000106483.12	SFRP4	-142.377	-2.50181	171.904	192.414	-129.298	7.43383	1.07918	-1.98736	0.446207	0.600142	0.738202	0.841419	16.66	1.79821	-3.38906	-2.36192	7.21944e-31	0.0751019	0.000998105	0.0200791	1.46572e-30	0.151873	0.00992293	0.293565
ENSG00000161203.13	AP2M1	-140.355	-0.758011	342.428	244.472	7.20232	8.42386	0.775562	0.0299431	0.105311	0.132119	0.171526	0.200852	79.9901	5.87017	-4.41922	0.14908	7.56054e-94	5.46188e-08	2.47629e-05	0.881785	7.90558e-92	1.8684e-06	0.00092627	0.990223
ENSG00000084234.17	APLP2	-139.859	-0.869831	307.883	133.324	68.77	8.27092	0.517662	0.29	0.171846	0.285909	0.278932	0.328242	48.1299	1.81058	-3.11843	0.883494	6.07651e-72	0.0731496	0.00236336	0.379047	6.59331e-71	0.148764	0.0170957	0.858231
ENSG00000145824.13	CXCL14	-138.526	-2.66009	163.561	129.42	-133.353	7.36248	0.837102	-2.39863	0.540283	0.692863	0.887119	1.04346	13.6271	1.20818	-2.99857	-2.29872	1.05256e-24	0.229772	0.00340781	0.0235605	1.8871e-24	0.360826	0.021726	0.308815
ENSG00000139644.13	TMBIM6	-138.039	-0.775387	331.009	193.565	151.581	8.37508	0.662672	0.542562	0.136151	0.220728	0.227713	0.260126	61.5134	3.00221	-3.40511	2.08577	1.89147e-82	0.00337069	0.000946907	0.039495	4.90661e-81	0.0126905	0.00956243	0.386977
ENSG00000138821.13	SLC39A8	-134.841	-2.48149	163.252	263.31	-75.3343	7.35977	1.38022	-0.885367	0.553483	0.503974	0.663328	1.02475	13.2972	2.73868	-3.74097	-0.863983	5.25518e-24	0.00728137	0.000303126	0.389625	9.31005e-24	0.0235806	0.00450542	0.865273
ENSG00000167004.13	PDIA3	-134.556	-0.794325	316.808	267.266	100.646	8.31201	0.880465	0.396916	0.14656	0.13909	0.183445	0.281785	56.7142	6.33018	-4.33005	1.40858	5.94036e-79	6.63973e-09	3.49265e-05	0.162001	1.10572e-77	3.77832e-07	0.00116584	0.667543
ENSG00000221869.5	CEBPD	-133.145	-1.17048	238.588	160.148	112.731	7.90441	0.73849	0.556327	0.220539	0.263322	0.332741	0.415045	35.8413	2.80451	-3.51768	1.3404	2.24248e-57	0.00609952	0.000666913	0.183278	1.06031e-56	0.0204439	0.00761914	0.70093
ENSG00000177469.13	CAVIN1	-131.494	-0.637332	367.229	135.512	138.601	8.52446	0.45208	0.4609	0.137836	0.183281	0.199892	0.259717	61.8449	2.46659	-3.18838	1.77462	1.10877e-82	0.0153071	0.00190023	0.078944	2.96194e-81	0.0424473	0.0148806	0.508629
ENSG00000170296.10	GABARAP	-131.315	-0.449669	489.367	180.093	-84.2818	8.93772	0.451289	-0.272079	0.0957793	0.0823955	0.118238	0.180026	93.3158	5.47711	-3.80309	-1.51134	1.39417e-100	3.12359e-07	0.00024366	0.133795	5.81174e-98	7.26203e-06	0.00392027	0.624875
ENSG00000133872.14	SARAF	-129.85	-0.884417	282.333	152.568	-38.2833	8.14635	0.621502	-0.209424	0.130151	0.134734	0.181471	0.244395	62.5916	4.61282	-4.87359	-0.856909	3.36331e-83	1.15702e-05	4.03127e-06	0.393504	9.59989e-82	0.000129784	0.000301086	0.868024
ENSG00000140319.11	SRP14	-129.799	-0.717391	330.285	233.337	1.22987	8.37193	0.769212	0.00534596	0.0776217	0.0701125	0.0898232	0.147368	107.856	10.9711	-7.9867	0.0362762	6.21961e-107	5.81532e-19	2.18282e-12	0.971133	1.59266e-103	5.21198e-15	3.91271e-08	0.997277
ENSG00000111775.3	COX6A1	-124.609	-0.645934	344.252	223.914	17.8186	8.4315	0.721201	0.0726004	0.112182	0.192194	0.196792	0.216433	75.1591	3.75247	-3.28232	0.335441	3.91292e-91	0.000291163	0.00141041	0.737981	2.92246e-89	0.0017397	0.0123325	0.973853
ENSG00000099622.14	CIRBP	-124.21	-0.983188	250.365	207.58	-2.67946	7.97364	0.868536	-0.0154611	0.172645	0.197936	0.273556	0.330928	46.1852	4.38796	-3.5941	-0.0467206	3.39804e-70	2.79485e-05	0.000503192	0.962827	3.23301e-69	0.000263395	0.00631841	0.996039
ENSG00000143878.10	RHOB	-123.139	-1.09084	231.114	187.177	96.2297	7.85869	0.853119	0.500373	0.236693	0.329434	0.332374	0.451355	33.202	2.58965	-3.28195	1.1086	1.71856e-56	0.0110116	0.00141207	0.270209	7.84045e-56	0.0327009	0.0123387	0.787463
ENSG00000142192.21	APP	-122.756	-0.917232	259.919	232.983	79.2154	8.02746	0.920623	0.382503	0.196236	0.236936	0.297696	0.371978	40.9072	3.88553	-3.0811	1.02829	4.30169e-65	0.000181715	0.00265152	0.306245	2.98174e-64	0.00119007	0.0183599	0.817124
ENSG00000115461.5	IGFBP5	-122.316	-1.48401	189.374	87.0181	-53.8459	7.57269	0.543091	-0.47964	0.35005	0.363962	0.443298	0.649422	21.6332	1.49217	-3.34767	-0.738564	6.72552e-40	0.138742	0.00114234	0.461868	1.71902e-39	0.246033	0.0107601	0.890578
ENSG00000127022.15	CANX	-122.054	-0.950778	251.885	258.318	68.8126	7.98234	1.01541	0.347223	0.182849	0.260622	0.317694	0.350496	43.6553	3.89612	-2.99275	0.990662	8.08549e-68	0.000174946	0.00346811	0.324195	6.61489e-67	0.00115163	0.022018	0.828041
ENSG00000138772.13	ANXA3	-121.645	-1.74974	172.124	90.7222	-68.4322	7.43566	0.607892	-0.725659	0.353725	0.319481	0.419511	0.647051	21.021	1.90275	-4.17091	-1.12149	7.38858e-39	0.0598929	6.38413e-05	0.264714	1.83715e-38	0.126706	0.00167939	0.783262
ENSG00000244731.8	C4A	-119.879	-2.59761	142.604	162.047	-18.0056	7.16595	1.08979	-0.193277	0.411719	0.740235	0.793917	0.784793	17.405	1.47222	-3.2719	-0.246278	2.63184e-32	0.144041	0.00145827	0.805962	5.5241e-32	0.252987	0.0125671	0.98278
ENSG00000130429.15	ARPC1B	-118.758	-0.758007	289.584	177.689	-26.4167	8.18281	0.688395	-0.137503	0.111629	0.149199	0.172555	0.212821	73.3038	4.61394	-4.39285	-0.646099	4.78378e-90	1.15187e-05	2.74258e-05	0.519666	3.11816e-88	0.00012945	0.000979299	0.915726
ENSG00000224389.9	C4B	-117.567	-2.56383	140.499	152.914	-8.93049	7.14464	1.05705	-0.094054	0.408292	0.734075	0.78731	0.778262	17.4988	1.43998	-3.25644	-0.120851	1.74257e-32	0.152936	0.00153201	0.904046	3.67002e-32	0.26462	0.012997	0.990291
ENSG00000107223.13	EDF1	-116.829	-0.631365	328.62	256.024	-24.1923	8.36466	0.82922	-0.109973	0.139884	0.161575	0.201664	0.27302	59.7973	5.13209	-3.13077	-0.402801	3.13842e-81	1.37395e-06	0.00227471	0.687938	7.0941e-80	2.35901e-05	0.0166765	0.963715
ENSG00000124212.6	PTGIS	-116.159	-2.15257	148.865	88.2674	53.4941	7.22752	0.668101	0.440367	0.416677	0.620661	0.685945	0.795211	17.3456	1.07643	-3.13811	0.553773	3.41763e-32	0.284272	0.00222343	0.580946	7.14915e-32	0.423961	0.0164653	0.932574
ENSG00000100906.10	NFKBIA	-115.82	-1.25389	198.454	161.215	53.7833	7.63991	0.85462	0.344434	0.201406	0.15513	0.250035	0.380982	37.9329	5.50906	-5.01485	0.904067	5.93149e-62	2.71654e-07	2.24699e-06	0.36809	3.47799e-61	6.55638e-06	0.000207615	0.853598
ENSG00000173812.11	EIF1	-115.686	-0.493525	398.314	160.97	154.142	8.64138	0.488634	0.470945	0.0947786	0.128	0.138783	0.178753	91.1744	3.81744	-3.55609	2.6346	1.44756e-99	0.0002316	0.000572463	0.00973635	4.4737e-97	0.00144649	0.00690538	0.211018
ENSG00000106153.13	CHCHD2	-115.002	-0.36233	516.811	197.447	129.631	9.01628	0.466038	0.322325	0.0881814	0.110791	0.139933	0.167088	102.247	4.20648	-2.58931	1.92907	1.3736e-104	5.58577e-05	0.0110219	0.056501	1.29589e-101	0.000459078	0.0475036	0.44752
ENSG00000183087.15	GAS6	-114.71	-0.855706	255.389	67.9287	-18.077	8.00219	0.339073	-0.105482	0.258302	0.204779	0.311251	0.471662	30.9799	1.6558	-2.74924	-0.22364	1.07001e-53	0.100836	0.00706659	0.823485	4.32565e-53	0.191756	0.0353347	0.983751
ENSG00000145741.15	BTF3	-114.45	-0.403505	468.096	297.712	144.443	8.87374	0.708983	0.387272	0.0842905	0.0953803	0.128952	0.162775	105.276	7.43322	-3.12912	2.37919	7.19043e-106	3.37587e-11	0.00228641	0.0192106	1.07407e-102	6.23841e-09	0.0167486	0.286062
ENSG00000179010.14	MRFAP1	-108.66	-0.607168	315.317	170.096	9.42125	8.30523	0.620809	0.042342	0.0900396	0.0777383	0.111473	0.169405	92.2397	7.98589	-5.44678	0.249945	4.48902e-100	2.1917e-12	3.56488e-07	0.803132	1.60931e-97	9.35388e-10	6.91888e-05	0.982002
ENSG00000148180.19	GSN	-107.161	-0.854199	238.827	163.999	26.1653	7.90585	0.75174	0.149391	0.207569	0.251618	0.302532	0.403228	38.0877	2.98762	-2.8235	0.370487	4.0228e-62	0.00352194	0.00571305	0.711788	2.37591e-61	0.013155	0.030753	0.969119
ENSG00000163466.16	ARPC2	-106.74	-0.526396	348.152	170.822	-60.919	8.44771	0.574584	-0.27662	0.0929051	0.0925331	0.116457	0.170689	90.9283	6.2095	-4.52008	-1.62061	1.90063e-99	1.16146e-08	1.66982e-05	0.108188	5.58503e-97	5.74929e-07	0.000737124	0.573102
ENSG00000117450.14	PRDX1	-106.633	-0.520608	351.015	123.253	-12.9077	8.45949	0.433106	-0.053895	0.120503	0.134733	0.171881	0.227555	70.2014	3.21456	-3.02889	-0.236844	3.61858e-88	0.00174978	0.00310941	0.813253	1.91903e-86	0.00748206	0.0203863	0.983258
ENSG00000135047.15	CTSL	-106.616	-0.727889	268.087	99.2298	-82.9257	8.07193	0.452874	-0.531519	0.136187	0.151952	0.185424	0.264886	59.2711	2.98038	-3.92554	-2.0066	7.53966e-81	0.00359942	0.000157375	0.0474392	1.6342e-79	0.0133969	0.00297882	0.417464
ENSG00000062716.13	VMP1	-106.539	-1.14554	193.421	398.018	74.0777	7.60304	1.60748	0.465731	0.212688	0.293319	0.311165	0.388546	35.7474	5.48032	-3.68147	1.19865	1.65832e-59	3.08007e-07	0.000372814	0.233441	8.63858e-59	7.20817e-06	0.00519649	0.756406
ENSG00000113732.9	ATP6V0E1	-105.472	-0.66361	285.063	133.106	-44.7962	8.16019	0.551199	-0.245704	0.0906752	0.130095	0.159325	0.173944	89.9936	4.23689	-4.16513	-1.41254	5.38319e-99	4.98004e-05	6.5239e-05	0.160834	1.32183e-96	0.000418114	0.00169063	0.665653
ENSG00000144746.7	ARL6IP5	-105.297	-1.06708	200.442	110.231	-47.0993	7.65422	0.629667	-0.384226	0.142211	0.143871	0.206556	0.270814	53.8229	4.3766	-5.16603	-1.41878	1.04105e-76	2.92023e-05	1.19026e-06	0.159011	1.61147e-75	0.000272618	0.000135034	0.66239
ENSG00000079739.17	PGM1	-102.612	-1.42876	162.252	170.528	-9.25432	7.35096	1.03179	-0.0841919	0.239543	0.236101	0.291119	0.448554	30.6875	4.37013	-4.90781	-0.187696	2.56605e-53	2.99401e-05	3.50203e-06	0.851488	1.0192e-52	0.000277926	0.000281148	0.986033
ENSG00000152952.12	PLOD2	-102.471	-1.58231	152.848	123.409	-45.0108	7.26537	0.849719	-0.499332	0.289022	0.421002	0.493947	0.554695	25.1378	2.01832	-3.20341	-0.900193	1.65689e-45	0.0461826	0.00181246	0.370138	5.02961e-45	0.102786	0.014453	0.854008
ENSG00000169714.16	CNBP	-102.467	-0.514171	340.78	90.5113	16.1851	8.41692	0.338936	0.0667512	0.102894	0.152463	0.178228	0.196632	81.8022	2.22307	-2.8849	0.339472	7.96763e-95	0.0284176	0.00477786	0.734952	9.58521e-93	0.0698362	0.0274673	0.973853
ENSG00000068697.7	LAPTM4A	-102.001	-0.607166	295.934	97.1307	62.7482	8.214	0.408291	0.276581	0.109131	0.150753	0.153399	0.208135	75.2672	2.70835	-3.95808	1.32885	3.38788e-91	0.00793111	0.000139903	0.186862	2.58416e-89	0.0252334	0.00278023	0.705866
ENSG00000129562.11	DAD1	-101.656	-0.517176	336.435	144.396	1.52757	8.39847	0.513916	0.00651633	0.0843922	0.0720436	0.103659	0.159313	99.5171	7.1334	-4.98923	0.0409026	2.11285e-103	1.4568e-10	2.50002e-06	0.967453	1.57804e-100	1.96611e-08	0.00022365	0.996689
ENSG00000168899.5	VAMP5	-100.843	-1.04377	194.833	85.2546	-103.163	7.61348	0.521396	-1.07945	0.209605	0.346635	0.325476	0.399373	36.3231	1.50417	-3.2069	-2.70287	3.65646e-60	0.135629	0.00179258	0.00805399	1.9706e-59	0.241689	0.0143382	0.196732
ENSG00000023191.17	RNH1	-100.744	-0.737449	250.733	228.338	21.3973	7.97575	0.931353	0.117695	0.120621	0.207059	0.2207	0.232553	66.1223	4.49801	-3.34141	0.5061	1.42505e-85	1.82102e-05	0.00116578	0.613878	5.48155e-84	0.000186845	0.0109006	0.942265
ENSG00000111678.11	C12orf57	-100.703	-0.71985	255.348	173.016	15.9334	8.00196	0.744097	0.0869947	0.157968	0.170308	0.245431	0.306694	50.6556	4.36913	-2.933	0.283653	4.05563e-74	3.00548e-05	0.00414583	0.777251	5.16315e-73	0.000278508	0.0248875	0.977159
ENSG00000131459.13	GFPT2	-97.8557	-1.90188	132.609	170.445	61.0528	7.06187	1.18631	0.542953	0.314862	0.448784	0.547061	0.603545	22.4285	2.64339	-3.47654	0.899607	3.18821e-41	0.00950333	0.000747654	0.370448	8.47024e-41	0.0290459	0.00818175	0.854008
ENSG00000143774.16	GUK1	-96.8961	-0.695322	252.37	148.565	65.3085	7.9851	0.665716	0.330856	0.138865	0.161013	0.210823	0.262708	57.5028	4.13455	-3.29813	1.25941	1.51507e-79	7.31315e-05	0.00134062	0.210758	2.98109e-78	0.000563578	0.0119496	0.734046
ENSG00000255302.5	EID1	-95.5121	-1.11133	176.819	121.143	-20.0399	7.47426	0.749551	-0.172504	0.175629	0.227239	0.24501	0.335637	42.5571	3.29851	-4.53584	-0.51396	9.50896e-67	0.001339	1.56938e-05	0.608392	7.30909e-66	0.00601696	0.000708591	0.939966
ENSG00000133048.13	CHI3L1	-95.1205	-2.00975	125.543	130.216	-43.1942	6.98349	1.02079	-0.602394	0.483019	0.602349	0.722024	0.910318	14.458	1.69468	-2.7835	-0.66174	1.93332e-26	0.0931875	0.00640955	0.50963	3.57155e-26	0.180193	0.0333018	0.910884
ENSG00000109046.15	WSB1	-94.8901	-1.37931	153.143	157.217	16.2678	7.26813	1.01431	0.144748	0.204616	0.272001	0.303184	0.388409	35.5208	3.72907	-4.54942	0.372668	3.02443e-59	0.00031598	1.48756e-05	0.710169	1.55471e-58	0.00186069	0.000681956	0.9684
ENSG00000143119.14	CD53	-94.455	-1.15896	170.063	55.905	-108.085	7.41838	0.407962	-1.44161	0.250945	0.203173	0.310334	0.460472	29.5617	2.00795	-3.73457	-3.13071	7.92677e-52	0.0472924	0.000309977	0.00227509	2.9819e-51	0.104618	0.00457688	0.110219
ENSG00000164919.11	COX6C	-94.3795	-0.703067	243.674	160.752	8.70942	7.93472	0.728576	0.0504613	0.112356	0.154919	0.179815	0.213931	70.621	4.70296	-3.90996	0.235876	1.99432e-88	8.06638e-06	0.00016646	0.814002	1.07675e-86	9.74325e-05	0.00310812	0.983258
ENSG00000214253.9	FIS1	-94.2223	-0.847253	211.137	181.417	-36.9161	7.72885	0.891566	-0.275822	0.139461	0.178188	0.214134	0.26577	55.4194	5.00352	-3.95665	-1.03782	5.82155e-78	2.35563e-06	0.000140631	0.301807	9.9005e-77	3.62777e-05	0.0027885	0.814297
ENSG00000079257.8	LXN	-94.1775	-2.34523	116.252	150.464	3.58162	6.87347	1.19109	0.0434093	0.243002	0.321957	0.397561	0.464483	28.2857	3.69953	-5.89903	0.0934571	4.39716e-50	0.000350187	4.79511e-08	0.925724	1.55523e-49	0.00202357	1.99889e-05	0.992432
ENSG00000231925.11	TAPBP	-93.1879	-1.06831	177.138	177.492	-32.8394	7.47685	0.997384	-0.293975	0.120027	0.237465	0.259296	0.22878	62.2933	4.20013	-4.12004	-1.28497	5.40787e-83	5.72077e-05	7.71896e-05	0.201714	1.517e-81	0.000466962	0.00188505	0.724929
ENSG00000044574.8	HSPA5	-92.0216	-0.417903	364.908	123.488	152.693	8.51534	0.419523	0.503144	0.102439	0.116077	0.148422	0.198583	83.1258	3.61419	-2.81565	2.53367	1.58737e-95	0.000469854	0.00584401	0.0128091	2.07691e-93	0.00256851	0.0312386	0.24113
ENSG00000088832.17	FKBP1A	-91.7496	-0.458303	336.119	130.742	-25.2743	8.39711	0.472821	-0.11243	0.075262	0.0894347	0.109261	0.143956	111.572	5.28678	-4.19455	-0.781005	2.02133e-108	7.11501e-07	5.84206e-05	0.436608	9.37621e-105	1.3758e-05	0.00158665	0.884165
ENSG00000140391.15	TSPAN3	-91.6795	-2.15816	117.15	335.005	48.2247	6.88448	1.93939	0.493817	0.228428	0.305412	0.326525	0.429413	30.1386	6.35005	-6.6095	1.14998	1.34943e-52	6.05325e-09	1.79158e-09	0.252841	5.21755e-52	3.48889e-07	3.15478e-06	0.773673
ENSG00000204264.11	PSMB8	-91.195	-0.786737	215.952	82.8451	-97.1879	7.76123	0.46661	-0.85718	0.14095	0.242805	0.258713	0.2687	55.0636	1.92175	-3.04096	-3.1901	1.09941e-77	0.0574276	0.00299746	0.00189	1.8315e-76	0.122488	0.0199441	0.10201
ENSG00000112977.15	DAP	-91.1946	-1.22108	158.7	178.625	47.8033	7.31922	1.08305	0.377771	0.152826	0.179565	0.242894	0.288327	47.8925	6.03152	-5.02722	1.31022	9.85016e-72	2.62821e-08	2.13399e-06	0.193065	1.04848e-70	1.05854e-06	0.00020239	0.716034
ENSG00000172724.12	CCL19	-91.1723	-2.95521	103.668	55.1259	-96.6131	6.70968	0.61039	-3.69975	0.563066	0.456361	0.734305	1.03871	11.9163	1.33751	-4.0245	-3.56186	4.93185e-21	0.18403	0.000109825	0.000561399	8.30548e-21	0.305268	0.00234223	0.0612003
ENSG00000123989.14	CHPF	-90.7344	-0.631057	255.097	125.353	86.8299	8.00055	0.574804	0.421211	0.196349	0.198092	0.245027	0.360368	40.7466	2.90171	-2.57546	1.16883	6.28095e-65	0.00454763	0.0114443	0.245195	4.30872e-64	0.0162254	0.0487498	0.76784
ENSG00000075223.14	SEMA3C	-90.3934	-2.28379	112.754	234.706	-33.3986	6.82977	1.61508	-0.501452	0.365094	0.522976	0.585453	0.696664	18.7069	3.08825	-3.90089	-0.71979	9.55171e-35	0.0025939	0.000171977	0.4733	2.1182e-34	0.0103186	0.00316498	0.894882
ENSG00000135046.14	ANXA1	-90.3201	-0.7859	214.043	133.412	71.7634	7.74848	0.69635	0.415453	0.155703	0.178985	0.228318	0.301023	49.7645	3.89055	-3.44213	1.38014	2.3121e-73	0.000178478	0.000838125	0.170562	2.79274e-72	0.00117273	0.00882172	0.68259
ENSG00000169564.7	PCBP1	-89.2031	-0.480415	313.951	91.356	60.1751	8.29898	0.367443	0.252248	0.105942	0.143786	0.153838	0.202292	78.3355	2.55549	-3.12287	1.24695	6.16282e-93	0.0120792	0.00233109	0.215271	5.72376e-91	0.0351207	0.016965	0.737933
ENSG00000109062.12	SLC9A3R1	-88.8732	-1.31582	147.542	183.173	1.67225	7.21473	1.15907	0.0161508	0.264052	0.355966	0.378377	0.491183	27.3231	3.25613	-3.47753	0.0328814	9.99624e-49	0.00153355	0.000745173	0.973833	3.37826e-48	0.00672428	0.00816456	0.997424
ENSG00000012171.20	SEMA3B	-87.7456	-1.56365	131.605	110.372	6.60595	7.05099	0.873681	0.0701374	0.35462	0.302893	0.496488	0.647587	19.8832	2.88446	-3.14942	0.108306	7.1535e-37	0.00478406	0.00214658	0.913966	1.6799e-36	0.016841	0.0160724	0.992399
ENSG00000010278.14	CD9	-87.5323	-1.46041	136.497	128.417	108.25	7.10326	0.951561	0.837771	0.198975	0.214518	0.309143	0.386309	35.6993	4.43581	-4.72408	2.16866	1.88331e-59	2.32167e-05	7.40837e-06	0.032433	9.7822e-59	0.000227534	0.000426994	0.354235
ENSG00000131669.10	NINJ1	-87.2507	-1.04382	168.433	112.287	-28.9724	7.40457	0.733549	-0.27055	0.142014	0.154023	0.192922	0.277058	52.1395	4.76259	-5.41056	-0.976509	2.37761e-75	6.34005e-06	4.17229e-07	0.331122	3.33219e-74	8.00319e-05	7.55438e-05	0.831401
ENSG00000141522.12	ARHGDIA	-86.5384	-0.460934	315.429	152.172	121.846	8.30574	0.566478	0.469954	0.0980865	0.126858	0.139365	0.18335	84.6777	4.46546	-3.30739	2.56315	2.47109e-96	2.06832e-05	0.00130127	0.0118322	3.72221e-94	0.000207585	0.0117036	0.232123
ENSG00000169045.17	HNRNPH1	-86.2371	-1.25942	147.1	142.868	106.607	7.21043	0.97429	0.782265	0.229086	0.326526	0.398029	0.439126	31.4747	2.98381	-3.16415	1.78141	2.47382e-54	0.00356256	0.00205013	0.0778213	1.02861e-53	0.0132735	0.0156232	0.506493
ENSG00000111843.14	TMEM14C	-85.9256	-0.743194	212.435	96.7862	-23.457	7.73765	0.539501	-0.167965	0.103897	0.184453	0.217796	0.198013	74.4742	2.92487	-3.41233	-0.84825	9.79182e-91	0.0042469	0.000924698	0.398285	6.82951e-89	0.0153386	0.00942641	0.871011
ENSG00000182117.5	NOP10	-82.5371	-0.526207	269.063	153.372	-24.466	8.07715	0.648845	-0.137003	0.10739	0.0937495	0.126433	0.204124	75.2135	6.92105	-4.16193	-0.671177	3.63917e-91	4.05887e-10	6.60255e-05	0.503625	2.75241e-89	4.38285e-08	0.00170289	0.907724
ENSG00000128918.15	ALDH1A2	-82.5054	-3.78993	87.9351	623.892	-5.38624	6.47468	3.00273	-0.0901327	0.442692	0.623133	0.631298	0.835681	14.6257	4.81876	-6.0034	-0.107855	8.71051e-27	5.04554e-06	2.98742e-08	0.914322	1.61983e-26	6.67464e-05	1.57467e-05	0.992399
ENSG00000142168.14	SOD1	-81.5492	-0.728491	204.691	154.759	13.3308	7.68433	0.80932	0.0905959	0.118702	0.14427	0.176655	0.224708	64.7361	5.60975	-4.12381	0.403171	1.17687e-84	1.74521e-07	7.61148e-05	0.687666	4.04902e-83	4.64827e-06	0.00186643	0.963528
ENSG00000075785.13	RAB7A	-81.2887	-0.659273	220.614	135.798	21.075	7.79191	0.689539	0.13106	0.0839325	0.124367	0.145385	0.160397	92.8355	5.54439	-4.53468	0.817096	2.34574e-100	2.32698e-07	1.57656e-05	0.415778	9.12926e-98	5.84189e-06	0.000710047	0.87467
ENSG00000135127.11	BICDL1	-81.2454	-3.29839	89.438	368.611	5.95191	6.49886	2.34365	0.0919531	0.552774	0.93739	0.953513	1.06548	11.7568	2.50018	-3.4592	0.0863019	1.09867e-20	0.0140063	0.000792028	0.931396	1.83916e-20	0.0395314	0.00848601	0.992922
ENSG00000167815.12	PRDX2	-81.0496	-0.829187	184.403	144.556	60.5656	7.53452	0.83162	0.40781	0.143129	0.165075	0.220988	0.273293	52.6415	5.03783	-3.75218	1.49221	9.26442e-76	2.04147e-06	0.000291461	0.138731	1.336e-74	3.24122e-05	0.00437924	0.631279
ENSG00000106803.10	SEC61B	-80.7705	-0.648395	222.117	129.074	22.9791	7.80165	0.65856	0.141421	0.0885003	0.100326	0.126385	0.17261	88.154	6.56423	-5.13031	0.819312	4.30967e-98	2.21851e-09	1.38432e-06	0.414519	8.84242e-96	1.61654e-07	0.000150886	0.873886
ENSG00000167283.8	ATP5MG	-80.7098	-0.624821	228.616	111.743	21.6614	7.84308	0.572069	0.130058	0.0919427	0.124514	0.138006	0.176085	85.3039	4.5944	-4.52748	0.738611	1.17756e-96	1.24489e-05	1.62192e-05	0.461839	1.95443e-94	0.00013766	0.000725012	0.890578
ENSG00000163479.14	SSR2	-80.1408	-0.344028	376.735	202.101	112.854	8.56123	0.618269	0.37714	0.08673	0.096873	0.124808	0.163921	98.7113	6.38227	-2.75645	2.30075	4.80077e-103	5.20926e-09	0.00692339	0.0234409	3.07335e-100	3.11253e-07	0.0348601	0.308049
ENSG00000091972.18	CD200	-80.1382	-2.64493	94.3891	181.896	0.626038	6.57575	1.53948	0.00943747	0.317042	0.562174	0.622442	0.600619	20.7409	2.73843	-4.24928	0.0157129	2.24456e-38	0.00728641	4.75173e-05	0.987494	5.4934e-38	0.0235927	0.00141018	0.998235
ENSG00000111229.16	ARPC3	-79.9988	-0.499307	272.45	115.927	-42.2315	8.09513	0.50989	-0.24202	0.0885009	0.156491	0.160783	0.17114	91.4695	3.25827	-3.10546	-1.41417	1.04513e-99	0.00152314	0.00246001	0.160358	3.34534e-97	0.00668517	0.0174909	0.664281
ENSG00000143742.13	SRP9	-79.9094	-0.770794	192.062	100.458	-10.2956	7.59292	0.604393	-0.0790632	0.183697	0.213896	0.28322	0.34808	41.334	2.82564	-2.72154	-0.227141	1.5841e-65	0.00567786	0.00764228	0.820769	1.12947e-64	0.0192939	0.037104	0.983258
ENSG00000067167.8	TRAM1	-79.7396	-1.31632	132.245	95.5991	2.70505	7.05794	0.780284	0.0289953	0.217426	0.328816	0.359398	0.413684	32.4614	2.37301	-3.66258	0.0700903	1.40918e-55	0.0195176	0.000397937	0.944259	6.17594e-55	0.0518147	0.00541201	0.993797
ENSG00000116560.11	SFPQ	-79.5929	-0.779222	189.724	106.692	42.1704	7.57535	0.640996	0.288189	0.155599	0.180625	0.214803	0.293862	48.6851	3.54877	-3.62762	0.980693	1.97946e-72	0.0005868	0.000448755	0.329065	2.23578e-71	0.00306927	0.00582472	0.829321
ENSG00000183291.17	SELENOF	-79.4667	-0.791286	187.233	96.0469	-6.11517	7.55638	0.594791	-0.0476473	0.144989	0.11312	0.176957	0.267446	52.117	5.25803	-4.47163	-0.178157	2.48083e-75	8.04667e-07	2.01913e-05	0.858953	3.46871e-74	1.51988e-05	0.000809163	0.986844
ENSG00000114638.8	UPK1B	-79.0208	-5.48612	79.824	988.383	20.0178	6.33671	3.72561	0.319237	0.660081	1.06806	1.22059	1.25508	9.5999	3.48819	-4.49467	0.254356	6.25977e-16	0.000719157	1.84504e-05	0.799732	9.72915e-16	0.00360988	0.000772716	0.981021
ENSG00000122176.12	FMOD	-78.9048	-1.73699	111.72	177.722	3.85387	6.8166	1.3655	0.0485008	0.278675	0.343364	0.41293	0.524798	24.4607	3.97684	-4.2065	0.0924181	1.81257e-44	0.000130696	5.58535e-05	0.926547	5.32979e-44	0.000902436	0.0015377	0.992485
ENSG00000163682.16	RPL9	-78.8353	-0.486113	274.596	118.65	21.7448	8.10641	0.516542	0.109562	0.133459	0.116844	0.168794	0.251566	60.741	4.42079	-2.87992	0.435521	6.63414e-82	2.46122e-05	0.00484821	0.664105	1.63572e-80	0.00023873	0.027703	0.957776
ENSG00000088448.14	ANKRD10	-78.8122	-0.755442	192.34	127.436	-18.0068	7.595	0.730426	-0.141041	0.152001	0.11955	0.182537	0.276226	49.9668	6.10981	-4.13858	-0.5106	1.55343e-73	1.83727e-08	7.20412e-05	0.610734	1.91113e-72	8.01292e-07	0.00180196	0.940257
ENSG00000183801.8	OLFML1	-77.2319	-3.31371	84.8677	344.696	-0.536439	6.42404	2.32604	-0.00904118	0.358144	0.691175	0.690069	0.685394	17.9371	3.36534	-4.802	-0.0131912	2.58042e-33	0.00107852	5.4021e-06	0.989501	5.54207e-33	0.00504454	0.000356003	0.998235
ENSG00000008018.9	PSMB1	-77.2099	-0.487396	268.316	143.402	-23.8396	8.07316	0.615857	-0.133715	0.105366	0.0869153	0.140628	0.185441	76.62	7.08571	-3.46586	-0.721067	5.68119e-92	1.83525e-10	0.000774694	0.472518	4.781e-90	2.34977e-08	0.00839372	0.894745
ENSG00000150938.10	CRIM1	-77.172	-1.62963	113.02	27.1581	-33.8484	6.83314	0.30823	-0.508124	0.299826	0.446995	0.443235	0.573008	22.7903	0.689559	-3.67667	-0.886765	8.1545e-42	0.492037	0.000379051	0.377292	2.20712e-41	0.630569	0.00523862	0.856907
ENSG00000175899.14	A2M	-77.0013	-0.8409	173.328	60.5085	-42.0487	7.44566	0.429853	-0.398219	0.203469	0.217923	0.304558	0.394432	36.5936	1.9725	-2.76105	-1.0096	1.80943e-60	0.0512594	0.00683355	0.315076	9.88241e-60	0.11163	0.034614	0.824247
ENSG00000188243.12	COMMD6	-76.7134	-0.812501	177.152	129.63	-88.1184	7.47697	0.788801	-0.984573	0.183168	0.142702	0.220312	0.331654	40.8202	5.52761	-3.68796	-2.96868	5.28016e-65	2.50467e-07	0.000364532	0.00372781	3.64447e-64	6.19259e-06	0.00512891	0.133494
ENSG00000109072.14	VTN	-76.3883	-3.1405	85.1587	111.775	-15.648	6.42893	1.19994	-0.289153	0.572822	0.738779	0.849402	1.08934	11.2232	1.62423	-3.69731	-0.265439	1.6209e-19	0.107414	0.000352902	0.791207	2.66118e-19	0.201612	0.00499665	0.979852
ENSG00000163902.12	RPN1	-76.1904	-0.612345	219.288	149.524	65.6421	7.78325	0.7474	0.376272	0.094817	0.140568	0.164369	0.181258	82.0871	5.31699	-3.72544	2.07589	5.61817e-95	6.24968e-07	0.000320015	0.0404189	6.89765e-93	1.2573e-05	0.00468267	0.390992
ENSG00000050405.13	LIMA1	-75.7093	-1.3199	125.301	104.7	0.963571	6.98072	0.871037	0.0109648	0.217691	0.349347	0.361198	0.415771	32.0671	2.49333	-3.65423	0.0263723	4.39037e-55	0.0142634	0.000409556	0.979012	1.88406e-54	0.0401054	0.00551562	0.997719
ENSG00000183283.16	DAZAP2	-75.4057	-0.649773	206.947	65.1229	-24.3678	7.70007	0.393054	-0.179813	0.126795	0.203455	0.210334	0.242175	60.7286	1.9319	-3.08925	-0.742492	6.77075e-82	0.0561468	0.00258597	0.459496	1.66711e-80	0.120185	0.0180927	0.890578
ENSG00000067182.8	TNFRSF1A	-75.0509	-0.718542	190.316	104.366	74.7102	7.57981	0.62809	0.475612	0.104874	0.113067	0.162941	0.203613	72.2753	5.55505	-4.40984	2.33586	1.96796e-89	2.22054e-07	2.56802e-05	0.0214552	1.15658e-87	5.64585e-06	0.00094521	0.298834
ENSG00000112335.15	SNX3	-74.9339	-0.704469	192.963	74.2462	1.43727	7.59964	0.467578	0.010651	0.13321	0.103767	0.155523	0.228482	57.0502	4.50603	-4.52967	0.0466164	3.31191e-79	1.76458e-05	1.60798e-05	0.96291	6.329e-78	0.000182306	0.000722383	0.996039
ENSG00000198431.16	TXNRD1	-73.4305	-1.71973	104.444	132.914	7.41519	6.72033	1.17665	0.0980469	0.274298	0.493847	0.500434	0.530415	24.5001	2.38263	-3.43647	0.18485	1.57521e-44	0.0190419	0.000853966	0.853714	4.64251e-44	0.0508153	0.00892104	0.986515
ENSG00000182551.14	ADI1	-73.0709	-1.12181	134.196	121.663	-3.13409	7.07891	0.925924	-0.0338381	0.146153	0.201927	0.204937	0.277261	48.4349	4.58544	-5.4739	-0.122044	3.27622e-72	1.28993e-05	3.16758e-07	0.903104	3.62956e-71	0.000141246	6.45118e-05	0.990291
ENSG00000214063.11	TSPAN4	-72.9123	-1.16195	130.827	133.276	43.7456	7.0425	1.00791	0.413423	0.143993	0.249624	0.261907	0.277453	48.9086	4.0377	-4.43651	1.49006	1.26442e-72	0.000104635	2.31535e-05	0.139293	1.44963e-71	0.000752946	0.000892915	0.631687
ENSG00000184076.13	UQCR10	-72.006	-0.601109	210.314	118.648	-55.6736	7.72325	0.642912	-0.44117	0.147888	0.117189	0.179383	0.234046	52.2235	5.48609	-3.35098	-1.88498	2.02946e-75	3.00347e-07	0.0011301	0.0622795	2.85766e-74	7.05598e-06	0.0106729	0.465344
ENSG00000106404.13	CLDN15	-71.5422	-2.69786	83.5774	313.832	26.5392	6.4022	2.23591	0.393731	0.416697	0.532408	0.639811	0.794094	15.3642	4.19962	-4.21666	0.495824	2.70931e-28	5.73186e-05	5.3755e-05	0.621085	5.20965e-28	0.000467654	0.00151028	0.944832
ENSG00000113328.19	CCNG1	-71.3561	-1.56561	106.762	115.974	-9.74788	6.7517	1.05395	-0.136788	0.234573	0.304956	0.388577	0.450222	28.783	3.45608	-4.02909	-0.303823	9.04258e-51	0.000800272	0.000107993	0.761882	3.27782e-50	0.00394632	0.00231829	0.976385
[truncated: 5,721 more rows]

## Sheet: S10 GSEA results WGD
Table S10: Gene set enrichment analysis between WGD- and WGD+ samples in the MESOMICS cohort and replication in the TCGA cohort
[truncated: 104 more rows]

[truncated: 42 more sheets: S11 TSG and CIMP-index, S12 Univariate, S13 Subtypes, S14 Treatment and survival, S15 MOFA factor associations, S16 Prognostic factors, S17 MESOMICS Fits, S18 TCGA Tests, S19 MESOMICS Cross-validation, S20 TCGA Bootstrapping, S21 Summary Statistical Tests, S22 Replication details, S23 Cell lines - MOFA factors, S24 Cell lines - Var explained, S25 Cell lines - MOFA weights, S26 Association drug response, S27 PCA factors, S28 Archetypes, S29 Archetypes associations, S30 IGSEA Archetypes …]
