# Supplementary material for: Multiomic analysis of malignant pleural mesothelioma identifies molecular axes and specialized tumor profiles driving intertumor heterogeneity
Source: Nat Genet. 2023 Mar 16;55(4):607–18. doi: 10.1038/s41588-023-01321-1 (PMC10101853; doi:10.1038/s41588-023-01321-1)
Supplement: Source Data Fig. 1 — Statistical and figure source data. [file 41588_2023_1321_MOESM5_ESM.xlsx]

## Sheet: Variance_explained
MOFA	Explanatory variable	Omic	Variance (%)
MESOMICS	Histological types	RNA	6.7355923086795
MESOMICS	Histological types	MethPro	4.32767932607454
MESOMICS	Histological types	MethBod	4.66383531794113
MESOMICS	Histological types	MethEnh	8.89215252685807
MESOMICS	Histological types	Total CN	3.73409682300723
MESOMICS	Histological types	Minor CN	1.78707863033593
MESOMICS	Histological types	DNA Alt	2.05592108660602
MESOMICS	Histological types	DNA Alt - pseudo R2	9.50295097686938
MESOMICS	Ploidy factor (LF1)	RNA	1.60137512356703
MESOMICS	Ploidy factor (LF1)	MethPro	1.63642288633247
MESOMICS	Ploidy factor (LF1)	MethBod	1.51061825710981
MESOMICS	Ploidy factor (LF1)	MethEnh	1.78840542333029
MESOMICS	Ploidy factor (LF1)	Total CN	53.8928986515958
MESOMICS	Ploidy factor (LF1)	Minor CN	11.1383214517678
MESOMICS	Ploidy factor (LF1)	DNA Alt	1.37223816927648
MESOMICS	Ploidy factor (LF1)	DNA Alt - pseudo R2	5.2193500650592
MESOMICS	Morphology factor (LF2)	RNA	8.94000561353542
MESOMICS	Morphology factor (LF2)	MethPro	10.2972628119519
MESOMICS	Morphology factor (LF2)	MethBod	8.72968102090992
MESOMICS	Morphology factor (LF2)	MethEnh	23.0380429624036
MESOMICS	Morphology factor (LF2)	Total CN	1.2682016526332
MESOMICS	Morphology factor (LF2)	Minor CN	1.52480234918919
MESOMICS	Morphology factor (LF2)	DNA Alt	1.01318819241329
MESOMICS	Morphology factor (LF2)	DNA Alt - pseudo R2	4.4747628988868
MESOMICS	Adaptive-response factor (LF3)	RNA	6.45492440474211
MESOMICS	Adaptive-response factor (LF3)	MethPro	6.14147135167408
MESOMICS	Adaptive-response factor (LF3)	MethBod	6.31182230474938
MESOMICS	Adaptive-response factor (LF3)	MethEnh	16.045220516934
MESOMICS	Adaptive-response factor (LF3)	Total CN	3.56939025455408
MESOMICS	Adaptive-response factor (LF3)	Minor CN	5.91776239620678
MESOMICS	Adaptive-response factor (LF3)	DNA Alt	1.07049289861337
MESOMICS	Adaptive-response factor (LF3)	DNA Alt - pseudo R2	5.49576290068541
MESOMICS	CIMP factor (LF4)	RNA	2.85962877106969
MESOMICS	CIMP factor (LF4)	MethPro	9.41113859647745
MESOMICS	CIMP factor (LF4)	MethBod	13.9480125923556
MESOMICS	CIMP factor (LF4)	MethEnh	4.7784054429567
MESOMICS	CIMP factor (LF4)	Total CN	2.06172857404225
MESOMICS	CIMP factor (LF4)	Minor CN	2.73611609586142
MESOMICS	CIMP factor (LF4)	DNA Alt	1.13660098015627
MESOMICS	CIMP factor (LF4)	DNA Alt - pseudo R2	4.13019273275462
MESOMICS	Factor5	RNA	3.36845393867219
MESOMICS	Factor5	MethPro	2.79446734969963
MESOMICS	Factor5	MethBod	3.30309174157204
MESOMICS	Factor5	MethEnh	5.36945202232172
MESOMICS	Factor5	Total CN	3.45893751318593
MESOMICS	Factor5	Minor CN	19.3844633443182
MESOMICS	Factor5	DNA Alt	1.45528304882234
MESOMICS	Factor5	DNA Alt - pseudo R2	5.90267538079888
MESOMICS	Factor6	RNA	4.93660760127853
MESOMICS	Factor6	MethPro	3.2695287454131
MESOMICS	Factor6	MethBod	4.7893402369858
MESOMICS	Factor6	MethEnh	6.24662111335583
MESOMICS	Factor6	Total CN	2.79372982355959
MESOMICS	Factor6	Minor CN	3.96455290295895
MESOMICS	Factor6	DNA Alt	1.40279847298353
MESOMICS	Factor6	DNA Alt - pseudo R2	4.52578906917698
MESOMICS	Factor7	RNA	1.46009220008395
MESOMICS	Factor7	MethPro	1.7299976176659
MESOMICS	Factor7	MethBod	1.76109615418396
MESOMICS	Factor7	MethEnh	1.84866107068179
MESOMICS	Factor7	Total CN	4.89948328571621
MESOMICS	Factor7	Minor CN	5.68024797608692
MESOMICS	Factor7	DNA Alt	1.9865057555191
MESOMICS	Factor7	DNA Alt - pseudo R2	5.00567704237961
MESOMICS	Factor8	RNA	2.49206575799826
MESOMICS	Factor8	MethPro	1.83460215745253
MESOMICS	Factor8	MethBod	1.91049001152056
MESOMICS	Factor8	MethEnh	2.69248482239547
MESOMICS	Factor8	Total CN	6.5651074299355
MESOMICS	Factor8	Minor CN	1.9183774067117
MESOMICS	Factor8	DNA Alt	1.23831401207739
MESOMICS	Factor8	DNA Alt - pseudo R2	4.09115772108635
MESOMICS	Factor9	RNA	1.46598727980211
MESOMICS	Factor9	MethPro	2.05882592247377
MESOMICS	Factor9	MethBod	2.00871308690825
MESOMICS	Factor9	MethEnh	2.75196782121681
MESOMICS	Factor9	Total CN	4.91795959205557
MESOMICS	Factor9	Minor CN	4.10728934258387
MESOMICS	Factor9	DNA Alt	1.02295493140939
MESOMICS	Factor9	DNA Alt - pseudo R2	4.19668670414892
MESOMICS	Factor10	RNA	1.35562636585397
MESOMICS	Factor10	MethPro	2.02441992279268
MESOMICS	Factor10	MethBod	1.92515166253296
MESOMICS	Factor10	MethEnh	2.07791537894432
MESOMICS	Factor10	Total CN	1.64026143201478
MESOMICS	Factor10	Minor CN	5.18751566863545
MESOMICS	Factor10	DNA Alt	1.06631637468599
MESOMICS	Factor10	DNA Alt - pseudo R2	4.42032362488493
MESOMICS	LF1 to LF4 (predicted)	RNA	19.8559339129142
MESOMICS	LF1 to LF4 (predicted)	MethPro	27.4862956464359
MESOMICS	LF1 to LF4 (predicted)	MethBod	30.5001341751247
MESOMICS	LF1 to LF4 (predicted)	MethEnh	45.6500743456246
MESOMICS	LF1 to LF4 (predicted)	Total CN	60.7922191328253
MESOMICS	LF1 to LF4 (predicted)	Minor CN	21.3170022930252
MESOMICS	LF1 to LF4 (predicted)	DNA Alt	4.5925202404594
MESOMICS	LF1 to LF4 (predicted)	DNA Alt - pseudo R2	19.320068597386
MESOMICS	LF1 to LF4 (observed)	RNA	29.1198387027523
MESOMICS	LF1 to LF4 (observed)	MethPro	29.1988003176041
MESOMICS	LF1 to LF4 (observed)	MethBod	26.1678175162402
MESOMICS	LF1 to LF4 (observed)	MethEnh	44.4551807891862
MESOMICS	LF1 to LF4 (observed)	Total CN	58.1617258330384
MESOMICS	LF1 to LF4 (observed)	Minor CN	22.7473010751567
MESOMICS	LF1 to LF4 (observed)	DNA Alt	4.47841910481972
MESOMICS	LF1 to LF4 (observed)	DNA Alt - pseudo R2	18.1730403148882

## Sheet: MOFA_factors
Sample	Cohort	Ploidy_factor.MESOMICS	Morphology_factor.MESOMICS	Adaptive-response_factor.MESOMICS	CIMP-index_factor.MESOMICS	LF5.MESOMICS	LF6.MESOMICS	LF7.MESOMICS	LF8.MESOMICS	LF9.MESOMICS	LF10.MESOMICS
MESO_001_T	MESOMICS	0.450989010130631	-0.505554957853686	-0.146773428142313	-1.04108276997475	-0.334231330969919	0.274430438019782	0.165816066144927	0.0684898097753212	0.53209667120442	0.0120104709825264
MESO_002_T2	MESOMICS	-0.379907310178626	-1.59768917465891	1.05339920005207	-1.90395410032449	-0.376144320012122	0.162492533128458	0.170217228078456	-0.464413888085432	0.381316618588971	0.507672910504157
MESO_003_T2	MESOMICS	-0.347581164698286	-0.154642141823612	-0.777951913869495	-1.89963959906826	0.531652614109358	-0.534270366627398	0.0322874549066577	0.288761335446381	-1.28874580787878	1.01431762471852
MESO_006_T	MESOMICS	-0.540197795998284	0.770988661111716	-2.58018542928364	2.35845350554632	0.65098392730645	-2.57645849371014	-0.883409387443872	0.344046326450892	-0.284019696724656	-2.32998252330903
MESO_007_T	MESOMICS	5.36722755937645	2.52994239162159	-0.872023600670499	-1.76662076610116	0.374115668432838	-1.77755094312053	-0.800038568577999	0.469309987496123	-3.08593120570901	-0.381148838322705
MESO_009_T	MESOMICS	0.269630062417737	0.238647669275936	0.299433494436864	-1.5969112978215	-0.770070128890421	-0.980692596048121	-0.190043848109308	0.108327834290296	-0.00476305978759523	-0.116991080344286
MESO_010_T	MESOMICS	-0.160541775131951	0.648004061101498	-1.6898916114818	-0.745193509807178	2.18528488856142	-0.661890612288283	1.35189454110745	-0.670781343082391	-1.63118168732081	-0.276527265825123
MESO_011_T	MESOMICS	-0.631126980201936	0.819021492231289	-1.50263012203314	-1.37093858388729	0.64564232574984	-0.986250821976133	-0.106422103726202	-0.138046536193315	-1.77882606434446	1.64117285447627
MESO_012_T	MESOMICS	-0.40652645820624	-0.123958483409823	2.42715556498528	-1.36215399480405	-0.79549716405362	0.230775758943419	0.101884382940092	-0.429647449417	0.367760861236052	0.0371655117697921
MESO_013_T	MESOMICS	-1.09015660229709	1.44222839714874	-1.86868903202349	0.103573049896165	0.637708075932785	-0.159276415759167	-1.42048454460882	0.196669608445432	-0.112280367405249	1.57340542147602
MESO_014_T	MESOMICS	3.95992626095454	0.565335032961654	-1.24376592049337	-0.199249390442265	0.195691124870459	-0.0626643824737893	1.32783890362324	0.380454692140162	1.73423035710157	-1.01920949081768
MESO_015_T	MESOMICS	-0.545577527199174	1.91306496251655	-0.874476062750725	-1.24113092955459	1.42484042902768	-0.667754696708085	0.645731448701892	-0.354857615476822	0.629761938045448	-0.257617284860083
MESO_016_T	MESOMICS	-0.970925693051763	2.55120876312655	-0.91359288781835	1.57283726075314	-0.434858474356082	-0.543854960054286	-0.913518545027093	1.39754323393298	0.426587269508293	-0.17899747561004
MESO_017_T	MESOMICS	-0.47941785881018	0.928254750865552	-0.524996286041245	-0.360701772569101	0.4426489420085	-1.13626628406404	0.406815571429846	-0.26368158736885	0.322919948925164	1.41486396904253
MESO_018_T	MESOMICS	-1.70534255138333	1.39101688033415	-1.98058883990687	-0.391295095907059	0.948186880298815	-1.62220104733239	-0.581191948220308	0.599990867374817	-0.282018018975865	1.83395388836037
MESO_019_T	MESOMICS	1.10141606310288	-4.19382770412665	-1.26289867338872	1.69549734957299	1.7326941354669	0.067597335190396	-0.643851936598132	1.34819957129317	1.71498088487707	1.09419213405223
MESO_020_T	MESOMICS	-0.448604749828843	1.4641782465655	0.790679100675151	0.84723343429325	-0.338606503298999	-0.316518190778655	0.0622167256061759	2.57192248497759	0.484695826199604	0.158235671515492
MESO_021_T	MESOMICS	-0.175997763811836	0.669063767466003	-0.709288014499863	-0.993165024396111	0.509784206672214	-0.607419781833636	0.183761444689505	-0.315636116671548	0.335702293569505	1.50470387053045
MESO_022_T	MESOMICS	-0.813542201645579	1.1768186112592	0.614227877509601	1.51163546688704	-0.527139040584345	-0.154040046136269	-0.380789485212447	-0.00128126599196267	0.123587063329817	0.188076051440341
MESO_023_T	MESOMICS	-0.319290576053862	-0.741254583160119	1.8829389944835	-0.938572544331914	-0.1626390862595	-0.303010524019943	0.0174082817632315	-0.399071524743905	-0.0146999728651623	0.0756186932563662
MESO_024_T	MESOMICS	1.94098621715549	-1.79343917142178	0.955209994996541	-0.350517363967573	0.253727477219403	-1.40243023600321	-0.425116386036949	-0.189779278863525	-0.731840317144839	-0.07385213210697
MESO_025_T	MESOMICS	-1.54916061215565	0.0128729891377334	-1.05018225069991	1.12582900612164	0.914650199131521	-0.625445184524285	-0.168214045597504	0.327105942002034	-0.334123487388114	1.04233618752925
MESO_026_T	MESOMICS	-0.103215104438432	2.35454922350245	0.0869512672741052	-0.644990046993457	-0.570892275489321	-0.375259477686465	-0.0636267748028313	1.29716045748281	0.560844172256754	0.0286727382397817
MESO_027_T	MESOMICS	-0.947299311482857	0.658647951343327	-0.713053036187255	0.201434726186194	-0.208904149978659	-0.69519257454596	-0.157139164986071	3.75527690662574	-0.201155621396548	-0.0649052831589463
MESO_028_T	MESOMICS	-1.26559778678454	2.51552258326919	-0.357677482314124	0.675602528762246	-0.605465773160383	-0.0686096092994109	-0.871503200793857	0.220483736517393	-0.122566523077452	0.12021932399502
MESO_029_T	MESOMICS	0.112264215801919	0.585501702120724	-0.8356528428461	0.520742900342736	-0.420872879227085	0.0342620232856234	0.50587709123659	-0.63873058993272	0.603464732817177	0.113776904275198
MESO_030_T	MESOMICS	-0.557586868989354	-1.12605983738975	3.47661637776492	-1.40452737451207	-0.517494656198155	-0.29132581807545	0.193106284591508	-0.313953768569351	-0.209765784583773	-0.4331502979833
MESO_031_T	MESOMICS	-0.575266994095162	0.160220081368992	-0.126302983643919	0.0600612795685818	0.737937151494128	-0.197277656013941	0.440455977855842	-0.336854765227568	0.216587692463301	1.46458462124949
MESO_032_T	MESOMICS	-0.634057667907849	-0.493575775031826	0.701078089680123	0.770305686329241	-0.650882520083897	0.827132245158525	-0.125774108750576	-0.356709918590613	0.295789095481477	0.252376515940925
MESO_033_T	MESOMICS	-0.467174999415588	0.668704838528991	2.4002716960464	-0.243067448716178	-0.720958798646219	-0.2282961216061	0.102935694944616	-0.323403225392238	0.338204463083757	0.120531783087546
MESO_034_T	MESOMICS	-0.681420028558779	0.872884837746302	1.78668134814217	0.406094621419324	-0.68798027313884	-0.279481271024459	-0.156116333036566	-0.0842343639366348	0.151383929424763	0.137149009053213
MESO_035_T	MESOMICS	-0.648750766658795	-0.121101877897295	0.932133467177827	1.56856635833889	0.237546358023805	-0.463272563632486	-0.14754949952229	-0.121682778592971	0.00340339414629314	0.463787549993732
MESO_036_T	MESOMICS	-1.06042285090416	0.388667078024824	1.43764901092074	1.73243210113093	0.31566619573472	0.321562232225788	0.331835955719278	-0.7115789600011	0.804259702955799	-0.140667748767434
MESO_037_T	MESOMICS	-0.236640086119956	-1.40613146687356	-1.40845766632184	-2.39596538909476	0.526172356482572	-0.8988594307042	-0.124355418772882	-0.427731255672623	-1.14852040481872	0.590060661832061
MESO_038_T	MESOMICS	-0.943766515116728	0.0313506064896077	-0.0104225421546415	-0.189378470867428	0.0803254953414673	1.8541287277782	0.325983091652207	-0.572409345603938	0.58279631567653	-0.737611481125929
MESO_039_T	MESOMICS	-0.411674140654075	-0.0800327275360316	1.66186274504336	-0.275487720770145	-0.623468927615471	0.744885552319433	0.097011972914555	-0.506848586260022	0.510660195079789	0.107297037800837
MESO_040_T	MESOMICS	-0.49652484221124	0.276237623591398	-0.346061480530683	-0.306154083558772	0.994885685322662	-0.375083330969829	0.206495696061183	-0.389070571645716	-1.40793871087891	-0.0938741399126487
MESO_041_T1	MESOMICS	-0.798719557100515	0.0541851134435774	1.0844989655687	0.638956332153126	-0.0774667055906112	-0.222596947789629	-0.085101946372202	-0.0839751004796061	-0.293166547993595	0.620002204156635
MESO_042_T1	MESOMICS	-0.173389118593797	1.1621114613094	1.61018164388424	0.679165927480471	-0.566630557489036	-0.692000452420679	0.0948405149546984	0.585034108234331	0.508643504744863	0.173656069612288
MESO_043_T	MESOMICS	-0.44039597041368	2.14284142185359	1.04142839239806	-1.25097494421022	-0.805471774226314	-0.0463707380026397	-0.077657469521246	-0.306845376419695	0.432918324013927	0.0324408435013335
MESO_044_T	MESOMICS	-0.321860368014864	-1.25826386156664	0.380703561315251	-0.328382548536688	-0.726327012288952	-0.0247153282770197	-0.0412584605132309	-0.386403592850197	0.213110918783922	0.0291830241293844
MESO_045_T	MESOMICS	-0.495234010661011	0.0150748064433101	3.43806745184818	-1.7046283600346	-0.728610267504345	0.0345231423526271	0.0691266868912226	0.102741693414026	0.338508607352311	0.0176578581102
MESO_046_T	MESOMICS	-1.24565268689064	0.433570048168935	-2.31326614118279	1.00962383190982	0.794963965484745	0.36836291139371	-0.788052697237371	0.0846787276378007	-0.1897240657437	-1.65460611920104
MESO_047_T	MESOMICS	-0.441616221284412	-0.76740242901019	1.0187694193987	-0.925489229018811	-0.797585053825558	-0.447395928920718	-0.0453049880673994	-0.274722642455433	0.279107942739479	0.0134842280917091
MESO_048_T1	MESOMICS	-0.621379603432902	-0.116656020811551	-1.17197821265967	0.0898818530349468	0.820907159945235	-0.82860258390576	0.701601026333928	-0.266715997125321	0.15404654111739	-0.875059855844294
MESO_049_T	MESOMICS	-0.673506889455459	1.76269478436503	0.174742896892999	0.213666686323826	-0.0382877951046447	-0.73460556460071	-0.229595419173213	0.110438837891248	0.169406544114619	-0.0682689249236314
MESO_050_T	MESOMICS	-0.364528331988838	-1.06941033888864	2.81679648919696	-0.00262017363191826	-0.69479857284795	0.170180363878349	0.0981708012978346	-0.294005691189922	0.300754717542753	0.113441474209664
MESO_051_T	MESOMICS	-0.815131564203314	0.231957761355058	-0.379064599263156	-0.377325169397748	-0.227284050357324	0.643337837009467	-0.162721623477798	-0.248240381428028	0.247573649907482	-0.879899898747411
MESO_052_T2	MESOMICS	-0.691663788100447	1.67380802817927	0.0371388088457745	1.39651455491895	-0.538347248047922	0.780369691317681	-0.389431392718321	-0.274790070841779	0.514828551555998	0.181012149632626
MESO_053_T	MESOMICS	-0.622498466880148	1.48371360921672	-1.24727950672424	0.485912721792791	1.20657002499583	0.548750011960681	0.356422797826602	-0.284994735635721	1.26627112417582	-0.581114754882681
MESO_054_T	MESOMICS	-0.497713950147312	1.52053027015614	1.55138541427282	0.566241636580337	-0.0164909182734662	-0.414358444396462	-0.0702255956782324	-0.256465588394845	0.20254183101701	-1.156199875778
MESO_055_T	MESOMICS	-0.361421103856779	-1.39242759666995	1.27560212642854	-1.66746008165128	-0.832426697204889	0.470720827059154	0.00824203585850013	-0.472321298805531	0.400357073655168	0.0117287543025633
MESO_056_T2	MESOMICS	-0.727576550839354	1.23908136454022	-1.30933813224541	1.28626828071359	-0.0399117738149008	1.02995847136699	-0.19161839913253	-0.378207745759904	0.258184639835209	-0.915161195180823
MESO_057_T2	MESOMICS	-1.5177254478441	1.58957796943259	-1.43478317355082	-0.781461285724629	2.19138594219782	-1.43326097850828	-0.0856791868677054	0.388199096045512	-0.500568715713976	-0.5642508029847
MESO_058_T2	MESOMICS	-0.274798930578691	-0.349238701850234	1.53645158195324	-0.947579668952403	-0.650263355292659	0.576304378005353	0.051870354389871	-0.327434766182798	0.454151095584821	0.304236423844296
MESO_059_T1	MESOMICS	-0.279197993347819	1.14050698682346	1.40158896499955	-0.992474132871344	-0.824975081705614	0.941137150200206	-0.215037015450759	-0.435303296912039	0.487016321275691	0.0905602169719723
MESO_060_T	MESOMICS	-0.623226711420816	3.94141249897252	-0.799762617133952	-0.412326513308431	-0.711407847697654	-0.777883121699507	0.0287654103535441	-0.168171903768424	0.205846421953758	0.0535946706326405
MESO_061_T	MESOMICS	-0.718809869168056	-2.63686582599719	3.64094061584568	-0.251035565687761	-0.436556879426984	-0.832675520842437	-0.313493337085999	-0.0179765730427628	-0.0186358980711343	0.302816332618348
MESO_062_T2	MESOMICS	-0.432058166425827	1.52642337700193	1.65275278223297	-0.13911697663663	-0.66003406882033	0.109611463862838	-0.0248581044162326	0.537317902291626	0.442535119215815	0.15096533575824
MESO_063_T	MESOMICS	1.66518079708865	0.728473081218518	1.15818694196101	1.40084420463991	-0.836511219164932	0.482982267102772	0.662027311021836	-0.938976288688341	0.637027794172542	0.103280161274812
MESO_064_T	MESOMICS	-1.00895914333086	0.323662072226802	-1.36717041294349	0.813909347483675	0.928668359743266	0.814823298132166	0.256383966855969	-0.188557327078787	0.0654067677712967	-0.974204921745754
MESO_065_T	MESOMICS	-0.452552866980062	1.77065820377415	0.75145951711661	-0.140624883592877	-0.746891567293831	-0.524674334273377	0.0194053331393954	-0.230134554548867	0.366672512811805	0.111115614337157
MESO_066_T	MESOMICS	-0.399382953849765	0.0129300365597176	0.88679309167154	0.139318733772013	-0.667423884923731	0.901787583669023	-0.100749365254854	-0.5041897535069	0.49821059498096	0.274356888381961
MESO_067_T	MESOMICS	-0.30453083561024	0.611416378841207	0.127017627142252	-0.30214860656522	-0.595936095353007	0.0295733387361656	-0.249877188009739	-0.36204303743407	0.383297197922548	-0.282930081285313
MESO_068_T	MESOMICS	-0.808981780048152	0.650105912341423	1.24163004140001	0.148331680780442	-0.220663724588047	-0.330690342602267	-0.259202392727918	-0.140459564754581	0.12952605275631	-0.911396601598987
MESO_069_T	MESOMICS	-0.137129981584905	1.40066030673908	0.60822415247878	-0.250408470921725	-0.742142690422913	-0.458787225159976	-0.400877072566137	-0.28457852447986	-0.661759062665045	0.037465218545147
MESO_070_T	MESOMICS	-0.868986731844255	-1.54739189907458	1.73560546431336	-0.0498677165649541	-0.615920232543238	0.0625954085476145	-0.122761030958936	-0.101508155706574	0.231519804584102	0.0871228539015942
MESO_071_T	MESOMICS	-2.1891038061166	3.08416812814691	-0.694688802856652	6.18183147946652	1.24968970727784	4.66898936505301	0.68048555206445	-0.458572047257449	-2.86874849798817	-1.70103035423089
MESO_072_T	MESOMICS	-0.504461166894223	-1.25184175588274	-1.62971390395638	-0.378599838652635	-0.772085517176447	-0.154036566458054	-0.0976496620413324	-0.301844183573218	0.303801073163316	0.0723179346931765
MESO_073_T	MESOMICS	-0.314160323309691	0.718945709172725	0.231651655264636	-2.02394930298332	1.75793940603074	0.0552439950373921	0.567036301835528	-0.378923999383334	-2.14604601228728	-0.397701728618791
MESO_074_T	MESOMICS	-0.88277230144331	0.0672908367459822	-1.8303441916049	-1.41166558979606	1.09124985938081	-0.414148602194071	0.0145309770213306	-2.02333392263983	-1.31991858308557	-0.334137488212648
MESO_075_T	MESOMICS	3.42265593299197	0.234544155898787	-0.0568609052837009	-2.84649894556546	-0.932522448905407	1.17101875049719	0.166731721699758	-0.622542213175153	0.681449676443647	-0.0843614920310517
MESO_076_T	MESOMICS	-0.307733741780844	0.377327555328529	0.0196199963769757	-1.39302060361756	-0.842930036242159	0.663601091430013	-0.163032203093649	-0.504262711892387	0.458807390191335	0.0259412074439088
MESO_077_T	MESOMICS	2.87058683946761	0.606241169134317	-1.44450645203118	-1.59228297214726	-0.733394216049387	-0.478376601691777	0.870457810954108	-0.500248261472804	-1.13072880807962	0.0383120731129986
MESO_078_T	MESOMICS	-1.36835717616887	0.481643897783638	-1.56549734720413	-0.0775205996720938	1.47113108879964	-0.246903204407775	-0.393187768276365	0.217256327762434	-0.984765388427408	-0.271977764144225
MESO_079_T	MESOMICS	-0.493887166508205	-1.1427183863341	3.53435554305194	-1.79969493389162	-0.519115159247613	-0.27817902931027	0.305307658801013	-0.348190491762049	0.0291527641741058	0.157462813767597
MESO_080_T	MESOMICS	-1.22671640741696	0.593621600055097	-0.990278888646596	-1.13183978797226	1.37083046625982	-0.418259965546788	-0.434089057759634	0.176528708541898	-0.673182909741319	-0.306337471615593
MESO_081_T	MESOMICS	-0.784893489724905	0.772253526065225	1.15356020773886	-1.12736429185936	0.44865050879582	-0.716739709652919	0.389952565750703	-0.146617941130967	0.153467555441384	0.592740647339802
MESO_082_T	MESOMICS	-0.885861314869536	-1.92434818332397	-0.843368759996525	0.414550641007266	0.040414623900686	0.361847061608127	0.174678549010331	-0.500559019764346	0.443399035537951	0.309465189054131
MESO_083_T	MESOMICS	7.0984326420136	1.4961761567978	-1.18540881734612	2.39151421047908	1.40960372236796	-0.914771123251414	4.41974818743166	-3.69205980123574	0.913044935268046	0.150295442723396
MESO_084_T	MESOMICS	-0.574305684408936	1.36623378279908	0.481044859508451	-0.670048337757094	-0.725457530085166	0.141471359407142	-0.320551734478182	-0.246779272750825	0.273446554893022	0.0555776925026012
MESO_085_T	MESOMICS	3.27666728438995	3.79596023893506	-0.82269976026889	-0.162841191919683	-0.0899678255220349	-1.13271433998181	0.508241976394441	2.37900210988549	2.44575161578181	-0.193601640086147
MESO_086_T	MESOMICS	-0.671724492462539	1.37881534177887	1.4551188833144	0.273303085630916	0.0582734935527961	-0.299940425835731	-0.237141558199506	-0.182401199021931	0.163091601301475	1.07160632966685
MESO_087_T	MESOMICS	-0.669691011073554	0.796485271112383	0.242236073706541	1.45507942489194	-0.592207768311138	1.03449712859506	-0.217724659947141	-0.418605410303774	-0.502882871987659	0.280660897225788
MESO_088_T	MESOMICS	-1.78061596142161	0.684956051006576	-0.999552574466634	-0.118145089329739	2.0065137420175	-1.47230600039932	-0.177576283576515	0.585228834950594	-0.606420008796511	-0.52273598060634
MESO_089_T	MESOMICS	0.126299415433186	3.19937880052246	0.232241488367611	-0.86165137114584	-0.702408248827794	-0.783891077659646	-0.429032528186354	-0.284895157187281	0.34312260524972	-0.0725746534085878
MESO_090_T	MESOMICS	-0.275583763477249	-0.317509247688748	2.19843279378016	-1.52711295561439	-0.832924491321679	0.730199137169518	-0.158828860782868	-0.477511585090825	0.409474165415167	0.0161291888097701
MESO_091_T	MESOMICS	-0.60724765448558	0.037794307458115	-0.692517240894822	-2.13043953044621	0.421589983057447	-0.81602155996742	0.26407013703149	-0.212063933729158	0.765815597419282	1.36673521815604
MESO_092_T	MESOMICS	5.35077142210031	3.08599849172121	-1.25594244208479	2.11220404587903	-0.791359259097336	1.59418556668291	0.205491375065968	-1.63649125753291	-1.12569584134589	-2.68481087574336
MESO_093_T	MESOMICS	0.0971512307352678	0.269380072119675	0.2889145305625	-1.44344615852552	-0.116263298133541	-0.96065709320014	-0.0152779654101853	-0.479095423132896	0.284708915980944	-1.31265539736426
MESO_094_T1	MESOMICS	-0.469958855023424	-1.94993732381633	2.68819483407234	1.09664343247378	-0.428942230780768	-0.177064409589292	0.1809969954627	-0.368027661759236	0.411155229981559	0.147159833292129
MESO_095_T	MESOMICS	-0.512178966414494	-1.12394164717508	0.136837264047198	0.63414106889216	0.314168240481186	0.599523458144223	0.183649930235645	-0.417758286455262	0.590338986158423	0.178551732628314
MESO_097_T	MESOMICS	-0.575769158185167	-3.75022585482966	-2.68833966761876	-0.229159885008422	-0.526038344002887	0.478404348474115	-0.222058587937792	-0.321386101961476	0.473461645558188	-0.12893431382063
MESO_098_T	MESOMICS	3.40022573961194	-3.89750875138388	-1.216835214919	0.154588415021157	-1.23604248465252	-3.4504577416391	-0.145536746003663	4.39274376811079	-1.24214839740241	-1.55783354273034
MESO_099_T	MESOMICS	-0.231045399305941	-2.34350567729623	1.29091550014439	1.8446648785255	-0.460484611977036	0.0834832670418804	0.250520891928347	-0.523068754865656	0.390580268369224	0.244587496284257
MESO_100_T	MESOMICS	4.44711474615008	-2.61654199717083	-1.68572030367398	1.93326136506833	-0.368725019092603	0.66559602312964	1.40356510175374	2.93096802930569	0.709426685196552	-2.0319842530278
MESO_101_T	MESOMICS	-0.662299154748408	-3.21311664371758	-0.944202206251339	-0.454429951271041	1.06699550467961	0.60044076036793	0.401859233186114	-0.394083968448496	1.15293880734243	1.23892709675774
MESO_102_T	MESOMICS	8.6157277165042	-0.601206373898684	-0.782966614305221	-0.676285986035164	2.20212960406934	6.05061560534386	-6.57087256342284	1.23437673029134	0.419419894569663	-0.795161662676609
MESO_103_T	MESOMICS	1.75971558690757	-0.461823151838571	1.38255971726386	-1.02089556724672	-1.24176885501101	1.15681130016004	-0.695647498164718	-0.228371573454918	0.072207799351666	-0.0714785210788263
MESO_104_T	MESOMICS	4.59411416471503	-2.60069455292592	-1.24644077902537	2.20092180747213	0.097222305148895	-1.24326000862647	1.38724834406924	0.65056253607989	-2.06574495175853	2.80109060209065
MESO_105_T	MESOMICS	-0.345630911944117	-2.28485013579017	-2.49717269271491	1.96807756711939	0.351839085114623	-0.0970889980882731	0.373636098662654	-0.564941875421626	1.59386827337688	-0.985381119021757
MESO_106_T	MESOMICS	-0.452854102676849	-2.23517020036554	3.41351600237214	-0.743056557931321	-0.760017960499608	0.303614976064469	0.0661304064861215	-0.384740130250879	0.325292731628464	0.111704437303939
MESO_107_T	MESOMICS	1.8127164659182	-3.27104103670197	0.000422138240772084	1.76153307980889	-0.662878378746059	-1.34195593911488	0.044219355287108	0.0523449988238128	0.259861977793928	0.236645284343425
MESO_108_T	MESOMICS	-4.40505202124058	-4.33078031672144	-0.593692038037796	-1.35062653974706	2.05679799204934	-0.131319993281687	-0.484641904194779	0.774185056247476	0.41361271388833	-0.563791007144007
MESO_109_T	MESOMICS	0.156322384236656	-2.83339613153867	-1.31664515745166	0.171330440004777	-0.439771617299384	-0.48139986390541	0.0377990615212342	0.758478466114059	0.982783030074052	0.0490723624094541
MESO_110_T	MESOMICS	-0.0497763243382991	-2.5893487942605	-1.80892698561301	-0.702583552201542	-0.844831794557077	-0.239476382532605	-0.0638670051702502	-0.54865013025259	-2.59323628354288	0.0472363595626322
MESO_111_T	MESOMICS	-0.644979602390387	0.814315186785141	-2.5118352167452	-0.957309201562063	0.738258428057256	7.93389938939403	2.77555605730426	4.59797799396251	-4.11588296790288	0.388397966863296
MESO_112_T	MESOMICS	2.90257922140134	-2.94741545176733	-2.06816882491462	4.56181632979616	-1.4002559021469	-1.05913181646782	-1.15065958531922	2.43866721158182	-1.097081868163	1.18145555415377
MESO_113_T	MESOMICS	-0.586217601409527	-2.69351382479467	0.0241430989670678	-0.820087375133101	0.141312699841447	0.311494747463231	0.0618914980145176	-0.37314480950148	0.314934765393849	1.15635370603319
MESO_114_T	MESOMICS	-0.772500751755444	-2.45819998189347	0.204186349299338	-0.013667618159063	-0.247480396253943	0.465817231804572	0.253915700254256	-0.522301377927979	1.26260684644715	0.489469670396087
MESO_115_T	MESOMICS	-1.92808011551782	0.930498246643578	-0.390813666495983	0.594907100061377	-0.82836381879552	0.97502348433822	-0.596863014201569	-0.835144577593901	0.183344677484156	-0.507415972895905
MESO_116_T	MESOMICS	-0.613349235047614	0.562218309692435	0.232703859365334	0.93863962097457	-0.127463791468613	0.710498987271247	-0.508301815427495	-0.368305044860572	0.247591739366608	-0.462091083781321
MESO_117_T	MESOMICS	-0.35536653012228	-1.73724187456893	-0.107614480608986	1.43372383683486	-0.691764043093776	0.282190688517637	-0.180541949261067	-0.408517828556236	0.325596107111723	0.284933924126471
MESO_118_T	MESOMICS	-0.673810907643494	-0.422559745162902	-2.17799434794851	0.107999525244831	-0.425529901423114	0.124564549930629	-0.262743209885876	-0.671093553867337	0.198841163788346	-0.404056770881022
MESO_119_T	MESOMICS	-0.945634493072272	0.931866249324535	0.00932295681914845	1.31697408413027	-0.467413304562655	0.999305363703354	-0.489925267614084	-0.402425103759229	0.0731931698153976	-0.0281175713527922
MESO_120_T	MESOMICS	-0.663907152464234	-0.27703598615929	0.398175236406871	0.432051623957545	-0.273921031113949	0.680598463357617	-0.323239847401477	-0.342718126483554	0.282680893675166	-0.55403347199765
MESO_121_T	MESOMICS	-1.14903839123118	0.565685929171241	-0.658218350425844	1.6705297220774	1.18213244931974	-0.263435295578765	-0.305542739476015	0.299041703742523	-0.432357621017764	-0.0533632713440892
MESO_122_T	MESOMICS	-0.386035253128415	-0.725981197686494	0.876551298350805	0.20567665834347	-0.340028183289918	0.122666956030825	0.240549398690855	-0.472709278092493	0.599919909122432	0.539324323867791
MESO_123_T	MESOMICS	-0.786898445770825	0.864118914624056	-1.06959429314731	1.06618508208343	0.30875193259738	-0.176845452208129	-0.129121458754603	-0.135749806645829	0.115652614748961	-1.23554258824444
MESO_124_T	MESOMICS	-0.427062571171318	-0.478497011377453	0.573169026159221	-0.385606376527254	-0.619053865564142	0.605979529556957	-0.0062243684086048	-0.492181783151407	0.329560293777181	0.0132865201384873

## Sheet: Sample_features_1
Sample	Bueno.score	Blum.Escore	Blum.Sscore	AI	CIMP.index	CIMP.proxy_M	CIMP.proxy_Beta	MKI67.expression	EMT.expression.score	Mesenchymal.gene.expression	Mesenchymal.enhancer.M	Mesenchymal.enhancer.Beta	Genomic.instability_CNV.Proportion	Genomic.instability_Transcriptomic.score	Genomic.instability_Global.Methylation.Beta	Genomic.instability_Global.Methylation.M	Cohort
MESO_001_T	-0.725379378547528	0.5246	0.4754	NA	0.346952713832309	-3.10039071498681	0.179742579852314	10.9298697474939	5.807535	14.499697	0.00204755159893636	0.512533315903287	0.977346368514375	4692.59344460441	0.753879961245027	1.9077444498995	MESOMICS
MESO_002_T2	-0.9662377354056	0.2092	0.24	-0.873549103736877	0.336507171266723	-3.35675672440274	0.169178043237192	12.368303081124	4.612966	14.361921	0.248589886141666	0.550092928992158	0.159760950206551	4761.44368226813	0.747718839334147	1.85890585886844	MESOMICS
MESO_003_T2	-0.210488766176923	1	0	0.638651132583618	0.336386645775582	-3.06081071768094	0.171723972213568	11.2416117780022	3.661343	12.541815	0.090920404601366	0.524225224139407	0.317820963226607	4739.67130505759	0.717652943054972	1.63529535243554	MESOMICS
MESO_006_T	-0.00221850415586067	0.5562	0.0994	NA	0.396769916837411	-2.05314563082673	0.285107518783147	13.5302594995491	2.00585	12.56032	0.21951974258521	0.539602811887202	0.375752292906091	4882.70912021016	0.757754627219536	2.02947035197723	MESOMICS
MESO_007_T	0.0399823164115868	1	0	-0.243955060839653	0.333212807842192	-3.88384627561271	0.135589189244985	9.4014132802188	2.387387	12.137791	0.524947290439633	0.582093398515269	0.999999466087239	4739.80643551626	0.787498336551951	2.29195726028499	MESOMICS
MESO_009_T	-0.200749925670831	1	0	-0.463989436626434	0.323731469205737	-3.3176767045076	0.150574841435917	9.28064396879024	3.68265	12.843572	0.376063754667404	0.561545738014943	0.304062524944987	4689.47742003969	0.759235589661679	1.92702448313497	MESOMICS
MESO_010_T	-0.0960935910531997	1	0	-0.891118168830872	0.362058575388695	-3.17703945498712	0.171780801307321	12.978161892529	3.05336	13.39059	-0.0685788013139724	0.502375673859526	0.334928456778744	4807.34043188422	0.714104679733209	1.64575562880673	MESOMICS
MESO_011_T	-0.11760628478146	1	0	-0.630321323871613	0.341288015748664	-3.00426767011059	0.187949199740284	12.560239727873	1.4695	12.46786	0.229187546205857	0.540658402180656	0.194253155598851	4794.66854278143	0.727344675685617	1.76063422671577	MESOMICS
MESO_012_T	-0.268135151012063	1	0	-0.246581003069878	0.32811056205054	-3.17779405907773	0.158731677854882	9.57745092334195	3.550773	12.850268	0.692456008657175	0.6071803793648	0.00156103847794763	4652.14941534378	0.764478813067449	1.9711371699171	MESOMICS
MESO_013_T	-0.329232569370049	0.8465	0	-0.0516426563262939	0.356956329597043	-3.30826884106876	0.149268062551095	12.1627982108974	2.08309	13.17235	0.223135702223385	0.541852757425158	0.150671441279327	4759.03784165986	0.747762597881911	1.89011728027319	MESOMICS
MESO_014_T	-0.295212977033371	0.846	0.154	-0.938064754009247	0.366919770198064	-3.1220604250387	0.173546526704642	12.8752220041503	4.225257	13.579338	-0.00201615174613171	0.510468829690435	0.958807654850348	4784.49918214081	0.738428618607906	1.80348918156904	MESOMICS
MESO_015_T	-0.190949080597649	1	0	-0.447661876678467	0.342613796151219	-3.49796885708629	0.147697070343507	12.888834604215	3.030101	13.028646	0.51210095297328	0.579289167388324	0.221940429289275	4801.99229974834	0.772799284205267	2.11493253361244	MESOMICS
MESO_016_T	-0.174585250148158	1	0	-0.585221707820892	0.387409103692098	-2.82394743815131	0.207865121081757	11.7578953637292	3.00366	12.769624	0.488426233462138	0.57470296035264	NA	4731.74727077013	0.77432709672956	2.10093153477654	MESOMICS
MESO_017_T	-0.281250355157931	1	0	-0.574744343757629	0.361496123096702	-2.71739343799055	0.208778785471961	11.6378153025748	2.841595	12.677677	0.527875993316493	0.580840453476736	0.206389844825967	4740.46027561358	0.771594710063504	2.07571403966048	MESOMICS
MESO_018_T	-0.125320995962319	1	0	-0.994466006755829	0.35522879755735	-3.12459786268558	0.185993424128766	13.6476156012771	3.355975	13.154291	0.190140559199015	0.536747757201097	0.185100876965727	4816.15631249497	0.741799100877688	1.86748411571095	MESOMICS
MESO_019_T	-0.746724373270198	0.0827	0.9173	-1.20460844039917	0.38499859386927	-3.13376071303641	0.201328439876632	13.2445034789781	3.42235	12.01904	-0.324948458753052	0.469362453984083	0.652487654926535	4885.59840647471	0.67412459417669	1.33037290467246	MESOMICS
MESO_020_T	-0.215132373142813	1	0	0.0443803742527962	0.374713751958539	-2.79500433175314	0.206975720326281	11.08441054308	3.46092	12.494808	0.743338366790147	0.61232680630834	0.113803394362168	4733.59999538686	0.774206968213269	2.09721319971196	MESOMICS
MESO_021_T	-0.37712554134205	0.9791	0.0209	-0.340543806552887	0.344863605319192	-3.08257135863081	0.17291931752165	13.1008434893951	3.975798	13.884049	0.285416139420275	0.546660503082493	0.264324025982203	4778.3812390977	0.74773389557031	1.86460147482933	MESOMICS
MESO_022_T	-0.11866154606122	0.8529	0.1471	-1.31027913093567	0.388574183439797	-2.47244937316934	0.227726719585517	11.968270427625	2.68831	12.79111	0.519248109991777	0.583441294785716	0.129863918729432	4739.33359064259	0.770554579600774	2.04733694758836	MESOMICS
MESO_023_T	-0.434198882128223	0.6379	0.3621	-0.416096359491348	0.342051343859226	-3.20707261269134	0.16562951606729	13.1196585432165	4.005434	13.415606	0.292864151946869	0.553114789346569	0.275385528300252	4758.73038065998	0.746889625210491	1.84808501945832	MESOMICS
MESO_024_T	-0.760010009785112	0.1119	0.7733	-0.453744351863861	0.350809529548833	-3.3032725605448	0.164355548744072	14.9939537594681	1.32055	13.38816	0.140849004543206	0.532657228020416	0.948078233052149	4931.77244342338	0.714452953688473	1.61651494727018	MESOMICS
MESO_025_T	-0.207103650792168	0.74	0.26	-0.62213933467865	0.383431762484432	-2.60701787983359	0.225276134559327	12.4679499764052	3.754327	13.073726	-0.0664523646131577	0.498077162354171	0.206772685318947	4756.22804394058	0.742577645129093	1.84215971790396	MESOMICS
MESO_026_T	-0.15913221411846	1	0	-0.268032878637314	0.336748222249006	-3.25320169706927	0.154483448240674	11.5332908332314	3.1405	12.639667	0.777183148367752	0.614126023018849	0.284646049310857	4758.50317216632	0.784305793626483	2.18985776057665	MESOMICS
MESO_027_T	-0.0705656567556625	0.9916	0.0084	-0.212684065103531	0.352657587079667	-2.97214953464329	0.172106015790431	11.5139930716964	4.200233	12.848129	-0.125954888893362	0.496054820542553	0.205369160496744	4719.04922825449	0.70894582173165	1.5501912150657	MESOMICS
MESO_028_T	-0.139425295862161	1	0	-0.400310933589935	0.367442047326343	-2.96189231834856	0.185744082404051	11.5566365367327	2.58713	12.81447	0.57591367385518	0.588133883587035	0.217397777781072	4743.91466187995	0.763304918180366	2.0045025866204	MESOMICS
MESO_029_T	-0.313105432113364	0.8133	0.1867	-1.15497148036957	0.386605600417822	-2.94223121637478	0.19021188062193	12.5333991994865	4.084371	13.486245	0.187960405493193	0.534596870040112	0.236963877683818	4751.09266624114	0.746282138054841	1.90584401220131	MESOMICS
MESO_030_T	-0.144690143885848	0.9376	0.034	-0.473729461431503	0.342131694186654	-3.2114382833793	0.186593880873287	11.6552016445335	2.023168	11.399559	0.418040527567105	0.56939799266903	0.384175707925069	4735.78626035642	0.731088387498406	1.75858172552038	MESOMICS
MESO_031_T	-0.415509727274453	0.8772	0.1228	-0.906620383262634	0.363665581937246	-2.91633469343621	0.188377793823818	12.3039906230953	4.388299	13.479678	0.20901158630316	0.542178476509711	0.336743359470124	4771.2947010071	0.724351006934511	1.67419259230496	MESOMICS
MESO_032_T	-0.629289590482778	0.2938	0.7062	-1.13664937019348	0.373789723193122	-2.53568022504412	0.239868559077363	13.3805115780593	5.081722	14.538736	0.334427475484458	0.560303179681826	0.157741635449472	4826.99654397076	0.751395967527375	1.90029824392186	MESOMICS
MESO_033_T	-0.00683331431648487	1	0	0.460382372140884	0.347354465469447	-2.6796679108105	0.199531210093527	11.1122308667613	2.316637	12.303619	0.640081206061369	0.597498004408986	0.066017511833512	4704.85193079025	0.752960008197448	1.87619406240585	MESOMICS
MESO_034_T	-0.257723419129952	1	0	0.219954013824463	0.359366839419871	-2.95428189062041	0.180508363976652	11.1187930798705	2.69119	12.88131	0.602083878830248	0.596601112650363	0.0713997761146229	4709.20574304655	0.764815126502201	1.97599096881333	MESOMICS
MESO_035_T	-0.458858150446973	0.7251	0.2749	NA	0.387047527218673	-2.66603912148909	0.216792949219259	12.9853031451712	4.311262	13.152036	0.573771747424989	0.591147193698916	0.354663692244125	4824.48551546278	0.767936273509557	2.05364104269558	MESOMICS
MESO_036_T	-0.354019055142144	0.9039	0.0961	0.017911821603775	0.374954802940822	-2.24479599269226	0.232114156111343	12.5337870430905	4.113919	13.610165	0.537362530058671	0.583593165262727	NA	4772.72541180567	0.696990515970545	1.38410522134706	MESOMICS
MESO_037_T	-0.583109065899145	0.7854	0.2146	-0.966156840324402	0.331766501948495	-3.37825563801772	0.158159358225033	12.3319545080456	3.575177	13.055878	-0.00476978596171702	0.51570144986986	0.309997636237773	4806.07569708179	0.734931836592692	1.82820940546929	MESOMICS
MESO_038_T	-0.279685048822845	0.6519	0.3222	NA	0.351894258969105	-3.30169793716775	0.161093898832939	13.4216936667183	4.518823	13.416136	0.258232885740807	0.545889652886517	0.367205077256999	4820.44895143143	0.745808033089738	1.85145681018322	MESOMICS
MESO_039_T	-0.255921967891683	0.802	0.0368	-0.603473007678986	0.351050580531116	-3.12710901508554	0.168316105275957	10.7944810528022	3.33758	13.49017	0.415906862697629	0.56851469687984	0.182669787470116	4708.59190938763	0.754641047893236	1.91440263534823	MESOMICS
MESO_040_T	-0.507539584043735	0.5502	0	-0.87797212600708	0.336426820939295	-3.06223508924171	0.159234241302107	12.0581271488177	3.735035	13.099333	0.0739748214922986	0.520722948863361	0.31356672234833	4802.39748604849	0.644959273878203	1.01495487598559	MESOMICS
MESO_041_T1	-0.474492263500035	0.6177	0.1653	-0.999337017536163	0.372544293117994	-2.54074374744438	0.208842795503352	11.4210915437613	3.38115	13.40271	0.374075692463744	0.55940744323954	0.17379496886402	4802.67933178464	0.751101541024967	1.85008056930178	MESOMICS
MESO_042_T1	-0.139144905890655	1	0	0.398054301738739	0.365433289140653	-2.40423369061671	0.229697669747871	10.7148043065118	2.948887	12.230829	0.583728371202994	0.59237340441115	0.181612634290633	4747.19256455508	0.761188292489092	1.93792868548552	MESOMICS
MESO_043_T	-0.100775961078798	1	0	-0.0226297415792942	0.352014784460247	-3.60998629238839	0.150109715084874	9.93554277552028	2.815489	12.470291	0.858638234377704	0.622984891361577	0.0144667739066331	4704.75495374244	0.798539857788452	2.40079977572912	MESOMICS
MESO_044_T	-0.399403355429347	0.7206	0.2554	-0.0415452346205711	0.334980515045599	-3.00375202432154	0.162422837483604	8.95014783303944	4.650728	14.011037	-0.152250797448421	0.489095686988506	0.11319913068206	4665.07006854106	0.717764777330395	1.56793133158841	MESOMICS
MESO_045_T	-0.226724789451737	1	0	-0.590025544166565	0.328150737214254	-3.36441094961021	0.160767538146959	10.9275497836839	2.567743	12.116186	0.861047098227909	0.627793168407135	0.150812128161371	4746.62075428751	0.77211977688521	2.08834142485437	MESOMICS
MESO_046_T	-0.439222472857365	0.6788	0.3212	-0.785496115684509	0.37153991402515	-3.26753137873446	0.175557602769228	11.5455235159513	3.830567	13.519768	0.0132141359853178	0.517140048367957	0.305108535869499	4785.30781644881	0.708835701766474	1.59567938386417	MESOMICS
MESO_047_T	-0.250778070021229	0.9503	0.0497	-0.31077641248703	0.328592664015106	-3.0962077548196	0.162574107790805	9.52686558745254	4.41352	13.79648	0.26534398059026	0.549334545573133	0.000889040920653815	4673.77676285581	0.756619499391723	1.90928698091167	MESOMICS
MESO_048_T1	-0.398107083423549	0.7579	0.2421	-1.44046652317047	0.36752239765377	-2.83820987069792	0.193595642661644	12.4275984133556	3.483208	13.026037	0.132486368360302	0.531896218088347	0.302237067476586	4794.71437336308	0.735366821155038	1.72521737435505	MESOMICS
MESO_049_T	-0.0924499569258959	1	0	-0.210964754223824	0.35438511911936	-2.94315819268588	0.181518375057618	10.2449594481335	2.614557	12.265678	0.58448490879132	0.587941152619663	0.124698448420508	4784.22652233829	0.772068058974186	2.08062885179145	MESOMICS
MESO_050_T	-0.578666543945015	0.5782	0.3683	-0.338731348514557	0.361415772769274	-2.53797977581307	0.212625183117609	10.0641624596771	4.466924	13.625056	0.343250402651665	0.557422831394665	0	4721.44318070682	0.725178421651615	1.65606029498887	MESOMICS
MESO_051_T	-0.693480525283022	0.5388	0.321	-0.938632845878601	0.347515166124302	-3.56055314372684	0.132243080064773	11.3565140163464	3.89043	14.1809	0.128343786900529	0.529963945666446	0.297328864857554	4769.43250861681	0.74566341134498	1.83213552860029	MESOMICS
MESO_052_T2	-0.239286282254023	0.9412	0.0455	0.557784080505371	0.387690329838094	-2.60750799039176	0.209698910266082	12.3396175057702	3.25116	13.59912	0.65509613524849	0.60013905008021	0.202680031485562	4777.72268848634	0.775907485743464	2.09633993342931	MESOMICS
MESO_053_T	-0.414336252812766	0.9582	0.0418	-0.122413337230682	0.376360933670805	-2.76881647609733	0.206037877581907	12.0163098711755	3.501969	13.061644	0.264087767174686	0.54853661604961	0.242911026187624	4777.1694306819	0.724501449659336	1.63021614548817	MESOMICS
MESO_054_T	NA	NA	NA	-0.200989440083504	0.357157205415612	-2.79326255434605	0.192184999851565	NA	NA	NA	0.720400820449368	0.608185716344476	0.204119185854121	NA	0.756348037651478	1.87380352318748	MESOMICS
MESO_055_T	-0.887781323490177	0.2327	0.7673	-1.23395705223083	0.324655497971154	-3.46202051523482	0.140565596170089	10.6186102568502	6.442883	14.59673	0.171727096847029	0.538997241542802	0.00963964394033458	4719.82086192264	0.754315361636962	1.8896766743783	MESOMICS
MESO_056_T2	-0.610704495379527	0.5241	0.4759	-0.220696046948433	0.384436141577277	-3.01865387193431	0.197200342054561	12.8324398551232	5.265515	14.476977	0.29215657411297	0.554787163486487	0.185827541624515	4820.97157168964	0.762780618774448	2.00573099130444	MESOMICS
MESO_057_T2	-0.202476109960023	1	0	-0.475967884063721	0.357317906070467	-2.95260294576255	0.191768757162818	12.7280202802167	2.13168	12.86748	0.0658856241569112	0.519569725098328	0.434607578618179	4816.66821133518	0.7164936250188	1.68933251245986	MESOMICS
MESO_058_T2	-0.6812562379483	0.2975	0	-0.314555406570435	0.339640834036399	-2.88979807281096	0.180739310439569	9.22832865090776	3.658078	13.457101	0.480301594128009	0.575729487083308	0	4673.66136422385	0.765163372863637	1.99151463001163	MESOMICS
MESO_059_T1	-0.338532194469561	0	0	-0.0984029024839401	0.329998794745089	-3.08726721932667	0.152675710961779	8.14055358903371	-0.354620000000001	11.68217	0.67503897366594	0.600072262387693	0	4650.61550022545	0.770664555483485	2.02699070575266	MESOMICS
MESO_060_T	0.0864872932287228	1	0	0.454818725585938	0.344060102044916	-3.0706754440899	0.166623139387935	9.79179833253103	1.543408	11.250475	0.775603346970047	0.60836742337694	0.0642422059907348	4772.05321218614	0.778466549797982	2.1743652075853	MESOMICS
MESO_061_T	-0.558146323596455	0	0.3878	-1.88085877895355	0.354545819774216	-3.06999382528733	0.199516922849524	13.2417496551615	1.79418	12.90465	0.661960064015331	0.60283953726542	0.457279265398594	4821.43493114896	0.740676986182064	1.82543593057982	MESOMICS
MESO_062_T2	-0.281569625725273	1	0	0.187822073698044	0.34908199750914	-2.96518782173406	0.17974633968673	10.4950588257758	3.655346	12.666394	0.792250634795336	0.617889254087888	0.175916538523488	4702.37821429345	0.790632244476998	2.21746115748118	MESOMICS
MESO_063_T	-0.32085871687966	1	0	-0.294860541820526	0.393194327266884	-2.17681190678701	0.255937933543556	11.2700559291293	3.417366	13.073498	0.554476594875904	0.589934662659434	0.972289221974193	4764.62332067935	0.763061850023535	1.95961230414539	MESOMICS
MESO_064_T	-0.376163887935961	0.7398	0.2602	-0.154675304889679	0.382829135028725	-2.91054176971074	0.201222825210743	13.0784065652106	3.21261	13.79554	-0.0374585755540211	0.504927518355764	0.361157668284532	4829.88977163786	0.731557399434884	1.73925724691943	MESOMICS
MESO_065_T	-0.0295498309365685	1	0	NA	0.346269736049174	-2.77061570738845	0.189686321722471	10.2395374143387	2.929886	12.387039	0.713743387785062	0.606849029816706	0.136463714887731	4749.84267744658	0.779358510738714	2.11895016132203	MESOMICS
MESO_066_T	NA	NA	NA	-0.505380272865295	0.346550962195171	-2.84119780056154	0.179294998588818	NA	NA	NA	0.362168319844225	0.559549846998863	0.130891670185349	NA	0.758918190740336	1.92785727450818	MESOMICS
MESO_067_T	NA	NA	NA	0.134667411446571	0.34241292033265	-2.97105462996758	0.17498733859533	NA	NA	NA	0.320353597815216	0.554250238488854	0.0975068767285334	NA	0.760656495234873	1.95604106754949	MESOMICS
MESO_068_T	NA	NA	NA	-0.303874552249908	NA	NA	NA	NA	NA	NA	NA	NA	0.181440385686168	NA	NA	NA	MESOMICS
MESO_069_T	NA	NA	NA	-0.366163820028305	0.346711662850026	-3.26017308062099	0.162540792728057	NA	NA	NA	0.639428131883765	0.599800163201496	0.165742212779253	NA	0.767439943984882	2.0213737187272	MESOMICS
MESO_070_T	NA	NA	NA	-0.93543541431427	0.356594753123619	-3.11064224633859	0.18572390932252	NA	NA	NA	0.177850249281683	0.540761104729443	0.313249425125	NA	0.702296854192101	1.43773945500945	MESOMICS
MESO_071_T	NA	NA	NA	NA	0.44019926881202	-0.942797945757872	0.445903030236368	NA	NA	NA	0.899308107991539	0.629788999324645	0.401266311747017	NA	0.782235217200651	2.16828146713692	MESOMICS
MESO_072_T	NA	NA	NA	-0.687573790550232	0.341127315093809	-3.31493934382653	0.152670988540059	NA	NA	NA	-0.237624275062389	0.478826286251156	0.124120583682947	NA	0.755560952110801	1.95663741828059	MESOMICS
MESO_073_T	NA	NA	NA	-1.2858077287674	0.329597043107951	-3.6162969633537	0.137362997241903	NA	NA	NA	0.216664078524318	0.545193601749517	0.422354394844039	NA	0.696268450355406	1.46692165856065	MESOMICS
MESO_074_T	-0.34814834249496	0.8372	0.1628	-0.180177077651024	0.336949098067575	-3.13923299289321	0.177620350410923	13.3032525125762	4.34145	13.71324	0.104101443965939	0.528812335810753	0.309263634887217	4782.43557783502	0.761030349845324	2.02261132064335	MESOMICS
MESO_075_T	-0.32466462878985	0.1722	0	0.0773945897817612	0.321401309710337	-3.98274841601431	0.121629585402461	9.56017886667745	1.95188	13.4563	0.179225435956729	0.543498963492368	0.99816381523293	4668.07389722227	0.764951312554063	2.06888565978698	MESOMICS
MESO_076_T	-0.58689518751461	0.7256	0.2586	-0.270626783370972	0.326061628701137	-3.37647096529393	0.13929151270438	9.02709550772161	4.32721	14.71128	0.191849376137278	0.535328417314376	0	4655.57885557134	0.765017006417278	1.99546465390064	MESOMICS
MESO_077_T	-0.112352590675816	1	0	-0.0141694666817784	0.336748222249006	-2.97991152767426	0.173973841397898	10.312870784964	3.324031	13.054282	-0.0584020547428599	0.500932538428175	0.661901296551731	4696.07107077492	0.735719839301966	1.81219691271816	MESOMICS
MESO_078_T	-0.48135654908777	0.6743	0.3257	-1.39686250686646	0.357719657707605	-3.03202034889019	0.187494738492631	13.9161648961649	3.651359	13.200121	0.116178137501389	0.528357956237462	0.347564817741338	4863.50839480689	0.740279150231041	1.81762753302006	MESOMICS
MESO_079_T	-0.529441927374757	1	0	-0.251007616519928	0.327226708448837	-3.3769478470359	0.178014374978359	12.621447362205	3.330673	12.679762	0.842150874596616	0.624233371752377	0.25717977272083	4751.02567812829	0.772716506230615	2.14336727247568	MESOMICS
MESO_080_T	-0.48964313736112	0.4056	0.009	-0.762783765792847	0.334136836607609	-3.4601755549605	0.147104180999516	13.153970769256	2.73731	13.87641	0.0901748410415035	0.527241931540445	0.256115921457937	4790.77189903138	0.739059164717786	1.79168942311171	MESOMICS
MESO_081_T	-0.116801903144538	1	0	NA	0.348157968743723	-3.08369592295257	0.179920962702397	12.6502624352137	2.498068	12.251424	0.681680432891602	0.603972449991376	0.334372747159888	4744.62172535031	0.763727152591609	2.02377980775471	MESOMICS
MESO_082_T	-0.440846111084772	0.5191	0.4809	-1.51045525074005	0.374713751958539	-2.66490268856501	0.219945827376786	13.2943874824858	4.291132	14.06047	-0.027677023631235	0.509066544062288	0.158176180958557	4815.98715144175	0.733759026859184	1.78281945554104	MESOMICS
MESO_083_T	-0.374153351484367	1	0	-1.02067160606384	0.420995540556828	-2.34589764213305	0.242418886516505	13.0844734589075	2.72085	12.10949	0.453548717520248	0.56700186221408	0.901736589758925	4834.38811395669	0.760892470359971	2.02495567158065	MESOMICS
MESO_084_T	-0.103315486638641	1	0	-0.640165627002716	0.337672251014423	-3.26944431387005	0.154349915563505	12.080270168447	2.13038	12.61996	0.484374361083904	0.57611015978921	0.0771874443550295	4772.42634767436	0.761699931234323	1.96067578458385	MESOMICS
MESO_085_T	-0.0834742973271358	1	0	-0.594591438770294	0.349644449801133	-3.05269087379893	0.175891865798951	12.1700359606732	3.422417	12.27267	0.628355644132457	0.598270736027354	0.666602293367412	4793.55658069584	0.781149619962746	2.1659724996012	MESOMICS
MESO_086_T	-0.218781767633682	1	0	-0.197222784161568	0.359929291711864	-2.95421542126245	0.181181611130214	11.442819409007	2.106995	11.684821	0.597116960297112	0.590011124979178	0.122585234234878	4729.20015911356	0.757128316439588	1.91841376852456	MESOMICS
MESO_087_T	-0.387497114714613	0.6374	0.285	-0.475540161132812	0.390261540315777	-2.67003214744038	0.212760234142304	12.022560094443	3.50786	13.61584	0.333418094751939	0.555659663079704	0.299572123148253	4771.61282078233	0.765953641008985	1.98905522477069	MESOMICS
MESO_088_T	-0.0934116118841422	1	0	-1.38094592094421	0.368647302237757	-2.92068056362591	0.207835447483547	11.80576709388	3.411535	12.507072	0.11962252655635	0.525242271463521	0.381907437125872	4751.41537287359	0.74104025939641	1.90110126760516	MESOMICS
MESO_089_T	0.0522827172813684	1	0	-0.102877818048	0.343618175244064	-3.62313371070665	0.141230605162664	11.1142263510618	3.080255	12.633346	0.842850389171724	0.623299877157493	0.221545184628949	4741.71617181482	0.785710361221532	2.24438680705035	MESOMICS
MESO_090_T	-0.703327795279493	0	0	-0.112385429441929	0.332730705877626	-3.41687719924907	0.152094185186036	9.41303471363138	0.869059999999999	11.87251	0.426526121736571	0.573049032106629	0	4591.19987778164	0.759541003387184	1.99027865210156	MESOMICS
MESO_091_T	-0.10843634134263	1	0	-0.388780951499939	0.322044112329758	-3.40194674925515	0.137020592306219	11.1586173468003	2.35752	12.72603	0.121433601290388	0.526429513000119	0.163451653644029	4712.60558365228	0.707644121801316	1.54837678612781	MESOMICS
MESO_092_T	-0.0589274840236082	0.925	0	0.479809671640396	0.398176047567394	-2.55765596804941	0.220183390488815	13.4632113676906	2.65393	13.05283	0.609731588657707	0.59683311868223	0.790377840015627	4851.92169236924	0.795395401314762	2.24628895801931	MESOMICS
MESO_093_T	-0.0391542910495452	0.9816	0.0184	-0.857315897941589	0.328190912377968	-3.0766776673065	0.158204013461357	9.96910692048473	2.14765	12.28817	0.338206132212121	0.559464972329304	0.460814675353066	4692.56692319258	0.71770361103999	1.56365070814427	MESOMICS
MESO_094_T1	-0.678689713294663	0.0619	0.9381	-1.64029347896576	0.366558193724639	-2.49673951391587	0.224508338853544	13.7694521233175	4.46923	13.01496	0.429060637712659	0.573721701957277	0.267388504012068	4871.31253379761	0.736667518340192	1.74836853436324	MESOMICS
MESO_095_T	-0.553420394027203	0	0.2749	NA	0.372624643445422	-2.68694110431266	0.205128701155814	12.5025312256017	4.00535	14.48112	0.0300091139239492	0.515993947117821	0.320087630896218	4748.32663805336	0.752105991802503	1.87630390150567	MESOMICS
MESO_097_T	-0.678919336604684	0	0.3905	-0.694580674171448	0.368004499618336	-3.37000593073233	0.189972722483531	11.1797453170535	4.908939	14.198502	-0.517792582694333	0.444411756846895	0.198025392558384	4697.88130961658	0.686028983688974	1.4436394166689	MESOMICS
MESO_098_T	-1.04714637371815	0	0.983	-1.51963639259338	0.392069422682897	-2.31148498590372	0.294168944285568	13.4631751725376	4.65031	13.11048	-0.0072092433830196	0.513134032452295	0.998157207584254	4848.10752329937	0.706593428518003	1.63284522753137	MESOMICS
MESO_099_T	-1.04386918684639	0	1	-1.17626428604126	0.407135109075569	-1.80599093537313	0.297070265642845	13.9331569760539	6.013774	14.16785	0.170252006397054	0.540199192993174	0.256368646541537	4868.55219589085	0.722583507531383	1.6268369090801	MESOMICS
MESO_100_T	-0.705046884420606	0	1	-1.6123321056366	0.390944518098911	-3.13748664029474	0.192118074350679	14.5717019869454	5.723855	14.548653	-0.433651465305593	0.443752816552816	0.99657708042076	4942.02642685758	0.689991889275556	1.4486184857049	MESOMICS
MESO_101_T	-0.838265476052637	0.0213	0.9787	NA	0.361938049897553	-2.60199856811233	0.218078365479359	12.6896583948335	5.998942	14.21275	-0.124133178819501	0.490850276250052	0.190609891788433	4797.76096761638	0.68171870257406	1.40005491483024	MESOMICS
MESO_102_T	-0.558857926812202	0.0165	0.9835	-1.27851796150208	0.354827045920212	-3.44395565843718	0.166941268389028	13.5578286256175	5.854024	13.948936	-0.286291106871411	0.475305781589109	0.994366810634335	4847.13828583848	0.685734683323975	1.39359226135643	MESOMICS
MESO_103_T	-0.68006517390435	0	0	-1.40930676460266	0.325378650918002	-3.32797399706568	0.139381143249818	11.0136444052236	1.72225	12.92161	0.261907366243264	0.551685894902817	NA	4653.90346683015	0.739842750912309	1.74386322490619	MESOMICS
MESO_104_T	-1.13212551550629	0	1	-0.287239372730255	0.400707082881363	-1.9982714101283	0.289863420101622	12.7928902002502	5.129505	12.841389	0.145696241241017	0.527850114606292	0.994526238376023	4878.05001138118	0.741245667222512	1.87486717378984	MESOMICS
MESO_105_T	-0.89575438175295	0	1	NA	0.399220601823952	-2.17311343992417	0.268572121137965	10.775400595378	5.564536	14.007397	-0.169914643786378	0.488042165516798	0.200505446201986	4734.77799500655	0.745817022740609	1.86728488454361	MESOMICS
MESO_106_T	-0.682281244480505	0.074	0.7679	NA	0.342252219677795	-2.86805099589694	0.190062437801717	10.2742345267736	5.646344	14.29511	0.353271556576308	0.56074027626792	0.000406607436919472	4674.09270157285	0.722715710337504	1.67185880845677	MESOMICS
MESO_107_T	-0.84436471646814	0	0.9423	-1.14405989646912	0.414045237234342	-1.57607372140554	0.339947935858375	12.0680191650347	5.292595	13.618248	-0.0100601090168284	0.505050483026109	0.942468340369804	4742.01668507369	0.72476028481159	1.69900645731265	MESOMICS
MESO_108_T	-1.03710384784682	0	1	-1.4635421037674	0.330480896709654	-3.58775723891686	0.159711483556434	12.8564221114073	6.157562	14.674465	-0.463531179252912	0.453364084093631	0.943359603202325	4764.71717970888	0.66374617230501	1.24665318804845	MESOMICS
MESO_109_T	-0.737705669785263	0.323	0.677	-0.901851296424866	0.358282109999598	-3.22221740112974	0.175506176493102	10.2193504324096	5.679302	14.032508	-0.231981739993935	0.485136620955699	0.171911425165499	4710.93835976416	0.723239054965133	1.6954557163562	MESOMICS
MESO_110_T	-0.621563266318957	0.215	0.785	-1.2218029499054	0.36338435579125	-2.65662563351948	0.215935945851406	12.857174265588	6.317278	14.014406	-0.27212672772779	0.475689460610304	0.156464115082302	4773.33837942813	0.736914486620923	1.84469614435736	MESOMICS
MESO_111_T	-0.574799802362897	0.3353	0.5681	-0.53303050994873	0.355108272066209	-2.81519572610978	0.253479626482262	13.5256373624474	4.44504	14.05733	-0.164873351411441	0.497616504378827	0.357420106784903	4818.38305822968	0.688928384039626	1.42571830921271	MESOMICS
MESO_112_T	-0.883929205331972	0.0585	0.7552	-1.19378554821014	0.472942027238761	-1.11305201727126	0.394478319145757	13.4307199759996	1.90179	13.61497	-0.0565604743929477	0.505161909877327	0.921843604157925	4833.2988802585	0.695583456253399	1.49225556424486	MESOMICS
MESO_113_T	-0.856439266798561	0.0222	0.9778	-1.59437203407288	0.348278494234864	-2.97988318319097	0.195052745575662	13.4111358212587	5.710105	14.831899	-0.202069651320793	0.486541097533295	0.159152119920165	4809.96298314245	0.706619045428219	1.51072687450153	MESOMICS
MESO_114_T	NA	NA	NA	NA	0.362299626370977	-2.83339997608212	0.20185845381878	NA	NA	NA	0.0253086031226864	0.512641956124693	NA	NA	0.730239614769218	1.72508817182795	MESOMICS
MESO_115_T	-0.634904208349097	0.6686	0.3314	-0.868384838104248	0.36487083684866	-3.05755453821211	0.180121171761533	11.7020236325724	5.110397	14.328643	0.26859672897455	0.549866558727555	NA	4738.98698042027	0.763559772587808	1.99216239457083	MESOMICS
MESO_116_T	NA	NA	NA	0.245990037918091	0.373709372865694	-2.49340504494512	0.220986753430848	NA	NA	NA	0.304858011864919	0.55256190819039	0.249086718222614	NA	0.749547792322723	1.8639547595987	MESOMICS
MESO_117_T	-0.954507702207346	0	0.8492	-1.14242720603943	0.424972881764493	-2.01926574285366	0.286653325732185	13.021541827737	6.052792	14.55595	0.181517273283769	0.528787714490327	0.0442715508238955	4825.54588168231	0.72257728840645	1.67054036155757	MESOMICS
MESO_118_T	-0.551241559223695	0.4039	0.5961	-0.585757315158844	0.356193001486481	-3.04504468825972	0.17517483670998	12.086384117631	5.084485	14.303108	-0.0735578268464624	0.500265532598114	0.244081725741779	4754.14917934583	0.733920779799553	1.76590643174063	MESOMICS
MESO_119_T	-0.228112275451531	0.577	0.0045	-0.357621431350708	0.377325137599936	-2.83841947396989	0.192903508515316	12.9989154450922	2.81317	13.54766	0.366115346479533	0.560061659438504	0.183381042397932	4743.31488234685	0.745726070744066	1.82541989227706	MESOMICS
MESO_120_T	-0.516139973834415	0.4153	0.5847	NA	0.355309147884778	-3.00275747341589	0.175912658080983	12.8768857401246	5.99287	15.225829	0.246408923233109	0.542955548868986	0.279331827080681	4754.80601722561	0.75189314569952	1.8592721112974	MESOMICS
MESO_121_T	-0.60893946302248	0.4966	0.5034	-0.84708708524704	0.396167289381704	-2.41215436410119	0.241370443623956	12.1708030843474	5.743832	14.032207	0.1315327502738	0.525232535752641	0.347227638093751	4720.14996601264	0.756276955370839	1.93800269518559	MESOMICS
MESO_122_T	-0.480705580705187	0.6353	0.3647	-0.792128324508667	0.363344180627536	-2.6006527602062	0.213375289528323	12.6597499620339	4.44088	13.799539	0.339757007906662	0.558510763097388	0.209680763083784	4721.25088157631	0.749277647513267	1.85970865957434	MESOMICS
MESO_123_T	-0.506405919498317	0.6796	0.3204	-0.903133571147919	0.382105982081877	-2.98691471626755	0.201445396914769	12.3427795516247	4.133876	14.038462	0.351286157088024	0.558354824731146	0.372243440154951	4752.8840421706	0.783216312967958	2.25230136217772	MESOMICS
MESO_124_T	-0.685174014561433	0.412	0.588	-0.519351601600647	0.343819051062633	-2.96050488460335	0.179814404772106	11.5888971813397	5.985967	14.749902	0.283044996153779	0.549493655467638	0.180357754954955	4728.15081163534	0.753276724776103	1.89470098317305	MESOMICS

## Sheet: Sample_features_2
Sample information			Sequencing data			Clinical data																										Purity estimations			Pathological review
ID_MESOMICS	Sample	ITH	WGS	RNA	850K	Provider	Sex	Age	Age_class	Sample.Date	Smoking	Professional.Asbestos	ExtraProfessional.Asbestos	Survival.Censor	Survival.Time	Asbestos.Exposure.probability	Asbestos.Exposure.frequency	Asbestos.Exposure.intensity	Asbestos.Exposure.period	Asbestos.Exposure.duration	Asbestos.Score	Surgery	Surgery.type	Chimio	Chimio.type	Radioth	Immunoth	Immunoth.type	History.of.cancer	History.Location	History.Radiotherapy	Purity.Patho	Purity.WGS.PURPLE	Purity.RNA	Tumor.content	Macrodissection	Slide.Quality	Tumor.cell	Normal.cell	Immune.cell	Grade	Necrosis	Vessel	Type	Epithelioid.Component	Sarcomatoid.Component	Subtype1	Subtype1.Component	Subtype2
MESO_001	MESO_001_T	FALSE	T/N	T	T	Provider3	M	67	class2	39600	Ex-smoker	Exposed	Non exposed	dead	10.1	1	1	4	1955-1972	19	76	YES	Pleuro-pneumectomy	YES	Cisplatine/Gemzar	YES	NO	NA	NO	0.0	NA	80	0.1	0.753125112822171	60	NO	+	80	20	0	2	-	++	MMB	40	60	trabecular	70	acinar
MESO_002	MESO_002_T2	TRUE	T1/T2/N	T1/T2	T1/T2	Provider3	M	62	class1	37376	Ex-smoker	Exposed	Non exposed	dead	30.6	1	0.25	1	1968-1995	29	7.25	YES	Pleuro-pneumectomy	YES	Tomudex/Eloxatine (TOMOX)	YES	NO	NA	NO	0.0	NA	70	0.2	0.587332475069235	80	NO	++	70	20	10	2	-	++	MME	100	0	trabecular	70	acinar
MESO_003	MESO_003_T2	TRUE	T1/T2/N	T1/T2	T1/T2	Provider3	F	65	class2	36545	No smoker	Non exposed	Non exposed	dead	81.8	0	0	0	0.0	0	0	YES	Pleuro-pneumectomy	YES	Cisplatine/Alimta	YES	NO	NA	NO	0.0	NA	80	0.51	0.764261550384771	90	NO	++	80	10	10	2	-	++	MME	100	0	acinar	100	non
MESO_006	MESO_006_T	FALSE	T/N	T	T	Provider5	M	61	class1	41816	Ex-smoker	NA	NA	dead	9.4	NA	NA	NA	NA	NA	NA	YES	Pleuro-pneumectomy	YES	NA	YES	NA	NA	NA	NA	NA	90	0.72	0.884480178594835	80	NO	+	90	10	0	2	-	+	MME	100	0	acinar	100	non
MESO_007	MESO_007_T	FALSE	T/N	T	T	Provider5	F	62	class1	41768	Ex-smoker	Non exposed	Exposed	dead	19.8	0.666666666666667	0.5	1	1972-1976	6	2	YES	coelio explo + right pleuro-pneumonectomy reconstructed diaph and pericardial	YES	Carboplatine/Alimta	NA	NA	NA	YES	Pleura (NP)	NA	80	0.38	0.873352198846637	80	NO	++	80	15	5	2	-	+	MME	100	0	acinar	100	non
MESO_009	MESO_009_T	FALSE	T/N	T	T	Provider5	M	63	class1	42284	Ex-smoker	Non exposed	NA	dead	2.9	NA	NA	NA	NA	NA	NA	YES	Pleuro-pneumectomy	NO	NA	YES	NO	NA	NO	0.0	NA	90	0.22	0.717791782087863	90	NO	++	90	10	0	2	-	+	MME	100	0	acinar	100	non
MESO_010	MESO_010_T	FALSE	T	T	T	Provider3	M	73	class3	39456	Ex-smoker	Exposed	Non exposed	dead	12	1	0.5	2	1954-1990	38	38	NA	NA	YES	Cisplatyl/Alimta	YES	NO	NA	YES	Prostate (Carcinoma)	YES	80	0.75	0.811628987364631	80	NO	++	80	15	5	2	-	+	MMB	70	30	tubulopapillary	100	non
MESO_011	MESO_011_T	FALSE	T	T	T	Provider2	M	65	class2	36550	Ex-smoker	Exposed	NA	dead	15.1	NA	NA	NA	NA	NA	NA	YES	NA	NO	NA	NO	NO	NA	NO	0.0	NA	80	0.63	0.69489053386491	80	NO	++	80	15	5	2	+	+	MME	100	0	tubulopapillary	100	non
MESO_012	MESO_012_T	FALSE	T	T	T	Provider2	F	52	class1	41907	Smoker	Non exposed	NA	alive	43.5	NA	NA	NA	NA	NA	NA	NA	NA	YES	NA	NA	NA	NA	NA	NA	NA	75	0.82	0.794863920812754	80	NO	++	75	5	20	2	-	+	MMB	50	50	acinar	100	non
MESO_013	MESO_013_T	FALSE	T	T	T	Provider3	M	80	class3	39583	Ex-smoker	Exposed	Non exposed	dead	9	1	0.75	1	1950-1984	36	27	YES	Pleurectomy	NO	NA	YES	NO	NA	NO	0.0	NA	95	0.65	0.752374802998052	80	NO	++	95	5	0	2	-	++	MMB	80	20	tubulopapillary	100	non
MESO_014	MESO_014_T	FALSE	T	T	T	Provider3	M	86	class3	39216	Ex-smoker	Exposed	Non exposed	dead	7	1	0.25	1	1948-1976	30	7.5	NA	NA	YES	NA	NA	NO	NA	YES	Bladder (NP)	NA	85	0.43	0.878586841639217	80	YES	++	85	10	5	2	-	++	MME	100	0	acinar	100	non
MESO_015	MESO_015_T	FALSE	T	T	T	Provider3	M	69	class2	38559	NA	Exposed	Non exposed	dead	13.1	0.333333333333333	0.5	1	1959-1990	33	5.5	YES	Pleurectomy	YES	Cisplatine/Alimta	YES	NO	NA	NO	0.0	NA	90	0.57	0.796652639780812	100	NO	++	90	10	0	2	-	+	MME	100	0	acinar	100	non
MESO_016	MESO_016_T	FALSE	NA	T	T	Provider2	M	77	class3	42782	NA	Exposed	NA	dead	0.8	NA	NA	NA	NA	NA	NA	NA	NA	NO	NA	NA	NA	NA	NA	NA	NA	90	NA	0.859345324709461	90	NO	-	90	10	0	2	-	+	MME	100	0	acinar	100	non
MESO_017	MESO_017_T	FALSE	T	T	T	Provider6	M	77	class3	40694	Ex-smoker	Exposed	NA	dead	3	NA	NA	NA	NA	NA	NA	NA	NA	NA	NA	NA	NO	NA	NA	NA	NA	90	0.5	0.819366368855085	90	NO	++	90	5	5	2	-	+	MME	100	0	acinar	95	trabecular
MESO_018	MESO_018_T	FALSE	T	T	T	Provider6	M	69	class2	42341	NA	Exposed	NA	dead	17.2	NA	NA	NA	NA	NA	NA	NA	NA	YES	Cisplatine/Alimta	NA	NA	NA	NA	NA	NA	90	0.71	0.746937299264805	90	NO	++	90	5	5	2	-	++	MMB	70	30	solid	100	non
MESO_019	MESO_019_T	FALSE	T	T	T	Provider6	M	81	class3	40780	NA	Exposed	NA	dead	0.4	NA	NA	NA	NA	NA	NA	NA	NA	NO	NA	NA	NA	NA	NA	NA	NA	95	0.69	0.841175155098911	100	NO	++	95	0	5	2	+	++	MME	100	0	solid	100	non
MESO_020	MESO_020_T	FALSE	T	T	T	Provider6	M	69	class2	40820	NA	NA	NA	dead	24.5	NA	NA	NA	NA	NA	NA	NA	NA	YES	Cisplatine/Alimta + Avastin	NA	NA	NA	NA	NA	NA	70	0.41	0.717198037170536	90	NO	++	70	20	10	3	-	+	MME	100	0	solid	100	non
MESO_021	MESO_021_T	FALSE	T	T	T	Provider6	M	65	class2	41190	Smoker	Exposed	NA	dead	26.8	NA	NA	NA	NA	NA	NA	NA	NA	YES	NA	YES	NA	NA	NO	0.0	NA	85	0.54	0.747907364007993	80	NO	++	85	10	5	2	-	+	MMB	90	10	solid	100	non
MESO_022	MESO_022_T	FALSE	T	T	T	Provider6	M	85	class3	41010	Ex-smoker	Exposed	NA	dead	7.1	NA	NA	NA	NA	NA	NA	NA	NA	NA	NA	NA	NA	NA	NA	NA	NA	60	0.41	0.744260228492974	90	NO	++	60	20	20	2	-	++	MME	100	0	acinar	100	non
MESO_023	MESO_023_T	FALSE	T	T	T	Provider6	M	69	class2	41486	NA	Exposed	NA	dead	17.7	NA	NA	NA	NA	NA	NA	NA	NA	NA	NA	NA	NA	NA	NA	NA	NA	90	0.23	0.585221754225372	90	NO	++	90	10	0	2	-	+	MME	100	0	solid	100	non
MESO_024	MESO_024_T	FALSE	T	T	T	Provider6	M	79	class3	41620	Ex-smoker	Non exposed	NA	dead	6.3	NA	NA	NA	NA	NA	NA	NA	NA	NA	NA	NA	NA	NA	NA	NA	NA	80	0.29	0.586425037078619	80	NO	++	80	10	10	2	-	+	MMB	90	10	solid	100	non
MESO_025	MESO_025_T	FALSE	T	T	T	Provider6	M	84	class3	41583	NA	Non exposed	NA	dead	5	NA	NA	NA	NA	NA	NA	NA	NA	NA	NA	NA	NA	NA	NA	NA	NA	80	0.58	0.746773070656907	80	NO	++	80	10	10	2	-	++	MME	100	0	solid	100	non
MESO_026	MESO_026_T	FALSE	T	T	T	Provider6	M	72	class3	41746	No smoker	Exposed	Non exposed	dead	56.2	1	0.5	2	1965-1994	31	31	NA	NA	NA	NA	NA	NA	NA	NA	NA	NA	90	0.49	0.775484723646277	90	NO	+	90	10	0	2	-	+	MME	100	0	acinar	100	non
MESO_027	MESO_027_T	FALSE	T	T	T	Provider6	M	68	class2	41905	Ex-smoker	Non exposed	NA	dead	8.8	NA	NA	NA	NA	NA	NA	NA	NA	NA	NA	NA	NA	NA	YES	Leukemia (NP)	NO	70	0.53	0.873945728888601	70	NO	++	70	25	5	2	-	+	MME	100	0	solid	80	macrocystic
MESO_028	MESO_028_T	FALSE	T	T	T	Provider6	F	83	class3	41876	No smoker	Non exposed	NA	alive	0	NA	NA	NA	NA	NA	NA	NA	NA	NA	NA	NA	NA	NA	NA	NA	NA	70	0.59	0.829492576494369	80	NO	+	70	25	5	2	-	++	MME	100	0	solid	100	non
MESO_029	MESO_029_T	FALSE	T	T	T	Provider6	M	88	class3	42201	Smoker	Exposed	NA	dead	4.8	NA	NA	NA	NA	NA	NA	NA	NA	NA	NA	NA	NA	NA	NA	NA	NA	80	0.56	0.722581158740772	50	NO	++	80	15	5	2	-	+	MMB	60	40	acinar	100	non
MESO_030	MESO_030_T	FALSE	T	T	T	Provider6	F	72	class3	42318	Smoker	Exposed	NA	alive	24.7	NA	NA	NA	NA	NA	NA	NA	NA	NA	NA	NA	NA	NA	YES	Kidney (NP)	NA	55	0.15	0.425104613776537	80	NO	++	55	0	45	2	-	+	MME	100	0	micropapillary	100	non
MESO_031	MESO_031_T	FALSE	T	T	T	Provider6	M	77	class3	41807	NA	NA	NA	dead	15	NA	NA	NA	NA	NA	NA	NA	NA	NA	NA	NA	NA	NA	NA	NA	NA	90	0.56	0.654583166864944	80	NO	++	90	5	5	2	-	++	MMB	80	20	acinar	80	tubulopapillary
MESO_032	MESO_032_T	FALSE	T	T	T	Provider6	F	59	class1	42485	Smoker	Non exposed	NA	dead	18.5	NA	NA	NA	NA	NA	NA	NA	NA	YES	Cisplatine/Alimta + Avastin	YES	NA	NA	NA	NA	NA	70	0.27	0.710260171396498	80	YES	++	70	20	10	2	++	+	MMB	60	40	solid	100	non
MESO_033	MESO_033_T	FALSE	T	T	T	Provider5	F	77	class3	40631	No smoker	Non exposed	NA	alive	0	NA	NA	NA	NA	NA	NA	NA	NA	YES	Cisplatine/Alimta	YES	NO	NA	NA	NA	NA	60	0.21	0.660258904432988	60	NO	++	60	30	10	2	-	++	MME	100	0	solid	100	non
MESO_034	MESO_034_T	FALSE	T	T	T	Provider5	M	60	class1	40854	Ex-smoker	Exposed	Non exposed	dead	74	1	0.75	2	1972-2005	35	52.5	YES	Pleurectomy	NO	NA	NO	NA	NA	NA	NA	NA	30	0.24	0.642894756785794	50	NO	++	30	40	30	2	-	+	MME	100	0	tubulopapillary	100	non
MESO_035	MESO_035_T	FALSE	T	T	T	Provider5	F	67	class2	40913	No smoker	Exposed	NA	dead	28.2	NA	NA	NA	NA	NA	NA	NA	NA	YES	Cisplatine/Alimta	NA	NA	NA	NA	NA	NA	80	0.28	0.584911228642518	90	NO	++	80	10	10	2	-	+	MME	100	0	solid	100	non
MESO_036	MESO_036_T	FALSE	NA	T	T	Provider5	M	79	class3	41242	NA	Exposed	NA	dead	46.6	NA	NA	NA	NA	NA	NA	NO	NA	NO	NA	YES	NA	NA	NA	NA	NA	65	NA	0.693772269050824	80	NO	++	65	30	5	2	-	+	MME	100	0	trabecular	80	acinar
MESO_037	MESO_037_T	FALSE	T	T	T	Provider5	M	60	class1	41513	Ex-smoker	Non exposed	NA	dead	10.8	NA	NA	NA	NA	NA	NA	YES	Pleurectomy+diaph+cortication	YES	NA	NA	NA	NA	NO	0.0	NA	65	0.49	0.718390250345013	90	NO	++	65	5	30	3	-	++	MME	100	0	solid	100	non
MESO_038	MESO_038_T	FALSE	T	T	T	Provider5	M	81	class3	42137	Ex-smoker	Non exposed	NA	dead	9.1	NA	NA	NA	NA	NA	NA	NA	NA	NA	NA	NA	NA	NA	NO	0.0	NA	40	0.37	0.826275502876515	40	NO	++	40	55	5	3	-	-	MME	100	0	trabecular	100	non
MESO_039	MESO_039_T	FALSE	T	T	T	Provider3	M	54	class1	37818	Smoker	Exposed	Non exposed	dead	81.8	1	0.5	3	1967-2001	36	54	NA	NA	YES	Cisplatine/Gemzar	YES	NO	NA	YES	Lung (Carcinoma)	NA	30	0.17	0.720690977694341	40	NO	++	30	60	10	2	-	++	MME	100	0	acinar	100	non
MESO_040	MESO_040_T	FALSE	T/N	T	T	Provider3	M	69	class2	39399	No smoker	Exposed	Non exposed	dead	9.2	1	0.5	2	1953-1998	47	47	NA	NA	YES	Cisplatine/Alimta	YES	NO	NA	NO	0.0	NA	90	0.47	0.883161767097367	80	NO	++	90	10	0	2	-	-	MME	100	0	solid	100	non
MESO_041	MESO_041_T1	TRUE	T1/T2/N	T1/T2	T1/T2	Provider3	M	71	class2	36900	No smoker	Exposed	Non exposed	dead	9.1	1	0.75	2	1955-1984	31	46.5	YES	Pleuro-pneumectomy	NO	NA	YES	NO	NA	NO	0.0	NA	60	0.31	0.781716897476505	60	NO	++	60	20	20	2	-	++	MME	100	0	acinar	100	non
MESO_042	MESO_042_T1	TRUE	T1/T2/N	T1/T2	T1/T2	Provider3	M	67	class2	37477	Ex-smoker	Exposed	Non exposed	dead	38.6	0.333333333333333	0.25	1	1961-1991	32	2.66666666666667	YES	Pleurectomy	YES	Cisplatine/Alimta	YES	NO	NA	NO	0.0	NA	60	0.28	0.838475941499335	60	NO	++	60	35	5	2	-	+	MME	100	0	acinar	100	non
MESO_043	MESO_043_T	FALSE	T/N	T	T	Provider3	F	90	class3	42047	No smoker	Non exposed	NA	dead	27.6	NA	NA	NA	NA	NA	NA	NA	NA	NA	NA	NA	NA	NA	NA	NA	NA	70	0.39	0.7544434705097	80	NO	++	70	20	10	2	-	-	MME	100	0	acinar	80	solid
MESO_044	MESO_044_T	FALSE	T/N	T	T	Provider2	M	66	class2	40883	Ex-smoker	Exposed	NA	dead	73.7	NA	NA	NA	NA	NA	NA	NO	NA	YES	Cisplatine/Alimta	NO	NO	NA	NA	NA	NA	70	0.15	0.743165733272358	50	NO	++	70	15	15	2	-	++	MME	100	0	trabecular	100	non
MESO_045	MESO_045_T	FALSE	T/N	T	T	Provider2	M	68	class2	40934	Smoker	Exposed	NA	dead	15.8	NA	NA	NA	NA	NA	NA	NA	NA	NA	NA	NA	NO	NA	NA	NA	NA	30	0.13	0.665436669470552	40	NO	++	30	40	30	2	-	++	MME	100	0	solid	100	non
MESO_046	MESO_046_T	FALSE	T/N	T	T	Provider2	M	78	class3	41694	Ex-smoker	Exposed	NA	dead	13.9	NA	NA	NA	NA	NA	NA	NA	NA	NA	NA	NA	NA	NA	NA	NA	NA	70	0.64	0.80656927429953	80	NO	++	70	30	0	2	-	+	MME	100	0	acinar	100	non
MESO_047	MESO_047_T	FALSE	T/N	T	T	Provider2	M	65	class2	41828	Smoker	Exposed	NA	alive	40.7	NA	NA	NA	NA	NA	NA	NA	NA	NA	NA	NA	NA	NA	NA	NA	NA	60	0.15	0.736611269728499	50	NO	++	60	40	0	2	-	-	MME	100	0	NR	100	non
MESO_048	MESO_048_T1	TRUE	T1/T2/N	T1/T2	T1/T2	Provider7	M	83	class3	42261	NA	Exposed	Non exposed	dead	11.5	1	0.5	2	1959-1994	37	37	NA	NA	NA	NA	NA	NA	NA	NA	NA	NA	60	0.56	0.686715647743164	80	NO	++	60	30	10	3	-	+	MME	100	0	trabecular	100	non
MESO_049	MESO_049_T	FALSE	T/N	T	T	Provider7	M	63	class1	42552	NA	Exposed	Non exposed	alive	17	1	0.5	2	1962-1967	7	7	NA	NA	NA	NA	NA	NA	NA	NA	NA	NA	70	0.42	0.846199853681671	80	NO	++	70	30	0	2	-	-	MME	100	0	NR	70	solid
MESO_050	MESO_050_T	FALSE	T/N	T	T	Provider7	M	60	class1	38874	NA	Non exposed	NA	dead	0.1	NA	NA	NA	NA	NA	NA	YES	Pleuro-pneumectomy	NO	NA	NA	NO	NA	NA	NA	NA	30	NA	0.539910951793866	20	YES	++	30	60	10	2	-	+	MME	100	0	trabecular	100	non
MESO_051	MESO_051_T	FALSE	T/N	T	T	Provider7	M	64	class2	40569	NA	Exposed	NA	dead	17.8	NA	NA	NA	NA	NA	NA	YES	Pleuro-pneumectomy	YES	NA	YES	NO	NA	NO	0.0	NA	70	0.33	0.706735584916768	70	NO	++	70	30	0	2	-	+	MME	100	0	solid	50	trabecular
MESO_052	MESO_052_T2	TRUE	T1/T2/N	T1/T2	T1/T2	Provider7	F	56	class1	40679	No smoker	Exposed	NA	dead	34.8	NA	NA	NA	NA	NA	NA	YES	Decortication	YES	Cisplatine/Alimta	YES	NO	NA	NO	0.0	NA	70	0.41	0.756015901069732	70	NO	++	70	25	5	2	-	+	MME	100	0	trabecular	100	non
MESO_053	MESO_053_T	FALSE	T/N	T	T	Provider7	M	63	class1	40026	No smoker	Exposed	NA	dead	15.1	NA	NA	NA	NA	NA	NA	YES	Pleurectomy	NA	NA	NA	NO	NA	NA	NA	NA	80	0.65	0.751034998614577	90	NO	++	80	15	5	2	-	+	MME	100	0	micropapillary	70	acinar
MESO_054	MESO_054_T	FALSE	T/N	NA	T	Provider7	M	70	class2	40830	NA	Exposed	NA	alive	27.1	NA	NA	NA	NA	NA	NA	NA	NA	NA	NA	NA	NA	NA	NA	NA	NA	90	0.42	NA	80	NO	++	90	10	0	2	-	+	MME	100	0	acinar	100	non
MESO_055	MESO_055_T	FALSE	T/N	T	T	Provider7	M	64	class2	40060	Ex-smoker	Exposed	NA	dead	13.9	NA	NA	NA	NA	NA	NA	NA	NA	NA	NA	NA	NO	NA	NA	NA	NA	80	0.15	0.559690492902103	80	NO	++	80	15	5	2	-	+	MME	100	0	acinar	100	non
MESO_056	MESO_056_T2	TRUE	T2/N	T1/T2	T1/T2	Provider3	M	67	class2	42558	No smoker	Exposed	Non exposed	alive	0.7	1	0.5	2	1968-2007	41	41	NA	NA	YES	NA	NA	YES	Tazemetostat	NO	0.0	NA	70	0.49	0.771250056843221	70	NO	++	70	10	20	2	-	++	MMB	90	10	solid	90	acinar
MESO_057	MESO_057_T2	TRUE	T1/T2/N	T1/T2	T1/T2	Provider3	M	69	class2	40351	NA	Exposed	Non exposed	dead	6.1	1	0.5	3	1956-1960	6	9	NO	NA	YES	Carboplatine/Alimta	YES	NO	NA	YES	ENT (Carcinoma); Skin (Carcinoma NP)	NA	80	0.73	0.816020518567157	80	NO	++	80	15	5	2	-	+	MME	100	0	solid	100	non
MESO_058	MESO_058_T2	TRUE	T1/T2/N	T1/T2	T1/T2	Provider3	F	66	class2	38791	No smoker	Exposed	Non exposed	dead	18.4	0.666666666666667	0.5	1	1956.0	2	0.666666666666667	YES	Pleurectomy	YES	Cisplatine/Alimta	YES	NO	NA	NO	0.0	NA	40	NA	0.589649644600378	50	NO	++	40	50	10	2	-	+	MME	100	0	trabecular	100	non
MESO_059	MESO_059_T1	TRUE	T1/T2/N	T1/T2	T1/T2	Provider3	F	46	class1	39701	Ex-smoker	Non exposed	Exposed	dead	66.1	1	0.5	1	1950-1952	4	2	YES	excision of the anterior extremity of the 5th et 4th right ribs	YES	Cisplatine/Alimta	NO	NO	NA	NO	0.0	NA	10	NA	0.687926586690521	40	YES	++	10	80	10	2	-	+	MME	100	0	papillary	100	non
MESO_060	MESO_060_T	FALSE	T/N	T	T	Provider6	M	58	class1	38446	No smoker	Non exposed	Non exposed	dead	0	0	0	0	0.0	0	0	YES	Pleurectomy	NO	NA	NO	NO	NA	YES	Hodgkin lymphoma	NA	90	0.75	0.770301262816165	90	NO	++	90	10	0	1	-	+	MME	100	0	acinar	100	non
MESO_061	MESO_061_T	FALSE	T/N	T	T	Provider6	M	56	class1	42165	Smoker	Exposed	NA	alive	29.7	NA	NA	NA	NA	NA	NA	YES	Lobectomy	NA	NA	NA	NA	NA	NO	0.0	NA	80	0.17	0.411821866475415	80	NO	++	80	5	15	3	-	+	MME	100	0	NR	100	non
MESO_062	MESO_062_T2	TRUE	T1/T2/N	T1/T2	T1/T2	Provider4	F	62	class1	42422	No smoker	Non exposed	NA	alive	21.2	NA	NA	NA	NA	NA	NA	NA	NA	NA	NA	NA	NA	NA	NA	NA	NA	80	0.26	0.759904086071209	80	NO	++	80	15	5	2	-	+	MME	100	0	trabecular	100	non
MESO_063	MESO_063_T	FALSE	T/N	T	T	Provider4	M	72	class3	42418	NA	Exposed	NA	dead	25.9	NA	NA	NA	NA	NA	NA	NA	NA	NA	NA	NA	NA	NA	NA	NA	NA	80	0.16	0.71960986595764	70	NO	++	80	15	5	2	-	-	MME	100	0	solid	60	acinar
MESO_064	MESO_064_T	FALSE	T/N	T	T	Provider4	M	74	class3	42150	Smoker	Exposed	Non exposed	dead	27.3	0.666666666666667	0.25	1	1961-1966	7	1.16666666666667	NA	NA	YES	Cisplatine/Alimta	YES	NA	NA	NO	0.0	NA	95	0.57	0.828251536030672	80	NO	++	95	5	0	2	-	+	MMB	60	40	tubulopapillary	100	non
MESO_065	MESO_065_T	FALSE	T/N	T	T	Provider4	F	54	class1	42426	Ex-smoker	Exposed	NA	alive	21.1	NA	NA	NA	NA	NA	NA	NA	NA	NA	NA	NA	NA	NA	NO	0.0	NA	100	0.36	0.726644584328157	100	NO	-	100	0	0	2	-	-	MME	100	0	macrocystic	100	non
MESO_066	MESO_066_T	FALSE	T/N	NA	T	Provider3	M	65	class2	38022	Ex-smoker	Exposed	Non exposed	dead	15	1	0.75	2	1959-1999	42	63	NA	NA	YES	Cisplatine/Alimta	YES	NO	NA	NO	0.0	NA	30	0.17	NA	40	NO	++	30	60	10	2	+	+	MME	100	0	solid	100	non
MESO_067	MESO_067_T	FALSE	T/N	NA	T	Provider3	F	62	class1	37823	No smoker	Exposed	Non exposed	dead	54.6	0.666666666666667	0.5	1	1963-2001	40	13.3333333333333	YES	Decortication	YES	Cisplatine/Alimta	YES	NO	NA	NO	0.0	NA	30	0.25	NA	70	YES	+	30	70	0	2	-	++	MME	100	0	acinar	100	non
MESO_068	MESO_068_T	FALSE	T/N	NA	NA	Provider3	M	74	class3	38134	No smoker	Exposed	Non exposed	dead	25.3	1	0.5	1	1945-1980	37	18.5	NA	NA	YES	Oxaliplatine/Gemzar	NA	NO	NA	NO	0.0	NA	80	0.4	NA	60	YES	++	80	15	5	2	-	++	MMB	80	20	solid	100	non
MESO_069	MESO_069_T	FALSE	T/N	NA	T	Provider2	M	77	class3	41317	No smoker	Non exposed	Non exposed	dead	37.3	0	0	0	0.0	0	0	NA	NA	YES	NA	NA	NA	NA	NA	NA	NA	100	0.37	NA	90	NO	++	100	0	0	2	-	-	MME	100	0	acinar	100	non
MESO_070	MESO_070_T	FALSE	T/N	NA	T	Provider7	F	77	class3	42184	No smoker	Exposed	Non exposed	dead	15.2	1	0.75	2	1963-1987	26	39	NA	NA	YES	Cisplatine/Alimta	YES	NA	NA	NO	0.0	NA	30	0.21	NA	30	NO	++	30	25	45	2	+	+	MME	100	0	solid	100	non
MESO_071	MESO_071_T	FALSE	T/N	NA	T	Provider3	M	72	class3	42549	No smoker	Exposed	Non exposed	dead	14.4	1	0.75	1	1974-2011	39	29.25	NA	NA	NA	NA	NA	NA	NA	NO	0.0	NA	90	0.89	NA	70	NO	+	90	10	0	2	+	++	MME	100	0	solid	100	non
MESO_072	MESO_072_T	FALSE	T/N	NA	T	Provider3	M	56	class1	40268	Ex-smoker	Exposed	NA	dead	13.1	NA	NA	NA	NA	NA	NA	NA	NA	NA	NA	NA	NO	NA	NA	NA	NA	30	0.24	NA	30	NO	++	30	70	0	2	-	+	MME	100	0	trabecular	90	solid
MESO_073	MESO_073_T	FALSE	T/N	NA	T	Provider3	F	70	class2	42678	NA	Non exposed	NA	dead	22.4	NA	NA	NA	NA	NA	NA	NA	NA	NA	NA	NA	YES	Tazemetostat	NA	NA	NA	90	0.65	NA	80	NO	++	90	10	0	2	-	+	MME	100	0	solid	100	non
MESO_074	MESO_074_T	FALSE	T	T	T	Provider1	F	45	class1	36651	NA	Non exposed	NA	alive	0	NA	NA	NA	NA	NA	NA	NA	NA	NA	NA	NA	NO	NA	NA	NA	NA	90	0.54	0.803250374851547	100	NO	+	90	5	5	2	-	++	MME	100	0	acinar	100	non
MESO_075	MESO_075_T	FALSE	T	T	T	Provider1	F	53	class1	37523	NA	Exposed	Non exposed	alive	14	0.333333333333333	0.5	1	1963-1968	7	1.16666666666667	YES	Pleuro-pneumectomy	NA	NA	NA	NO	NA	NA	NA	NA	70	0.48	0.649345820952536	80	NO	++	70	30	0	2	-	++	MME	100	0	tubulopapillary	100	non
MESO_076	MESO_076_T	FALSE	T/N	T	T	Provider3	M	50	class1	38763	Ex-smoker	Exposed	NA	alive	135.2	NA	NA	NA	NA	NA	NA	NO	NA	YES	Cisplatine/Alimta	YES	NO	NA	YES	Kidney (Carcinoma)	NA	20	NA	0.684152128098765	30	NO	+	20	80	0	2	-	++	MME	100	0	tubulopapillary	100	non
MESO_077	MESO_077_T	FALSE	T	T	T	Provider6	M	36	class1	39594	Ex-smoker	Exposed	NA	dead	93.7	NA	NA	NA	NA	NA	NA	YES	Decortication+pleurectomy+pleuro-pneumectomy	YES	Cisplatine/Alimta	YES	NO	NA	NO	0.0	NA	60	0.25	0.73472760667612	80	NO	++	60	40	0	2	-	+	MME	100	0	acinar	70	tubulopapillary
MESO_078	MESO_078_T	FALSE	T	T	T	Provider3	M	63	class1	39903	No smoker	Exposed	Non exposed	dead	7.3	0.333333333333333	0.25	1	1961-1964	5	0.416666666666667	NA	NA	NA	NA	NA	NO	NA	NA	NA	NA	80	0.57	0.885787787219824	90	NO	++	80	15	5	2	-	+	MME	100	0	solid	100	non
MESO_079	MESO_079_T	FALSE	T	T	T	Provider1	M	82	class3	40266	NA	Exposed	NA	dead	24	NA	NA	NA	NA	NA	NA	NA	NA	NA	NA	NA	NO	NA	YES	Colon (Carcinoma)	NA	70	0.16	0.532767942219208	80	NO	++	70	20	10	2	-	+	MME	100	0	tubulopapillary	100	non
MESO_080	MESO_080_T	FALSE	T	T	T	Provider8	M	57	class1	40289	Ex-smoker	Exposed	NA	dead	10.8	NA	NA	NA	NA	NA	NA	YES	Pneumectomy	NA	NA	NA	NO	NA	NA	NA	NA	100	0.56	0.709321784701414	70	NO	++	100	0	0	2	-	+	MMB	60	40	acinar	100	non
MESO_081	MESO_081_T	FALSE	T	T	T	Provider8	F	61	class1	40491	NA	Exposed	NA	dead	7.8	NA	NA	NA	NA	NA	NA	NA	NA	NA	NA	NA	NO	NA	NA	NA	NA	90	0.41	0.721501237402898	90	NO	++	90	5	5	2	-	+	MME	100	0	acinar	100	non
MESO_082	MESO_082_T	FALSE	T	T	T	Provider8	M	64	class2	40490	NA	Exposed	NA	dead	4.1	NA	NA	NA	NA	NA	NA	NA	NA	NA	NA	NA	NO	NA	NA	NA	NA	80	0.52	0.745784720412509	70	NO	++	80	20	0	2	+	+	MME	100	0	solid	100	non
MESO_083	MESO_083_T	FALSE	T	T	T	Provider8	M	72	class3	40553	NA	Exposed	NA	dead	12	NA	NA	NA	NA	NA	NA	NA	NA	NA	NA	NA	NO	NA	NA	NA	NA	90	0.59	0.812978642368653	90	NO	++	90	5	5	2	-	+	MME	100	0	tubulopapillary	70	micropapillary
MESO_084	MESO_084_T	FALSE	T	T	T	Provider8	M	73	class3	40821	NA	Exposed	NA	dead	3	NA	NA	NA	NA	NA	NA	NA	NA	NA	NA	NA	NO	NA	NA	NA	NA	80	0.41	0.752151022849934	70	NO	++	80	15	5	2	-	-	MME	100	0	acinar	60	solid
MESO_085	MESO_085_T	FALSE	T	T	T	Provider8	M	85	class3	40864	Ex-smoker	Exposed	NA	dead	0.7	NA	NA	NA	NA	NA	NA	NA	NA	NO	NA	NA	NA	NA	NA	NA	NA	80	0.65	0.860803207766827	90	NO	++	80	15	5	2	-	++	MME	100	0	solid	60	acinar
MESO_086	MESO_086_T	FALSE	T	T	T	Provider6	F	83	class3	40876	No smoker	Non exposed	Non exposed	dead	20.9	0	0	0	0.0	0	0	NA	NA	YES	Alimta	YES	NA	NA	YES	Breast (NP)	YES	70	0.38	0.788846638522916	90	NO	++	70	20	10	2	-	+	MME	100	0	tubulopapillary	70	acinar
MESO_087	MESO_087_T	FALSE	T	T	T	Provider1	F	68	class2	41016	No smoker	Non exposed	NA	dead	41.9	NA	NA	NA	NA	NA	NA	NA	NA	YES	NA	YES	NA	NA	NO	0.0	NA	90	0.27	0.772674501714079	50	NO	++	90	10	0	2	-	++	MME	100	0	tubulopapillary	100	non
MESO_088	MESO_088_T	FALSE	T	T	T	Provider8	M	65	class2	41032	No smoker	Exposed	NA	dead	11.9	NA	NA	NA	NA	NA	NA	NA	NA	NA	NA	NA	NO	NA	NO	0.0	NA	80	0.66	0.782342922928225	90	NO	++	80	15	5	2	-	+	MME	100	0	solid	100	non
MESO_089	MESO_089_T	FALSE	T	T	T	Provider2	M	72	class3	41816	Smoker	Exposed	NA	dead	32.4	NA	NA	NA	NA	NA	NA	NA	NA	YES	Carboplatine/Alimta	NA	NA	NA	NA	NA	NA	50	0.52	0.841166720768342	80	NO	++	50	50	0	2	-	+	MME	95	5	trabecular	50	solid
MESO_090	MESO_090_T	FALSE	T/N	T	T	Provider3	M	69	class2	41928	No smoker	Exposed	Non exposed	alive	37.4	1	0.75	2	1965-1997	34	51	NO	NA	YES	Cisplatine/Alimta	YES	NA	NA	NA	NA	NA	80	0.59	0.716799067348881	30	NO	++	80	10	10	2	-	+	MME	100	0	acinar	70	tubulopapillary
MESO_091	MESO_091_T	FALSE	T	T	T	Provider4	M	56	class1	42327	Ex-smoker	Exposed	NA	dead	11.1	NA	NA	NA	NA	NA	NA	NA	NA	NA	NA	NA	NA	NA	YES	Hodgkin lymphoma	YES	80	0.55	0.718538558350757	100	NO	++	80	15	5	2	-	+	MME	100	0	tubulopapillary	80	micropapillary
MESO_092	MESO_092_T	FALSE	T	T	T	Provider4	M	63	class1	42541	No smoker	Exposed	NA	dead	5.9	NA	NA	NA	NA	NA	NA	NA	NA	NA	NA	NA	NA	NA	NO	0.0	NA	80	0.6	0.648980595566938	80	NO	++	80	20	0	2	-	++	MME	100	0	acinar	100	non
MESO_093	MESO_093_T	FALSE	T/N	T	T	Provider7	F	43	class1	42877	NA	Non exposed	NA	dead	13	NA	NA	NA	NA	NA	NA	YES	Pleuro-pneumectomy	YES	NA	NA	NA	NA	NA	NA	NA	90	0.4	0.680343282457237	90	NO	+	90	5	5	2	-	+	MME	100	0	acinar	100	non
MESO_094	MESO_094_T1	TRUE	T1/T2	T1/T2	T1/T2	Provider3	M	66	class2	37643	NA	Exposed	Non exposed	dead	1.9	0.666666666666667	0.5	1	1955-1984	31	10.3333333333333	NA	NA	YES	Cisplatine/Alimta	NA	NO	NA	NA	NA	NA	80	0.18	0.608413637521008	70	YES	++	80	15	5	3	+	+	MMB	90	10	solid	50	acinar
MESO_095	MESO_095_T	FALSE	T	T	T	Provider3	M	55	class1	37389	Ex-smoker	Exposed	Non exposed	dead	12.8	1	0.75	3	1968-1989	23	51.75	NA	NA	YES	Tomudex/Eloxatine (TOMOX)	NA	NO	NA	NO	0.0	NA	80	0.27	0.61009466162477	100	NO	++	80	15	5	1	-	+	MMB	30	70	tubulopapillary	50	trabecular
MESO_097	MESO_097_T	FALSE	T	T	T	Provider3	M	67	class2	37823	Ex-smoker	Exposed	Non exposed	dead	4.5	1	0.75	4	1955-1992	39	117	NO	NA	YES	Cisplatine/Alimta	YES	NO	NA	NO	0.0	NA	60	0.58	0.831945563241964	90	NO	++	60	40	0	2	-	+	MMS	10	90	0.0	NA	0.0
MESO_098	MESO_098_T	FALSE	T	T	T	Provider7	M	80	class3	38653	NA	Non exposed	NA	dead	0.4	NA	NA	NA	NA	NA	NA	NA	NA	YES	NA	NA	NO	NA	NA	NA	NA	95	0.55	0.803063387813593	100	NO	++	95	5	0	3	-	+	MMS	10	90	0.0	NA	0.0
MESO_099	MESO_099_T	FALSE	T	T	T	Provider7	M	80	class3	39567	Ex-smoker	Exposed	Non exposed	dead	4.4	1	0.5	2	1949-1986	39	39	NA	NA	YES	NA	NA	NO	NA	NO	0.0	NA	95	0.25	0.721209993158181	100	NO	++	95	0	5	3	-	++	MMS	10	90	0.0	NA	0.0
MESO_100	MESO_100_T	FALSE	T	T	T	Provider7	M	75	class3	39657	NA	Exposed	NA	dead	2.4	NA	NA	NA	NA	NA	NA	NA	NA	NA	NA	NA	NO	NA	NA	NA	NA	90	0.42	0.780292283019668	100	NO	++	90	0	10	3	-	+	MMS	20	80	0.0	NA	0.0
MESO_101	MESO_101_T	FALSE	T	T	T	Provider3	M	56	class1	39825	No smoker	Non exposed	Exposed	dead	17.1	1	0.25	1	1971-1973+1980	4	1	YES	Decortication	YES	Cisplatine/Alimta + Avastin	YES	NO	NA	NO	0.0	NA	80	0.62	0.739108959744826	90	NO	++	80	10	10	2	-	++	MMS	0	100	0.0	NA	0.0
MESO_102	MESO_102_T	FALSE	T	T	T	Provider7	M	69	class2	40141	No smoker	Exposed	Non exposed	dead	12.9	1	0.75	3	1964-1995	33	74.25	NA	NA	NA	NA	YES	NO	NA	NO	0.0	NA	100	0.8	0.825809275955774	100	NO	++	100	0	0	3	-	++	MMS	0	100	0.0	NA	0.0
MESO_103	MESO_103_T	FALSE	NA	T	T	Provider3	F	64	class2	40554	No smoker	Exposed	Non exposed	dead	10.1	1	1	3	1973-1996	25	75	NO	NA	YES	Cisplatine/Alimta + Avastin	NA	NA	NA	NO	0.0	NA	70	NA	0.73568024797346	100	YES	++	70	5	25	1	-	+	MMS	0	100	0.0	NA	0.0
MESO_104	MESO_104_T	FALSE	T	T	T	Provider8	F	69	class2	41138	No smoker	Non exposed	NA	dead	4.8	NA	NA	NA	NA	NA	NA	NA	NA	NA	NA	NA	NO	NA	YES	Breast (Carcinoma)	YES	95	0.51	0.897767458782031	55	NO	++	95	5	0	3	++	++	MMS	0	100	0.0	NA	0.0
MESO_105	MESO_105_T	FALSE	T	T	T	Provider5	M	75	class3	41004	NA	NA	NA	dead	0.5	NA	NA	NA	NA	NA	NA	NO	NA	NO	NA	NO	NO	NA	NA	NA	NA	90	0.62	0.772685876798592	60	NO	+	90	0	10	1	++	+	MMS	10	90	0.0	NA	0.0
MESO_106	MESO_106_T	FALSE	T	T	T	Provider5	F	79	class3	41053	NA	NA	NA	dead	37.3	NA	NA	NA	NA	NA	NA	NO	NA	YES	Carboplatine/Alimta	NA	NA	NA	NO	0.0	NA	55	0.95	0.524213921835345	60	NO	-	55	5	40	1	-	++	MMS	5	95	0.0	NA	0.0
MESO_107	MESO_107_T	FALSE	T	T	T	Provider5	F	57	class1	41130	Ex-smoker	Non exposed	NA	dead	1.4	NA	NA	NA	NA	NA	NA	YES	Pleuro-pulmonary decortication	NO	NA	NO	NA	NA	NO	0.0	NA	80	0.24	0.80958745226558	80	NO	++	80	15	5	3	+	++	MMB	20	80	solid	100	non
MESO_108	MESO_108_T	FALSE	T	T	T	Provider6	F	53	class1	41144	No smoker	Non exposed	NA	dead	2.2	NA	NA	NA	NA	NA	NA	NA	NA	NA	NA	NA	NA	NA	NA	NA	NA	90	0.69	0.652627575293446	70	NO	+	90	5	5	2	+	+	MMS	20	80	0.0	NA	0.0
MESO_109	MESO_109_T	FALSE	T	T	T	Provider5	M	71	class2	41430	No smoker	Exposed	NA	dead	3.9	NA	NA	NA	NA	NA	NA	NO	NA	NO	NA	NO	NO	NA	YES	Prostate (NP);Thymoma	NA	90	0.4	0.811776228140482	80	NO	++	90	5	5	2	-	+	MMB	20	80	solid	100	non
MESO_110	MESO_110_T	FALSE	T	T	T	Provider7	M	82	class3	41487	NA	Exposed	Non exposed	dead	15.7	1	0.25	2	1953-1971	20	10	NA	NA	NA	NA	NA	NA	NA	NA	NA	NA	95	0.53	0.569147972833696	100	NO	++	95	0	5	3	-	+	MMS	0	100	0.0	NA	0.0
MESO_111	MESO_111_T	FALSE	T	T	T	Provider5	F	71	class2	40806	No smoker	Exposed	NA	alive	34.1	NA	NA	NA	NA	NA	NA	NA	NA	YES	Cisplatine/Alimta	YES	NA	NA	YES	Colon (ADC)	NO	95	0.91	0.766963178420242	90	NO	++	95	5	0	3	-	+	MMB	15	85	tubulopapillary	90	trabecular
MESO_112	MESO_112_T	FALSE	T	T	T	Provider5	M	64	class2	42641	Ex-smoker	Exposed	NA	dead	1.2	NA	NA	NA	NA	NA	NA	NO	NA	NO	NA	NA	NO	NA	NO	0.0	NA	100	0.53	0.866226353349094	90	NO	++	100	0	0	1	-	+	MMB	70	30	solid	100	non
MESO_113	MESO_113_T	FALSE	T	T	T	Provider6	M	55	class1	43097	Ex-smoker	Exposed	NA	alive	13.1	NA	NA	NA	NA	NA	NA	NO	NA	YES	Cisplatine/Alimta + Avastin	YES	YES	Nivolumab	NO	0.0	NA	90	0.4	0.749685432613336	70	NO	++	90	0	10	2	-	+	MMS	0	100	0.0	NA	0.0
MESO_114	MESO_114_T	FALSE	NA	NA	T	Provider5	M	72	class3	40766	NA	NA	NA	dead	1.4	NA	NA	NA	NA	NA	NA	NO	NA	NO	NA	NO	NA	NA	NA	NA	NA	90	NA	NA	90	NO	++	90	5	5	1	-	++	MMS	10	90	0.0	NA	0.0
MESO_115	MESO_115_T	FALSE	NA	T	T	Provider3	M	46	class1	36070	NA	Exposed	Non exposed	dead	15.6	0.666666666666667	0.75	2	1970-1998	30	30	YES	Decortication	NO	NA	YES	NO	NA	NO	0.0	NA	60	NA	0.793518607063697	NA	NO	-	60	40	0	2	-	-	MMB	60	40	solid	100	non
MESO_116	MESO_116_T	FALSE	T	NA	T	Provider3	M	66	class2	36845	No smoker	Non exposed	NA	dead	0.9	NA	NA	NA	NA	NA	NA	YES	Pleuro-pneumectomy	NO	NA	YES	NO	NA	NO	0.0	NA	95	0.29	NA	NA	NO	++	95	0	5	2	-	++	MMS	0	100	0.0	NA	0.0
MESO_117	MESO_117_T	FALSE	T	T	T	Provider3	F	70	class2	39097	No smoker	Non exposed	NA	dead	0.6	NA	NA	NA	NA	NA	NA	YES	Pleurectomy	NO	NA	NO	NO	NA	NO	0.0	NA	90	0.3	0.85949922971706	NA	NO	++	90	5	5	2	-	+	MMB	80	20	solid	100	non
MESO_118	MESO_118_T	FALSE	T	T	T	Provider3	M	59	class1	39889	NA	Exposed	Non exposed	dead	9.5	1	0.5	2	1969-1996	29	29	YES	Pleuro-pneumectomy	YES	Cisplatine/Alimta	YES	NO	NA	NO	0.0	NA	100	0.26	0.792626833020232	NA	NO	++	100	0	0	3	+	+	MMB	60	40	solid	100	non
MESO_119	MESO_119_T	FALSE	T	T	T	Provider3	M	58	class1	40189	No smoker	Exposed	Non exposed	dead	19.4	1	0.5	2	1971-1993	24	24	NA	NA	NA	NA	NA	NO	NA	NO	0.0	NA	80	0.45	0.795739799074929	NA	NO	++	80	20	0	2	-	+	MME	90	10	trabecular	90	acinar
MESO_120	MESO_120_T	FALSE	T	T	T	Provider3	M	56	class1	40357	No smoker	Exposed	Non exposed	dead	15.9	1	0.75	3	1976-2000	26	58.5	NA	NA	NA	NA	NA	NO	NA	NO	0.0	NA	80	0.26	0.751632835800832	NA	NO	++	80	15	5	2	-	++	MME	100	0	trabecular	60	acinar
MESO_121	MESO_121_T	FALSE	T	T	T	Provider3	M	79	class3	40947	No smoker	Exposed	Non exposed	dead	14	0.666666666666667	0.25	2	1957-1971	16	5.33333333333333	NA	NA	NA	NA	NA	NO	NA	NA	NA	NA	40	0.46	0.913948602106323	NA	NO	++	40	60	0	2	-	+	MME	100	0	trabecular	100	non
MESO_122	MESO_122_T	FALSE	T	T	T	Provider3	F	80	class3	40988	No smoker	Exposed	NA	dead	4.8	NA	NA	NA	NA	NA	NA	NA	NA	NA	NA	NA	NO	NA	NO	0.0	NA	70	0.32	0.661999543977008	NA	NO	++	70	10	20	2	-	-	MMB	30	70	solid	100	non
MESO_123	MESO_123_T	FALSE	T	T	T	Provider3	M	84	class3	41996	NA	Exposed	Non exposed	dead	1.2	1	0.75	2	1947-1969	24	36	NO	NA	NO	NA	NO	NO	NA	NA	NA	NA	90	0.48	0.850558443826017	NA	NO	++	90	10	0	2	-	+	MMB	70	30	trabecular	60	acinar
MESO_124	MESO_124_T	FALSE	T	T	T	Provider3	F	67	class2	42082	NA	Exposed	Non exposed	dead	13.1	1	1	3	1970-1999	31	93	YES	Decortication	NA	NA	YES	NO	NA	NO	0.0	NA	80	0.2	0.736187308837632	NA	NO	++	80	20	0	2	-	++	MMB	30	70	solid	100	non
Sample information
ID_MESOMICS	Sample	ITH
Identifier within the MESOMICS project	Sample used in cohort	Is this sample part of the 13 multi-regional sequencing sub-cohort
Sequencing data
WGS	RNA	850K
Which samples were sequenced (T: tumor; N: matched normal/blood; T1/T2: regions 1 and 2 from a same ITH tumor)
Clinical data
Provider	Sex	Age	Age_class	Birth.Date	Sample.Date	Smoking	Professional.Asbestos	ExtraProfessional.Asbestos	Survival.Censor	Survival.Time	Asbestos.Exposure.probability	Asbestos.Exposure.frequency	Asbestos.Exposure.intensity	Asbestos.Exposure.period	Asbestos.Exposure.duration	Asbestos.Score	Surgery	Surgery.type	Chimio	Chimio.type	Radioth	Immunoth	Immunoth.type	History.of.cancer	History.Location	History.Radiotherapy
Anonymized sample provider	Standard clinical information Standard clinical information		3-class discretised age (1: lowest, 3: greatest)	Date of birth in DD/MM/YYYY format	Date of sample collection in DD/MM/YYYY format	Exposure information			survival information		no evidence found-0, possible-1/3, likely-2/3, and very likely-1	sporadic-0.25, intermittent-0.5, frequent-0.75, and persistent-1	low-1, intermediate-2, high-3, and very high-4	Period (calendar years) of known exposure	Total duration of exposure in years (from previous column)	Combined score taking into account probability, frequency, intensity, and duration	Treatment of MPM (done after sample collection)							History of independent cancer before MPM diagnosis, and previous treatment information
Purity estimations
Purity.Patho	Purity.WGS.PURPLE	Purity.RNA
Purity estimated by our pathologist from whole-slide images	Purity estimated by PURPLE from WGS data	Purity estimated by quanTIseq from RNA-seq data
Pathological review
Tumor.content	Macrodissection	Slide.Quality	Tumor.cell	Normal.cell	Immune.cell	Grade	Necrosis	Vessel	Type	Epithelioid.Component	Sarcomatoid.Component	Subtype1	Subtype1.Component	Subtype2	Subtype2.Component	Cytological.Variant1	Cytological.Variant1.Component	Cytological.Variant2	Cytological.Variant2.Component	Stroma1	Stroma1.Component	Stroma2	Stroma2.Component	Prognosis	Sarcomatoid.Characteristics	Type.FFPE	Epithelioid.Component.FFPE	Sarcomatoid.Component.FFPE	Subtype1.FFPE	Subtype1.Component.FFPE	Subtype2.FFPE	Subtype2.Component.FFPE	Grade.FFPE	IHC.BAP1
% of tumor in the slide	Was a microdissection performed to improve tumor content before sequencing?	Assessment of the quality of the whole-slide image for performing the pathological review (-: poor quality; +: adequate quality; ++: perfect quality)	% of cells estimated by our pathologist (the 3 columns sum to 100%)			Tumor grade (1 to 3)	Presence of necrosis (-: none; +: some; ++: much)	Presence of blood vessels (-: none; +: some; ++: much)	WHO histopathological type (MME: epithelioid, MMB: biphasic, MMS: sarcomatoid)	% of the tumor that are MME and MMS, respectively (sum to 100%)	% of the tumor that is MMS	First MME subtype name	First MME subtype %	Second MME subtype name	Second MME subtype %	Name of 2 major cytological variants detected and their % (sum to 100%)				Name of 2 major stromal variants detected and their % (sum to 100%)				A priori prognosis group based on pathological review	Additional comments about MMS component	Same variables but estimated from FFPE rather than Fresh Frozen tissue								BAP1 protein expression based on IHC?
Immune deconvolution from RNA-seq
B.cells.quanTIseq	Macrophages.M1.quanTIseq	Macrophages.M2.quanTIseq	Monocytes.quanTIseq	Neutrophils.quanTIseq	NK.cells.quanTIseq	T.cells.CD4.quanTIseq	T.cells.CD8.quanTIseq	Tregs.quanTIseq	Dendritic.cells.quanTIseq	Total Immune cells.quanTIseq
Proportions of cells estimated by quanTIseq (sum to 1)
Immune deconvolution from methylation
Epi.EpiDISH	Fib.EpiDISH	B.EpiDISH	NK.EpiDISH	CD4T.EpiDISH	CD8T.EpiDISH	Mono.EpiDISH	Neutro.EpiDISH	Eosino.EpiDISH
Proportions of cells estimated by EpiDISH (sum to 1)
Clonal reconstruction
Subclone.detected	Clonal (early)	Clonal (late)	Clonal (unspecified)	Subclonal (in selected subclone)	Subclonal (in neutral tail)
Was a subclone detected by MOBSTER?	Proportion of alterations classified in each category (sum to 1)
[truncated: 46 more columns]

## Sheet: Sample_features_3
sample	CNB (number of segments)	nb.altered.segments	size.amp	prop.amp	size.del	prop.del	ploidy	wholeGenomeDuplication				sample	purity	ploidy	Status
MESO_001_T	64	60	2.12E+09	0.686835	6.99E+08	0.226481	3.3	TRUE				MESO_108_T	0.69	1.1	GNH
MESO_002_T2	100	48	1.13E+08	0.036564	2.26E+08	0.073318	1.96	FALSE				MESO_019_T	0.69	2.44	WGD+
MESO_003_T2	112	51	3.3E+08	0.108964	6E+08	0.197868	1.94	FALSE				MESO_085_T	0.65	2.54	WGD+
MESO_006_T	96	43	2.72E+08	0.087982	6.5E+08	0.210409	1.9	FALSE				MESO_092_T	0.6	3.05	WGD+
MESO_007_T	1612	1612	2.61E+09	0.861549	258000	8.51E-05	4.25	TRUE				MESO_024_T	0.29	3.2	WGD+
MESO_009_T	64	26	7.71E+08	0.249648	2070718	6.71E-04	2.34	FALSE				MESO_014_T	0.43	3.25	WGD+
MESO_010_T	98	41	1.73E+08	0.05615	7.88E+08	0.25502	1.8	FALSE				MESO_001_T	0.1	3.3	WGD+
MESO_011_T	90	37	2.29E+08	0.074262	3.24E+08	0.104923	1.96	FALSE				MESO_075_T	0.48	3.3	WGD+
MESO_012_T	69	12	258000	8.51E-05	780000	2.57E-04	2	FALSE				MESO_112_T	0.53	3.3	WGD+
MESO_013_T	123	48	55976895	0.018126	3.77E+08	0.122227	1.88	FALSE				MESO_098_T	0.55	3.3	WGD+
MESO_014_T	143	137	2.25E+09	0.727372	47363415	0.015337	3.25	TRUE				MESO_083_T	0.59	3.35	WGD+
MESO_015_T	94	39	7664985	0.002482	6.25E+08	0.202452	1.76	FALSE				MESO_107_T	0.24	3.4	WGD+
MESO_017_T	165	83	1.95E+08	0.063058	3.63E+08	0.117544	1.94	FALSE				MESO_102_T	0.8	3.45	WGD+
MESO_018_T	92	32	3121895	0.001011	5.28E+08	0.171079	1.82	FALSE				MESO_104_T	0.51	3.5	WGD+
MESO_019_T	201	169	1.09E+09	0.35325	1.19E+08	0.038632	2.44	TRUE				MESO_077_T	0.25	3.75	WGD+
MESO_020_T	120	43	1.09E+08	0.035424	2.19E+08	0.070949	1.98	FALSE				MESO_063_T	0.16	3.85	WGD+
MESO_021_T	82	34	3E+08	0.09722	5.36E+08	0.173674	1.96	FALSE				MESO_100_T	0.42	3.95	WGD+
MESO_022_T	107	42	3873895	0.001254	4.27E+08	0.138361	1.88	FALSE				MESO_007_T	0.38	4.25	WGD+
MESO_023_T	101	44	3.1E+08	0.100259	4.13E+08	0.133615	1.96	FALSE
MESO_024_T	150	138	2.07E+09	0.668716	57663906	0.018672	3.2	TRUE
MESO_025_T	162	76	99205721	0.032123	4E+08	0.12937	1.86	FALSE
MESO_026_T	81	32	4.81E+08	0.15569	3.83E+08	0.124138	2.04	FALSE
MESO_027_T	108	38	1.88E+08	0.061002	2.46E+08	0.079623	2.02	FALSE
MESO_028_T	113	49	1.02E+08	0.033649	5.21E+08	0.172002	1.86	FALSE
MESO_029_T	117	54	3.45E+08	0.111718	2.25E+08	0.07289	2.06	FALSE
MESO_030_T	84	41	3.31E+08	0.109041	9.01E+08	0.297167	1.82	FALSE
MESO_031_T	77	36	43793404	0.014181	7.81E+08	0.252881	1.78	FALSE
MESO_032_T	120	45	29894057	0.009863	4.19E+08	0.138304	1.86	FALSE
MESO_033_T	96	31	5257882	0.001735	1.71E+08	0.05647	1.96	FALSE
MESO_034_T	97	30	12260058	0.00397	1.77E+08	0.057399	1.94	FALSE
MESO_035_T	343	151	1.66E+08	0.054623	9.77E+08	0.322419	1.8	FALSE
MESO_037_T	106	56	3.17E+08	0.102682	5.83E+08	0.188937	1.94	FALSE
MESO_038_T	121	65	41445062	0.01342	1.03E+09	0.332697	1.64	FALSE
MESO_039_T	129	51	6465575	0.002094	4.85E+08	0.157059	1.8	FALSE
MESO_040_T	121	53	2.41E+08	0.077945	6.31E+08	0.204267	1.86	FALSE
MESO_041_T1	93	34	0	0	5.4E+08	0.174791	1.8	FALSE
MESO_042_T1	65	15	3.71E+08	0.12025	1.51E+08	0.048821	2.1	FALSE
MESO_043_T	52	3	0	0	41592000	0.013722	1.98	FALSE
MESO_044_T	102	34	1.92E+08	0.062077	90271000	0.02923	2.02	FALSE
MESO_045_T	82	33	1.81E+08	0.058745	3.02E+08	0.097803	1.94	FALSE
MESO_046_T	141	77	73367000	0.023757	7.99E+08	0.258696	1.76	FALSE
MESO_047_T	64	6	1110000	3.59E-04	534000	1.73E-04	1.98	FALSE
MESO_048_T1	80	36	1.25E+08	0.040319	6.87E+08	0.222545	1.82	FALSE
MESO_049_T	62	13	15194056	0.00492	3.04E+08	0.098526	1.86	FALSE
MESO_050_T	48	0	0	0	0	0	2	FALSE
MESO_051_T	116	49	93669704	0.030331	7.65E+08	0.247813	1.76	FALSE
MESO_052_T2	191	99	99128761	0.032705	5.88E+08	0.194121	1.84	FALSE
MESO_053_T	209	103	1.29E+08	0.041704	5.52E+08	0.178601	1.76	FALSE
MESO_054_T	77	23	0	0	5.77E+08	0.186841	1.8	FALSE
MESO_055_T	65	9	0	0	30000	9.71E-06	2	FALSE
MESO_056_T2	97	33	681000	2.21E-04	5.34E+08	0.172774	1.82	FALSE
MESO_057_T2	97	50	2.22E+08	0.071731	9.63E+08	0.311705	1.74	FALSE
MESO_058_T2	46	0	0	0	0	0	2	FALSE
MESO_059_T1	46	0	0	0	0	0	2	FALSE
MESO_060_T	59	7	0	0	1.32E+08	0.042814	1.94	FALSE
MESO_061_T	107	64	3.97E+08	0.128406	6.41E+08	0.207481	1.94	FALSE
MESO_062_T2	80	25	98476636	0.032489	4.07E+08	0.13421	1.9	FALSE
MESO_063_T	116	111	2.86E+09	0.927218	47767529	0.015467	3.85	TRUE
MESO_064_T	146	70	98883748	0.032019	9.48E+08	0.307115	1.7	FALSE
MESO_065_T	67	17	98584630	0.032525	2.94E+08	0.096913	1.92	FALSE
MESO_066_T	74	25	40676000	0.013171	3.92E+08	0.126987	1.9	FALSE
MESO_067_T	67	19	1E+08	0.033023	1.82E+08	0.060168	2	FALSE
MESO_068_T	113	45	31369313	0.010158	5.47E+08	0.177284	1.82	FALSE
MESO_069_T	176	41	2.12E+08	0.068695	2.64E+08	0.085425	2.06	FALSE
MESO_070_T	102	54	91700779	0.030254	5.27E+08	0.173726	1.86	FALSE
MESO_071_T	98	44	1.81E+08	0.0586	1.02E+09	0.329912	1.72	FALSE
MESO_072_T	91	31	19287851	0.006246	3.36E+08	0.108957	1.88	FALSE
MESO_073_T	83	46	2.62E+08	0.086449	1.03E+09	0.338638	1.8	FALSE
MESO_074_T	87	32	62466478	0.020609	6.23E+08	0.205658	1.82	FALSE
MESO_075_T	120	120	3.03E+09	0.998258	0	0	3.3	TRUE
MESO_076_T	48	0	0	0	0	0	2	FALSE
MESO_077_T	71	53	1.97E+09	0.637631	32105829	0.010396	3.75	TRUE
MESO_078_T	167	92	2.34E+08	0.075639	8.07E+08	0.261159	1.82	FALSE
MESO_079_T	127	63	1.22E+08	0.039453	4.33E+08	0.140083	1.92	FALSE
MESO_080_T	106	47	92905185	0.030083	6.44E+08	0.208381	1.82	FALSE
MESO_081_T	64	25	13018000	0.004295	6.43E+08	0.212211	1.74	FALSE
MESO_082_T	105	39	4538895	0.00147	5.1E+08	0.165249	1.76	FALSE
MESO_083_T	126	121	1.98E+09	0.639889	64779906	0.020976	3.35	TRUE
MESO_084_T	95	28	4548404	0.001473	2.49E+08	0.080485	1.92	FALSE
MESO_085_T	71	50	1.11E+09	0.359889	1.72E+08	0.055593	2.54	TRUE
MESO_086_T	78	18	1431000	4.72E-04	3.5E+08	0.115328	1.88	FALSE
MESO_087_T	177	102	1.78E+08	0.058604	8.1E+08	0.267168	1.82	FALSE
MESO_088_T	138	75	31286014	0.010131	1.12E+09	0.36333	1.64	FALSE
MESO_089_T	167	57	2.76E+08	0.089219	2.64E+08	0.085478	2.1	FALSE
MESO_090_T	48	0	0	0	0	0	2.02	FALSE
MESO_091_T	74	22	4438404	0.001437	4.69E+08	0.152001	1.86	FALSE
MESO_092_T	112	97	2.09E+09	0.678373	1.03E+08	0.033491	3.05	TRUE
MESO_093_T	89	54	7.6E+08	0.250709	2.41E+08	0.079369	2.3	FALSE
MESO_094_T1	112	51	53033454	0.017173	6.75E+08	0.218579	1.82	FALSE
MESO_095_T	122	58	5776404	0.00187	9.14E+08	0.295828	1.68	FALSE
MESO_097_T	112	49	93303062	0.030212	3.27E+08	0.105974	1.94	FALSE
MESO_098_T	131	124	2.64E+09	0.856172	85463415	0.027674	3.3	TRUE
MESO_099_T	214	111	2.49E+08	0.080682	4.52E+08	0.146308	1.98	FALSE
MESO_100_T	158	158	2.85E+09	0.923405	64940906	0.021028	3.95	TRUE
MESO_101_T	147	65	60285748	0.019521	5.43E+08	0.175736	1.88	FALSE
MESO_102_T	184	183	2.2E+09	0.713357	5648000	0.001829	3.45	TRUE
MESO_104_T	111	109	2.59E+09	0.85514	277000	9.14E-05	3.5	TRUE
MESO_105_T	100	39	56783748	0.018387	5.65E+08	0.182878	1.88	FALSE
MESO_106_T	53	3	0	0	568000	1.87E-04	2	FALSE
MESO_107_T	675	657	2.64E+09	0.870736	4609000	0.001521	3.4	TRUE
MESO_108_T	68	64	48540853	0.016015	2.67E+09	0.882447	1.1	FALSE
MESO_109_T	102	40	2.92E+08	0.09439	1.62E+08	0.052386	2.06	FALSE
MESO_110_T	72	21	1.8E+08	0.058175	1.4E+08	0.045337	2.04	FALSE
MESO_111_T	196	117	4.81E+08	0.15856	4.15E+08	0.136792	2.24	FALSE
MESO_112_T	155	147	2.43E+09	0.785568	517000	1.67E-04	3.3	TRUE
MESO_113_T	189	86	61577200	0.019939	3.62E+08	0.117057	1.9	FALSE
MESO_116_T	110	46	1.28E+08	0.041583	5.59E+08	0.181081	1.84	FALSE
MESO_117_T	65	15	6454000	0.002129	2.3E+08	0.075873	1.98	FALSE
MESO_118_T	186	90	38561838	0.012487	5.7E+08	0.18456	1.74	FALSE
MESO_119_T	166	68	51267084	0.016601	4.73E+08	0.1532	1.84	FALSE
MESO_120_T	149	69	8517461	0.002758	7.95E+08	0.257511	1.74	FALSE
MESO_121_T	113	46	4576895	0.001482	8.55E+08	0.276861	1.72	FALSE
MESO_122_T	108	46	37757441	0.012457	4.41E+08	0.14559	1.88	FALSE
MESO_123_T	96	48	1.34E+08	0.04329	6.86E+08	0.221982	1.82	FALSE
MESO_124_T	109	47	17046404	0.005624	2.95E+08	0.097183	1.9	FALSE

## Sheet: Survival
Factor	MOFA	Group	coef	exp.coef.	se.coef.	z	Pr...z..	qvalue
Ploidy_factor	MESOMICS	ALL	0.167289158136206	1.1820960285786	0.0653661227740296	2.55926389751651	0.0104894080698076	0.0317569054072534
Morphology_factor	MESOMICS	ALL	-0.210964100946916	0.809803137525291	0.084656691792353	-2.49199557034866	0.0127027621629013	0.0317569054072534
Adaptive-response_factor	MESOMICS	ALL	-0.269656650372877	0.763641645403747	0.0785436796508296	-3.43320623087244	0.000596488204864442	0.00596488204864442
CIMP-index_factor	MESOMICS	ALL	0.24539648965256	1.27812797727236	0.0907740778049614	2.70337628964761	0.00686389931537414	0.0317569054072534
LF5	MESOMICS	ALL	0.303330605382357	1.35436214985101	0.135913379468338	2.23179356270088	0.0256286099881731	0.0512572199763462
LF6	MESOMICS	ALL	-0.136831067173914	0.872117542969647	0.118160960395753	-1.15800571284823	0.24686170507921	0.411436175132017
LF7	MESOMICS	ALL	-0.00646516581281321	0.993555688405485	0.146411610380029	-0.0441574667202421	0.964778885600259	0.964778885600259
LF8	MESOMICS	ALL	0.0873844326203056	1.09131613660863	0.120748185372759	0.723691477023387	0.469255166791482	0.643516000098795
LF9	MESOMICS	ALL	-0.031971078719624	0.968534592934657	0.133387676280104	-0.23968540131464	0.810574153162898	0.900637947958776
LF10	MESOMICS	ALL	-0.109157357456713	0.896589321381935	0.167583231014693	-0.651362053325862	0.514812800079036	0.643516000098795
Ploidy_factor	MESOMICS	MME-only	0.198246484934835	1.21926288671981	0.120584181199663	1.64405051278309	0.100165768836932	0.333885896123108
Morphology_factor	MESOMICS	MME-only	0.0811019149341599	1.08448141578697	0.128448900037014	0.631394390382396	0.527782682968835	0.659728353711044
Adaptive-response_factor	MESOMICS	MME-only	-0.385614322316772	0.680032748565299	0.123869714910431	-3.11306377507694	0.00185156002621163	0.0170889773054861
CIMP-index_factor	MESOMICS	MME-only	0.13380420629799	1.14316897244629	0.114502014522121	1.16857512818816	0.242574853887307	0.485149707774615
LF5	MESOMICS	MME-only	0.540843560107386	1.71745502783931	0.184750500729743	2.9274267618822	0.00341779546109721	0.0170889773054861
LF6	MESOMICS	MME-only	-0.0804268845412691	0.922722366386539	0.196194135192808	-0.409935212702615	0.681853473761103	0.681853473761103
LF7	MESOMICS	MME-only	0.388635709130703	1.47496713639102	0.277991818852078	1.39801131823055	0.1621096684173	0.40527417104325
LF8	MESOMICS	MME-only	0.167005500731788	1.18176076583949	0.203393408760583	0.821095932997377	0.411591626436756	0.587988037766795
LF9	MESOMICS	MME-only	-0.185474756032064	0.830709805727936	0.178750415878226	-1.03761859865221	0.299447655614473	0.499079426024122
LF10	MESOMICS	MME-only	-0.123062390947259	0.884208494234307	0.235345373402466	-0.522901254305982	0.601042971700339	0.667825524111488
