# Supplementary material for: Multiomic analysis of malignant pleural mesothelioma identifies molecular axes and specialized tumor profiles driving intertumor heterogeneity
Source: Nat Genet. 2023 Mar 16;55(4):607–18. doi: 10.1038/s41588-023-01321-1 (PMC10101853; doi:10.1038/s41588-023-01321-1)
Supplement: Source Data Fig. 2 — Statistical and figure source data. [file 41588_2023_1321_MOESM6_ESM.xlsx]

## Sheet: MOFA_factors
Sample	Cohort	Ploidy_factor.MESOMICS	Morphology_factor.MESOMICS	Adaptive-response_factor.MESOMICS	CIMP-index_factor.MESOMICS	LF5.MESOMICS	LF6.MESOMICS	LF7.MESOMICS	LF8.MESOMICS	LF9.MESOMICS	LF10.MESOMICS
MESO_001_T	MESOMICS	0.450989010130631	-0.505554957853686	-0.146773428142313	-1.04108276997475	-0.334231330969919	0.274430438019782	0.165816066144927	0.0684898097753212	0.53209667120442	0.0120104709825264
MESO_002_T2	MESOMICS	-0.379907310178626	-1.59768917465891	1.05339920005207	-1.90395410032449	-0.376144320012122	0.162492533128458	0.170217228078456	-0.464413888085432	0.381316618588971	0.507672910504157
MESO_003_T2	MESOMICS	-0.347581164698286	-0.154642141823612	-0.777951913869495	-1.89963959906826	0.531652614109358	-0.534270366627398	0.0322874549066577	0.288761335446381	-1.28874580787878	1.01431762471852
MESO_006_T	MESOMICS	-0.540197795998284	0.770988661111716	-2.58018542928364	2.35845350554632	0.65098392730645	-2.57645849371014	-0.883409387443872	0.344046326450892	-0.284019696724656	-2.32998252330903
MESO_007_T	MESOMICS	5.36722755937645	2.52994239162159	-0.872023600670499	-1.76662076610116	0.374115668432838	-1.77755094312053	-0.800038568577999	0.469309987496123	-3.08593120570901	-0.381148838322705
MESO_009_T	MESOMICS	0.269630062417737	0.238647669275936	0.299433494436864	-1.5969112978215	-0.770070128890421	-0.980692596048121	-0.190043848109308	0.108327834290296	-0.00476305978759523	-0.116991080344286
MESO_010_T	MESOMICS	-0.160541775131951	0.648004061101498	-1.6898916114818	-0.745193509807178	2.18528488856142	-0.661890612288283	1.35189454110745	-0.670781343082391	-1.63118168732081	-0.276527265825123
MESO_011_T	MESOMICS	-0.631126980201936	0.819021492231289	-1.50263012203314	-1.37093858388729	0.64564232574984	-0.986250821976133	-0.106422103726202	-0.138046536193315	-1.77882606434446	1.64117285447627
MESO_012_T	MESOMICS	-0.40652645820624	-0.123958483409823	2.42715556498528	-1.36215399480405	-0.79549716405362	0.230775758943419	0.101884382940092	-0.429647449417	0.367760861236052	0.0371655117697921
MESO_013_T	MESOMICS	-1.09015660229709	1.44222839714874	-1.86868903202349	0.103573049896165	0.637708075932785	-0.159276415759167	-1.42048454460882	0.196669608445432	-0.112280367405249	1.57340542147602
MESO_014_T	MESOMICS	3.95992626095454	0.565335032961654	-1.24376592049337	-0.199249390442265	0.195691124870459	-0.0626643824737893	1.32783890362324	0.380454692140162	1.73423035710157	-1.01920949081768
MESO_015_T	MESOMICS	-0.545577527199174	1.91306496251655	-0.874476062750725	-1.24113092955459	1.42484042902768	-0.667754696708085	0.645731448701892	-0.354857615476822	0.629761938045448	-0.257617284860083
MESO_016_T	MESOMICS	-0.970925693051763	2.55120876312655	-0.91359288781835	1.57283726075314	-0.434858474356082	-0.543854960054286	-0.913518545027093	1.39754323393298	0.426587269508293	-0.17899747561004
MESO_017_T	MESOMICS	-0.47941785881018	0.928254750865552	-0.524996286041245	-0.360701772569101	0.4426489420085	-1.13626628406404	0.406815571429846	-0.26368158736885	0.322919948925164	1.41486396904253
MESO_018_T	MESOMICS	-1.70534255138333	1.39101688033415	-1.98058883990687	-0.391295095907059	0.948186880298815	-1.62220104733239	-0.581191948220308	0.599990867374817	-0.282018018975865	1.83395388836037
MESO_019_T	MESOMICS	1.10141606310288	-4.19382770412665	-1.26289867338872	1.69549734957299	1.7326941354669	0.067597335190396	-0.643851936598132	1.34819957129317	1.71498088487707	1.09419213405223
MESO_020_T	MESOMICS	-0.448604749828843	1.4641782465655	0.790679100675151	0.84723343429325	-0.338606503298999	-0.316518190778655	0.0622167256061759	2.57192248497759	0.484695826199604	0.158235671515492
MESO_021_T	MESOMICS	-0.175997763811836	0.669063767466003	-0.709288014499863	-0.993165024396111	0.509784206672214	-0.607419781833636	0.183761444689505	-0.315636116671548	0.335702293569505	1.50470387053045
MESO_022_T	MESOMICS	-0.813542201645579	1.1768186112592	0.614227877509601	1.51163546688704	-0.527139040584345	-0.154040046136269	-0.380789485212447	-0.00128126599196267	0.123587063329817	0.188076051440341
MESO_023_T	MESOMICS	-0.319290576053862	-0.741254583160119	1.8829389944835	-0.938572544331914	-0.1626390862595	-0.303010524019943	0.0174082817632315	-0.399071524743905	-0.0146999728651623	0.0756186932563662
MESO_024_T	MESOMICS	1.94098621715549	-1.79343917142178	0.955209994996541	-0.350517363967573	0.253727477219403	-1.40243023600321	-0.425116386036949	-0.189779278863525	-0.731840317144839	-0.07385213210697
MESO_025_T	MESOMICS	-1.54916061215565	0.0128729891377334	-1.05018225069991	1.12582900612164	0.914650199131521	-0.625445184524285	-0.168214045597504	0.327105942002034	-0.334123487388114	1.04233618752925
MESO_026_T	MESOMICS	-0.103215104438432	2.35454922350245	0.0869512672741052	-0.644990046993457	-0.570892275489321	-0.375259477686465	-0.0636267748028313	1.29716045748281	0.560844172256754	0.0286727382397817
MESO_027_T	MESOMICS	-0.947299311482857	0.658647951343327	-0.713053036187255	0.201434726186194	-0.208904149978659	-0.69519257454596	-0.157139164986071	3.75527690662574	-0.201155621396548	-0.0649052831589463
MESO_028_T	MESOMICS	-1.26559778678454	2.51552258326919	-0.357677482314124	0.675602528762246	-0.605465773160383	-0.0686096092994109	-0.871503200793857	0.220483736517393	-0.122566523077452	0.12021932399502
MESO_029_T	MESOMICS	0.112264215801919	0.585501702120724	-0.8356528428461	0.520742900342736	-0.420872879227085	0.0342620232856234	0.50587709123659	-0.63873058993272	0.603464732817177	0.113776904275198
MESO_030_T	MESOMICS	-0.557586868989354	-1.12605983738975	3.47661637776492	-1.40452737451207	-0.517494656198155	-0.29132581807545	0.193106284591508	-0.313953768569351	-0.209765784583773	-0.4331502979833
MESO_031_T	MESOMICS	-0.575266994095162	0.160220081368992	-0.126302983643919	0.0600612795685818	0.737937151494128	-0.197277656013941	0.440455977855842	-0.336854765227568	0.216587692463301	1.46458462124949
MESO_032_T	MESOMICS	-0.634057667907849	-0.493575775031826	0.701078089680123	0.770305686329241	-0.650882520083897	0.827132245158525	-0.125774108750576	-0.356709918590613	0.295789095481477	0.252376515940925
MESO_033_T	MESOMICS	-0.467174999415588	0.668704838528991	2.4002716960464	-0.243067448716178	-0.720958798646219	-0.2282961216061	0.102935694944616	-0.323403225392238	0.338204463083757	0.120531783087546
MESO_034_T	MESOMICS	-0.681420028558779	0.872884837746302	1.78668134814217	0.406094621419324	-0.68798027313884	-0.279481271024459	-0.156116333036566	-0.0842343639366348	0.151383929424763	0.137149009053213
MESO_035_T	MESOMICS	-0.648750766658795	-0.121101877897295	0.932133467177827	1.56856635833889	0.237546358023805	-0.463272563632486	-0.14754949952229	-0.121682778592971	0.00340339414629314	0.463787549993732
MESO_036_T	MESOMICS	-1.06042285090416	0.388667078024824	1.43764901092074	1.73243210113093	0.31566619573472	0.321562232225788	0.331835955719278	-0.7115789600011	0.804259702955799	-0.140667748767434
MESO_037_T	MESOMICS	-0.236640086119956	-1.40613146687356	-1.40845766632184	-2.39596538909476	0.526172356482572	-0.8988594307042	-0.124355418772882	-0.427731255672623	-1.14852040481872	0.590060661832061
MESO_038_T	MESOMICS	-0.943766515116728	0.0313506064896077	-0.0104225421546415	-0.189378470867428	0.0803254953414673	1.8541287277782	0.325983091652207	-0.572409345603938	0.58279631567653	-0.737611481125929
MESO_039_T	MESOMICS	-0.411674140654075	-0.0800327275360316	1.66186274504336	-0.275487720770145	-0.623468927615471	0.744885552319433	0.097011972914555	-0.506848586260022	0.510660195079789	0.107297037800837
MESO_040_T	MESOMICS	-0.49652484221124	0.276237623591398	-0.346061480530683	-0.306154083558772	0.994885685322662	-0.375083330969829	0.206495696061183	-0.389070571645716	-1.40793871087891	-0.0938741399126487
MESO_041_T1	MESOMICS	-0.798719557100515	0.0541851134435774	1.0844989655687	0.638956332153126	-0.0774667055906112	-0.222596947789629	-0.085101946372202	-0.0839751004796061	-0.293166547993595	0.620002204156635
MESO_042_T1	MESOMICS	-0.173389118593797	1.1621114613094	1.61018164388424	0.679165927480471	-0.566630557489036	-0.692000452420679	0.0948405149546984	0.585034108234331	0.508643504744863	0.173656069612288
MESO_043_T	MESOMICS	-0.44039597041368	2.14284142185359	1.04142839239806	-1.25097494421022	-0.805471774226314	-0.0463707380026397	-0.077657469521246	-0.306845376419695	0.432918324013927	0.0324408435013335
MESO_044_T	MESOMICS	-0.321860368014864	-1.25826386156664	0.380703561315251	-0.328382548536688	-0.726327012288952	-0.0247153282770197	-0.0412584605132309	-0.386403592850197	0.213110918783922	0.0291830241293844
MESO_045_T	MESOMICS	-0.495234010661011	0.0150748064433101	3.43806745184818	-1.7046283600346	-0.728610267504345	0.0345231423526271	0.0691266868912226	0.102741693414026	0.338508607352311	0.0176578581102
MESO_046_T	MESOMICS	-1.24565268689064	0.433570048168935	-2.31326614118279	1.00962383190982	0.794963965484745	0.36836291139371	-0.788052697237371	0.0846787276378007	-0.1897240657437	-1.65460611920104
MESO_047_T	MESOMICS	-0.441616221284412	-0.76740242901019	1.0187694193987	-0.925489229018811	-0.797585053825558	-0.447395928920718	-0.0453049880673994	-0.274722642455433	0.279107942739479	0.0134842280917091
MESO_048_T1	MESOMICS	-0.621379603432902	-0.116656020811551	-1.17197821265967	0.0898818530349468	0.820907159945235	-0.82860258390576	0.701601026333928	-0.266715997125321	0.15404654111739	-0.875059855844294
MESO_049_T	MESOMICS	-0.673506889455459	1.76269478436503	0.174742896892999	0.213666686323826	-0.0382877951046447	-0.73460556460071	-0.229595419173213	0.110438837891248	0.169406544114619	-0.0682689249236314
MESO_050_T	MESOMICS	-0.364528331988838	-1.06941033888864	2.81679648919696	-0.00262017363191826	-0.69479857284795	0.170180363878349	0.0981708012978346	-0.294005691189922	0.300754717542753	0.113441474209664
MESO_051_T	MESOMICS	-0.815131564203314	0.231957761355058	-0.379064599263156	-0.377325169397748	-0.227284050357324	0.643337837009467	-0.162721623477798	-0.248240381428028	0.247573649907482	-0.879899898747411
MESO_052_T2	MESOMICS	-0.691663788100447	1.67380802817927	0.0371388088457745	1.39651455491895	-0.538347248047922	0.780369691317681	-0.389431392718321	-0.274790070841779	0.514828551555998	0.181012149632626
MESO_053_T	MESOMICS	-0.622498466880148	1.48371360921672	-1.24727950672424	0.485912721792791	1.20657002499583	0.548750011960681	0.356422797826602	-0.284994735635721	1.26627112417582	-0.581114754882681
MESO_054_T	MESOMICS	-0.497713950147312	1.52053027015614	1.55138541427282	0.566241636580337	-0.0164909182734662	-0.414358444396462	-0.0702255956782324	-0.256465588394845	0.20254183101701	-1.156199875778
MESO_055_T	MESOMICS	-0.361421103856779	-1.39242759666995	1.27560212642854	-1.66746008165128	-0.832426697204889	0.470720827059154	0.00824203585850013	-0.472321298805531	0.400357073655168	0.0117287543025633
MESO_056_T2	MESOMICS	-0.727576550839354	1.23908136454022	-1.30933813224541	1.28626828071359	-0.0399117738149008	1.02995847136699	-0.19161839913253	-0.378207745759904	0.258184639835209	-0.915161195180823
MESO_057_T2	MESOMICS	-1.5177254478441	1.58957796943259	-1.43478317355082	-0.781461285724629	2.19138594219782	-1.43326097850828	-0.0856791868677054	0.388199096045512	-0.500568715713976	-0.5642508029847
MESO_058_T2	MESOMICS	-0.274798930578691	-0.349238701850234	1.53645158195324	-0.947579668952403	-0.650263355292659	0.576304378005353	0.051870354389871	-0.327434766182798	0.454151095584821	0.304236423844296
MESO_059_T1	MESOMICS	-0.279197993347819	1.14050698682346	1.40158896499955	-0.992474132871344	-0.824975081705614	0.941137150200206	-0.215037015450759	-0.435303296912039	0.487016321275691	0.0905602169719723
MESO_060_T	MESOMICS	-0.623226711420816	3.94141249897252	-0.799762617133952	-0.412326513308431	-0.711407847697654	-0.777883121699507	0.0287654103535441	-0.168171903768424	0.205846421953758	0.0535946706326405
MESO_061_T	MESOMICS	-0.718809869168056	-2.63686582599719	3.64094061584568	-0.251035565687761	-0.436556879426984	-0.832675520842437	-0.313493337085999	-0.0179765730427628	-0.0186358980711343	0.302816332618348
MESO_062_T2	MESOMICS	-0.432058166425827	1.52642337700193	1.65275278223297	-0.13911697663663	-0.66003406882033	0.109611463862838	-0.0248581044162326	0.537317902291626	0.442535119215815	0.15096533575824
MESO_063_T	MESOMICS	1.66518079708865	0.728473081218518	1.15818694196101	1.40084420463991	-0.836511219164932	0.482982267102772	0.662027311021836	-0.938976288688341	0.637027794172542	0.103280161274812
MESO_064_T	MESOMICS	-1.00895914333086	0.323662072226802	-1.36717041294349	0.813909347483675	0.928668359743266	0.814823298132166	0.256383966855969	-0.188557327078787	0.0654067677712967	-0.974204921745754
MESO_065_T	MESOMICS	-0.452552866980062	1.77065820377415	0.75145951711661	-0.140624883592877	-0.746891567293831	-0.524674334273377	0.0194053331393954	-0.230134554548867	0.366672512811805	0.111115614337157
MESO_066_T	MESOMICS	-0.399382953849765	0.0129300365597176	0.88679309167154	0.139318733772013	-0.667423884923731	0.901787583669023	-0.100749365254854	-0.5041897535069	0.49821059498096	0.274356888381961
MESO_067_T	MESOMICS	-0.30453083561024	0.611416378841207	0.127017627142252	-0.30214860656522	-0.595936095353007	0.0295733387361656	-0.249877188009739	-0.36204303743407	0.383297197922548	-0.282930081285313
MESO_068_T	MESOMICS	-0.808981780048152	0.650105912341423	1.24163004140001	0.148331680780442	-0.220663724588047	-0.330690342602267	-0.259202392727918	-0.140459564754581	0.12952605275631	-0.911396601598987
MESO_069_T	MESOMICS	-0.137129981584905	1.40066030673908	0.60822415247878	-0.250408470921725	-0.742142690422913	-0.458787225159976	-0.400877072566137	-0.28457852447986	-0.661759062665045	0.037465218545147
MESO_070_T	MESOMICS	-0.868986731844255	-1.54739189907458	1.73560546431336	-0.0498677165649541	-0.615920232543238	0.0625954085476145	-0.122761030958936	-0.101508155706574	0.231519804584102	0.0871228539015942
MESO_071_T	MESOMICS	-2.1891038061166	3.08416812814691	-0.694688802856652	6.18183147946652	1.24968970727784	4.66898936505301	0.68048555206445	-0.458572047257449	-2.86874849798817	-1.70103035423089
MESO_072_T	MESOMICS	-0.504461166894223	-1.25184175588274	-1.62971390395638	-0.378599838652635	-0.772085517176447	-0.154036566458054	-0.0976496620413324	-0.301844183573218	0.303801073163316	0.0723179346931765
MESO_073_T	MESOMICS	-0.314160323309691	0.718945709172725	0.231651655264636	-2.02394930298332	1.75793940603074	0.0552439950373921	0.567036301835528	-0.378923999383334	-2.14604601228728	-0.397701728618791
MESO_074_T	MESOMICS	-0.88277230144331	0.0672908367459822	-1.8303441916049	-1.41166558979606	1.09124985938081	-0.414148602194071	0.0145309770213306	-2.02333392263983	-1.31991858308557	-0.334137488212648
MESO_075_T	MESOMICS	3.42265593299197	0.234544155898787	-0.0568609052837009	-2.84649894556546	-0.932522448905407	1.17101875049719	0.166731721699758	-0.622542213175153	0.681449676443647	-0.0843614920310517
MESO_076_T	MESOMICS	-0.307733741780844	0.377327555328529	0.0196199963769757	-1.39302060361756	-0.842930036242159	0.663601091430013	-0.163032203093649	-0.504262711892387	0.458807390191335	0.0259412074439088
MESO_077_T	MESOMICS	2.87058683946761	0.606241169134317	-1.44450645203118	-1.59228297214726	-0.733394216049387	-0.478376601691777	0.870457810954108	-0.500248261472804	-1.13072880807962	0.0383120731129986
MESO_078_T	MESOMICS	-1.36835717616887	0.481643897783638	-1.56549734720413	-0.0775205996720938	1.47113108879964	-0.246903204407775	-0.393187768276365	0.217256327762434	-0.984765388427408	-0.271977764144225
MESO_079_T	MESOMICS	-0.493887166508205	-1.1427183863341	3.53435554305194	-1.79969493389162	-0.519115159247613	-0.27817902931027	0.305307658801013	-0.348190491762049	0.0291527641741058	0.157462813767597
MESO_080_T	MESOMICS	-1.22671640741696	0.593621600055097	-0.990278888646596	-1.13183978797226	1.37083046625982	-0.418259965546788	-0.434089057759634	0.176528708541898	-0.673182909741319	-0.306337471615593
MESO_081_T	MESOMICS	-0.784893489724905	0.772253526065225	1.15356020773886	-1.12736429185936	0.44865050879582	-0.716739709652919	0.389952565750703	-0.146617941130967	0.153467555441384	0.592740647339802
MESO_082_T	MESOMICS	-0.885861314869536	-1.92434818332397	-0.843368759996525	0.414550641007266	0.040414623900686	0.361847061608127	0.174678549010331	-0.500559019764346	0.443399035537951	0.309465189054131
MESO_083_T	MESOMICS	7.0984326420136	1.4961761567978	-1.18540881734612	2.39151421047908	1.40960372236796	-0.914771123251414	4.41974818743166	-3.69205980123574	0.913044935268046	0.150295442723396
MESO_084_T	MESOMICS	-0.574305684408936	1.36623378279908	0.481044859508451	-0.670048337757094	-0.725457530085166	0.141471359407142	-0.320551734478182	-0.246779272750825	0.273446554893022	0.0555776925026012
MESO_085_T	MESOMICS	3.27666728438995	3.79596023893506	-0.82269976026889	-0.162841191919683	-0.0899678255220349	-1.13271433998181	0.508241976394441	2.37900210988549	2.44575161578181	-0.193601640086147
MESO_086_T	MESOMICS	-0.671724492462539	1.37881534177887	1.4551188833144	0.273303085630916	0.0582734935527961	-0.299940425835731	-0.237141558199506	-0.182401199021931	0.163091601301475	1.07160632966685
MESO_087_T	MESOMICS	-0.669691011073554	0.796485271112383	0.242236073706541	1.45507942489194	-0.592207768311138	1.03449712859506	-0.217724659947141	-0.418605410303774	-0.502882871987659	0.280660897225788
MESO_088_T	MESOMICS	-1.78061596142161	0.684956051006576	-0.999552574466634	-0.118145089329739	2.0065137420175	-1.47230600039932	-0.177576283576515	0.585228834950594	-0.606420008796511	-0.52273598060634
MESO_089_T	MESOMICS	0.126299415433186	3.19937880052246	0.232241488367611	-0.86165137114584	-0.702408248827794	-0.783891077659646	-0.429032528186354	-0.284895157187281	0.34312260524972	-0.0725746534085878
MESO_090_T	MESOMICS	-0.275583763477249	-0.317509247688748	2.19843279378016	-1.52711295561439	-0.832924491321679	0.730199137169518	-0.158828860782868	-0.477511585090825	0.409474165415167	0.0161291888097701
MESO_091_T	MESOMICS	-0.60724765448558	0.037794307458115	-0.692517240894822	-2.13043953044621	0.421589983057447	-0.81602155996742	0.26407013703149	-0.212063933729158	0.765815597419282	1.36673521815604
MESO_092_T	MESOMICS	5.35077142210031	3.08599849172121	-1.25594244208479	2.11220404587903	-0.791359259097336	1.59418556668291	0.205491375065968	-1.63649125753291	-1.12569584134589	-2.68481087574336
MESO_093_T	MESOMICS	0.0971512307352678	0.269380072119675	0.2889145305625	-1.44344615852552	-0.116263298133541	-0.96065709320014	-0.0152779654101853	-0.479095423132896	0.284708915980944	-1.31265539736426
MESO_094_T1	MESOMICS	-0.469958855023424	-1.94993732381633	2.68819483407234	1.09664343247378	-0.428942230780768	-0.177064409589292	0.1809969954627	-0.368027661759236	0.411155229981559	0.147159833292129
MESO_095_T	MESOMICS	-0.512178966414494	-1.12394164717508	0.136837264047198	0.63414106889216	0.314168240481186	0.599523458144223	0.183649930235645	-0.417758286455262	0.590338986158423	0.178551732628314
MESO_097_T	MESOMICS	-0.575769158185167	-3.75022585482966	-2.68833966761876	-0.229159885008422	-0.526038344002887	0.478404348474115	-0.222058587937792	-0.321386101961476	0.473461645558188	-0.12893431382063
MESO_098_T	MESOMICS	3.40022573961194	-3.89750875138388	-1.216835214919	0.154588415021157	-1.23604248465252	-3.4504577416391	-0.145536746003663	4.39274376811079	-1.24214839740241	-1.55783354273034
MESO_099_T	MESOMICS	-0.231045399305941	-2.34350567729623	1.29091550014439	1.8446648785255	-0.460484611977036	0.0834832670418804	0.250520891928347	-0.523068754865656	0.390580268369224	0.244587496284257
MESO_100_T	MESOMICS	4.44711474615008	-2.61654199717083	-1.68572030367398	1.93326136506833	-0.368725019092603	0.66559602312964	1.40356510175374	2.93096802930569	0.709426685196552	-2.0319842530278
MESO_101_T	MESOMICS	-0.662299154748408	-3.21311664371758	-0.944202206251339	-0.454429951271041	1.06699550467961	0.60044076036793	0.401859233186114	-0.394083968448496	1.15293880734243	1.23892709675774
MESO_102_T	MESOMICS	8.6157277165042	-0.601206373898684	-0.782966614305221	-0.676285986035164	2.20212960406934	6.05061560534386	-6.57087256342284	1.23437673029134	0.419419894569663	-0.795161662676609
MESO_103_T	MESOMICS	1.75971558690757	-0.461823151838571	1.38255971726386	-1.02089556724672	-1.24176885501101	1.15681130016004	-0.695647498164718	-0.228371573454918	0.072207799351666	-0.0714785210788263
MESO_104_T	MESOMICS	4.59411416471503	-2.60069455292592	-1.24644077902537	2.20092180747213	0.097222305148895	-1.24326000862647	1.38724834406924	0.65056253607989	-2.06574495175853	2.80109060209065
MESO_105_T	MESOMICS	-0.345630911944117	-2.28485013579017	-2.49717269271491	1.96807756711939	0.351839085114623	-0.0970889980882731	0.373636098662654	-0.564941875421626	1.59386827337688	-0.985381119021757
MESO_106_T	MESOMICS	-0.452854102676849	-2.23517020036554	3.41351600237214	-0.743056557931321	-0.760017960499608	0.303614976064469	0.0661304064861215	-0.384740130250879	0.325292731628464	0.111704437303939
MESO_107_T	MESOMICS	1.8127164659182	-3.27104103670197	0.000422138240772084	1.76153307980889	-0.662878378746059	-1.34195593911488	0.044219355287108	0.0523449988238128	0.259861977793928	0.236645284343425
MESO_108_T	MESOMICS	-4.40505202124058	-4.33078031672144	-0.593692038037796	-1.35062653974706	2.05679799204934	-0.131319993281687	-0.484641904194779	0.774185056247476	0.41361271388833	-0.563791007144007
MESO_109_T	MESOMICS	0.156322384236656	-2.83339613153867	-1.31664515745166	0.171330440004777	-0.439771617299384	-0.48139986390541	0.0377990615212342	0.758478466114059	0.982783030074052	0.0490723624094541
MESO_110_T	MESOMICS	-0.0497763243382991	-2.5893487942605	-1.80892698561301	-0.702583552201542	-0.844831794557077	-0.239476382532605	-0.0638670051702502	-0.54865013025259	-2.59323628354288	0.0472363595626322
MESO_111_T	MESOMICS	-0.644979602390387	0.814315186785141	-2.5118352167452	-0.957309201562063	0.738258428057256	7.93389938939403	2.77555605730426	4.59797799396251	-4.11588296790288	0.388397966863296
MESO_112_T	MESOMICS	2.90257922140134	-2.94741545176733	-2.06816882491462	4.56181632979616	-1.4002559021469	-1.05913181646782	-1.15065958531922	2.43866721158182	-1.097081868163	1.18145555415377
MESO_113_T	MESOMICS	-0.586217601409527	-2.69351382479467	0.0241430989670678	-0.820087375133101	0.141312699841447	0.311494747463231	0.0618914980145176	-0.37314480950148	0.314934765393849	1.15635370603319
MESO_114_T	MESOMICS	-0.772500751755444	-2.45819998189347	0.204186349299338	-0.013667618159063	-0.247480396253943	0.465817231804572	0.253915700254256	-0.522301377927979	1.26260684644715	0.489469670396087
MESO_115_T	MESOMICS	-1.92808011551782	0.930498246643578	-0.390813666495983	0.594907100061377	-0.82836381879552	0.97502348433822	-0.596863014201569	-0.835144577593901	0.183344677484156	-0.507415972895905
MESO_116_T	MESOMICS	-0.613349235047614	0.562218309692435	0.232703859365334	0.93863962097457	-0.127463791468613	0.710498987271247	-0.508301815427495	-0.368305044860572	0.247591739366608	-0.462091083781321
MESO_117_T	MESOMICS	-0.35536653012228	-1.73724187456893	-0.107614480608986	1.43372383683486	-0.691764043093776	0.282190688517637	-0.180541949261067	-0.408517828556236	0.325596107111723	0.284933924126471
MESO_118_T	MESOMICS	-0.673810907643494	-0.422559745162902	-2.17799434794851	0.107999525244831	-0.425529901423114	0.124564549930629	-0.262743209885876	-0.671093553867337	0.198841163788346	-0.404056770881022
MESO_119_T	MESOMICS	-0.945634493072272	0.931866249324535	0.00932295681914845	1.31697408413027	-0.467413304562655	0.999305363703354	-0.489925267614084	-0.402425103759229	0.0731931698153976	-0.0281175713527922
MESO_120_T	MESOMICS	-0.663907152464234	-0.27703598615929	0.398175236406871	0.432051623957545	-0.273921031113949	0.680598463357617	-0.323239847401477	-0.342718126483554	0.282680893675166	-0.55403347199765
MESO_121_T	MESOMICS	-1.14903839123118	0.565685929171241	-0.658218350425844	1.6705297220774	1.18213244931974	-0.263435295578765	-0.305542739476015	0.299041703742523	-0.432357621017764	-0.0533632713440892
MESO_122_T	MESOMICS	-0.386035253128415	-0.725981197686494	0.876551298350805	0.20567665834347	-0.340028183289918	0.122666956030825	0.240549398690855	-0.472709278092493	0.599919909122432	0.539324323867791
MESO_123_T	MESOMICS	-0.786898445770825	0.864118914624056	-1.06959429314731	1.06618508208343	0.30875193259738	-0.176845452208129	-0.129121458754603	-0.135749806645829	0.115652614748961	-1.23554258824444
MESO_124_T	MESOMICS	-0.427062571171318	-0.478497011377453	0.573169026159221	-0.385606376527254	-0.619053865564142	0.605979529556957	-0.0062243684086048	-0.492181783151407	0.329560293777181	0.0132865201384873

## Sheet: Archetypes
	ID	Cohort	MOFA.MESOMICS.Cell division	MOFA.MESOMICS.Tumor-immune-interaction	MOFA.MESOMICS.Acinar
Archetypes position	Morphology_factor	Factor	-3.59733245242571	-1.79807036681759	3.85856701073313
	Adaptive-response_factor	Factor	-2.39600999565261	3.56348237698459	-0.825586204203109
Archetype proportion in Sample	MESO_001_T	MESOMICS	0.349710290660984	0.299338514626641	0.350951194712375
	MESO_002_T2	MESOMICS	0.299461166950571	0.551234227548781	0.149304605500648
	MESO_003_T2	MESOMICS	0.398004274319616	0.176277101013398	0.425718624666986
	MESO_006_T	MESOMICS	0.442357618701446	0	0.557642381298554
	MESO_007_T	MESOMICS	0.14759397316994	0.0470578905832164	0.805348136246844
	MESO_009_T	MESOMICS	0.218460091105718	0.344538793444162	0.43700111545012
	MESO_010_T	MESOMICS	0.430633426528836	0	0.569366573471164
	MESO_011_T	MESOMICS	0.397594146977338	0.0109438539664222	0.59146199905624
	MESO_012_T	MESOMICS	0	0.707929257717762	0.292070742282238
	MESO_013_T	MESOMICS	0.338629672765698	0	0.661370327234302
	MESO_014_T	MESOMICS	0.388529757396923	0.0660384860152794	0.545431756587798
	MESO_015_T	MESOMICS	0.208285678114343	0.0726214885654151	0.719092833320242
	MESO_016_T	MESOMICS	0.150955134836714	0.0390307917943705	0.810014073368915
	MESO_017_T	MESOMICS	0.258908912962791	0.174058082220271	0.567033004816938
	MESO_018_T	MESOMICS	0.348278181342039	0	0.651721818657961
	MESO_019_T	MESOMICS	0.809452601396079	0.190547398603921	0
	MESO_020_T	MESOMICS	0.0342081832603428	0.377190898075814	0.588600918663844
	MESO_021_T	MESOMICS	0.308402698972224	0.153360134262971	0.538237166764805
	MESO_022_T	MESOMICS	0.0854321839792549	0.359024540252123	0.555543275768622
	MESO_023_T	MESOMICS	0.107040168039896	0.657468687924895	0.235491144035209
	MESO_024_T	MESOMICS	0.331473472737382	0.542635090565194	0.125891436697423
	MESO_025_T	MESOMICS	0.41725174724351	0.122519216443198	0.460229036313292
	MESO_026_T	MESOMICS	0.0392065716058898	0.218960244899521	0.74183318349459
	MESO_027_T	MESOMICS	0.309914970756121	0.153152974493012	0.536932054750867
	MESO_028_T	MESOMICS	0.0816652313244806	0.135902572920688	0.782432195754832
	MESO_029_T	MESOMICS	0.333124600504983	0.135201779982007	0.531673619513011
	MESO_030_T	MESOMICS	0	0.903184941992435	0.0968150580075647
	MESO_031_T	MESOMICS	0.281874248026407	0.274806266363149	0.443319485610445
	MESO_032_T	MESOMICS	0.237534356623399	0.444284846887454	0.318180796489146
	MESO_033_T	MESOMICS	0	0.619102189817748	0.380897810182252
	MESO_034_T	MESOMICS	0	0.546660204485479	0.453339795514521
	MESO_035_T	MESOMICS	0.170831700029322	0.468233464127494	0.360934835843184
	MESO_036_T	MESOMICS	0.0547594214836182	0.53348318702295	0.411757391493432
	MESO_037_T	MESOMICS	0.603029049313398	0.120828017622097	0.276142933064504
	MESO_038_T	MESOMICS	0.279314584041107	0.300114109024485	0.420571306934408
	MESO_039_T	MESOMICS	0.0712738365652973	0.591690322125524	0.337035841309179
	MESO_040_T	MESOMICS	0.299291729569897	0.232219254568819	0.468489015861284
	MESO_041_T1	MESOMICS	0.133729055170213	0.486988625808097	0.37928231902169
	MESO_042_T1	MESOMICS	0	0.50063133271483	0.49936866728517
	MESO_043_T	MESOMICS	0	0.346982536931641	0.653017463068359
	MESO_044_T	MESOMICS	0.354314961290427	0.42153430398211	0.224150734727463
	MESO_045_T	MESOMICS	0	0.77532019594947	0.22467980405053
	MESO_046_T	MESOMICS	0.475695259116345	0	0.524304740883655
	MESO_047_T	MESOMICS	0.222739131450086	0.510319771858541	0.266941096691373
	MESO_048_T1	MESOMICS	0.445874025808219	0.107080897525305	0.447045076666476
	MESO_049_T	MESOMICS	0.0856343478205545	0.25895139691748	0.655414255261965
	MESO_050_T	MESOMICS	0.0168912982675033	0.83149682826774	0.151611873464757
	MESO_051_T	MESOMICS	0.307946051804847	0.228422663830982	0.463631284364171
	MESO_052_T2	MESOMICS	0.112348827202648	0.239089215653389	0.648561957143963
	MESO_053_T	MESOMICS	0.299112779039349	0.0267514636253521	0.674135757335299
	MESO_054_T	MESOMICS	0	0.45665612597561	0.54334387402439
	MESO_055_T	MESOMICS	0.250281717051763	0.580707558137165	0.169010724811072
	MESO_056_T2	MESOMICS	0.3311786045908	0.0264096437578681	0.642411751651332
	MESO_057_T2	MESOMICS	0.307498064460647	0	0.692501935539353
	MESO_058_T2	MESOMICS	0.114038895313519	0.581515328736903	0.304445775949578
	MESO_059_T1	MESOMICS	0	0.48595161693367	0.51404838306633
	MESO_060_T	MESOMICS	0	0	1
	MESO_061_T	MESOMICS	0.0224360087471823	0.977563991252818	0
	MESO_062_T2	MESOMICS	0	0.464293225513579	0.535706774486421
	MESO_063_T	MESOMICS	0.0580924838619051	0.471227372142622	0.470680143995473
	MESO_064_T	MESOMICS	0.428337582133923	0.0550479859690907	0.516614431896986
	MESO_065_T	MESOMICS	0.00934932667866475	0.357553032297608	0.633097641023728
	MESO_066_T	MESOMICS	0.163650803489957	0.454809473985134	0.381539722524909
	MESO_067_T	MESOMICS	0.204552399894963	0.29925855938654	0.496189040718497
	MESO_068_T	MESOMICS	0.054837220015011	0.488843245081624	0.456319534903365
	MESO_069_T	MESOMICS	0.0643119763060975	0.348565850141984	0.587122173551919
	MESO_070_T	MESOMICS	0.205222085071025	0.66614966891536	0.128628246013615
	MESO_071_T	MESOMICS	0.0701373447096857	0.0541346871324025	0.875727968157912
	MESO_072_T	MESOMICS	0.616897124204269	0.0763719460997961	0.306730929695935
	MESO_073_T	MESOMICS	0.180330018652876	0.312679381476255	0.506990599870869
	MESO_074_T	MESOMICS	0.506068476746368	0	0.493931523253632
	MESO_075_T	MESOMICS	0.265508942353879	0.28358851214707	0.450902545499051
	MESO_076_T	MESOMICS	0.241522328245018	0.290694616979687	0.467783054775295
	MESO_077_T	MESOMICS	0.410808115190374	0.0298779124462992	0.559313972363327
	MESO_078_T	MESOMICS	0.438842347489628	0.0143699686085664	0.546787683901805
	MESO_079_T	MESOMICS	0	0.909722543396158	0.0902774566038417
	MESO_080_T	MESOMICS	0.352574114295385	0.108333287859187	0.539092597845428
	MESO_081_T	MESOMICS	0.0544136650493811	0.468589509134322	0.476996825816297
	MESO_082_T	MESOMICS	0.579760910103649	0.239598837191771	0.18064025270458
	MESO_083_T	MESOMICS	0.289792812954715	0.0368405746809282	0.673366612364357
	MESO_084_T	MESOMICS	0.0843318652421055	0.328198072742773	0.587470062015121
	MESO_085_T	MESOMICS	0.0172337342688847	0.00218826557819624	0.980578000152919
	MESO_086_T	MESOMICS	0	0.464279811216208	0.535720188783792
	MESO_087_T	MESOMICS	0.171355872756471	0.31122901486118	0.517415112382349
	MESO_088_T	MESOMICS	0.344849823490635	0.102895144133095	0.55225503237627
	MESO_089_T	MESOMICS	0	0.165406566375891	0.834593433624108
	MESO_090_T	MESOMICS	0.0242648741084365	0.693743244820305	0.281991881071258
	MESO_091_T	MESOMICS	0.367986110895066	0.182827746884115	0.449186142220818
	MESO_092_T	MESOMICS	0.11862426837606	0	0.88137573162394
	MESO_093_T	MESOMICS	0.21682964714959	0.34143971973909	0.44173063311132
	MESO_094_T1	MESOMICS	0.119900910960851	0.846524772340738	0.0335743166984108
	MESO_095_T	MESOMICS	0.373097344720742	0.374040492051298	0.25286216322796
	MESO_097_T	MESOMICS	1	0	0
	MESO_098_T	MESOMICS	0.790045796641858	0.209954203358142	0
	MESO_099_T	MESOMICS	0.341353946464225	0.623396253801433	0.0352497997343415
	MESO_100_T	MESOMICS	0.757785868700588	0.124248285894286	0.117965845405125
	MESO_101_T	MESOMICS	0.719087514941247	0.27658656005958	0.0043259249991736
	MESO_102_T	MESOMICS	0.442363763589211	0.194227146328695	0.363409090082094
	MESO_103_T	MESOMICS	0.145205001072293	0.559857137689985	0.294937861237722
	MESO_104_T	MESOMICS	0.698723002265004	0.198940182081133	0.102336815653863
	MESO_105_T	MESOMICS	0.814561771077981	0	0.185438228922019
	MESO_106_T	MESOMICS	0.038723677664337	0.961276322335663	0
	MESO_107_T	MESOMICS	0.584452826477209	0.415547173522791	0
	MESO_108_T	MESOMICS	0.716954472076361	0.283045527923639	0
	MESO_109_T	MESOMICS	0.730687704395898	0.196698391257137	0.0726139043469643
	MESO_110_T	MESOMICS	0.771255245190546	0.10196644968733	0.126778305122124
	MESO_111_T	MESOMICS	0.434987123329676	0	0.565012876670324
	MESO_112_T	MESOMICS	0.840238207287656	0.0725755097939462	0.0871862829183974
	MESO_113_T	MESOMICS	0.541457608292614	0.420821597530648	0.0377207941767384
	MESO_114_T	MESOMICS	0.494856773015342	0.441796480029733	0.0633467469549255
	MESO_115_T	MESOMICS	0.241121711914607	0.196982923551787	0.561895364533606
	MESO_116_T	MESOMICS	0.195530365265925	0.319461615005949	0.485008019728126
	MESO_117_T	MESOMICS	0.465122340029556	0.357937855628757	0.176939804341687
	MESO_118_T	MESOMICS	0.576600232082773	0	0.423399767917227
	MESO_119_T	MESOMICS	0.188600599828088	0.265569667474277	0.545829732697634
	MESO_120_T	MESOMICS	0.25599979335645	0.383199979340706	0.360800227302844
	MESO_121_T	MESOMICS	0.311833543283936	0.16647577199304	0.521690684723024
	MESO_122_T	MESOMICS	0.237305128195628	0.48417715718595	0.278517714618422
	MESO_123_T	MESOMICS	0.336486174581978	0.0833325623634875	0.580181263054534
	MESO_124_T	MESOMICS	0.252804965067379	0.421706590958233	0.325488443974388

## Sheet: Sample_features_1
Sample information			Sequencing data			Clinical data																										Purity estimations			Pathological review
ID_MESOMICS	Sample	ITH	WGS	RNA	850K	Provider	Sex	Age	Age_class	Sample.Date	Smoking	Professional.Asbestos	ExtraProfessional.Asbestos	Survival.Censor	Survival.Time	Asbestos.Exposure.probability	Asbestos.Exposure.frequency	Asbestos.Exposure.intensity	Asbestos.Exposure.period	Asbestos.Exposure.duration	Asbestos.Score	Surgery	Surgery.type	Chimio	Chimio.type	Radioth	Immunoth	Immunoth.type	History.of.cancer	History.Location	History.Radiotherapy	Purity.Patho	Purity.WGS.PURPLE	Purity.RNA	Tumor.content	Macrodissection	Slide.Quality	Tumor.cell	Normal.cell	Immune.cell	Grade	Necrosis	Vessel	Type	Epithelioid.Component	Sarcomatoid.Component	Subtype1	Subtype1.Component	Subtype2
MESO_001	MESO_001_T	FALSE	T/N	T	T	Provider3	M	67	class2	39600	Ex-smoker	Exposed	Non exposed	dead	10.1	1	1	4	1955-1972	19	76	YES	Pleuro-pneumectomy	YES	Cisplatine/Gemzar	YES	NO	NA	NO	0.0	NA	80	0.1	0.753125112822171	60	NO	+	80	20	0	2	-	++	MMB	40	60	trabecular	70	acinar
MESO_002	MESO_002_T2	TRUE	T1/T2/N	T1/T2	T1/T2	Provider3	M	62	class1	37376	Ex-smoker	Exposed	Non exposed	dead	30.6	1	0.25	1	1968-1995	29	7.25	YES	Pleuro-pneumectomy	YES	Tomudex/Eloxatine (TOMOX)	YES	NO	NA	NO	0.0	NA	70	0.2	0.587332475069235	80	NO	++	70	20	10	2	-	++	MME	100	0	trabecular	70	acinar
MESO_003	MESO_003_T2	TRUE	T1/T2/N	T1/T2	T1/T2	Provider3	F	65	class2	36545	No smoker	Non exposed	Non exposed	dead	81.8	0	0	0	0.0	0	0	YES	Pleuro-pneumectomy	YES	Cisplatine/Alimta	YES	NO	NA	NO	0.0	NA	80	0.51	0.764261550384771	90	NO	++	80	10	10	2	-	++	MME	100	0	acinar	100	non
MESO_006	MESO_006_T	FALSE	T/N	T	T	Provider5	M	61	class1	41816	Ex-smoker	NA	NA	dead	9.4	NA	NA	NA	NA	NA	NA	YES	Pleuro-pneumectomy	YES	NA	YES	NA	NA	NA	NA	NA	90	0.72	0.884480178594835	80	NO	+	90	10	0	2	-	+	MME	100	0	acinar	100	non
MESO_007	MESO_007_T	FALSE	T/N	T	T	Provider5	F	62	class1	41768	Ex-smoker	Non exposed	Exposed	dead	19.8	0.666666666666667	0.5	1	1972-1976	6	2	YES	coelio explo + right pleuro-pneumonectomy reconstructed diaph and pericardial	YES	Carboplatine/Alimta	NA	NA	NA	YES	Pleura (NP)	NA	80	0.38	0.873352198846637	80	NO	++	80	15	5	2	-	+	MME	100	0	acinar	100	non
MESO_009	MESO_009_T	FALSE	T/N	T	T	Provider5	M	63	class1	42284	Ex-smoker	Non exposed	NA	dead	2.9	NA	NA	NA	NA	NA	NA	YES	Pleuro-pneumectomy	NO	NA	YES	NO	NA	NO	0.0	NA	90	0.22	0.717791782087863	90	NO	++	90	10	0	2	-	+	MME	100	0	acinar	100	non
MESO_010	MESO_010_T	FALSE	T	T	T	Provider3	M	73	class3	39456	Ex-smoker	Exposed	Non exposed	dead	12	1	0.5	2	1954-1990	38	38	NA	NA	YES	Cisplatyl/Alimta	YES	NO	NA	YES	Prostate (Carcinoma)	YES	80	0.75	0.811628987364631	80	NO	++	80	15	5	2	-	+	MMB	70	30	tubulopapillary	100	non
MESO_011	MESO_011_T	FALSE	T	T	T	Provider2	M	65	class2	36550	Ex-smoker	Exposed	NA	dead	15.1	NA	NA	NA	NA	NA	NA	YES	NA	NO	NA	NO	NO	NA	NO	0.0	NA	80	0.63	0.69489053386491	80	NO	++	80	15	5	2	+	+	MME	100	0	tubulopapillary	100	non
MESO_012	MESO_012_T	FALSE	T	T	T	Provider2	F	52	class1	41907	Smoker	Non exposed	NA	alive	43.5	NA	NA	NA	NA	NA	NA	NA	NA	YES	NA	NA	NA	NA	NA	NA	NA	75	0.82	0.794863920812754	80	NO	++	75	5	20	2	-	+	MMB	50	50	acinar	100	non
MESO_013	MESO_013_T	FALSE	T	T	T	Provider3	M	80	class3	39583	Ex-smoker	Exposed	Non exposed	dead	9	1	0.75	1	1950-1984	36	27	YES	Pleurectomy	NO	NA	YES	NO	NA	NO	0.0	NA	95	0.65	0.752374802998052	80	NO	++	95	5	0	2	-	++	MMB	80	20	tubulopapillary	100	non
MESO_014	MESO_014_T	FALSE	T	T	T	Provider3	M	86	class3	39216	Ex-smoker	Exposed	Non exposed	dead	7	1	0.25	1	1948-1976	30	7.5	NA	NA	YES	NA	NA	NO	NA	YES	Bladder (NP)	NA	85	0.43	0.878586841639217	80	YES	++	85	10	5	2	-	++	MME	100	0	acinar	100	non
MESO_015	MESO_015_T	FALSE	T	T	T	Provider3	M	69	class2	38559	NA	Exposed	Non exposed	dead	13.1	0.333333333333333	0.5	1	1959-1990	33	5.5	YES	Pleurectomy	YES	Cisplatine/Alimta	YES	NO	NA	NO	0.0	NA	90	0.57	0.796652639780812	100	NO	++	90	10	0	2	-	+	MME	100	0	acinar	100	non
MESO_016	MESO_016_T	FALSE	NA	T	T	Provider2	M	77	class3	42782	NA	Exposed	NA	dead	0.8	NA	NA	NA	NA	NA	NA	NA	NA	NO	NA	NA	NA	NA	NA	NA	NA	90	NA	0.859345324709461	90	NO	-	90	10	0	2	-	+	MME	100	0	acinar	100	non
MESO_017	MESO_017_T	FALSE	T	T	T	Provider6	M	77	class3	40694	Ex-smoker	Exposed	NA	dead	3	NA	NA	NA	NA	NA	NA	NA	NA	NA	NA	NA	NO	NA	NA	NA	NA	90	0.5	0.819366368855085	90	NO	++	90	5	5	2	-	+	MME	100	0	acinar	95	trabecular
MESO_018	MESO_018_T	FALSE	T	T	T	Provider6	M	69	class2	42341	NA	Exposed	NA	dead	17.2	NA	NA	NA	NA	NA	NA	NA	NA	YES	Cisplatine/Alimta	NA	NA	NA	NA	NA	NA	90	0.71	0.746937299264805	90	NO	++	90	5	5	2	-	++	MMB	70	30	solid	100	non
MESO_019	MESO_019_T	FALSE	T	T	T	Provider6	M	81	class3	40780	NA	Exposed	NA	dead	0.4	NA	NA	NA	NA	NA	NA	NA	NA	NO	NA	NA	NA	NA	NA	NA	NA	95	0.69	0.841175155098911	100	NO	++	95	0	5	2	+	++	MME	100	0	solid	100	non
MESO_020	MESO_020_T	FALSE	T	T	T	Provider6	M	69	class2	40820	NA	NA	NA	dead	24.5	NA	NA	NA	NA	NA	NA	NA	NA	YES	Cisplatine/Alimta + Avastin	NA	NA	NA	NA	NA	NA	70	0.41	0.717198037170536	90	NO	++	70	20	10	3	-	+	MME	100	0	solid	100	non
MESO_021	MESO_021_T	FALSE	T	T	T	Provider6	M	65	class2	41190	Smoker	Exposed	NA	dead	26.8	NA	NA	NA	NA	NA	NA	NA	NA	YES	NA	YES	NA	NA	NO	0.0	NA	85	0.54	0.747907364007993	80	NO	++	85	10	5	2	-	+	MMB	90	10	solid	100	non
MESO_022	MESO_022_T	FALSE	T	T	T	Provider6	M	85	class3	41010	Ex-smoker	Exposed	NA	dead	7.1	NA	NA	NA	NA	NA	NA	NA	NA	NA	NA	NA	NA	NA	NA	NA	NA	60	0.41	0.744260228492974	90	NO	++	60	20	20	2	-	++	MME	100	0	acinar	100	non
MESO_023	MESO_023_T	FALSE	T	T	T	Provider6	M	69	class2	41486	NA	Exposed	NA	dead	17.7	NA	NA	NA	NA	NA	NA	NA	NA	NA	NA	NA	NA	NA	NA	NA	NA	90	0.23	0.585221754225372	90	NO	++	90	10	0	2	-	+	MME	100	0	solid	100	non
MESO_024	MESO_024_T	FALSE	T	T	T	Provider6	M	79	class3	41620	Ex-smoker	Non exposed	NA	dead	6.3	NA	NA	NA	NA	NA	NA	NA	NA	NA	NA	NA	NA	NA	NA	NA	NA	80	0.29	0.586425037078619	80	NO	++	80	10	10	2	-	+	MMB	90	10	solid	100	non
MESO_025	MESO_025_T	FALSE	T	T	T	Provider6	M	84	class3	41583	NA	Non exposed	NA	dead	5	NA	NA	NA	NA	NA	NA	NA	NA	NA	NA	NA	NA	NA	NA	NA	NA	80	0.58	0.746773070656907	80	NO	++	80	10	10	2	-	++	MME	100	0	solid	100	non
MESO_026	MESO_026_T	FALSE	T	T	T	Provider6	M	72	class3	41746	No smoker	Exposed	Non exposed	dead	56.2	1	0.5	2	1965-1994	31	31	NA	NA	NA	NA	NA	NA	NA	NA	NA	NA	90	0.49	0.775484723646277	90	NO	+	90	10	0	2	-	+	MME	100	0	acinar	100	non
MESO_027	MESO_027_T	FALSE	T	T	T	Provider6	M	68	class2	41905	Ex-smoker	Non exposed	NA	dead	8.8	NA	NA	NA	NA	NA	NA	NA	NA	NA	NA	NA	NA	NA	YES	Leukemia (NP)	NO	70	0.53	0.873945728888601	70	NO	++	70	25	5	2	-	+	MME	100	0	solid	80	macrocystic
MESO_028	MESO_028_T	FALSE	T	T	T	Provider6	F	83	class3	41876	No smoker	Non exposed	NA	alive	0	NA	NA	NA	NA	NA	NA	NA	NA	NA	NA	NA	NA	NA	NA	NA	NA	70	0.59	0.829492576494369	80	NO	+	70	25	5	2	-	++	MME	100	0	solid	100	non
MESO_029	MESO_029_T	FALSE	T	T	T	Provider6	M	88	class3	42201	Smoker	Exposed	NA	dead	4.8	NA	NA	NA	NA	NA	NA	NA	NA	NA	NA	NA	NA	NA	NA	NA	NA	80	0.56	0.722581158740772	50	NO	++	80	15	5	2	-	+	MMB	60	40	acinar	100	non
MESO_030	MESO_030_T	FALSE	T	T	T	Provider6	F	72	class3	42318	Smoker	Exposed	NA	alive	24.7	NA	NA	NA	NA	NA	NA	NA	NA	NA	NA	NA	NA	NA	YES	Kidney (NP)	NA	55	0.15	0.425104613776537	80	NO	++	55	0	45	2	-	+	MME	100	0	micropapillary	100	non
MESO_031	MESO_031_T	FALSE	T	T	T	Provider6	M	77	class3	41807	NA	NA	NA	dead	15	NA	NA	NA	NA	NA	NA	NA	NA	NA	NA	NA	NA	NA	NA	NA	NA	90	0.56	0.654583166864944	80	NO	++	90	5	5	2	-	++	MMB	80	20	acinar	80	tubulopapillary
MESO_032	MESO_032_T	FALSE	T	T	T	Provider6	F	59	class1	42485	Smoker	Non exposed	NA	dead	18.5	NA	NA	NA	NA	NA	NA	NA	NA	YES	Cisplatine/Alimta + Avastin	YES	NA	NA	NA	NA	NA	70	0.27	0.710260171396498	80	YES	++	70	20	10	2	++	+	MMB	60	40	solid	100	non
MESO_033	MESO_033_T	FALSE	T	T	T	Provider5	F	77	class3	40631	No smoker	Non exposed	NA	alive	0	NA	NA	NA	NA	NA	NA	NA	NA	YES	Cisplatine/Alimta	YES	NO	NA	NA	NA	NA	60	0.21	0.660258904432988	60	NO	++	60	30	10	2	-	++	MME	100	0	solid	100	non
MESO_034	MESO_034_T	FALSE	T	T	T	Provider5	M	60	class1	40854	Ex-smoker	Exposed	Non exposed	dead	74	1	0.75	2	1972-2005	35	52.5	YES	Pleurectomy	NO	NA	NO	NA	NA	NA	NA	NA	30	0.24	0.642894756785794	50	NO	++	30	40	30	2	-	+	MME	100	0	tubulopapillary	100	non
MESO_035	MESO_035_T	FALSE	T	T	T	Provider5	F	67	class2	40913	No smoker	Exposed	NA	dead	28.2	NA	NA	NA	NA	NA	NA	NA	NA	YES	Cisplatine/Alimta	NA	NA	NA	NA	NA	NA	80	0.28	0.584911228642518	90	NO	++	80	10	10	2	-	+	MME	100	0	solid	100	non
MESO_036	MESO_036_T	FALSE	NA	T	T	Provider5	M	79	class3	41242	NA	Exposed	NA	dead	46.6	NA	NA	NA	NA	NA	NA	NO	NA	NO	NA	YES	NA	NA	NA	NA	NA	65	NA	0.693772269050824	80	NO	++	65	30	5	2	-	+	MME	100	0	trabecular	80	acinar
MESO_037	MESO_037_T	FALSE	T	T	T	Provider5	M	60	class1	41513	Ex-smoker	Non exposed	NA	dead	10.8	NA	NA	NA	NA	NA	NA	YES	Pleurectomy+diaph+cortication	YES	NA	NA	NA	NA	NO	0.0	NA	65	0.49	0.718390250345013	90	NO	++	65	5	30	3	-	++	MME	100	0	solid	100	non
MESO_038	MESO_038_T	FALSE	T	T	T	Provider5	M	81	class3	42137	Ex-smoker	Non exposed	NA	dead	9.1	NA	NA	NA	NA	NA	NA	NA	NA	NA	NA	NA	NA	NA	NO	0.0	NA	40	0.37	0.826275502876515	40	NO	++	40	55	5	3	-	-	MME	100	0	trabecular	100	non
MESO_039	MESO_039_T	FALSE	T	T	T	Provider3	M	54	class1	37818	Smoker	Exposed	Non exposed	dead	81.8	1	0.5	3	1967-2001	36	54	NA	NA	YES	Cisplatine/Gemzar	YES	NO	NA	YES	Lung (Carcinoma)	NA	30	0.17	0.720690977694341	40	NO	++	30	60	10	2	-	++	MME	100	0	acinar	100	non
MESO_040	MESO_040_T	FALSE	T/N	T	T	Provider3	M	69	class2	39399	No smoker	Exposed	Non exposed	dead	9.2	1	0.5	2	1953-1998	47	47	NA	NA	YES	Cisplatine/Alimta	YES	NO	NA	NO	0.0	NA	90	0.47	0.883161767097367	80	NO	++	90	10	0	2	-	-	MME	100	0	solid	100	non
MESO_041	MESO_041_T1	TRUE	T1/T2/N	T1/T2	T1/T2	Provider3	M	71	class2	36900	No smoker	Exposed	Non exposed	dead	9.1	1	0.75	2	1955-1984	31	46.5	YES	Pleuro-pneumectomy	NO	NA	YES	NO	NA	NO	0.0	NA	60	0.31	0.781716897476505	60	NO	++	60	20	20	2	-	++	MME	100	0	acinar	100	non
MESO_042	MESO_042_T1	TRUE	T1/T2/N	T1/T2	T1/T2	Provider3	M	67	class2	37477	Ex-smoker	Exposed	Non exposed	dead	38.6	0.333333333333333	0.25	1	1961-1991	32	2.66666666666667	YES	Pleurectomy	YES	Cisplatine/Alimta	YES	NO	NA	NO	0.0	NA	60	0.28	0.838475941499335	60	NO	++	60	35	5	2	-	+	MME	100	0	acinar	100	non
MESO_043	MESO_043_T	FALSE	T/N	T	T	Provider3	F	90	class3	42047	No smoker	Non exposed	NA	dead	27.6	NA	NA	NA	NA	NA	NA	NA	NA	NA	NA	NA	NA	NA	NA	NA	NA	70	0.39	0.7544434705097	80	NO	++	70	20	10	2	-	-	MME	100	0	acinar	80	solid
MESO_044	MESO_044_T	FALSE	T/N	T	T	Provider2	M	66	class2	40883	Ex-smoker	Exposed	NA	dead	73.7	NA	NA	NA	NA	NA	NA	NO	NA	YES	Cisplatine/Alimta	NO	NO	NA	NA	NA	NA	70	0.15	0.743165733272358	50	NO	++	70	15	15	2	-	++	MME	100	0	trabecular	100	non
MESO_045	MESO_045_T	FALSE	T/N	T	T	Provider2	M	68	class2	40934	Smoker	Exposed	NA	dead	15.8	NA	NA	NA	NA	NA	NA	NA	NA	NA	NA	NA	NO	NA	NA	NA	NA	30	0.13	0.665436669470552	40	NO	++	30	40	30	2	-	++	MME	100	0	solid	100	non
MESO_046	MESO_046_T	FALSE	T/N	T	T	Provider2	M	78	class3	41694	Ex-smoker	Exposed	NA	dead	13.9	NA	NA	NA	NA	NA	NA	NA	NA	NA	NA	NA	NA	NA	NA	NA	NA	70	0.64	0.80656927429953	80	NO	++	70	30	0	2	-	+	MME	100	0	acinar	100	non
MESO_047	MESO_047_T	FALSE	T/N	T	T	Provider2	M	65	class2	41828	Smoker	Exposed	NA	alive	40.7	NA	NA	NA	NA	NA	NA	NA	NA	NA	NA	NA	NA	NA	NA	NA	NA	60	0.15	0.736611269728499	50	NO	++	60	40	0	2	-	-	MME	100	0	NR	100	non
MESO_048	MESO_048_T1	TRUE	T1/T2/N	T1/T2	T1/T2	Provider7	M	83	class3	42261	NA	Exposed	Non exposed	dead	11.5	1	0.5	2	1959-1994	37	37	NA	NA	NA	NA	NA	NA	NA	NA	NA	NA	60	0.56	0.686715647743164	80	NO	++	60	30	10	3	-	+	MME	100	0	trabecular	100	non
MESO_049	MESO_049_T	FALSE	T/N	T	T	Provider7	M	63	class1	42552	NA	Exposed	Non exposed	alive	17	1	0.5	2	1962-1967	7	7	NA	NA	NA	NA	NA	NA	NA	NA	NA	NA	70	0.42	0.846199853681671	80	NO	++	70	30	0	2	-	-	MME	100	0	NR	70	solid
MESO_050	MESO_050_T	FALSE	T/N	T	T	Provider7	M	60	class1	38874	NA	Non exposed	NA	dead	0.1	NA	NA	NA	NA	NA	NA	YES	Pleuro-pneumectomy	NO	NA	NA	NO	NA	NA	NA	NA	30	NA	0.539910951793866	20	YES	++	30	60	10	2	-	+	MME	100	0	trabecular	100	non
MESO_051	MESO_051_T	FALSE	T/N	T	T	Provider7	M	64	class2	40569	NA	Exposed	NA	dead	17.8	NA	NA	NA	NA	NA	NA	YES	Pleuro-pneumectomy	YES	NA	YES	NO	NA	NO	0.0	NA	70	0.33	0.706735584916768	70	NO	++	70	30	0	2	-	+	MME	100	0	solid	50	trabecular
MESO_052	MESO_052_T2	TRUE	T1/T2/N	T1/T2	T1/T2	Provider7	F	56	class1	40679	No smoker	Exposed	NA	dead	34.8	NA	NA	NA	NA	NA	NA	YES	Decortication	YES	Cisplatine/Alimta	YES	NO	NA	NO	0.0	NA	70	0.41	0.756015901069732	70	NO	++	70	25	5	2	-	+	MME	100	0	trabecular	100	non
MESO_053	MESO_053_T	FALSE	T/N	T	T	Provider7	M	63	class1	40026	No smoker	Exposed	NA	dead	15.1	NA	NA	NA	NA	NA	NA	YES	Pleurectomy	NA	NA	NA	NO	NA	NA	NA	NA	80	0.65	0.751034998614577	90	NO	++	80	15	5	2	-	+	MME	100	0	micropapillary	70	acinar
MESO_054	MESO_054_T	FALSE	T/N	NA	T	Provider7	M	70	class2	40830	NA	Exposed	NA	alive	27.1	NA	NA	NA	NA	NA	NA	NA	NA	NA	NA	NA	NA	NA	NA	NA	NA	90	0.42	NA	80	NO	++	90	10	0	2	-	+	MME	100	0	acinar	100	non
MESO_055	MESO_055_T	FALSE	T/N	T	T	Provider7	M	64	class2	40060	Ex-smoker	Exposed	NA	dead	13.9	NA	NA	NA	NA	NA	NA	NA	NA	NA	NA	NA	NO	NA	NA	NA	NA	80	0.15	0.559690492902103	80	NO	++	80	15	5	2	-	+	MME	100	0	acinar	100	non
MESO_056	MESO_056_T2	TRUE	T2/N	T1/T2	T1/T2	Provider3	M	67	class2	42558	No smoker	Exposed	Non exposed	alive	0.7	1	0.5	2	1968-2007	41	41	NA	NA	YES	NA	NA	YES	Tazemetostat	NO	0.0	NA	70	0.49	0.771250056843221	70	NO	++	70	10	20	2	-	++	MMB	90	10	solid	90	acinar
MESO_057	MESO_057_T2	TRUE	T1/T2/N	T1/T2	T1/T2	Provider3	M	69	class2	40351	NA	Exposed	Non exposed	dead	6.1	1	0.5	3	1956-1960	6	9	NO	NA	YES	Carboplatine/Alimta	YES	NO	NA	YES	ENT (Carcinoma); Skin (Carcinoma NP)	NA	80	0.73	0.816020518567157	80	NO	++	80	15	5	2	-	+	MME	100	0	solid	100	non
MESO_058	MESO_058_T2	TRUE	T1/T2/N	T1/T2	T1/T2	Provider3	F	66	class2	38791	No smoker	Exposed	Non exposed	dead	18.4	0.666666666666667	0.5	1	1956.0	2	0.666666666666667	YES	Pleurectomy	YES	Cisplatine/Alimta	YES	NO	NA	NO	0.0	NA	40	NA	0.589649644600378	50	NO	++	40	50	10	2	-	+	MME	100	0	trabecular	100	non
MESO_059	MESO_059_T1	TRUE	T1/T2/N	T1/T2	T1/T2	Provider3	F	46	class1	39701	Ex-smoker	Non exposed	Exposed	dead	66.1	1	0.5	1	1950-1952	4	2	YES	excision of the anterior extremity of the 5th et 4th right ribs	YES	Cisplatine/Alimta	NO	NO	NA	NO	0.0	NA	10	NA	0.687926586690521	40	YES	++	10	80	10	2	-	+	MME	100	0	papillary	100	non
MESO_060	MESO_060_T	FALSE	T/N	T	T	Provider6	M	58	class1	38446	No smoker	Non exposed	Non exposed	dead	0	0	0	0	0.0	0	0	YES	Pleurectomy	NO	NA	NO	NO	NA	YES	Hodgkin lymphoma	NA	90	0.75	0.770301262816165	90	NO	++	90	10	0	1	-	+	MME	100	0	acinar	100	non
MESO_061	MESO_061_T	FALSE	T/N	T	T	Provider6	M	56	class1	42165	Smoker	Exposed	NA	alive	29.7	NA	NA	NA	NA	NA	NA	YES	Lobectomy	NA	NA	NA	NA	NA	NO	0.0	NA	80	0.17	0.411821866475415	80	NO	++	80	5	15	3	-	+	MME	100	0	NR	100	non
MESO_062	MESO_062_T2	TRUE	T1/T2/N	T1/T2	T1/T2	Provider4	F	62	class1	42422	No smoker	Non exposed	NA	alive	21.2	NA	NA	NA	NA	NA	NA	NA	NA	NA	NA	NA	NA	NA	NA	NA	NA	80	0.26	0.759904086071209	80	NO	++	80	15	5	2	-	+	MME	100	0	trabecular	100	non
MESO_063	MESO_063_T	FALSE	T/N	T	T	Provider4	M	72	class3	42418	NA	Exposed	NA	dead	25.9	NA	NA	NA	NA	NA	NA	NA	NA	NA	NA	NA	NA	NA	NA	NA	NA	80	0.16	0.71960986595764	70	NO	++	80	15	5	2	-	-	MME	100	0	solid	60	acinar
MESO_064	MESO_064_T	FALSE	T/N	T	T	Provider4	M	74	class3	42150	Smoker	Exposed	Non exposed	dead	27.3	0.666666666666667	0.25	1	1961-1966	7	1.16666666666667	NA	NA	YES	Cisplatine/Alimta	YES	NA	NA	NO	0.0	NA	95	0.57	0.828251536030672	80	NO	++	95	5	0	2	-	+	MMB	60	40	tubulopapillary	100	non
MESO_065	MESO_065_T	FALSE	T/N	T	T	Provider4	F	54	class1	42426	Ex-smoker	Exposed	NA	alive	21.1	NA	NA	NA	NA	NA	NA	NA	NA	NA	NA	NA	NA	NA	NO	0.0	NA	100	0.36	0.726644584328157	100	NO	-	100	0	0	2	-	-	MME	100	0	macrocystic	100	non
MESO_066	MESO_066_T	FALSE	T/N	NA	T	Provider3	M	65	class2	38022	Ex-smoker	Exposed	Non exposed	dead	15	1	0.75	2	1959-1999	42	63	NA	NA	YES	Cisplatine/Alimta	YES	NO	NA	NO	0.0	NA	30	0.17	NA	40	NO	++	30	60	10	2	+	+	MME	100	0	solid	100	non
MESO_067	MESO_067_T	FALSE	T/N	NA	T	Provider3	F	62	class1	37823	No smoker	Exposed	Non exposed	dead	54.6	0.666666666666667	0.5	1	1963-2001	40	13.3333333333333	YES	Decortication	YES	Cisplatine/Alimta	YES	NO	NA	NO	0.0	NA	30	0.25	NA	70	YES	+	30	70	0	2	-	++	MME	100	0	acinar	100	non
MESO_068	MESO_068_T	FALSE	T/N	NA	NA	Provider3	M	74	class3	38134	No smoker	Exposed	Non exposed	dead	25.3	1	0.5	1	1945-1980	37	18.5	NA	NA	YES	Oxaliplatine/Gemzar	NA	NO	NA	NO	0.0	NA	80	0.4	NA	60	YES	++	80	15	5	2	-	++	MMB	80	20	solid	100	non
MESO_069	MESO_069_T	FALSE	T/N	NA	T	Provider2	M	77	class3	41317	No smoker	Non exposed	Non exposed	dead	37.3	0	0	0	0.0	0	0	NA	NA	YES	NA	NA	NA	NA	NA	NA	NA	100	0.37	NA	90	NO	++	100	0	0	2	-	-	MME	100	0	acinar	100	non
MESO_070	MESO_070_T	FALSE	T/N	NA	T	Provider7	F	77	class3	42184	No smoker	Exposed	Non exposed	dead	15.2	1	0.75	2	1963-1987	26	39	NA	NA	YES	Cisplatine/Alimta	YES	NA	NA	NO	0.0	NA	30	0.21	NA	30	NO	++	30	25	45	2	+	+	MME	100	0	solid	100	non
MESO_071	MESO_071_T	FALSE	T/N	NA	T	Provider3	M	72	class3	42549	No smoker	Exposed	Non exposed	dead	14.4	1	0.75	1	1974-2011	39	29.25	NA	NA	NA	NA	NA	NA	NA	NO	0.0	NA	90	0.89	NA	70	NO	+	90	10	0	2	+	++	MME	100	0	solid	100	non
MESO_072	MESO_072_T	FALSE	T/N	NA	T	Provider3	M	56	class1	40268	Ex-smoker	Exposed	NA	dead	13.1	NA	NA	NA	NA	NA	NA	NA	NA	NA	NA	NA	NO	NA	NA	NA	NA	30	0.24	NA	30	NO	++	30	70	0	2	-	+	MME	100	0	trabecular	90	solid
MESO_073	MESO_073_T	FALSE	T/N	NA	T	Provider3	F	70	class2	42678	NA	Non exposed	NA	dead	22.4	NA	NA	NA	NA	NA	NA	NA	NA	NA	NA	NA	YES	Tazemetostat	NA	NA	NA	90	0.65	NA	80	NO	++	90	10	0	2	-	+	MME	100	0	solid	100	non
MESO_074	MESO_074_T	FALSE	T	T	T	Provider1	F	45	class1	36651	NA	Non exposed	NA	alive	0	NA	NA	NA	NA	NA	NA	NA	NA	NA	NA	NA	NO	NA	NA	NA	NA	90	0.54	0.803250374851547	100	NO	+	90	5	5	2	-	++	MME	100	0	acinar	100	non
MESO_075	MESO_075_T	FALSE	T	T	T	Provider1	F	53	class1	37523	NA	Exposed	Non exposed	alive	14	0.333333333333333	0.5	1	1963-1968	7	1.16666666666667	YES	Pleuro-pneumectomy	NA	NA	NA	NO	NA	NA	NA	NA	70	0.48	0.649345820952536	80	NO	++	70	30	0	2	-	++	MME	100	0	tubulopapillary	100	non
MESO_076	MESO_076_T	FALSE	T/N	T	T	Provider3	M	50	class1	38763	Ex-smoker	Exposed	NA	alive	135.2	NA	NA	NA	NA	NA	NA	NO	NA	YES	Cisplatine/Alimta	YES	NO	NA	YES	Kidney (Carcinoma)	NA	20	NA	0.684152128098765	30	NO	+	20	80	0	2	-	++	MME	100	0	tubulopapillary	100	non
MESO_077	MESO_077_T	FALSE	T	T	T	Provider6	M	36	class1	39594	Ex-smoker	Exposed	NA	dead	93.7	NA	NA	NA	NA	NA	NA	YES	Decortication+pleurectomy+pleuro-pneumectomy	YES	Cisplatine/Alimta	YES	NO	NA	NO	0.0	NA	60	0.25	0.73472760667612	80	NO	++	60	40	0	2	-	+	MME	100	0	acinar	70	tubulopapillary
MESO_078	MESO_078_T	FALSE	T	T	T	Provider3	M	63	class1	39903	No smoker	Exposed	Non exposed	dead	7.3	0.333333333333333	0.25	1	1961-1964	5	0.416666666666667	NA	NA	NA	NA	NA	NO	NA	NA	NA	NA	80	0.57	0.885787787219824	90	NO	++	80	15	5	2	-	+	MME	100	0	solid	100	non
MESO_079	MESO_079_T	FALSE	T	T	T	Provider1	M	82	class3	40266	NA	Exposed	NA	dead	24	NA	NA	NA	NA	NA	NA	NA	NA	NA	NA	NA	NO	NA	YES	Colon (Carcinoma)	NA	70	0.16	0.532767942219208	80	NO	++	70	20	10	2	-	+	MME	100	0	tubulopapillary	100	non
MESO_080	MESO_080_T	FALSE	T	T	T	Provider8	M	57	class1	40289	Ex-smoker	Exposed	NA	dead	10.8	NA	NA	NA	NA	NA	NA	YES	Pneumectomy	NA	NA	NA	NO	NA	NA	NA	NA	100	0.56	0.709321784701414	70	NO	++	100	0	0	2	-	+	MMB	60	40	acinar	100	non
MESO_081	MESO_081_T	FALSE	T	T	T	Provider8	F	61	class1	40491	NA	Exposed	NA	dead	7.8	NA	NA	NA	NA	NA	NA	NA	NA	NA	NA	NA	NO	NA	NA	NA	NA	90	0.41	0.721501237402898	90	NO	++	90	5	5	2	-	+	MME	100	0	acinar	100	non
MESO_082	MESO_082_T	FALSE	T	T	T	Provider8	M	64	class2	40490	NA	Exposed	NA	dead	4.1	NA	NA	NA	NA	NA	NA	NA	NA	NA	NA	NA	NO	NA	NA	NA	NA	80	0.52	0.745784720412509	70	NO	++	80	20	0	2	+	+	MME	100	0	solid	100	non
MESO_083	MESO_083_T	FALSE	T	T	T	Provider8	M	72	class3	40553	NA	Exposed	NA	dead	12	NA	NA	NA	NA	NA	NA	NA	NA	NA	NA	NA	NO	NA	NA	NA	NA	90	0.59	0.812978642368653	90	NO	++	90	5	5	2	-	+	MME	100	0	tubulopapillary	70	micropapillary
MESO_084	MESO_084_T	FALSE	T	T	T	Provider8	M	73	class3	40821	NA	Exposed	NA	dead	3	NA	NA	NA	NA	NA	NA	NA	NA	NA	NA	NA	NO	NA	NA	NA	NA	80	0.41	0.752151022849934	70	NO	++	80	15	5	2	-	-	MME	100	0	acinar	60	solid
MESO_085	MESO_085_T	FALSE	T	T	T	Provider8	M	85	class3	40864	Ex-smoker	Exposed	NA	dead	0.7	NA	NA	NA	NA	NA	NA	NA	NA	NO	NA	NA	NA	NA	NA	NA	NA	80	0.65	0.860803207766827	90	NO	++	80	15	5	2	-	++	MME	100	0	solid	60	acinar
MESO_086	MESO_086_T	FALSE	T	T	T	Provider6	F	83	class3	40876	No smoker	Non exposed	Non exposed	dead	20.9	0	0	0	0.0	0	0	NA	NA	YES	Alimta	YES	NA	NA	YES	Breast (NP)	YES	70	0.38	0.788846638522916	90	NO	++	70	20	10	2	-	+	MME	100	0	tubulopapillary	70	acinar
MESO_087	MESO_087_T	FALSE	T	T	T	Provider1	F	68	class2	41016	No smoker	Non exposed	NA	dead	41.9	NA	NA	NA	NA	NA	NA	NA	NA	YES	NA	YES	NA	NA	NO	0.0	NA	90	0.27	0.772674501714079	50	NO	++	90	10	0	2	-	++	MME	100	0	tubulopapillary	100	non
MESO_088	MESO_088_T	FALSE	T	T	T	Provider8	M	65	class2	41032	No smoker	Exposed	NA	dead	11.9	NA	NA	NA	NA	NA	NA	NA	NA	NA	NA	NA	NO	NA	NO	0.0	NA	80	0.66	0.782342922928225	90	NO	++	80	15	5	2	-	+	MME	100	0	solid	100	non
MESO_089	MESO_089_T	FALSE	T	T	T	Provider2	M	72	class3	41816	Smoker	Exposed	NA	dead	32.4	NA	NA	NA	NA	NA	NA	NA	NA	YES	Carboplatine/Alimta	NA	NA	NA	NA	NA	NA	50	0.52	0.841166720768342	80	NO	++	50	50	0	2	-	+	MME	95	5	trabecular	50	solid
MESO_090	MESO_090_T	FALSE	T/N	T	T	Provider3	M	69	class2	41928	No smoker	Exposed	Non exposed	alive	37.4	1	0.75	2	1965-1997	34	51	NO	NA	YES	Cisplatine/Alimta	YES	NA	NA	NA	NA	NA	80	0.59	0.716799067348881	30	NO	++	80	10	10	2	-	+	MME	100	0	acinar	70	tubulopapillary
MESO_091	MESO_091_T	FALSE	T	T	T	Provider4	M	56	class1	42327	Ex-smoker	Exposed	NA	dead	11.1	NA	NA	NA	NA	NA	NA	NA	NA	NA	NA	NA	NA	NA	YES	Hodgkin lymphoma	YES	80	0.55	0.718538558350757	100	NO	++	80	15	5	2	-	+	MME	100	0	tubulopapillary	80	micropapillary
MESO_092	MESO_092_T	FALSE	T	T	T	Provider4	M	63	class1	42541	No smoker	Exposed	NA	dead	5.9	NA	NA	NA	NA	NA	NA	NA	NA	NA	NA	NA	NA	NA	NO	0.0	NA	80	0.6	0.648980595566938	80	NO	++	80	20	0	2	-	++	MME	100	0	acinar	100	non
MESO_093	MESO_093_T	FALSE	T/N	T	T	Provider7	F	43	class1	42877	NA	Non exposed	NA	dead	13	NA	NA	NA	NA	NA	NA	YES	Pleuro-pneumectomy	YES	NA	NA	NA	NA	NA	NA	NA	90	0.4	0.680343282457237	90	NO	+	90	5	5	2	-	+	MME	100	0	acinar	100	non
MESO_094	MESO_094_T1	TRUE	T1/T2	T1/T2	T1/T2	Provider3	M	66	class2	37643	NA	Exposed	Non exposed	dead	1.9	0.666666666666667	0.5	1	1955-1984	31	10.3333333333333	NA	NA	YES	Cisplatine/Alimta	NA	NO	NA	NA	NA	NA	80	0.18	0.608413637521008	70	YES	++	80	15	5	3	+	+	MMB	90	10	solid	50	acinar
MESO_095	MESO_095_T	FALSE	T	T	T	Provider3	M	55	class1	37389	Ex-smoker	Exposed	Non exposed	dead	12.8	1	0.75	3	1968-1989	23	51.75	NA	NA	YES	Tomudex/Eloxatine (TOMOX)	NA	NO	NA	NO	0.0	NA	80	0.27	0.61009466162477	100	NO	++	80	15	5	1	-	+	MMB	30	70	tubulopapillary	50	trabecular
MESO_097	MESO_097_T	FALSE	T	T	T	Provider3	M	67	class2	37823	Ex-smoker	Exposed	Non exposed	dead	4.5	1	0.75	4	1955-1992	39	117	NO	NA	YES	Cisplatine/Alimta	YES	NO	NA	NO	0.0	NA	60	0.58	0.831945563241964	90	NO	++	60	40	0	2	-	+	MMS	10	90	0.0	NA	0.0
MESO_098	MESO_098_T	FALSE	T	T	T	Provider7	M	80	class3	38653	NA	Non exposed	NA	dead	0.4	NA	NA	NA	NA	NA	NA	NA	NA	YES	NA	NA	NO	NA	NA	NA	NA	95	0.55	0.803063387813593	100	NO	++	95	5	0	3	-	+	MMS	10	90	0.0	NA	0.0
MESO_099	MESO_099_T	FALSE	T	T	T	Provider7	M	80	class3	39567	Ex-smoker	Exposed	Non exposed	dead	4.4	1	0.5	2	1949-1986	39	39	NA	NA	YES	NA	NA	NO	NA	NO	0.0	NA	95	0.25	0.721209993158181	100	NO	++	95	0	5	3	-	++	MMS	10	90	0.0	NA	0.0
MESO_100	MESO_100_T	FALSE	T	T	T	Provider7	M	75	class3	39657	NA	Exposed	NA	dead	2.4	NA	NA	NA	NA	NA	NA	NA	NA	NA	NA	NA	NO	NA	NA	NA	NA	90	0.42	0.780292283019668	100	NO	++	90	0	10	3	-	+	MMS	20	80	0.0	NA	0.0
MESO_101	MESO_101_T	FALSE	T	T	T	Provider3	M	56	class1	39825	No smoker	Non exposed	Exposed	dead	17.1	1	0.25	1	1971-1973+1980	4	1	YES	Decortication	YES	Cisplatine/Alimta + Avastin	YES	NO	NA	NO	0.0	NA	80	0.62	0.739108959744826	90	NO	++	80	10	10	2	-	++	MMS	0	100	0.0	NA	0.0
MESO_102	MESO_102_T	FALSE	T	T	T	Provider7	M	69	class2	40141	No smoker	Exposed	Non exposed	dead	12.9	1	0.75	3	1964-1995	33	74.25	NA	NA	NA	NA	YES	NO	NA	NO	0.0	NA	100	0.8	0.825809275955774	100	NO	++	100	0	0	3	-	++	MMS	0	100	0.0	NA	0.0
MESO_103	MESO_103_T	FALSE	NA	T	T	Provider3	F	64	class2	40554	No smoker	Exposed	Non exposed	dead	10.1	1	1	3	1973-1996	25	75	NO	NA	YES	Cisplatine/Alimta + Avastin	NA	NA	NA	NO	0.0	NA	70	NA	0.73568024797346	100	YES	++	70	5	25	1	-	+	MMS	0	100	0.0	NA	0.0
MESO_104	MESO_104_T	FALSE	T	T	T	Provider8	F	69	class2	41138	No smoker	Non exposed	NA	dead	4.8	NA	NA	NA	NA	NA	NA	NA	NA	NA	NA	NA	NO	NA	YES	Breast (Carcinoma)	YES	95	0.51	0.897767458782031	55	NO	++	95	5	0	3	++	++	MMS	0	100	0.0	NA	0.0
MESO_105	MESO_105_T	FALSE	T	T	T	Provider5	M	75	class3	41004	NA	NA	NA	dead	0.5	NA	NA	NA	NA	NA	NA	NO	NA	NO	NA	NO	NO	NA	NA	NA	NA	90	0.62	0.772685876798592	60	NO	+	90	0	10	1	++	+	MMS	10	90	0.0	NA	0.0
MESO_106	MESO_106_T	FALSE	T	T	T	Provider5	F	79	class3	41053	NA	NA	NA	dead	37.3	NA	NA	NA	NA	NA	NA	NO	NA	YES	Carboplatine/Alimta	NA	NA	NA	NO	0.0	NA	55	0.95	0.524213921835345	60	NO	-	55	5	40	1	-	++	MMS	5	95	0.0	NA	0.0
MESO_107	MESO_107_T	FALSE	T	T	T	Provider5	F	57	class1	41130	Ex-smoker	Non exposed	NA	dead	1.4	NA	NA	NA	NA	NA	NA	YES	Pleuro-pulmonary decortication	NO	NA	NO	NA	NA	NO	0.0	NA	80	0.24	0.80958745226558	80	NO	++	80	15	5	3	+	++	MMB	20	80	solid	100	non
MESO_108	MESO_108_T	FALSE	T	T	T	Provider6	F	53	class1	41144	No smoker	Non exposed	NA	dead	2.2	NA	NA	NA	NA	NA	NA	NA	NA	NA	NA	NA	NA	NA	NA	NA	NA	90	0.69	0.652627575293446	70	NO	+	90	5	5	2	+	+	MMS	20	80	0.0	NA	0.0
MESO_109	MESO_109_T	FALSE	T	T	T	Provider5	M	71	class2	41430	No smoker	Exposed	NA	dead	3.9	NA	NA	NA	NA	NA	NA	NO	NA	NO	NA	NO	NO	NA	YES	Prostate (NP);Thymoma	NA	90	0.4	0.811776228140482	80	NO	++	90	5	5	2	-	+	MMB	20	80	solid	100	non
MESO_110	MESO_110_T	FALSE	T	T	T	Provider7	M	82	class3	41487	NA	Exposed	Non exposed	dead	15.7	1	0.25	2	1953-1971	20	10	NA	NA	NA	NA	NA	NA	NA	NA	NA	NA	95	0.53	0.569147972833696	100	NO	++	95	0	5	3	-	+	MMS	0	100	0.0	NA	0.0
MESO_111	MESO_111_T	FALSE	T	T	T	Provider5	F	71	class2	40806	No smoker	Exposed	NA	alive	34.1	NA	NA	NA	NA	NA	NA	NA	NA	YES	Cisplatine/Alimta	YES	NA	NA	YES	Colon (ADC)	NO	95	0.91	0.766963178420242	90	NO	++	95	5	0	3	-	+	MMB	15	85	tubulopapillary	90	trabecular
MESO_112	MESO_112_T	FALSE	T	T	T	Provider5	M	64	class2	42641	Ex-smoker	Exposed	NA	dead	1.2	NA	NA	NA	NA	NA	NA	NO	NA	NO	NA	NA	NO	NA	NO	0.0	NA	100	0.53	0.866226353349094	90	NO	++	100	0	0	1	-	+	MMB	70	30	solid	100	non
MESO_113	MESO_113_T	FALSE	T	T	T	Provider6	M	55	class1	43097	Ex-smoker	Exposed	NA	alive	13.1	NA	NA	NA	NA	NA	NA	NO	NA	YES	Cisplatine/Alimta + Avastin	YES	YES	Nivolumab	NO	0.0	NA	90	0.4	0.749685432613336	70	NO	++	90	0	10	2	-	+	MMS	0	100	0.0	NA	0.0
MESO_114	MESO_114_T	FALSE	NA	NA	T	Provider5	M	72	class3	40766	NA	NA	NA	dead	1.4	NA	NA	NA	NA	NA	NA	NO	NA	NO	NA	NO	NA	NA	NA	NA	NA	90	NA	NA	90	NO	++	90	5	5	1	-	++	MMS	10	90	0.0	NA	0.0
MESO_115	MESO_115_T	FALSE	NA	T	T	Provider3	M	46	class1	36070	NA	Exposed	Non exposed	dead	15.6	0.666666666666667	0.75	2	1970-1998	30	30	YES	Decortication	NO	NA	YES	NO	NA	NO	0.0	NA	60	NA	0.793518607063697	NA	NO	-	60	40	0	2	-	-	MMB	60	40	solid	100	non
MESO_116	MESO_116_T	FALSE	T	NA	T	Provider3	M	66	class2	36845	No smoker	Non exposed	NA	dead	0.9	NA	NA	NA	NA	NA	NA	YES	Pleuro-pneumectomy	NO	NA	YES	NO	NA	NO	0.0	NA	95	0.29	NA	NA	NO	++	95	0	5	2	-	++	MMS	0	100	0.0	NA	0.0
MESO_117	MESO_117_T	FALSE	T	T	T	Provider3	F	70	class2	39097	No smoker	Non exposed	NA	dead	0.6	NA	NA	NA	NA	NA	NA	YES	Pleurectomy	NO	NA	NO	NO	NA	NO	0.0	NA	90	0.3	0.85949922971706	NA	NO	++	90	5	5	2	-	+	MMB	80	20	solid	100	non
MESO_118	MESO_118_T	FALSE	T	T	T	Provider3	M	59	class1	39889	NA	Exposed	Non exposed	dead	9.5	1	0.5	2	1969-1996	29	29	YES	Pleuro-pneumectomy	YES	Cisplatine/Alimta	YES	NO	NA	NO	0.0	NA	100	0.26	0.792626833020232	NA	NO	++	100	0	0	3	+	+	MMB	60	40	solid	100	non
MESO_119	MESO_119_T	FALSE	T	T	T	Provider3	M	58	class1	40189	No smoker	Exposed	Non exposed	dead	19.4	1	0.5	2	1971-1993	24	24	NA	NA	NA	NA	NA	NO	NA	NO	0.0	NA	80	0.45	0.795739799074929	NA	NO	++	80	20	0	2	-	+	MME	90	10	trabecular	90	acinar
MESO_120	MESO_120_T	FALSE	T	T	T	Provider3	M	56	class1	40357	No smoker	Exposed	Non exposed	dead	15.9	1	0.75	3	1976-2000	26	58.5	NA	NA	NA	NA	NA	NO	NA	NO	0.0	NA	80	0.26	0.751632835800832	NA	NO	++	80	15	5	2	-	++	MME	100	0	trabecular	60	acinar
MESO_121	MESO_121_T	FALSE	T	T	T	Provider3	M	79	class3	40947	No smoker	Exposed	Non exposed	dead	14	0.666666666666667	0.25	2	1957-1971	16	5.33333333333333	NA	NA	NA	NA	NA	NO	NA	NA	NA	NA	40	0.46	0.913948602106323	NA	NO	++	40	60	0	2	-	+	MME	100	0	trabecular	100	non
MESO_122	MESO_122_T	FALSE	T	T	T	Provider3	F	80	class3	40988	No smoker	Exposed	NA	dead	4.8	NA	NA	NA	NA	NA	NA	NA	NA	NA	NA	NA	NO	NA	NO	0.0	NA	70	0.32	0.661999543977008	NA	NO	++	70	10	20	2	-	-	MMB	30	70	solid	100	non
MESO_123	MESO_123_T	FALSE	T	T	T	Provider3	M	84	class3	41996	NA	Exposed	Non exposed	dead	1.2	1	0.75	2	1947-1969	24	36	NO	NA	NO	NA	NO	NO	NA	NA	NA	NA	90	0.48	0.850558443826017	NA	NO	++	90	10	0	2	-	+	MMB	70	30	trabecular	60	acinar
MESO_124	MESO_124_T	FALSE	T	T	T	Provider3	F	67	class2	42082	NA	Exposed	Non exposed	dead	13.1	1	1	3	1970-1999	31	93	YES	Decortication	NA	NA	YES	NO	NA	NO	0.0	NA	80	0.2	0.736187308837632	NA	NO	++	80	20	0	2	-	++	MMB	30	70	solid	100	non
Sample information
ID_MESOMICS	Sample	ITH
Identifier within the MESOMICS project	Sample used in cohort	Is this sample part of the 13 multi-regional sequencing sub-cohort
Sequencing data
WGS	RNA	850K
Which samples were sequenced (T: tumor; N: matched normal/blood; T1/T2: regions 1 and 2 from a same ITH tumor)
Clinical data
Provider	Sex	Age	Age_class	Birth.Date	Sample.Date	Smoking	Professional.Asbestos	ExtraProfessional.Asbestos	Survival.Censor	Survival.Time	Asbestos.Exposure.probability	Asbestos.Exposure.frequency	Asbestos.Exposure.intensity	Asbestos.Exposure.period	Asbestos.Exposure.duration	Asbestos.Score	Surgery	Surgery.type	Chimio	Chimio.type	Radioth	Immunoth	Immunoth.type	History.of.cancer	History.Location	History.Radiotherapy
Anonymized sample provider	Standard clinical information Standard clinical information		3-class discretised age (1: lowest, 3: greatest)	Date of birth in DD/MM/YYYY format	Date of sample collection in DD/MM/YYYY format	Exposure information			survival information		no evidence found-0, possible-1/3, likely-2/3, and very likely-1	sporadic-0.25, intermittent-0.5, frequent-0.75, and persistent-1	low-1, intermediate-2, high-3, and very high-4	Period (calendar years) of known exposure	Total duration of exposure in years (from previous column)	Combined score taking into account probability, frequency, intensity, and duration	Treatment of MPM (done after sample collection)							History of independent cancer before MPM diagnosis, and previous treatment information
Purity estimations
Purity.Patho	Purity.WGS.PURPLE	Purity.RNA
Purity estimated by our pathologist from whole-slide images	Purity estimated by PURPLE from WGS data	Purity estimated by quanTIseq from RNA-seq data
Pathological review
Tumor.content	Macrodissection	Slide.Quality	Tumor.cell	Normal.cell	Immune.cell	Grade	Necrosis	Vessel	Type	Epithelioid.Component	Sarcomatoid.Component	Subtype1	Subtype1.Component	Subtype2	Subtype2.Component	Cytological.Variant1	Cytological.Variant1.Component	Cytological.Variant2	Cytological.Variant2.Component	Stroma1	Stroma1.Component	Stroma2	Stroma2.Component	Prognosis	Sarcomatoid.Characteristics	Type.FFPE	Epithelioid.Component.FFPE	Sarcomatoid.Component.FFPE	Subtype1.FFPE	Subtype1.Component.FFPE	Subtype2.FFPE	Subtype2.Component.FFPE	Grade.FFPE	IHC.BAP1
% of tumor in the slide	Was a microdissection performed to improve tumor content before sequencing?	Assessment of the quality of the whole-slide image for performing the pathological review (-: poor quality; +: adequate quality; ++: perfect quality)	% of cells estimated by our pathologist (the 3 columns sum to 100%)			Tumor grade (1 to 3)	Presence of necrosis (-: none; +: some; ++: much)	Presence of blood vessels (-: none; +: some; ++: much)	WHO histopathological type (MME: epithelioid, MMB: biphasic, MMS: sarcomatoid)	% of the tumor that are MME and MMS, respectively (sum to 100%)	% of the tumor that is MMS	First MME subtype name	First MME subtype %	Second MME subtype name	Second MME subtype %	Name of 2 major cytological variants detected and their % (sum to 100%)				Name of 2 major stromal variants detected and their % (sum to 100%)				A priori prognosis group based on pathological review	Additional comments about MMS component	Same variables but estimated from FFPE rather than Fresh Frozen tissue								BAP1 protein expression based on IHC?
Immune deconvolution from RNA-seq
B.cells.quanTIseq	Macrophages.M1.quanTIseq	Macrophages.M2.quanTIseq	Monocytes.quanTIseq	Neutrophils.quanTIseq	NK.cells.quanTIseq	T.cells.CD4.quanTIseq	T.cells.CD8.quanTIseq	Tregs.quanTIseq	Dendritic.cells.quanTIseq	Total Immune cells.quanTIseq
Proportions of cells estimated by quanTIseq (sum to 1)
Immune deconvolution from methylation
Epi.EpiDISH	Fib.EpiDISH	B.EpiDISH	NK.EpiDISH	CD4T.EpiDISH	CD8T.EpiDISH	Mono.EpiDISH	Neutro.EpiDISH	Eosino.EpiDISH
Proportions of cells estimated by EpiDISH (sum to 1)
Clonal reconstruction
Subclone.detected	Clonal (early)	Clonal (late)	Clonal (unspecified)	Subclonal (in selected subclone)	Subclonal (in neutral tail)
Was a subclone detected by MOBSTER?	Proportion of alterations classified in each category (sum to 1)
[truncated: 46 more columns]

## Sheet: Sample_features_2
Sample	Bueno.score	Blum.Escore	Blum.Sscore	AI	CIMP.index	CIMP.proxy_M	CIMP.proxy_Beta	MKI67.expression	EMT.expression.score	Mesenchymal.gene.expression	Mesenchymal.enhancer.M	Mesenchymal.enhancer.Beta	Genomic.instability_CNV.Proportion	Genomic.instability_Transcriptomic.score	Genomic.instability_Global.Methylation.Beta	Genomic.instability_Global.Methylation.M	Cohort
MESO_001_T	-0.725379378547528	0.5246	0.4754	NA	0.346952713832309	-3.10039071498681	0.179742579852314	10.9298697474939	5.807535	14.499697	0.00204755159893636	0.512533315903287	0.977346368514375	4692.59344460441	0.753879961245027	1.9077444498995	MESOMICS
MESO_002_T2	-0.9662377354056	0.2092	0.24	-0.873549103736877	0.336507171266723	-3.35675672440274	0.169178043237192	12.368303081124	4.612966	14.361921	0.248589886141666	0.550092928992158	0.159760950206551	4761.44368226813	0.747718839334147	1.85890585886844	MESOMICS
MESO_003_T2	-0.210488766176923	1	0	0.638651132583618	0.336386645775582	-3.06081071768094	0.171723972213568	11.2416117780022	3.661343	12.541815	0.090920404601366	0.524225224139407	0.317820963226607	4739.67130505759	0.717652943054972	1.63529535243554	MESOMICS
MESO_006_T	-0.00221850415586067	0.5562	0.0994	NA	0.396769916837411	-2.05314563082673	0.285107518783147	13.5302594995491	2.00585	12.56032	0.21951974258521	0.539602811887202	0.375752292906091	4882.70912021016	0.757754627219536	2.02947035197723	MESOMICS
MESO_007_T	0.0399823164115868	1	0	-0.243955060839653	0.333212807842192	-3.88384627561271	0.135589189244985	9.4014132802188	2.387387	12.137791	0.524947290439633	0.582093398515269	0.999999466087239	4739.80643551626	0.787498336551951	2.29195726028499	MESOMICS
MESO_009_T	-0.200749925670831	1	0	-0.463989436626434	0.323731469205737	-3.3176767045076	0.150574841435917	9.28064396879024	3.68265	12.843572	0.376063754667404	0.561545738014943	0.304062524944987	4689.47742003969	0.759235589661679	1.92702448313497	MESOMICS
MESO_010_T	-0.0960935910531997	1	0	-0.891118168830872	0.362058575388695	-3.17703945498712	0.171780801307321	12.978161892529	3.05336	13.39059	-0.0685788013139724	0.502375673859526	0.334928456778744	4807.34043188422	0.714104679733209	1.64575562880673	MESOMICS
MESO_011_T	-0.11760628478146	1	0	-0.630321323871613	0.341288015748664	-3.00426767011059	0.187949199740284	12.560239727873	1.4695	12.46786	0.229187546205857	0.540658402180656	0.194253155598851	4794.66854278143	0.727344675685617	1.76063422671577	MESOMICS
MESO_012_T	-0.268135151012063	1	0	-0.246581003069878	0.32811056205054	-3.17779405907773	0.158731677854882	9.57745092334195	3.550773	12.850268	0.692456008657175	0.6071803793648	0.00156103847794763	4652.14941534378	0.764478813067449	1.9711371699171	MESOMICS
MESO_013_T	-0.329232569370049	0.8465	0	-0.0516426563262939	0.356956329597043	-3.30826884106876	0.149268062551095	12.1627982108974	2.08309	13.17235	0.223135702223385	0.541852757425158	0.150671441279327	4759.03784165986	0.747762597881911	1.89011728027319	MESOMICS
MESO_014_T	-0.295212977033371	0.846	0.154	-0.938064754009247	0.366919770198064	-3.1220604250387	0.173546526704642	12.8752220041503	4.225257	13.579338	-0.00201615174613171	0.510468829690435	0.958807654850348	4784.49918214081	0.738428618607906	1.80348918156904	MESOMICS
MESO_015_T	-0.190949080597649	1	0	-0.447661876678467	0.342613796151219	-3.49796885708629	0.147697070343507	12.888834604215	3.030101	13.028646	0.51210095297328	0.579289167388324	0.221940429289275	4801.99229974834	0.772799284205267	2.11493253361244	MESOMICS
MESO_016_T	-0.174585250148158	1	0	-0.585221707820892	0.387409103692098	-2.82394743815131	0.207865121081757	11.7578953637292	3.00366	12.769624	0.488426233462138	0.57470296035264	NA	4731.74727077013	0.77432709672956	2.10093153477654	MESOMICS
MESO_017_T	-0.281250355157931	1	0	-0.574744343757629	0.361496123096702	-2.71739343799055	0.208778785471961	11.6378153025748	2.841595	12.677677	0.527875993316493	0.580840453476736	0.206389844825967	4740.46027561358	0.771594710063504	2.07571403966048	MESOMICS
MESO_018_T	-0.125320995962319	1	0	-0.994466006755829	0.35522879755735	-3.12459786268558	0.185993424128766	13.6476156012771	3.355975	13.154291	0.190140559199015	0.536747757201097	0.185100876965727	4816.15631249497	0.741799100877688	1.86748411571095	MESOMICS
MESO_019_T	-0.746724373270198	0.0827	0.9173	-1.20460844039917	0.38499859386927	-3.13376071303641	0.201328439876632	13.2445034789781	3.42235	12.01904	-0.324948458753052	0.469362453984083	0.652487654926535	4885.59840647471	0.67412459417669	1.33037290467246	MESOMICS
MESO_020_T	-0.215132373142813	1	0	0.0443803742527962	0.374713751958539	-2.79500433175314	0.206975720326281	11.08441054308	3.46092	12.494808	0.743338366790147	0.61232680630834	0.113803394362168	4733.59999538686	0.774206968213269	2.09721319971196	MESOMICS
MESO_021_T	-0.37712554134205	0.9791	0.0209	-0.340543806552887	0.344863605319192	-3.08257135863081	0.17291931752165	13.1008434893951	3.975798	13.884049	0.285416139420275	0.546660503082493	0.264324025982203	4778.3812390977	0.74773389557031	1.86460147482933	MESOMICS
MESO_022_T	-0.11866154606122	0.8529	0.1471	-1.31027913093567	0.388574183439797	-2.47244937316934	0.227726719585517	11.968270427625	2.68831	12.79111	0.519248109991777	0.583441294785716	0.129863918729432	4739.33359064259	0.770554579600774	2.04733694758836	MESOMICS
MESO_023_T	-0.434198882128223	0.6379	0.3621	-0.416096359491348	0.342051343859226	-3.20707261269134	0.16562951606729	13.1196585432165	4.005434	13.415606	0.292864151946869	0.553114789346569	0.275385528300252	4758.73038065998	0.746889625210491	1.84808501945832	MESOMICS
MESO_024_T	-0.760010009785112	0.1119	0.7733	-0.453744351863861	0.350809529548833	-3.3032725605448	0.164355548744072	14.9939537594681	1.32055	13.38816	0.140849004543206	0.532657228020416	0.948078233052149	4931.77244342338	0.714452953688473	1.61651494727018	MESOMICS
MESO_025_T	-0.207103650792168	0.74	0.26	-0.62213933467865	0.383431762484432	-2.60701787983359	0.225276134559327	12.4679499764052	3.754327	13.073726	-0.0664523646131577	0.498077162354171	0.206772685318947	4756.22804394058	0.742577645129093	1.84215971790396	MESOMICS
MESO_026_T	-0.15913221411846	1	0	-0.268032878637314	0.336748222249006	-3.25320169706927	0.154483448240674	11.5332908332314	3.1405	12.639667	0.777183148367752	0.614126023018849	0.284646049310857	4758.50317216632	0.784305793626483	2.18985776057665	MESOMICS
MESO_027_T	-0.0705656567556625	0.9916	0.0084	-0.212684065103531	0.352657587079667	-2.97214953464329	0.172106015790431	11.5139930716964	4.200233	12.848129	-0.125954888893362	0.496054820542553	0.205369160496744	4719.04922825449	0.70894582173165	1.5501912150657	MESOMICS
MESO_028_T	-0.139425295862161	1	0	-0.400310933589935	0.367442047326343	-2.96189231834856	0.185744082404051	11.5566365367327	2.58713	12.81447	0.57591367385518	0.588133883587035	0.217397777781072	4743.91466187995	0.763304918180366	2.0045025866204	MESOMICS
MESO_029_T	-0.313105432113364	0.8133	0.1867	-1.15497148036957	0.386605600417822	-2.94223121637478	0.19021188062193	12.5333991994865	4.084371	13.486245	0.187960405493193	0.534596870040112	0.236963877683818	4751.09266624114	0.746282138054841	1.90584401220131	MESOMICS
MESO_030_T	-0.144690143885848	0.9376	0.034	-0.473729461431503	0.342131694186654	-3.2114382833793	0.186593880873287	11.6552016445335	2.023168	11.399559	0.418040527567105	0.56939799266903	0.384175707925069	4735.78626035642	0.731088387498406	1.75858172552038	MESOMICS
MESO_031_T	-0.415509727274453	0.8772	0.1228	-0.906620383262634	0.363665581937246	-2.91633469343621	0.188377793823818	12.3039906230953	4.388299	13.479678	0.20901158630316	0.542178476509711	0.336743359470124	4771.2947010071	0.724351006934511	1.67419259230496	MESOMICS
MESO_032_T	-0.629289590482778	0.2938	0.7062	-1.13664937019348	0.373789723193122	-2.53568022504412	0.239868559077363	13.3805115780593	5.081722	14.538736	0.334427475484458	0.560303179681826	0.157741635449472	4826.99654397076	0.751395967527375	1.90029824392186	MESOMICS
MESO_033_T	-0.00683331431648487	1	0	0.460382372140884	0.347354465469447	-2.6796679108105	0.199531210093527	11.1122308667613	2.316637	12.303619	0.640081206061369	0.597498004408986	0.066017511833512	4704.85193079025	0.752960008197448	1.87619406240585	MESOMICS
MESO_034_T	-0.257723419129952	1	0	0.219954013824463	0.359366839419871	-2.95428189062041	0.180508363976652	11.1187930798705	2.69119	12.88131	0.602083878830248	0.596601112650363	0.0713997761146229	4709.20574304655	0.764815126502201	1.97599096881333	MESOMICS
MESO_035_T	-0.458858150446973	0.7251	0.2749	NA	0.387047527218673	-2.66603912148909	0.216792949219259	12.9853031451712	4.311262	13.152036	0.573771747424989	0.591147193698916	0.354663692244125	4824.48551546278	0.767936273509557	2.05364104269558	MESOMICS
MESO_036_T	-0.354019055142144	0.9039	0.0961	0.017911821603775	0.374954802940822	-2.24479599269226	0.232114156111343	12.5337870430905	4.113919	13.610165	0.537362530058671	0.583593165262727	NA	4772.72541180567	0.696990515970545	1.38410522134706	MESOMICS
MESO_037_T	-0.583109065899145	0.7854	0.2146	-0.966156840324402	0.331766501948495	-3.37825563801772	0.158159358225033	12.3319545080456	3.575177	13.055878	-0.00476978596171702	0.51570144986986	0.309997636237773	4806.07569708179	0.734931836592692	1.82820940546929	MESOMICS
MESO_038_T	-0.279685048822845	0.6519	0.3222	NA	0.351894258969105	-3.30169793716775	0.161093898832939	13.4216936667183	4.518823	13.416136	0.258232885740807	0.545889652886517	0.367205077256999	4820.44895143143	0.745808033089738	1.85145681018322	MESOMICS
MESO_039_T	-0.255921967891683	0.802	0.0368	-0.603473007678986	0.351050580531116	-3.12710901508554	0.168316105275957	10.7944810528022	3.33758	13.49017	0.415906862697629	0.56851469687984	0.182669787470116	4708.59190938763	0.754641047893236	1.91440263534823	MESOMICS
MESO_040_T	-0.507539584043735	0.5502	0	-0.87797212600708	0.336426820939295	-3.06223508924171	0.159234241302107	12.0581271488177	3.735035	13.099333	0.0739748214922986	0.520722948863361	0.31356672234833	4802.39748604849	0.644959273878203	1.01495487598559	MESOMICS
MESO_041_T1	-0.474492263500035	0.6177	0.1653	-0.999337017536163	0.372544293117994	-2.54074374744438	0.208842795503352	11.4210915437613	3.38115	13.40271	0.374075692463744	0.55940744323954	0.17379496886402	4802.67933178464	0.751101541024967	1.85008056930178	MESOMICS
MESO_042_T1	-0.139144905890655	1	0	0.398054301738739	0.365433289140653	-2.40423369061671	0.229697669747871	10.7148043065118	2.948887	12.230829	0.583728371202994	0.59237340441115	0.181612634290633	4747.19256455508	0.761188292489092	1.93792868548552	MESOMICS
MESO_043_T	-0.100775961078798	1	0	-0.0226297415792942	0.352014784460247	-3.60998629238839	0.150109715084874	9.93554277552028	2.815489	12.470291	0.858638234377704	0.622984891361577	0.0144667739066331	4704.75495374244	0.798539857788452	2.40079977572912	MESOMICS
MESO_044_T	-0.399403355429347	0.7206	0.2554	-0.0415452346205711	0.334980515045599	-3.00375202432154	0.162422837483604	8.95014783303944	4.650728	14.011037	-0.152250797448421	0.489095686988506	0.11319913068206	4665.07006854106	0.717764777330395	1.56793133158841	MESOMICS
MESO_045_T	-0.226724789451737	1	0	-0.590025544166565	0.328150737214254	-3.36441094961021	0.160767538146959	10.9275497836839	2.567743	12.116186	0.861047098227909	0.627793168407135	0.150812128161371	4746.62075428751	0.77211977688521	2.08834142485437	MESOMICS
MESO_046_T	-0.439222472857365	0.6788	0.3212	-0.785496115684509	0.37153991402515	-3.26753137873446	0.175557602769228	11.5455235159513	3.830567	13.519768	0.0132141359853178	0.517140048367957	0.305108535869499	4785.30781644881	0.708835701766474	1.59567938386417	MESOMICS
MESO_047_T	-0.250778070021229	0.9503	0.0497	-0.31077641248703	0.328592664015106	-3.0962077548196	0.162574107790805	9.52686558745254	4.41352	13.79648	0.26534398059026	0.549334545573133	0.000889040920653815	4673.77676285581	0.756619499391723	1.90928698091167	MESOMICS
MESO_048_T1	-0.398107083423549	0.7579	0.2421	-1.44046652317047	0.36752239765377	-2.83820987069792	0.193595642661644	12.4275984133556	3.483208	13.026037	0.132486368360302	0.531896218088347	0.302237067476586	4794.71437336308	0.735366821155038	1.72521737435505	MESOMICS
MESO_049_T	-0.0924499569258959	1	0	-0.210964754223824	0.35438511911936	-2.94315819268588	0.181518375057618	10.2449594481335	2.614557	12.265678	0.58448490879132	0.587941152619663	0.124698448420508	4784.22652233829	0.772068058974186	2.08062885179145	MESOMICS
MESO_050_T	-0.578666543945015	0.5782	0.3683	-0.338731348514557	0.361415772769274	-2.53797977581307	0.212625183117609	10.0641624596771	4.466924	13.625056	0.343250402651665	0.557422831394665	0	4721.44318070682	0.725178421651615	1.65606029498887	MESOMICS
MESO_051_T	-0.693480525283022	0.5388	0.321	-0.938632845878601	0.347515166124302	-3.56055314372684	0.132243080064773	11.3565140163464	3.89043	14.1809	0.128343786900529	0.529963945666446	0.297328864857554	4769.43250861681	0.74566341134498	1.83213552860029	MESOMICS
MESO_052_T2	-0.239286282254023	0.9412	0.0455	0.557784080505371	0.387690329838094	-2.60750799039176	0.209698910266082	12.3396175057702	3.25116	13.59912	0.65509613524849	0.60013905008021	0.202680031485562	4777.72268848634	0.775907485743464	2.09633993342931	MESOMICS
MESO_053_T	-0.414336252812766	0.9582	0.0418	-0.122413337230682	0.376360933670805	-2.76881647609733	0.206037877581907	12.0163098711755	3.501969	13.061644	0.264087767174686	0.54853661604961	0.242911026187624	4777.1694306819	0.724501449659336	1.63021614548817	MESOMICS
MESO_054_T	NA	NA	NA	-0.200989440083504	0.357157205415612	-2.79326255434605	0.192184999851565	NA	NA	NA	0.720400820449368	0.608185716344476	0.204119185854121	NA	0.756348037651478	1.87380352318748	MESOMICS
MESO_055_T	-0.887781323490177	0.2327	0.7673	-1.23395705223083	0.324655497971154	-3.46202051523482	0.140565596170089	10.6186102568502	6.442883	14.59673	0.171727096847029	0.538997241542802	0.00963964394033458	4719.82086192264	0.754315361636962	1.8896766743783	MESOMICS
MESO_056_T2	-0.610704495379527	0.5241	0.4759	-0.220696046948433	0.384436141577277	-3.01865387193431	0.197200342054561	12.8324398551232	5.265515	14.476977	0.29215657411297	0.554787163486487	0.185827541624515	4820.97157168964	0.762780618774448	2.00573099130444	MESOMICS
MESO_057_T2	-0.202476109960023	1	0	-0.475967884063721	0.357317906070467	-2.95260294576255	0.191768757162818	12.7280202802167	2.13168	12.86748	0.0658856241569112	0.519569725098328	0.434607578618179	4816.66821133518	0.7164936250188	1.68933251245986	MESOMICS
MESO_058_T2	-0.6812562379483	0.2975	0	-0.314555406570435	0.339640834036399	-2.88979807281096	0.180739310439569	9.22832865090776	3.658078	13.457101	0.480301594128009	0.575729487083308	0	4673.66136422385	0.765163372863637	1.99151463001163	MESOMICS
MESO_059_T1	-0.338532194469561	0	0	-0.0984029024839401	0.329998794745089	-3.08726721932667	0.152675710961779	8.14055358903371	-0.354620000000001	11.68217	0.67503897366594	0.600072262387693	0	4650.61550022545	0.770664555483485	2.02699070575266	MESOMICS
MESO_060_T	0.0864872932287228	1	0	0.454818725585938	0.344060102044916	-3.0706754440899	0.166623139387935	9.79179833253103	1.543408	11.250475	0.775603346970047	0.60836742337694	0.0642422059907348	4772.05321218614	0.778466549797982	2.1743652075853	MESOMICS
MESO_061_T	-0.558146323596455	0	0.3878	-1.88085877895355	0.354545819774216	-3.06999382528733	0.199516922849524	13.2417496551615	1.79418	12.90465	0.661960064015331	0.60283953726542	0.457279265398594	4821.43493114896	0.740676986182064	1.82543593057982	MESOMICS
MESO_062_T2	-0.281569625725273	1	0	0.187822073698044	0.34908199750914	-2.96518782173406	0.17974633968673	10.4950588257758	3.655346	12.666394	0.792250634795336	0.617889254087888	0.175916538523488	4702.37821429345	0.790632244476998	2.21746115748118	MESOMICS
MESO_063_T	-0.32085871687966	1	0	-0.294860541820526	0.393194327266884	-2.17681190678701	0.255937933543556	11.2700559291293	3.417366	13.073498	0.554476594875904	0.589934662659434	0.972289221974193	4764.62332067935	0.763061850023535	1.95961230414539	MESOMICS
MESO_064_T	-0.376163887935961	0.7398	0.2602	-0.154675304889679	0.382829135028725	-2.91054176971074	0.201222825210743	13.0784065652106	3.21261	13.79554	-0.0374585755540211	0.504927518355764	0.361157668284532	4829.88977163786	0.731557399434884	1.73925724691943	MESOMICS
MESO_065_T	-0.0295498309365685	1	0	NA	0.346269736049174	-2.77061570738845	0.189686321722471	10.2395374143387	2.929886	12.387039	0.713743387785062	0.606849029816706	0.136463714887731	4749.84267744658	0.779358510738714	2.11895016132203	MESOMICS
MESO_066_T	NA	NA	NA	-0.505380272865295	0.346550962195171	-2.84119780056154	0.179294998588818	NA	NA	NA	0.362168319844225	0.559549846998863	0.130891670185349	NA	0.758918190740336	1.92785727450818	MESOMICS
MESO_067_T	NA	NA	NA	0.134667411446571	0.34241292033265	-2.97105462996758	0.17498733859533	NA	NA	NA	0.320353597815216	0.554250238488854	0.0975068767285334	NA	0.760656495234873	1.95604106754949	MESOMICS
MESO_068_T	NA	NA	NA	-0.303874552249908	NA	NA	NA	NA	NA	NA	NA	NA	0.181440385686168	NA	NA	NA	MESOMICS
MESO_069_T	NA	NA	NA	-0.366163820028305	0.346711662850026	-3.26017308062099	0.162540792728057	NA	NA	NA	0.639428131883765	0.599800163201496	0.165742212779253	NA	0.767439943984882	2.0213737187272	MESOMICS
MESO_070_T	NA	NA	NA	-0.93543541431427	0.356594753123619	-3.11064224633859	0.18572390932252	NA	NA	NA	0.177850249281683	0.540761104729443	0.313249425125	NA	0.702296854192101	1.43773945500945	MESOMICS
MESO_071_T	NA	NA	NA	NA	0.44019926881202	-0.942797945757872	0.445903030236368	NA	NA	NA	0.899308107991539	0.629788999324645	0.401266311747017	NA	0.782235217200651	2.16828146713692	MESOMICS
MESO_072_T	NA	NA	NA	-0.687573790550232	0.341127315093809	-3.31493934382653	0.152670988540059	NA	NA	NA	-0.237624275062389	0.478826286251156	0.124120583682947	NA	0.755560952110801	1.95663741828059	MESOMICS
MESO_073_T	NA	NA	NA	-1.2858077287674	0.329597043107951	-3.6162969633537	0.137362997241903	NA	NA	NA	0.216664078524318	0.545193601749517	0.422354394844039	NA	0.696268450355406	1.46692165856065	MESOMICS
MESO_074_T	-0.34814834249496	0.8372	0.1628	-0.180177077651024	0.336949098067575	-3.13923299289321	0.177620350410923	13.3032525125762	4.34145	13.71324	0.104101443965939	0.528812335810753	0.309263634887217	4782.43557783502	0.761030349845324	2.02261132064335	MESOMICS
MESO_075_T	-0.32466462878985	0.1722	0	0.0773945897817612	0.321401309710337	-3.98274841601431	0.121629585402461	9.56017886667745	1.95188	13.4563	0.179225435956729	0.543498963492368	0.99816381523293	4668.07389722227	0.764951312554063	2.06888565978698	MESOMICS
MESO_076_T	-0.58689518751461	0.7256	0.2586	-0.270626783370972	0.326061628701137	-3.37647096529393	0.13929151270438	9.02709550772161	4.32721	14.71128	0.191849376137278	0.535328417314376	0	4655.57885557134	0.765017006417278	1.99546465390064	MESOMICS
MESO_077_T	-0.112352590675816	1	0	-0.0141694666817784	0.336748222249006	-2.97991152767426	0.173973841397898	10.312870784964	3.324031	13.054282	-0.0584020547428599	0.500932538428175	0.661901296551731	4696.07107077492	0.735719839301966	1.81219691271816	MESOMICS
MESO_078_T	-0.48135654908777	0.6743	0.3257	-1.39686250686646	0.357719657707605	-3.03202034889019	0.187494738492631	13.9161648961649	3.651359	13.200121	0.116178137501389	0.528357956237462	0.347564817741338	4863.50839480689	0.740279150231041	1.81762753302006	MESOMICS
MESO_079_T	-0.529441927374757	1	0	-0.251007616519928	0.327226708448837	-3.3769478470359	0.178014374978359	12.621447362205	3.330673	12.679762	0.842150874596616	0.624233371752377	0.25717977272083	4751.02567812829	0.772716506230615	2.14336727247568	MESOMICS
MESO_080_T	-0.48964313736112	0.4056	0.009	-0.762783765792847	0.334136836607609	-3.4601755549605	0.147104180999516	13.153970769256	2.73731	13.87641	0.0901748410415035	0.527241931540445	0.256115921457937	4790.77189903138	0.739059164717786	1.79168942311171	MESOMICS
MESO_081_T	-0.116801903144538	1	0	NA	0.348157968743723	-3.08369592295257	0.179920962702397	12.6502624352137	2.498068	12.251424	0.681680432891602	0.603972449991376	0.334372747159888	4744.62172535031	0.763727152591609	2.02377980775471	MESOMICS
MESO_082_T	-0.440846111084772	0.5191	0.4809	-1.51045525074005	0.374713751958539	-2.66490268856501	0.219945827376786	13.2943874824858	4.291132	14.06047	-0.027677023631235	0.509066544062288	0.158176180958557	4815.98715144175	0.733759026859184	1.78281945554104	MESOMICS
MESO_083_T	-0.374153351484367	1	0	-1.02067160606384	0.420995540556828	-2.34589764213305	0.242418886516505	13.0844734589075	2.72085	12.10949	0.453548717520248	0.56700186221408	0.901736589758925	4834.38811395669	0.760892470359971	2.02495567158065	MESOMICS
MESO_084_T	-0.103315486638641	1	0	-0.640165627002716	0.337672251014423	-3.26944431387005	0.154349915563505	12.080270168447	2.13038	12.61996	0.484374361083904	0.57611015978921	0.0771874443550295	4772.42634767436	0.761699931234323	1.96067578458385	MESOMICS
MESO_085_T	-0.0834742973271358	1	0	-0.594591438770294	0.349644449801133	-3.05269087379893	0.175891865798951	12.1700359606732	3.422417	12.27267	0.628355644132457	0.598270736027354	0.666602293367412	4793.55658069584	0.781149619962746	2.1659724996012	MESOMICS
MESO_086_T	-0.218781767633682	1	0	-0.197222784161568	0.359929291711864	-2.95421542126245	0.181181611130214	11.442819409007	2.106995	11.684821	0.597116960297112	0.590011124979178	0.122585234234878	4729.20015911356	0.757128316439588	1.91841376852456	MESOMICS
MESO_087_T	-0.387497114714613	0.6374	0.285	-0.475540161132812	0.390261540315777	-2.67003214744038	0.212760234142304	12.022560094443	3.50786	13.61584	0.333418094751939	0.555659663079704	0.299572123148253	4771.61282078233	0.765953641008985	1.98905522477069	MESOMICS
MESO_088_T	-0.0934116118841422	1	0	-1.38094592094421	0.368647302237757	-2.92068056362591	0.207835447483547	11.80576709388	3.411535	12.507072	0.11962252655635	0.525242271463521	0.381907437125872	4751.41537287359	0.74104025939641	1.90110126760516	MESOMICS
MESO_089_T	0.0522827172813684	1	0	-0.102877818048	0.343618175244064	-3.62313371070665	0.141230605162664	11.1142263510618	3.080255	12.633346	0.842850389171724	0.623299877157493	0.221545184628949	4741.71617181482	0.785710361221532	2.24438680705035	MESOMICS
MESO_090_T	-0.703327795279493	0	0	-0.112385429441929	0.332730705877626	-3.41687719924907	0.152094185186036	9.41303471363138	0.869059999999999	11.87251	0.426526121736571	0.573049032106629	0	4591.19987778164	0.759541003387184	1.99027865210156	MESOMICS
MESO_091_T	-0.10843634134263	1	0	-0.388780951499939	0.322044112329758	-3.40194674925515	0.137020592306219	11.1586173468003	2.35752	12.72603	0.121433601290388	0.526429513000119	0.163451653644029	4712.60558365228	0.707644121801316	1.54837678612781	MESOMICS
MESO_092_T	-0.0589274840236082	0.925	0	0.479809671640396	0.398176047567394	-2.55765596804941	0.220183390488815	13.4632113676906	2.65393	13.05283	0.609731588657707	0.59683311868223	0.790377840015627	4851.92169236924	0.795395401314762	2.24628895801931	MESOMICS
MESO_093_T	-0.0391542910495452	0.9816	0.0184	-0.857315897941589	0.328190912377968	-3.0766776673065	0.158204013461357	9.96910692048473	2.14765	12.28817	0.338206132212121	0.559464972329304	0.460814675353066	4692.56692319258	0.71770361103999	1.56365070814427	MESOMICS
MESO_094_T1	-0.678689713294663	0.0619	0.9381	-1.64029347896576	0.366558193724639	-2.49673951391587	0.224508338853544	13.7694521233175	4.46923	13.01496	0.429060637712659	0.573721701957277	0.267388504012068	4871.31253379761	0.736667518340192	1.74836853436324	MESOMICS
MESO_095_T	-0.553420394027203	0	0.2749	NA	0.372624643445422	-2.68694110431266	0.205128701155814	12.5025312256017	4.00535	14.48112	0.0300091139239492	0.515993947117821	0.320087630896218	4748.32663805336	0.752105991802503	1.87630390150567	MESOMICS
MESO_097_T	-0.678919336604684	0	0.3905	-0.694580674171448	0.368004499618336	-3.37000593073233	0.189972722483531	11.1797453170535	4.908939	14.198502	-0.517792582694333	0.444411756846895	0.198025392558384	4697.88130961658	0.686028983688974	1.4436394166689	MESOMICS
MESO_098_T	-1.04714637371815	0	0.983	-1.51963639259338	0.392069422682897	-2.31148498590372	0.294168944285568	13.4631751725376	4.65031	13.11048	-0.0072092433830196	0.513134032452295	0.998157207584254	4848.10752329937	0.706593428518003	1.63284522753137	MESOMICS
MESO_099_T	-1.04386918684639	0	1	-1.17626428604126	0.407135109075569	-1.80599093537313	0.297070265642845	13.9331569760539	6.013774	14.16785	0.170252006397054	0.540199192993174	0.256368646541537	4868.55219589085	0.722583507531383	1.6268369090801	MESOMICS
MESO_100_T	-0.705046884420606	0	1	-1.6123321056366	0.390944518098911	-3.13748664029474	0.192118074350679	14.5717019869454	5.723855	14.548653	-0.433651465305593	0.443752816552816	0.99657708042076	4942.02642685758	0.689991889275556	1.4486184857049	MESOMICS
MESO_101_T	-0.838265476052637	0.0213	0.9787	NA	0.361938049897553	-2.60199856811233	0.218078365479359	12.6896583948335	5.998942	14.21275	-0.124133178819501	0.490850276250052	0.190609891788433	4797.76096761638	0.68171870257406	1.40005491483024	MESOMICS
MESO_102_T	-0.558857926812202	0.0165	0.9835	-1.27851796150208	0.354827045920212	-3.44395565843718	0.166941268389028	13.5578286256175	5.854024	13.948936	-0.286291106871411	0.475305781589109	0.994366810634335	4847.13828583848	0.685734683323975	1.39359226135643	MESOMICS
MESO_103_T	-0.68006517390435	0	0	-1.40930676460266	0.325378650918002	-3.32797399706568	0.139381143249818	11.0136444052236	1.72225	12.92161	0.261907366243264	0.551685894902817	NA	4653.90346683015	0.739842750912309	1.74386322490619	MESOMICS
MESO_104_T	-1.13212551550629	0	1	-0.287239372730255	0.400707082881363	-1.9982714101283	0.289863420101622	12.7928902002502	5.129505	12.841389	0.145696241241017	0.527850114606292	0.994526238376023	4878.05001138118	0.741245667222512	1.87486717378984	MESOMICS
MESO_105_T	-0.89575438175295	0	1	NA	0.399220601823952	-2.17311343992417	0.268572121137965	10.775400595378	5.564536	14.007397	-0.169914643786378	0.488042165516798	0.200505446201986	4734.77799500655	0.745817022740609	1.86728488454361	MESOMICS
MESO_106_T	-0.682281244480505	0.074	0.7679	NA	0.342252219677795	-2.86805099589694	0.190062437801717	10.2742345267736	5.646344	14.29511	0.353271556576308	0.56074027626792	0.000406607436919472	4674.09270157285	0.722715710337504	1.67185880845677	MESOMICS
MESO_107_T	-0.84436471646814	0	0.9423	-1.14405989646912	0.414045237234342	-1.57607372140554	0.339947935858375	12.0680191650347	5.292595	13.618248	-0.0100601090168284	0.505050483026109	0.942468340369804	4742.01668507369	0.72476028481159	1.69900645731265	MESOMICS
MESO_108_T	-1.03710384784682	0	1	-1.4635421037674	0.330480896709654	-3.58775723891686	0.159711483556434	12.8564221114073	6.157562	14.674465	-0.463531179252912	0.453364084093631	0.943359603202325	4764.71717970888	0.66374617230501	1.24665318804845	MESOMICS
MESO_109_T	-0.737705669785263	0.323	0.677	-0.901851296424866	0.358282109999598	-3.22221740112974	0.175506176493102	10.2193504324096	5.679302	14.032508	-0.231981739993935	0.485136620955699	0.171911425165499	4710.93835976416	0.723239054965133	1.6954557163562	MESOMICS
MESO_110_T	-0.621563266318957	0.215	0.785	-1.2218029499054	0.36338435579125	-2.65662563351948	0.215935945851406	12.857174265588	6.317278	14.014406	-0.27212672772779	0.475689460610304	0.156464115082302	4773.33837942813	0.736914486620923	1.84469614435736	MESOMICS
MESO_111_T	-0.574799802362897	0.3353	0.5681	-0.53303050994873	0.355108272066209	-2.81519572610978	0.253479626482262	13.5256373624474	4.44504	14.05733	-0.164873351411441	0.497616504378827	0.357420106784903	4818.38305822968	0.688928384039626	1.42571830921271	MESOMICS
MESO_112_T	-0.883929205331972	0.0585	0.7552	-1.19378554821014	0.472942027238761	-1.11305201727126	0.394478319145757	13.4307199759996	1.90179	13.61497	-0.0565604743929477	0.505161909877327	0.921843604157925	4833.2988802585	0.695583456253399	1.49225556424486	MESOMICS
MESO_113_T	-0.856439266798561	0.0222	0.9778	-1.59437203407288	0.348278494234864	-2.97988318319097	0.195052745575662	13.4111358212587	5.710105	14.831899	-0.202069651320793	0.486541097533295	0.159152119920165	4809.96298314245	0.706619045428219	1.51072687450153	MESOMICS
MESO_114_T	NA	NA	NA	NA	0.362299626370977	-2.83339997608212	0.20185845381878	NA	NA	NA	0.0253086031226864	0.512641956124693	NA	NA	0.730239614769218	1.72508817182795	MESOMICS
MESO_115_T	-0.634904208349097	0.6686	0.3314	-0.868384838104248	0.36487083684866	-3.05755453821211	0.180121171761533	11.7020236325724	5.110397	14.328643	0.26859672897455	0.549866558727555	NA	4738.98698042027	0.763559772587808	1.99216239457083	MESOMICS
MESO_116_T	NA	NA	NA	0.245990037918091	0.373709372865694	-2.49340504494512	0.220986753430848	NA	NA	NA	0.304858011864919	0.55256190819039	0.249086718222614	NA	0.749547792322723	1.8639547595987	MESOMICS
MESO_117_T	-0.954507702207346	0	0.8492	-1.14242720603943	0.424972881764493	-2.01926574285366	0.286653325732185	13.021541827737	6.052792	14.55595	0.181517273283769	0.528787714490327	0.0442715508238955	4825.54588168231	0.72257728840645	1.67054036155757	MESOMICS
MESO_118_T	-0.551241559223695	0.4039	0.5961	-0.585757315158844	0.356193001486481	-3.04504468825972	0.17517483670998	12.086384117631	5.084485	14.303108	-0.0735578268464624	0.500265532598114	0.244081725741779	4754.14917934583	0.733920779799553	1.76590643174063	MESOMICS
MESO_119_T	-0.228112275451531	0.577	0.0045	-0.357621431350708	0.377325137599936	-2.83841947396989	0.192903508515316	12.9989154450922	2.81317	13.54766	0.366115346479533	0.560061659438504	0.183381042397932	4743.31488234685	0.745726070744066	1.82541989227706	MESOMICS
MESO_120_T	-0.516139973834415	0.4153	0.5847	NA	0.355309147884778	-3.00275747341589	0.175912658080983	12.8768857401246	5.99287	15.225829	0.246408923233109	0.542955548868986	0.279331827080681	4754.80601722561	0.75189314569952	1.8592721112974	MESOMICS
MESO_121_T	-0.60893946302248	0.4966	0.5034	-0.84708708524704	0.396167289381704	-2.41215436410119	0.241370443623956	12.1708030843474	5.743832	14.032207	0.1315327502738	0.525232535752641	0.347227638093751	4720.14996601264	0.756276955370839	1.93800269518559	MESOMICS
MESO_122_T	-0.480705580705187	0.6353	0.3647	-0.792128324508667	0.363344180627536	-2.6006527602062	0.213375289528323	12.6597499620339	4.44088	13.799539	0.339757007906662	0.558510763097388	0.209680763083784	4721.25088157631	0.749277647513267	1.85970865957434	MESOMICS
MESO_123_T	-0.506405919498317	0.6796	0.3204	-0.903133571147919	0.382105982081877	-2.98691471626755	0.201445396914769	12.3427795516247	4.133876	14.038462	0.351286157088024	0.558354824731146	0.372243440154951	4752.8840421706	0.783216312967958	2.25230136217772	MESOMICS
MESO_124_T	-0.685174014561433	0.412	0.588	-0.519351601600647	0.343819051062633	-2.96050488460335	0.179814404772106	11.5888971813397	5.985967	14.749902	0.283044996153779	0.549493655467638	0.180357754954955	4728.15081163534	0.753276724776103	1.89470098317305	MESOMICS

## Sheet: Expression_pathways
Archetype_MESOMICS	Direction_MESOMICS	term.id_MESOMICS	term.name_MESOMICS	adjusted.p.val_MESOMICS	term.size_MESOMICS	Genes_MESOMICS	GeneNames_MESOMICS	Fold.Change_MESOMICS	Group_MESOMICS	Enriched.Gene(%)_MESOMICS
Cell division	Positive	GO:0000077	DNA damage checkpoint	0.00156489217977041	154	ENSG00000166851,ENSG00000162734,ENSG00000165891,ENSG00000087586,ENSG00000090097,ENSG00000140534,ENSG00000149554,ENSG00000149948,ENSG00000075218,ENSG00000154920,ENSG00000012048,ENSG00000158402,ENSG00000113456,ENSG00000170312,ENSG00000092470,ENSG00000091436,ENSG00000188486,ENSG00000128829,ENSG00000134057,ENSG00000143476,ENSG00000132646,ENSG00000142453,ENSG00000159147,ENSG00000144580,ENSG00000170855…	PEA15,DTL,MAP3K20,CNOT9,PCBP4,RAD1,CCNB1,CDC25C,MAPK14,CDK1,H2AX,CHEK1,HMGA2,E2F7,TRIAP1,EIF2AK4,WDR76,TICRR,PLK1,BRCA1,EME1,CARM1,PCNA,E2F1,AURKA,DONSON,GTSE1	1.16381479232366,1.07827792930211,1.41820831691356,1.20739119387751,1.12968412158174,1.20895304519292,1.16919321051401,1.51182848296568,1.25440145375165,1.15423344061994,1.14706639058518,1.27161587851249,1.05923387603881,1.24090450726998,1.1360079570324,1.23809783458332,1.07385657576335,1.10386294734539,1.15355557143238,1.19671318946961,1.04715613186197,1.10974723053695,1.0464514348597,1.02170483…	Cell division	0.175324675324675
Cell division	Positive	GO:0000132	establishment of mitotic spindle orientation	0.0235752586820995	30	ENSG00000166851,ENSG00000072864,ENSG00000115163,ENSG00000186193,ENSG00000007372,ENSG00000150093,ENSG00000040275,ENSG00000088833,ENSG00000166579,ENSG00000164109,ENSG00000204843,ENSG00000080986,ENSG00000152661,ENSG00000086827,ENSG00000121957	GPSM2,CENPA,DCTN1,MAD2L1,SPDL1,GJA1,SAPCD2,ITGB1,PAX6,ZW10,NDE1,PLK1,NDEL1,NDC80,NSFL1C	1.16381479232366,1.12415702267421,1.3408511950014,1.19052214070452,2.11842108540119,1.07706363738022,1.13354504892918,1.05669001590196,1.08487294667317,1.09836463932665,1.04249681874765,1.19209517216059,1.04158579365585,1.02186616269898,1.05874417601181	Cell division	0.5
Cell division	Positive	GO:0001706	endoderm formation	0.00750125741231858	54	ENSG00000161638,ENSG00000115414,ENSG00000130635,ENSG00000204262,ENSG00000114270,ENSG00000107984,ENSG00000149948,ENSG00000157227,ENSG00000142156,ENSG00000111799,ENSG00000122641,ENSG00000138448	ITGAV,COL5A2,FN1,COL7A1,COL12A1,INHBA,COL5A1,DKK1,ITGA5,HMGA2,MMP14,COL6A1	1.22074430432269,1.39487066741671,1.22353093794236,1.25027794723696,1.30507858796274,1.87702788823261,1.51182848296568,1.08029651814299,1.09296246199784,1.19082046755405,1.49990305044608,1.1130377707974	Other	0.222222222222222
Cell division	Positive	GO:0001736	establishment of planar polarity	0.000136121618365243	130	ENSG00000108854,ENSG00000180340,ENSG00000186193,ENSG00000107984,ENSG00000006125,ENSG00000067560,ENSG00000173692,ENSG00000164932,ENSG00000068878,ENSG00000183098,ENSG00000136238,ENSG00000159352,ENSG00000173218,ENSG00000175166,ENSG00000141367,ENSG00000185627,ENSG00000008300,ENSG00000163636,ENSG00000108344,ENSG00000101182,ENSG00000108671,ENSG00000165916,ENSG00000144061,ENSG00000115233,ENSG00000112655…	ARHGEF19,PSMB2,VANGL1,PSMD4,PSMB4,PSME4,NPHP1,PSMD14,PSMD1,CELSR3,RHOA,PSMD6,PSMD2,WDR1,PTK7,PSMB1,RAC1,SMURF1,FZD6,CTHRC1,PSMB7,SAPCD2,DKK1,PSMD13,PSMA1,PSMC3,GPC6,DACT1,PFN1,IFT20,PSMD11,AP2B1,PSMD3,PSME3,FZD2,CLTC,SMURF2,PSMD8,PSMC4,AP2S1,AP2A1,BRSK1,PSMA7,TIAM1	1.13993671960723,1.18378759201302,1.19052214070452,1.87702788823261,1.04342326448761,1.05556468098741,1.04359058127636,1.20010574738693,1.06304138734595,1.30127116367304,1.03218865420675,1.04615601402424,1.04415636340537,1.04786828527936,1.03651892525105,1.04958684908317,1.16347369154724,1.03962062434556,1.03332460213317,1.03997098909097,1.03850338059799,1.02670132084306,1.05320698634089,1.052059…	Other	0.338461538461538
Cell division	Positive	GO:0001738	morphogenesis of a polarized epithelium	0.000148267975006936	152	ENSG00000108854,ENSG00000180340,ENSG00000186193,ENSG00000107984,ENSG00000006125,ENSG00000067560,ENSG00000147065,ENSG00000173692,ENSG00000164932,ENSG00000184009,ENSG00000068878,ENSG00000183098,ENSG00000136238,ENSG00000159352,ENSG00000173218,ENSG00000175166,ENSG00000141367,ENSG00000185627,ENSG00000008300,ENSG00000163636,ENSG00000108344,ENSG00000101182,ENSG00000108671,ENSG00000165916,ENSG00000144061…	ARHGEF19,PSMB2,VANGL1,PSMD4,PSME4,NPHP1,PSMD14,PSMD1,CELSR3,RHOA,PSMD6,PSMD2,WDR1,FAT1,PTK7,RAC1,SMURF1,CTHRC1,SCRIB,SAPCD2,DKK1,PSMD13,PSMA1,PSMC3,GPC6,DACT1,ZDHHC7,PFN1,IFT20,PSMD11,AP2B1,PSMD3,PSME3,FZD2,CLTC,SMURF2,ACTG1,PSMD8,PSMC4,AP2S1,AP2A1,PSMA7,MSN	1.13993671960723,1.18378759201302,1.19052214070452,1.87702788823261,1.04342326448761,1.05556468098741,1.043019651933,1.04359058127636,1.20010574738693,1.04780060361967,1.06304138734595,1.30127116367304,1.03218865420675,1.04615601402424,1.04415636340537,1.04786828527936,1.03651892525105,1.04958684908317,1.16347369154724,1.03962062434556,1.03332460213317,1.03997098909097,1.03850338059799,1.02670132…	Other	0.282894736842105
Cell division	Positive	GO:0002478	antigen processing and presentation of exogenous peptide antigen	2.76455357439519e-05	174	ENSG00000084731,ENSG00000090889,ENSG00000142945,ENSG00000161800,ENSG00000006125,ENSG00000173692,ENSG00000068878,ENSG00000137807,ENSG00000138160,ENSG00000174996,ENSG00000157020,ENSG00000159352,ENSG00000226650,ENSG00000138448,ENSG00000175166,ENSG00000141367,ENSG00000185627,ENSG00000163808,ENSG00000163636,ENSG00000108344,ENSG00000101182,ENSG00000108671,ENSG00000138778,ENSG00000101350,ENSG00000165916…	VAMP3,CAPZB,PSMB2,KIF2C,PSMD4,PSMB4,NCF2,ARF1,KIF3C,PSME4,DCTN1,PSMD14,DYNC1I2,ITGAV,PSMD1,SEC13,DYNC1LI1,KIF15,PSMD6,ITGB5,PSMD2,SEC31A,CENPE,KIF2A,KIF4B,PSMB1,AP1S1,PSMB7,KIF11,ACTR1A,PSMD13,CTSD,PSMA1,KIF18A,PSMC3,KLC2,RACGAP1,DCTN2,KIF5A,DYNLL1,PSMA6,DYNC1H1,KLC1,KIF23,DCTN5,PSMD7,PSMB6,PSMD11,AP2B1,PSMB3,PSMD3,PSME3,CLTC,CALR,AP1M1,PSMD8,PSMC4,AP2S1,AP2A1,KIF3B,PSMA7,KIF4A,IKBKG	1.20596310031826,1.36531634219232,1.30966513677986,1.14395067024252,1.04342326448761,1.04359058127636,1.06304138734595,1.23530137894864,1.21696140436177,1.08132669918525,1.05946908380633,1.04615601402424,1.38196825323445,1.1130377707974,1.04786828527936,1.03651892525105,1.04958684908317,1.20837602721703,1.03962062434556,1.03332460213317,1.03997098909097,1.03850338059799,1.25949533251582,1.0224318…	Other	0.362068965517241
Cell division	Positive	GO:0006282	regulation of DNA repair	0.0340033210961553	132	ENSG00000181544,ENSG00000160803,ENSG00000111206,ENSG00000051180,ENSG00000109685,ENSG00000149554,ENSG00000149948,ENSG00000138311,ENSG00000012048,ENSG00000188486,ENSG00000244687,ENSG00000132646,ENSG00000153879,ENSG00000127423,ENSG00000122691,ENSG00000054965,ENSG00000105393,ENSG00000225830,ENSG00000175643,ENSG00000185122,ENSG00000130726,ENSG00000122376,ENSG00000158161,ENSG00000124535,ENSG00000124795…	MAD2L2,KDM1A,AUNIP,EYA3,UBQLN4,NPAS2,POLQ,NSD2,ERCC8,WRNIP1,DEK,RNF8,TWIST1,PRKDC,HSF1,ERCC6,PARG,ZNF365,SHLD2,MMS19,FAM168A,H2AX,CHEK1,RAD52,FOXM1,TIGAR,RAD51AP1,DDX11,TIMELESS,HMGA2,CUL4A,OTUB2,RAD51,PML,RMI2,PPP4C,BRCA1,CBX8,SPIRE1,SIRT6,BABAM1,CEBPG,TRIM28,PCNA,UBE2V1,RTEL1,FANCB	1.2379459956114,1.07044648362807,1.1736762118342,1.12738911896889,1.11323613365624,1.16919321051401,1.51182848296568,1.41522320196709,1.14706639058518,1.07385657576335,1.05495318497753,1.04715613186197,1.08294066006702,1.12474381334945,1.21642454926701,1.07793585170905,1.03269715370232,1.10586738520316,1.09075557047982,1.07095584630223,1.04495091429682,1.02288631861939,1.03153187582859,1.03498206…	Cell division	0.356060606060606
Cell division	Positive	GO:0006302	double-strand break repair	0.00286446568734853	269	ENSG00000071539,ENSG00000160207,ENSG00000181544,ENSG00000160803,ENSG00000160957,ENSG00000111206,ENSG00000051180,ENSG00000109685,ENSG00000149554,ENSG00000082068,ENSG00000149948,ENSG00000093009,ENSG00000138311,ENSG00000085999,ENSG00000138375,ENSG00000154920,ENSG00000012048,ENSG00000101868,ENSG00000188486,ENSG00000131153,ENSG00000179168,ENSG00000012061,ENSG00000187736,ENSG00000127423,ENSG00000125885…	MAD2L2,KDM1A,AUNIP,EYA3,RAD54L,DCLRE1B,UBQLN4,BABAM2,APLF,MCM6,PSMD14,BARD1,XRCC5,SMARCAL1,NHEJ1,ACTR8,POLQ,MCM2,NSD2,HMGB2,TRIP13,TENT4A,PRDM9,WDR70,ERCC8,XRCC4,DEK,MDC1,RNF8,MCM3,CGAS,MMS22L,AP5Z1,TWIST1,MCM7,XRCC2,ESCO2,GINS4,POLB,PRKDC,MCM4,MCMDC2,RAD54B,NSMCE2,HSF1,TONSL,RECQL4,ERCC6,ZNF365,SHLD2,MMS19,FEN1,CDCA5,H2AX,CHEK1,RAD52,FOXM1,RAD51AP1,RECQL,DDX11,NABP2,TIMELESS,ATP23,HMGA2,OTUB2,RA…	1.34261851741193,1.39849275268,1.2379459956114,1.07044648362807,1.11526840146371,1.1736762118342,1.12738911896889,1.11323613365624,1.16919321051401,1.06416836676346,1.51182848296568,1.12181439267595,1.41522320196709,1.19796356959995,1.05132432215489,1.15423344061994,1.14706639058518,1.05689875199942,1.07385657576335,1.14829928894624,1.18042336426345,1.05542103442489,1.06372989575128,1.12474381334…	Cell division	0.353159851301115
Cell division	Positive	GO:0006457	protein folding	0.0103058617651225	225	ENSG00000117385,ENSG00000150753,ENSG00000096384,ENSG00000089597,ENSG00000111664,ENSG00000186866,ENSG00000112208,ENSG00000120438,ENSG00000115484,ENSG00000163468,ENSG00000116260,ENSG00000101266,ENSG00000197930,ENSG00000168724,ENSG00000146731,ENSG00000143256,ENSG00000101132,ENSG00000101152,ENSG00000156261,ENSG00000123131,ENSG00000151929,ENSG00000135624,ENSG00000151835,ENSG00000171960,ENSG00000153015…	GNB1,NPPB,NUDC,PPIE,PPIH,P3H1,DNAJB4,GNAI3,CCT3,PFDN2,ATF6,QSOX1,TBCE,TBCE,FKBP1B,CCT4,CCT7,DNAJB2,CRTAP,GNAI2,DNAJB8,GNB4,DNAJB11,PPID,CCT5,DNAJC21,CWC27,SGTB,PPIC,PFDN1,GRPEL2,CSNK2B,PFDN6,HSP90AB1,BAG2,TCP1,CCT6A,HSPB1,DNAJB6,TOR1B,BAG3,GANAB,UBXN1,HSPA8,FKBP4,GNB3,PTGES3,CCT2,SACS,HSPH1,ERO1A,UNC45A,CSNK2A2,SPHK1,ENGASE,P4HB,TBCD,SGTA,PRKCSH,CALR,FKBP8,RUVBL2,HSPBP1,CSNK2A1,PDRG1,PFDN4,DNAJC5…	1.14492299299996,1.09053858349864,1.06334784731806,1.04273552554466,1.25082690852206,1.05585676813728,1.10994533729641,1.04087736878019,1.02483476390677,1.0341130819767,1.05613066858351,1.03350793407218,1.08331307098525,1.04654065871709,1.02900577982317,1.09039490073699,1.07934637922117,1.04310934295157,1.05581596110474,1.08523496380814,1.09581927032477,1.01500039416557,1.09403898951165,1.0869176…	Other	0.315555555555556
Cell division	Positive	GO:0006997	nucleus organization	0.00933296857613591	130	ENSG00000115310,ENSG00000166851,ENSG00000149554,ENSG00000096063,ENSG00000068878,ENSG00000170312,ENSG00000102900,ENSG00000113569,ENSG00000134057,ENSG00000157456,ENSG00000175334,ENSG00000154229,ENSG00000164744,ENSG00000161904,ENSG00000105568,ENSG00000119408,ENSG00000102119,ENSG00000088833,ENSG00000165476,ENSG00000166579,ENSG00000130956,ENSG00000197798,ENSG00000175826,ENSG00000058804,ENSG00000168476…	NDC1,SERBP1,LMNA,FSHR,PSME4,RTN4,DCTN1,KDM3A,HMGB2,NUP155,CCNB1,LEMD2,SRPK1,RNF8,TBPL1,SUN1,SUN3,REEP4,GOLM1,HABP4,NEK6,TOR1B,CDK1,REEP3,NOLC1,BANF1,ZPR1,CHEK1,FAM118B,PIWIL1,ANKLE2,CCNB2,PML,PLK1,NUP93,CTDNEP1,NDEL1,PRKCA,DMPK,PPP2R1A,NSFL1C,CHMP4B,EMD	1.09086857726286,1.16381479232366,1.16919321051401,1.10644770095629,1.06304138734595,1.24090450726998,1.07057940068507,1.07593052081672,1.15355557143238,1.12168859576476,1.05013778417341,1.12654555370309,1.27734775897789,1.02477723603891,1.01320947400795,1.10238457510175,1.0570033526771,1.05669001590196,1.0762579407563,1.08487294667317,1.08475189729068,1.05343265168013,1.05098977661557,1.03263723…	Other	0.330769230769231
Cell division	Positive	GO:0007091	metaphase/anaphase transition of mitotic cell cycle	0.00744948777667676	61	ENSG00000117399,ENSG00000071539,ENSG00000175063,ENSG00000166851,ENSG00000178999,ENSG00000117724,ENSG00000167513,ENSG00000126787,ENSG00000169679,ENSG00000154473,ENSG00000134057,ENSG00000135476,ENSG00000112742,ENSG00000040275,ENSG00000138778,ENSG00000156970,ENSG00000144635,ENSG00000119408,ENSG00000013810,ENSG00000164109,ENSG00000122952,ENSG00000080986,ENSG00000153107,ENSG00000086827,ENSG00000205629…	MAD2L2,CDC20,CENPF,BUB1,ANAPC1,HECW2,DYNC1LI1,TACC3,CENPE,MAD2L1,TRIP13,CCNB1,CDC23,SPDL1,TTK,FBXO5,NSMCE2,NEK6,ZWINT,BUB3,ZW10,ESPL1,ANAPC7,PCID2,DLGAP5,BUB1B,PLK1,LCMT1,CDT1,AURKB,CDC6,CDC27,ANAPC11,NDC80,UBE2C	1.29674874446389,1.34261851741193,1.309169196872,1.16381479232366,1.21070125508655,1.27233485689816,1.1585261141392,1.26454083425933,1.23995740978462,1.04078858928373,1.15355557143238,1.15703782119384,1.26060317534669,1.13354504892918,1.25949533251582,1.1754707117697,1.04217279080428,1.10238457510175,1.07006506801331,1.09836463932665,1.11815066720735,1.19209517216059,1.02488220330144,1.0218661626…	Cell division	0.573770491803279
Cell division	Positive	GO:0007098	centrosome cycle	0.00388624955629905	130	ENSG00000162063,ENSG00000166851,ENSG00000072864,ENSG00000087586,ENSG00000154493,ENSG00000175216,ENSG00000149554,ENSG00000012048,ENSG00000170312,ENSG00000075702,ENSG00000138160,ENSG00000117650,ENSG00000213465,ENSG00000135835,ENSG00000123473,ENSG00000126001,ENSG00000129810,ENSG00000101350,ENSG00000136811,ENSG00000103995,ENSG00000088833,ENSG00000007047,ENSG00000166579,ENSG00000166803,ENSG00000213024…	CEP85,STIL,KIAA1614,NEK2,ALMS1,DCTN1,SGO1,CTNNB1,PLK4,CEP72,PLK2,XRCC2,TMEM67,CNTLN,ODF2,FBXW5,CDK1,KIF11,C10orf90,CKAP5,ARL2,RBM14,C2CD3,CHEK1,CENPJ,CEP152,PCLAF,CCNF,NDE1,PLK1,CHMP1A,CHD3,NDEL1,BRCA1,TRIM37,CEP131,CCDC57,NDC80,CEP76,HAUS1,RTTN,HAUS8,WDR62,MARK4,NUP62,BRSK1,NSFL1C,KIF3B,CHMP4B,CEP250,AURKA,RANBP1	1.16011693139124,1.16381479232366,1.12415702267421,1.20739119387751,1.75460953413509,1.06170828903353,1.16919321051401,1.14706639058518,1.24090450726998,1.15805315448346,1.21696140436177,1.30247756913418,1.10355248917151,1.10055367557658,1.12724243306818,1.04490129616811,1.30167709133697,1.02243188409006,1.02567296025338,1.08496754371353,1.05669001590196,1.05172889933481,1.08487294667317,1.107308…	Cell division	0.4
Cell division	Positive	GO:0007164	establishment of tissue polarity	0.000136121618365243	130	ENSG00000108854,ENSG00000180340,ENSG00000186193,ENSG00000107984,ENSG00000006125,ENSG00000067560,ENSG00000173692,ENSG00000164932,ENSG00000068878,ENSG00000183098,ENSG00000136238,ENSG00000159352,ENSG00000173218,ENSG00000175166,ENSG00000141367,ENSG00000185627,ENSG00000008300,ENSG00000163636,ENSG00000108344,ENSG00000101182,ENSG00000108671,ENSG00000165916,ENSG00000144061,ENSG00000115233,ENSG00000112655…	ARHGEF19,PSMB2,VANGL1,PSMD4,PSMB4,PSME4,NPHP1,PSMD14,PSMD1,CELSR3,RHOA,PSMD6,PSMD2,WDR1,PTK7,PSMB1,RAC1,SMURF1,FZD6,CTHRC1,PSMB7,SAPCD2,DKK1,PSMD13,PSMA1,PSMC3,GPC6,DACT1,PFN1,IFT20,PSMD11,AP2B1,PSMD3,PSME3,FZD2,CLTC,SMURF2,PSMD8,PSMC4,AP2S1,AP2A1,BRSK1,PSMA7,TIAM1	1.13993671960723,1.18378759201302,1.19052214070452,1.87702788823261,1.04342326448761,1.05556468098741,1.04359058127636,1.20010574738693,1.06304138734595,1.30127116367304,1.03218865420675,1.04615601402424,1.04415636340537,1.04786828527936,1.03651892525105,1.04958684908317,1.16347369154724,1.03962062434556,1.03332460213317,1.03997098909097,1.03850338059799,1.02670132084306,1.05320698634089,1.052059…	Other	0.338461538461538
Cell division	Positive	GO:0007409	axonogenesis	0.027607785425248	478	ENSG00000168621,ENSG00000115414,ENSG00000196923,ENSG00000113758,ENSG00000115310,ENSG00000035403,ENSG00000038382,ENSG00000096384,ENSG00000118257,ENSG00000170017,ENSG00000116641,ENSG00000170558,ENSG00000003393,ENSG00000168779,ENSG00000203879,ENSG00000154380,ENSG00000114554,ENSG00000067560,ENSG00000004399,ENSG00000130827,ENSG00000137285,ENSG00000118263,ENSG00000063660,ENSG00000172037,ENSG00000006837…	STMN1,MACF1,ARTN,DOCK7,NOTCH2,S100A6,SHC1,EFNA3,TRIM46,LAMC2,ENAH,RTN4,TTL,CHN1,ALS2,RAPH1,NRP2,KLF7,FN1,GBX2,GPC1,STK25,LAMB2,RHOA,TWF2,ROBO1,ALCAM,GAP43,PLXNA1,PLXND1,SHOX2,FBXO45,PAK2,CRMP1,UCHL1,NKX6-1,SPP1,UNC5C,PALLD,TRIO,GDNF,ISL1,ACTBL2,MAP1B,FOXD1,CDKL3,DBN1,PDLIM7,TUBB2B,FLOT1,SYNGAP1,PTK7,VEGFA,HSP90AB1,POU3F2,TIAM2,RAC1,GRB10,LIMK1,DLX5,EPHB4,FEZF1,EXT1,ADAMTSL1,SHC3,TMEFF1,NIBAN2,GAT…	2.41629897994611,1.39487066741671,1.22729834239634,1.16799505954204,1.09086857726286,1.12517229113945,1.14407862730284,1.06334784731806,1.20099155541524,1.22405104773413,1.11589971458722,1.33595353802767,1.06521928009158,1.61645337164407,1.06458611650156,1.13845216879752,1.10432609704988,1.05556468098741,1.09658934703758,1.08288765277919,1.22013843692672,1.11923545746506,1.10112287711956,1.073094…	Other	0.253138075313808
Cell division	Positive	GO:0007569	cell aging	0.00245522706508481	117	ENSG00000105810,ENSG00000106366,ENSG00000196549,ENSG00000164362,ENSG00000111206,ENSG00000080839,ENSG00000137309,ENSG00000149554,ENSG00000149948,ENSG00000170312,ENSG00000188486,ENSG00000065978,ENSG00000012061,ENSG00000112062,ENSG00000122691,ENSG00000074590,ENSG00000119408,ENSG00000183305,ENSG00000268606,ENSG00000086991,ENSG00000124802,ENSG00000213024,ENSG00000126453,ENSG00000105325,ENSG00000169032…	YBX1,MME,TERT,EEF1E1,HMGA1,MAPK14,TWIST1,CDK6,SERPINE1,NEK6,CDK1,ILK,NOX4,H2AX,CHEK1,FOXM1,HMGA2,NUAK1,MAP2K1,PML,FZR1,CALR,ERCC1,BCL2L12,NUP62,RBL1,MAGEA2B,MAGEA2	1.13319295946035,1.37761507970557,1.48069865529743,1.42440172546925,1.1736762118342,1.12855796720692,1.1364216030528,1.16919321051401,1.51182848296568,1.24090450726998,1.07385657576335,1.04760396829127,1.05542103442489,1.02153188046699,1.21642454926701,1.1379634415041,1.10238457510175,1,1,1.20887781623878,1.05210095228791,1.03366710348706,1.05159795165207,1.05347403009637,1.02628129644255,1.15149…	Other	0.239316239316239
Cell division	Positive	GO:0008608	attachment of spindle microtubules to kinetochore	0.0492387868343026	36	ENSG00000142945,ENSG00000161800,ENSG00000143228,ENSG00000178999,ENSG00000076382,ENSG00000167513,ENSG00000154473,ENSG00000128944,ENSG00000117650,ENSG00000134057	KIF2C,NUF2,NEK2,CCNB1,BUB3,RACGAP1,KNSTRN,CDT1,AURKB,SPAG5	1.30966513677986,1.14395067024252,1.30593737081541,1.21070125508655,1.11517957421163,1.1585261141392,1.04078858928373,1.0564165316658,1.30247756913418,1.15355557143238	Cell division	0.277777777777778
Cell division	Positive	GO:0010639	negative regulation of organelle organization	0.00956580600785491	361	ENSG00000047849,ENSG00000134775,ENSG00000117399,ENSG00000071539,ENSG00000088325,ENSG00000162063,ENSG00000166851,ENSG00000164611,ENSG00000116584,ENSG00000178999,ENSG00000149554,ENSG00000117724,ENSG00000166503,ENSG00000012048,ENSG00000113456,ENSG00000167513,ENSG00000169679,ENSG00000154473,ENSG00000115266,ENSG00000134057,ENSG00000135476,ENSG00000108828,ENSG00000042493,ENSG00000012061,ENSG00000131747…	STMN1,WASF2,TMEM39B,CDC20,ARHGEF2,LMNA,CENPF,TRIM54,TMSB10,CAPG,BUB1,BOK,DYNC1LI1,MIR138-1,MAP4,NME6,TWF2,PHLDB2,MCM2,PAK2,MAD2L1,TRIP13,RAD1,CCNB1,MAP1B,PTTG1,SPDL1,TBC1D7,TTK,STYXL1,FBXO43,ZWINT,TET1,BUB3,BNIP3,CHEK1,DNM1L,ESPL1,TRIAP1,BUB1B,PIF1,PML,HDGFL3,TSC2,CCNF,SLX4,PLK1,CDT1,PFN1,AURKB,FLII,TOP2A,VAT1,BRCA1,TBCD,NDC80,FHOD3,APC2,EVI5L,ANKRD27,CLIP3,ERCC1,MYADM,BCL2L1,TPX2,MAPRE1,INPP5J,M…	1.07458376414157,1.58059054027492,1.29674874446389,1.34261851741193,1.31054927944819,1.16011693139124,1.16381479232366,1.19337999426164,1.0763599844667,1.21070125508655,1.16919321051401,1.27233485689816,1.06082197333122,1.14706639058518,1.05923387603881,1.1585261141392,1.23995740978462,1.04078858928373,1.17825914771566,1.15355557143238,1.15703782119384,1.04201159704233,1.15005550140762,1.05542103…	Other	0.196675900277008
Cell division	Positive	GO:0010965	regulation of mitotic sister chromatid separation	0.00495615813806943	63	ENSG00000117399,ENSG00000071539,ENSG00000175063,ENSG00000166851,ENSG00000164611,ENSG00000178999,ENSG00000117724,ENSG00000167513,ENSG00000126787,ENSG00000169679,ENSG00000154473,ENSG00000134057,ENSG00000135476,ENSG00000112742,ENSG00000040275,ENSG00000138778,ENSG00000156970,ENSG00000144635,ENSG00000119408,ENSG00000013810,ENSG00000164109,ENSG00000122952,ENSG00000080986,ENSG00000153107,ENSG00000086827…	MAD2L2,CDC20,CENPF,BUB1,ANAPC1,HECW2,DYNC1LI1,TACC3,CENPE,MAD2L1,TRIP13,CCNB1,CDC23,PTTG1,SPDL1,TTK,FBXO5,NSMCE2,NEK6,ZWINT,BUB3,ZW10,ESPL1,ANAPC7,PCID2,DLGAP5,BUB1B,PLK1,LCMT1,CDT1,AURKB,CDC6,CDC27,ANAPC11,NDC80,UBE2C	1.29674874446389,1.34261851741193,1.309169196872,1.16381479232366,1.19337999426164,1.21070125508655,1.27233485689816,1.1585261141392,1.26454083425933,1.23995740978462,1.04078858928373,1.15355557143238,1.15703782119384,1.26060317534669,1.13354504892918,1.25949533251582,1.1754707117697,1.04217279080428,1.10238457510175,1.07006506801331,1.09836463932665,1.11815066720735,1.19209517216059,1.0248822033…	Cell division	0.571428571428571
Cell division	Positive	GO:0010972	negative regulation of G2/M transition of mitotic cell cycle	0.00266779417415664	102	ENSG00000169857,ENSG00000087586,ENSG00000085840,ENSG00000178999,ENSG00000140534,ENSG00000173692,ENSG00000149554,ENSG00000149948,ENSG00000068878,ENSG00000012048,ENSG00000170312,ENSG00000159352,ENSG00000159147,ENSG00000175166,ENSG00000185627,ENSG00000163636,ENSG00000108344,ENSG00000101182,ENSG00000108671,ENSG00000165916,ENSG00000115233,ENSG00000139579,ENSG00000099341,ENSG00000013275,ENSG00000126067…	PSMB2,CLSPN,ORC1,PSMD4,PSMB4,PSME4,PSMD14,PSMD1,PSMD6,PSMD2,PSMB1,PSMB7,CDK1,PSMD13,PSMA1,PSMC3,CHEK1,NABP2,HMGA2,TAOK3,PSMA6,AVEN,TICRR,BLM,PSMB6,AURKB,PSMD11,PSMB3,PSMD3,CDC6,PSME3,BRCA1,PSMD8,PSMC4,BRSK1,AURKA,PSMA7,DONSON	1.19044071806365,1.20739119387751,1.21760978486767,1.21070125508655,1.20895304519292,1.04359058127636,1.16919321051401,1.51182848296568,1.06304138734595,1.14706639058518,1.24090450726998,1.04615601402424,1.0464514348597,1.04786828527936,1.04958684908317,1.03962062434556,1.03332460213317,1.03997098909097,1.03850338059799,1.02670132084306,1.05205901396576,1.05736274198624,1.03912143227421,1.0491690…	Cell division	0.372549019607843
Cell division	Positive	GO:0016055	Wnt signaling pathway	0.00791545772626658	529	ENSG00000102312,ENSG00000108854,ENSG00000140682,ENSG00000154124,ENSG00000110888,ENSG00000198768,ENSG00000180340,ENSG00000170558,ENSG00000107984,ENSG00000006125,ENSG00000067560,ENSG00000164362,ENSG00000173692,ENSG00000164932,ENSG00000150764,ENSG00000108821,ENSG00000068878,ENSG00000149782,ENSG00000155755,ENSG00000115266,ENSG00000183098,ENSG00000050165,ENSG00000101266,ENSG00000136238,ENSG00000159216…	GNB1,SKI,MAD2L2,ARHGEF19,PSMB2,MACF1,RNF220,VANGL1,PSMD4,PSMB4,PSME4,CCDC88A,TRABD2A,TCF7L1,PSMD14,TMEM237,PSMD1,RBMS3,LRRFIP2,CTNNB1,CELSR3,RHOA,PSMD6,RUVBL1,PPP2R3A,PSMD2,TERT,OTULIN,ISL1,DEPDC1B,NKX2-5,DCDC2,CSNK2B,MAPK14,PTK7,CD24,PSMB1,RAC1,HECW1,IGFBP1,GRB10,DLX5,SMURF1,CAV1,SNAI2,FZD6,CTHRC1,EXT1,CCN4,AGO2,JRK,PSMB7,GATA3,DKK1,LZTS2,PSMD13,ILK,DKK3,PSMA1,LGR4,PSMC3,DDB1,PLCB3,CCND1,TSKU,AM…	1.19791511743936,1.13993671960723,1.26609071663813,1.09777783345505,1.09761762276477,2.13589311217589,1.18378759201302,1.33595353802767,1.87702788823261,1.04342326448761,1.05556468098741,1.42440172546925,1.04359058127636,1.20010574738693,1.1261369707167,1.15647134160109,1.06304138734595,1.05956567557974,1.12093099781879,1.17825914771566,1.30127116367304,1.19309794033654,1.03350793407218,1.0321886…	Invasion	0.245746691871456
Cell division	Positive	GO:0018126	protein hydroxylation	0.0132806672103043	28	ENSG00000117385,ENSG00000083444,ENSG00000141696,ENSG00000141756,ENSG00000110811,ENSG00000122884,ENSG00000106397,ENSG00000197930,ENSG00000072682,ENSG00000123131,ENSG00000070495,ENSG00000170275,ENSG00000129521,ENSG00000149380,ENSG00000198363,ENSG00000185624,ENSG00000166135,ENSG00000090530	PLOD1,P3H1,CRTAP,P3H2,P4HA2,PLOD3,ASPH,P4HA1,HIF1AN,P4HA3,P3H3,EGLN3,ERO1A,P3H4,FKBP10,JMJD6,P4HB,PRDX4	1.14492299299996,1.13551546419117,1.17824375907241,1.13334873206748,1.25011206206341,1.08566915312509,1.06180272653644,1.08331307098525,1.0838428671593,1.08523496380814,1.06432016211295,1.02345274005434,1.08754419002443,1.15333892023998,1.0258791413761,1.02041766955448,1.00070401380485,1.15082166426048	Other	0.642857142857143
Cell division	Positive	GO:0019674	NAD metabolic process	0.00865102164017782	52	ENSG00000152620,ENSG00000067225,ENSG00000156515,ENSG00000111640,ENSG00000102144,ENSG00000172331,ENSG00000111674,ENSG00000135318,ENSG00000111669,ENSG00000067057,ENSG00000157064,ENSG00000074800,ENSG00000165434,ENSG00000105220,ENSG00000171314,ENSG00000134333,ENSG00000199038,ENSG00000164916,ENSG00000141959,ENSG00000149925	ENO1,NMNAT2,NADK2,NT5E,FOXK1,BPGM,PFKP,HK1,PGAM1,MIR210,LDHA,PGM2L1,GAPDH,TPI1,ENO2,PKM,ALDOA,GPI,PFKL,PGK1	1.10909451360015,1.09175342024215,1.13924962143605,1.10556592669692,1.07957760741365,1.11581302929537,1.18273511098367,1.19768772943237,1.10239015225472,1.14422043693784,1.22227045951091,1.05021799680859,1.13967018458586,1.05771374733263,1.04043616943647,1.05276904901509,1.2351441234613,1.04945064949989,1.04673932315978,1.06464395288846	Other	0.384615384615385
Cell division	Positive	GO:0019882	antigen processing and presentation	0.00301041655483702	234	ENSG00000084731,ENSG00000090889,ENSG00000169213,ENSG00000142945,ENSG00000161800,ENSG00000006125,ENSG00000118508,ENSG00000173692,ENSG00000109113,ENSG00000068878,ENSG00000137807,ENSG00000138160,ENSG00000174996,ENSG00000157020,ENSG00000159352,ENSG00000226650,ENSG00000138448,ENSG00000175166,ENSG00000141367,ENSG00000185627,ENSG00000163808,ENSG00000163636,ENSG00000108344,ENSG00000101182,ENSG00000108671…	VAMP3,CAPZB,PSMB2,KIF2C,RAB3B,PSMD4,PSMB4,GBA,NCF2,ARF1,KIF3C,PSME4,DCTN1,PSMD14,DYNC1I2,ITGAV,SLC11A1,PSMD1,SEC13,DYNC1LI1,KIF15,PSMD6,ITGB5,PSMD2,SEC31A,CENPE,KIF2A,KIF4B,TREM2,ATG5,RAB32,PSMB1,AP1S1,EXT1,CLTA,PSMB7,KIF11,ACTR1A,PSMD13,AP2A2,CTSD,PSMA1,KIF18A,PSMC3,KLC2,RAB6A,RACGAP1,DCTN2,KIF5A,DYNLL1,PSMA6,DYNC1H1,KLC1,THBS1,KIF23,DCTN5,NOD2,PSMD7,PSMB6,RAB34,PSMD11,AP2B1,PSMB3,PSMD3,PSME3,CL…	1.20596310031826,1.36531634219232,1.99842588775264,1.30966513677986,1.14395067024252,1.04342326448761,1.11255580808129,1.04359058127636,1.08189294850173,1.06304138734595,1.23530137894864,1.21696140436177,1.08132669918525,1.05946908380633,1.04615601402424,1.38196825323445,1.1130377707974,1.04786828527936,1.03651892525105,1.04958684908317,1.20837602721703,1.03962062434556,1.03332460213317,1.0399709…	Other	0.333333333333333
Cell division	Positive	GO:0019884	antigen processing and presentation of exogenous antigen	0.000145310207369541	182	ENSG00000084731,ENSG00000090889,ENSG00000142945,ENSG00000161800,ENSG00000006125,ENSG00000173692,ENSG00000068878,ENSG00000137807,ENSG00000138160,ENSG00000174996,ENSG00000157020,ENSG00000159352,ENSG00000226650,ENSG00000138448,ENSG00000175166,ENSG00000141367,ENSG00000185627,ENSG00000163808,ENSG00000163636,ENSG00000108344,ENSG00000101182,ENSG00000108671,ENSG00000138778,ENSG00000101350,ENSG00000165916…	VAMP3,CAPZB,PSMB2,KIF2C,PSMD4,PSMB4,NCF2,ARF1,KIF3C,PSME4,DCTN1,PSMD14,DYNC1I2,ITGAV,PSMD1,SEC13,DYNC1LI1,KIF15,PSMD6,ITGB5,PSMD2,SEC31A,CENPE,KIF2A,KIF4B,PSMB1,AP1S1,PSMB7,KIF11,ACTR1A,PSMD13,CTSD,PSMA1,KIF18A,PSMC3,KLC2,RACGAP1,DCTN2,KIF5A,DYNLL1,PSMA6,DYNC1H1,KLC1,KIF23,DCTN5,PSMD7,PSMB6,PSMD11,AP2B1,PSMB3,PSMD3,PSME3,CLTC,AP3D1,CALR,AP1M1,PSMD8,PSMC4,AP2S1,AP2A1,KIF3B,PSMA7,KIF4A,IKBKG	1.20596310031826,1.36531634219232,1.30966513677986,1.14395067024252,1.04342326448761,1.04359058127636,1.06304138734595,1.23530137894864,1.21696140436177,1.08132669918525,1.05946908380633,1.04615601402424,1.38196825323445,1.1130377707974,1.04786828527936,1.03651892525105,1.04958684908317,1.20837602721703,1.03962062434556,1.03332460213317,1.03997098909097,1.03850338059799,1.25949533251582,1.0224318…	Other	0.351648351648352
Cell division	Positive	GO:0030010	establishment of cell polarity	0.0488929711841969	142	ENSG00000047849,ENSG00000075618,ENSG00000166851,ENSG00000096384,ENSG00000072864,ENSG00000116641,ENSG00000115163,ENSG00000100345,ENSG00000186193,ENSG00000067560,ENSG00000151474,ENSG00000147065,ENSG00000007372,ENSG00000150093,ENSG00000162849,ENSG00000166483,ENSG00000040275,ENSG00000008710,ENSG00000088833,ENSG00000112655,ENSG00000198796,ENSG00000166579,ENSG00000164109,ENSG00000138182,ENSG00000180900…	DOCK7,SNX27,KIF26B,CENPA,DCTN1,MAP4,RHOA,MAD2L1,FAT1,MAP1B,SPDL1,PTK7,HSP90AB1,GJA1,FSCN1,SCRIB,SAPCD2,FRMD4A,ITGB1,KIF20B,GBF1,WEE1,PAX6,FAM89B,PAK1,PKD1,NDE1,PLK1,NDEL1,LLGL1,IFT20,NDC80,ALPK2,NSFL1C,MYH9,MSN	1.07458376414157,1.17020824671426,1.16381479232366,1.06334784731806,1.12415702267421,1.11589971458722,1.3408511950014,1.10752058087401,1.19052214070452,1.05556468098741,1.08461373438505,1.043019651933,2.11842108540119,1.07706363738022,1.22779009601886,1.13277688310815,1.13354504892918,1.0735377918797,1.05669001590196,1.03978275025187,1.31587668505724,1.08487294667317,1.09836463932665,1.1180730378…	Other	0.253521126760563
Cell division	Positive	GO:0030071	regulation of mitotic metaphase/anaphase transition	0.0355011214236113	59	ENSG00000117399,ENSG00000071539,ENSG00000175063,ENSG00000166851,ENSG00000178999,ENSG00000117724,ENSG00000167513,ENSG00000126787,ENSG00000169679,ENSG00000154473,ENSG00000134057,ENSG00000135476,ENSG00000112742,ENSG00000040275,ENSG00000138778,ENSG00000156970,ENSG00000144635,ENSG00000119408,ENSG00000164109,ENSG00000122952,ENSG00000080986,ENSG00000086827,ENSG00000205629,ENSG00000112029,ENSG00000094804…	MAD2L2,CDC20,CENPF,BUB1,HECW2,DYNC1LI1,CENPE,MAD2L1,TRIP13,CCNB1,CDC23,SPDL1,TTK,FBXO5,NSMCE2,NEK6,ZWINT,BUB3,ZW10,ESPL1,ANAPC7,PCID2,DLGAP5,BUB1B,PLK1,LCMT1,CDT1,AURKB,CDC6,CDC27,ANAPC11,NDC80,UBE2C	1.29674874446389,1.34261851741193,1.309169196872,1.16381479232366,1.21070125508655,1.27233485689816,1.1585261141392,1.26454083425933,1.23995740978462,1.04078858928373,1.15355557143238,1.15703782119384,1.26060317534669,1.13354504892918,1.25949533251582,1.1754707117697,1.04217279080428,1.10238457510175,1.09836463932665,1.11815066720735,1.19209517216059,1.02186616269898,1.07101899930356,1.0986997423…	Cell division	0.559322033898305
Cell division	Positive	GO:0030163	protein catabolic process	0.00159493201598184	974	ENSG00000196924,ENSG00000108854,ENSG00000140682,ENSG00000117399,ENSG00000158290,ENSG00000162063,ENSG00000175063,ENSG00000166851,ENSG00000096384,ENSG00000146535,ENSG00000204619,ENSG00000185104,ENSG00000131238,ENSG00000103429,ENSG00000164611,ENSG00000087586,ENSG00000155034,ENSG00000006125,ENSG00000178999,ENSG00000077721,ENSG00000110171,ENSG00000160803,ENSG00000135919,ENSG00000147065,ENSG00000118369…	DVL1,MAD2L2,AZIN2,PSMB2,PPT1,CDC20,HECTD3,FAF1,NRDC,PCSK9,OTUD7B,PSMD4,PSMB4,GBA,UBQLN4,DEDD,KIF14,YOD1,UTP25,DTL,RNF187,RNF144A,PSME4,AUP1,ANAPC1,PSMD14,FAP,HECW2,BARD1,DNAJB2,SERPINE2,PSMD1,GPC1,UBE2E1,FBXL2,CTNNB1,PTPN23,SMARCC1,ARIH2,USP4,GPX1,BAP1,PSMD6,PCNP,ABHD10,PPP2R3A,SPSB4,PSMD2,FBXO45,UCHL1,MAD2L1,BBS7,ADAMTS12,FBXO4,PLK2,ERCC8,SGTB,CCNB1,ENC1,HMGCR,CDC23,PTTG1,SQSTM1,MAPK9,PPP1R11,BA…	1.10448460027636,1.13993671960723,1.26609071663813,1.29674874446389,1.09184206961493,1.16011693139124,1.309169196872,1.16381479232366,1.06334784731806,1.07803854277139,1.06080167117741,1.09797169076471,1.0528322594916,1.06460432733009,1.19337999426164,1.20739119387751,1.10809047327378,1.04342326448761,1.21070125508655,1.15535749808022,1.07446186453348,1.07044648362807,1.26628991123309,1.043019651…	Other	0.26694045174538
Cell division	Positive	GO:0030177	positive regulation of Wnt signaling pathway	0.00446250629038866	184	ENSG00000108854,ENSG00000110888,ENSG00000107984,ENSG00000164362,ENSG00000173692,ENSG00000150764,ENSG00000108821,ENSG00000068878,ENSG00000101266,ENSG00000159352,ENSG00000073711,ENSG00000175166,ENSG00000185627,ENSG00000213923,ENSG00000163636,ENSG00000108344,ENSG00000101182,ENSG00000108671,ENSG00000073536,ENSG00000165916,ENSG00000101193,ENSG00000115233,ENSG00000127603,ENSG00000205213,ENSG00000105974…	SKI,PSMB2,MACF1,RNF220,PSMD4,PSMB4,PSME4,PSMD14,PSMD1,PSMD6,RUVBL1,PPP2R3A,PSMD2,TERT,DEPDC1B,PTK7,PSMB1,DLX5,CAV1,CCN4,JRK,PSMB7,DKK1,PSMD13,ILK,PSMA1,LGR4,PSMC3,DIXDC1,WNK1,WNT5B,CAPRIN2,PSMA6,DACT1,CTDNEP1,PSMD11,NLE1,PSMD3,JUP,PSME3,COL1A1,SMURF2,SMARCA4,PSMD8,PSMC4,PPM1N,TRPM4,CSNK2A1,PSMA7,GID8,CSNK1E,ATP6AP2,MIR222,AMER1	1.13993671960723,1.09761762276477,1.87702788823261,1.42440172546925,1.04359058127636,1.1261369707167,1.15647134160109,1.06304138734595,1.03350793407218,1.04615601402424,1.13813422437026,1.04786828527936,1.04958684908317,1.09191791053272,1.03962062434556,1.03332460213317,1.03997098909097,1.03850338059799,1.06223878962453,1.02670132084306,1.03307142328242,1.05205901396576,1.04403156608037,1.1920825…	Invasion	0.293478260869565
Cell division	Positive	GO:0031023	microtubule organizing center organization	0.0118481951707768	142	ENSG00000162063,ENSG00000166851,ENSG00000072864,ENSG00000087586,ENSG00000154493,ENSG00000175216,ENSG00000149554,ENSG00000012048,ENSG00000170312,ENSG00000075702,ENSG00000138160,ENSG00000117650,ENSG00000213465,ENSG00000135835,ENSG00000123473,ENSG00000126001,ENSG00000129810,ENSG00000101350,ENSG00000136811,ENSG00000103995,ENSG00000088833,ENSG00000007047,ENSG00000166579,ENSG00000166803,ENSG00000213024…	CEP85,STIL,KIAA1614,NEK2,ALMS1,DCTN1,CLASP1,SGO1,CTNNB1,PLK4,CEP72,MCIDAS,PLK2,XRCC2,TMEM67,CNTLN,ODF2,FBXW5,CDK1,KIF11,C10orf90,CKAP5,ARL2,RBM14,C2CD3,CHEK1,CENPJ,CEP152,PCLAF,CCNF,NDE1,PLK1,CHMP1A,CHD3,NDEL1,BRCA1,TRIM37,CEP131,CCDC57,NDC80,CEP76,HAUS1,RTTN,HAUS8,WDR62,MARK4,NUP62,BRSK1,NSFL1C,KIF3B,CHMP4B,CEP250,AURKA,RANBP1	1.16011693139124,1.16381479232366,1.12415702267421,1.20739119387751,1.75460953413509,1.06170828903353,1.16919321051401,1.14706639058518,1.24090450726998,1.15805315448346,1.21696140436177,1.30247756913418,1.10355248917151,1.10055367557658,1.12724243306818,1.04490129616811,1.30167709133697,1.02243188409006,1.02567296025338,1.08496754371353,1.05669001590196,1.05172889933481,1.08487294667317,1.107308…	Other	0.380281690140845
Cell division	Positive	GO:0031109	microtubule polymerization or depolymerization	0.00494808766282202	118	ENSG00000134222,ENSG00000142945,ENSG00000088325,ENSG00000072864,ENSG00000116584,ENSG00000175216,ENSG00000131462,ENSG00000165480,ENSG00000186185,ENSG00000166503,ENSG00000115266,ENSG00000136238,ENSG00000213465,ENSG00000165175,ENSG00000129680,ENSG00000166963,ENSG00000185340,ENSG00000185133,ENSG00000167566,ENSG00000117632,ENSG00000204899,ENSG00000166579,ENSG00000105270,ENSG00000149269,ENSG00000131711…	STMN1,KIF2C,PSRC1,PDE4DIP,ARHGEF2,CCSAP,TRIM54,DCTN1,CLASP1,SLAIN2,KIF2A,MAP1B,FBXO5,RAC1,TUBGCP2,KIF18A,CKAP5,ARL2,PAK1,FKBP4,NCKAP5L,SKA3,CENPJ,MZT1,MAP1A,HDGFL3,BMERB1,NDE1,TPPP3,NDEL1,TUBG1,KIF18B,TBCD,SKA1,APC2,CLIP3,TPX2,MAPRE1,GAS2L1,INPP5J,MID1IP1,MAP7D3	1.25044084008291,1.30966513677986,1.31054927944819,1.12415702267421,1.0763599844667,1.06170828903353,1.07185614519624,1.25606026326644,1.22797674790702,1.06082197333122,1.17825914771566,1.03218865420675,1.10355248917151,1.07077716997519,1.08449401462897,1.11735359546655,1.0563679082041,1.27537245651707,1.03506403599024,1.0587680704074,1.06152252670125,1.08487294667317,1.11011224601508,1.029840349…	Other	0.355932203389831
Cell division	Positive	GO:0031145	anaphase-promoting complex-dependent catabolic process	0.00104194141110659	85	ENSG00000117399,ENSG00000175063,ENSG00000166851,ENSG00000164611,ENSG00000087586,ENSG00000178999,ENSG00000173692,ENSG00000068878,ENSG00000170312,ENSG00000108106,ENSG00000154473,ENSG00000134057,ENSG00000159352,ENSG00000175166,ENSG00000185627,ENSG00000163636,ENSG00000108344,ENSG00000101182,ENSG00000108671,ENSG00000156970,ENSG00000165916,ENSG00000115233,ENSG00000099341,ENSG00000164109,ENSG00000013275…	PSMB2,CDC20,PSMD4,PSMB4,PSME4,ANAPC1,PSMD14,PSMD1,UBE2E1,PSMD6,PSMD2,MAD2L1,CCNB1,CDC23,PTTG1,FBXO5,PSMB1,PSMB7,CDK1,BUB3,PSMD13,PSMA1,PSMC3,ANAPC7,UBC,PSMA6,BUB1B,PLK1,PSMD7,PSMB6,AURKB,PSMD11,PSMB3,PSMD3,PSME3,CDC27,ANAPC11,FZR1,PSMD8,PSMC4,UBE2S,UBE2C,AURKA,PSMA7	1.29674874446389,1.309169196872,1.16381479232366,1.19337999426164,1.20739119387751,1.21070125508655,1.04359058127636,1.06304138734595,1.24090450726998,1.11749443768508,1.04078858928373,1.15355557143238,1.04615601402424,1.04786828527936,1.04958684908317,1.03962062434556,1.03332460213317,1.03997098909097,1.03850338059799,1.1754707117697,1.02670132084306,1.05205901396576,1.03912143227421,1.098364639…	Cell division	0.517647058823529
Cell division	Positive	GO:0032392	DNA geometric change	0.000217491386886869	116	ENSG00000158290,ENSG00000160957,ENSG00000051180,ENSG00000137309,ENSG00000186871,ENSG00000085999,ENSG00000138375,ENSG00000136982,ENSG00000131778,ENSG00000131747,ENSG00000125885,ENSG00000104884,ENSG00000140451,ENSG00000076003,ENSG00000225830,ENSG00000183207,ENSG00000073111,ENSG00000124535,ENSG00000104738,ENSG00000166508,ENSG00000051341,ENSG00000127586,ENSG00000111642,ENSG00000164104,ENSG00000139842…	RAD54L,CHD1L,MCM6,XRCC5,SMARCAL1,POLQ,MCM2,RUVBL1,RFC4,HMGB2,ERCC8,WRNIP1,GTF2H4,HMGA1,MCM3,GTF2H5,RFC2,MCM7,MCM4,MCMDC2,RAD54B,DSCC1,RECQL4,ERCC6,TWNK,NAV2,DDB1,IGHMBP2,CHD4,RECQL,DDX11,UBC,GTF2F2,CUL4A,RAD51,PIF1,BLM,CHTF18,RPA1,CHD3,TOP2A,BRIP1,ERCC2,RUVBL2,MCM8,RTEL1,MCM5,ERCC6L,CUL4B,SMARCA1,HMGB3	1.09184206961493,1.11526840146371,1.12738911896889,1.1364216030528,1.31070210479737,1.19796356959995,1.05132432215489,1.10716817484841,1.02408906195052,1.21348583168972,1.08325014174992,1.11080817874462,1.07656578257918,1.05148936871576,1.10586738520316,1.06252264889817,1.08251714286369,1.0349820663641,1.03491844772686,1.03126973343512,1.15237329967913,1.06735580847079,1.00884772903528,1.07537618…	Cell division	0.439655172413793
Cell division	Positive	GO:0032886	regulation of microtubule-based process	0.0048327630444318	240	ENSG00000134222,ENSG00000088325,ENSG00000162063,ENSG00000166851,ENSG00000087586,ENSG00000116584,ENSG00000154493,ENSG00000175216,ENSG00000067560,ENSG00000165480,ENSG00000076382,ENSG00000150764,ENSG00000166503,ENSG00000012048,ENSG00000115266,ENSG00000136238,ENSG00000163462,ENSG00000213465,ENSG00000101146,ENSG00000141367,ENSG00000151746,ENSG00000165175,ENSG00000123473,ENSG00000166963,ENSG00000185340…	STMN1,RCC1,MACF1,STIL,GPSM2,PSRC1,PDE4DIP,TRIM46,ARHGEF2,CCSAP,TRIM54,ALMS1,DCTN1,CLASP1,RHOA,RASSF1,PHLDB2,TACC3,SLAIN2,PLK4,PLK2,MAP1B,TRIM36,ATAT1,RAC1,DNAH11,TMEM67,BICD2,FBXW5,C10orf90,KIF18A,CKAP5,ARL2,CATSPER1,CNIH2,RBM14,MAP6,PAK1,DIXDC1,PHLDB1,FKBP4,BICD1,SKA3,CENPJ,BORA,LAMP1,RNASE10,DYNC1H1,MAP1A,HDGFL3,PKD1,CCNF,BMERB1,PLK1,CHMP1A,SPAG5,CDK5R1,BRCA1,TRIM37,SKA2,CLTC,CCDC40,CEP131,TBCD…	1.25044084008291,1.31054927944819,1.16011693139124,1.16381479232366,1.20739119387751,1.0763599844667,1.75460953413509,1.06170828903353,1.05556468098741,1.25606026326644,1.11517957421163,1.1261369707167,1.06082197333122,1.14706639058518,1.17825914771566,1.03218865420675,1.29005729421075,1.10355248917151,1.04789148881083,1.03651892525105,1.08171327606578,1.07077716997519,1.12724243306818,1.11735359…	Other	0.341666666666667
Cell division	Positive	GO:0032989	cellular component morphogenesis	0.0054182794447527	791	ENSG00000168621,ENSG00000115414,ENSG00000134775,ENSG00000170921,ENSG00000110880,ENSG00000196923,ENSG00000113758,ENSG00000115310,ENSG00000110888,ENSG00000035403,ENSG00000038382,ENSG00000096384,ENSG00000118257,ENSG00000170017,ENSG00000116641,ENSG00000170558,ENSG00000003393,ENSG00000168779,ENSG00000087586,ENSG00000203879,ENSG00000154380,ENSG00000114554,ENSG00000067560,ENSG00000004399,ENSG00000130827…	STMN1,WASF2,MACF1,ARTN,ELAVL4,LRP8,DOCK7,NOTCH2,SHC1,EFNA3,TRIM46,LAMC2,ENAH,RTN4,TLX2,MAP4K4,TTL,CHN1,ALS2,ABI2,RAPH1,NRP2,KLF7,FN1,GBX2,GPC1,STK25,LAMB2,RHOA,TWF2,ROBO1,ALCAM,PHLDB2,PLXNA1,PLXND1,SHOX2,FBXO45,PAK2,CRMP1,WDR1,NKX6-1,PALLD,TRIO,GDNF,MAP1B,FOXD1,CDKL3,DBN1,PDLIM7,TUBB2B,DCDC2,SYNGAP1,PTK7,HSP90AB1,POU3F2,WASF1,GJA1,TBPL1,TIAM2,RAC1,HECW1,GRB10,LIMK1,SMURF1,EPHB4,FEZF1,LZTS1,SDC2,S…	2.41629897994611,1.39487066741671,1.58059054027492,1.16366742062798,1.11373617229596,1.22729834239634,1.16799505954204,1.09086857726286,1.09761762276477,1.12517229113945,1.14407862730284,1.06334784731806,1.20099155541524,1.22405104773413,1.11589971458722,1.33595353802767,1.06521928009158,1.61645337164407,1.20739119387751,1.06458611650156,1.13845216879752,1.10432609704988,1.05556468098741,1.096589…	Other	0.176991150442478
Cell division	Positive	GO:0032990	cell part morphogenesis	0.00087082429554639	699	ENSG00000168621,ENSG00000115414,ENSG00000170921,ENSG00000110880,ENSG00000196923,ENSG00000113758,ENSG00000115310,ENSG00000110888,ENSG00000035403,ENSG00000038382,ENSG00000096384,ENSG00000118257,ENSG00000170017,ENSG00000116641,ENSG00000170558,ENSG00000003393,ENSG00000168779,ENSG00000087586,ENSG00000203879,ENSG00000154380,ENSG00000114554,ENSG00000067560,ENSG00000004399,ENSG00000130827,ENSG00000137285…	STMN1,WASF2,MACF1,ARTN,ELAVL4,LRP8,DOCK7,NOTCH2,SHC1,EFNA3,TRIM46,LAMC2,ENAH,RTN4,TLX2,MAP4K4,TTL,CHN1,ALS2,ABI2,RAPH1,NRP2,KLF7,FN1,GBX2,GPC1,STK25,CTNNB1,LAMB2,RHOA,TWF2,ROBO1,ALCAM,PLXNA1,PLXND1,SHOX2,FBXO45,PAK2,CRMP1,UCHL1,NKX6-1,PALLD,TRIO,GDNF,MAP1B,FOXD1,CDKL3,DBN1,PDLIM7,TUBB2B,DCDC2,FLOT1,SYNGAP1,PTK7,HSP90AB1,POU3F2,WASF1,GJA1,TIAM2,RAC1,HECW1,GRB10,LIMK1,DLX5,SMURF1,EPHB4,FEZF1,LZTS1,…	2.41629897994611,1.39487066741671,1.16366742062798,1.11373617229596,1.22729834239634,1.16799505954204,1.09086857726286,1.09761762276477,1.12517229113945,1.14407862730284,1.06334784731806,1.20099155541524,1.22405104773413,1.11589971458722,1.33595353802767,1.06521928009158,1.61645337164407,1.20739119387751,1.06458611650156,1.13845216879752,1.10432609704988,1.05556468098741,1.09658934703758,1.082887…	Other	0.200286123032904
Cell division	Positive	GO:0033044	regulation of chromosome organization	0.0331247913992752	279	ENSG00000117399,ENSG00000071539,ENSG00000150753,ENSG00000175063,ENSG00000166851,ENSG00000164611,ENSG00000178999,ENSG00000105329,ENSG00000117724,ENSG00000012048,ENSG00000120438,ENSG00000167513,ENSG00000126787,ENSG00000115484,ENSG00000169679,ENSG00000154473,ENSG00000163468,ENSG00000119403,ENSG00000117650,ENSG00000134057,ENSG00000130826,ENSG00000135476,ENSG00000012061,ENSG00000131747,ENSG00000146731…	MAD2L2,KDM1A,CDC20,CHTOP,LMNA,SMG5,CCT3,NEK2,CENPF,FSHR,CCT4,CCT7,BUB1,ANAPC1,HECW2,XRCC5,DYNC1LI1,CTNNB1,GNL3,MCM2,TACC3,CENPE,MAD2L1,TRIP13,CCT5,PRDM9,FBXO4,ISL1,CCNB1,MACROH2A1,CDC23,PTTG1,SPDL1,JARID2,POU5F1,NELFE,PHF1,VEGFA,TTK,FBXO5,TCP1,MAP3K4,CCT6A,KPNA7,PINX1,NSMCE2,RNF20,PHF19,NEK6,GATA3,ZWINT,TET1,BUB3,FEN1,RPS6KA4,CDCA5,ZW10,DDX11,ESPL1,NABP2,CCT2,ANAPC7,PCID2,DLGAP5,BUB1B,PIF1,PML,SL…	1.29674874446389,1.34261851741193,1.09053858349864,1.309169196872,1.16381479232366,1.19337999426164,1.21070125508655,1.09699663269596,1.27233485689816,1.14706639058518,1.04087736878019,1.1585261141392,1.26454083425933,1.02483476390677,1.23995740978462,1.04078858928373,1.0341130819767,1.06005548094533,1.30247756913418,1.15355557143238,1.0588343006506,1.15703782119384,1.05542103442489,1.21348583168…	Cell division	0.347670250896057
Cell division	Positive	GO:0033045	regulation of sister chromatid segregation	0.00225648558209986	70	ENSG00000117399,ENSG00000071539,ENSG00000175063,ENSG00000166851,ENSG00000164611,ENSG00000178999,ENSG00000117724,ENSG00000167513,ENSG00000126787,ENSG00000169679,ENSG00000154473,ENSG00000134057,ENSG00000135476,ENSG00000112742,ENSG00000040275,ENSG00000138778,ENSG00000156970,ENSG00000144635,ENSG00000119408,ENSG00000175643,ENSG00000013810,ENSG00000164109,ENSG00000122952,ENSG00000080986,ENSG00000153107…	MAD2L2,CDC20,CENPF,BUB1,ANAPC1,HECW2,DYNC1LI1,TACC3,CENPE,MAD2L1,TRIP13,CCNB1,CDC23,PTTG1,SPDL1,TTK,FBXO5,NSMCE2,NEK6,ZWINT,BUB3,ZW10,ESPL1,ANAPC7,PCID2,DLGAP5,BUB1B,RMI2,PLK1,LCMT1,CDT1,AURKB,CDC6,CDC27,ANAPC11,NDC80,UBE2C	1.29674874446389,1.34261851741193,1.309169196872,1.16381479232366,1.19337999426164,1.21070125508655,1.27233485689816,1.1585261141392,1.26454083425933,1.23995740978462,1.04078858928373,1.15355557143238,1.15703782119384,1.26060317534669,1.13354504892918,1.25949533251582,1.1754707117697,1.04217279080428,1.10238457510175,1.09075557047982,1.07006506801331,1.09836463932665,1.11815066720735,1.1920951721…	Cell division	0.528571428571429
Cell division	Positive	GO:0035987	endodermal cell differentiation	0.0106444035131101	45	ENSG00000161638,ENSG00000115414,ENSG00000130635,ENSG00000204262,ENSG00000114270,ENSG00000107984,ENSG00000149948,ENSG00000157227,ENSG00000142156,ENSG00000111799,ENSG00000122641,ENSG00000138448	ITGAV,COL5A2,FN1,COL7A1,COL12A1,INHBA,COL5A1,DKK1,ITGA5,HMGA2,MMP14,COL6A1	1.22074430432269,1.39487066741671,1.22353093794236,1.25027794723696,1.30507858796274,1.87702788823261,1.51182848296568,1.08029651814299,1.09296246199784,1.19082046755405,1.49990305044608,1.1130377707974	Other	0.266666666666667
Cell division	Positive	GO:0040001	establishment of mitotic spindle localization	0.0019362977602652	36	ENSG00000166851,ENSG00000072864,ENSG00000115163,ENSG00000186193,ENSG00000135476,ENSG00000007372,ENSG00000150093,ENSG00000040275,ENSG00000088833,ENSG00000166579,ENSG00000164109,ENSG00000204843,ENSG00000080986,ENSG00000152661,ENSG00000086827,ENSG00000121957,ENSG00000074054,ENSG00000108424,ENSG00000197386,ENSG00000137804,ENSG00000107949	GPSM2,CENPA,DCTN1,CLASP1,HTT,MAD2L1,SPDL1,GJA1,SAPCD2,ITGB1,BCCIP,PAX6,ZW10,ESPL1,NUSAP1,NDE1,PLK1,NDEL1,KPNB1,NDC80,NSFL1C	1.16381479232366,1.12415702267421,1.3408511950014,1.19052214070452,1.15703782119384,2.11842108540119,1.07706363738022,1.13354504892918,1.05669001590196,1.08487294667317,1.09836463932665,1.04249681874765,1.19209517216059,1.04158579365585,1.02186616269898,1.05874417601181,1.009447766615,1.03317221235633,1.02130886934584,1.11258151298214,1.03894382103797	Cell division	0.583333333333333
Cell division	Positive	GO:0043687	post-translational protein modification	0.00431607856668447	362	ENSG00000115414,ENSG00000128595,ENSG00000117385,ENSG00000158290,ENSG00000162063,ENSG00000156804,ENSG00000163430,ENSG00000113739,ENSG00000170558,ENSG00000166147,ENSG00000155034,ENSG00000115363,ENSG00000136026,ENSG00000173692,ENSG00000100097,ENSG00000068878,ENSG00000065802,ENSG00000176871,ENSG00000049449,ENSG00000172037,ENSG00000136982,ENSG00000038427,ENSG00000111652,ENSG00000135862,ENSG00000116260…	MXRA8,PSMB2,P3H1,LRRC41,PCSK9,ASB17,PSMD4,PSMB4,QSOX1,LAMC1,DTL,CHML,MATN3,LTBP1,PSME4,FBXO41,EVA1A,TGOLN2,TTL,PSMD14,FN1,PSMD1,COPS7B,ASB18,COPS8,ASB1,CRTAP,LAMB2,PSMD6,FSTL1,SPSB4,PSMD2,UBXN7,MELTF,KLHL5,IGFBP7,AFP,DMP1,MEPE,SPP1,FBXO4,ERCC8,VCAN,STC2,CUL7,ATG5,FUCA2,FBXO30,TULP4,PSMB1,FAM20C,WIPI2,FBXL18,IGFBP1,IGFBP3,FBXL13,LAMB1,CALU,ESCO2,SDC2,DCAF13,DSCC1,FBXO32,DCAF10,GOLM1,PSMB7,ASB6,FBX…	1.39487066741671,1.13360392560343,1.14492299299996,1.09184206961493,1.16011693139124,1.17135767457922,1.20041500333809,1.37365443878162,1.33595353802767,1.21961963159766,1.10809047327378,1.25339059854489,1.06904140620005,1.04359058127636,1.1359221066821,1.06304138734595,1.05504666356549,1.06659215797911,1.07804571439546,1.07309469002087,1.10716817484841,1.21657280419907,1.03064089652914,1.0773611…	Other	0.320441988950276
Cell division	Positive	GO:0044257	cellular protein catabolic process	0.00512337869561342	813	ENSG00000108854,ENSG00000140682,ENSG00000117399,ENSG00000158290,ENSG00000162063,ENSG00000175063,ENSG00000166851,ENSG00000096384,ENSG00000146535,ENSG00000204619,ENSG00000185104,ENSG00000131238,ENSG00000103429,ENSG00000164611,ENSG00000087586,ENSG00000155034,ENSG00000006125,ENSG00000178999,ENSG00000077721,ENSG00000110171,ENSG00000160803,ENSG00000147065,ENSG00000118369,ENSG00000173692,ENSG00000167977…	DVL1,PSMB2,PPT1,CDC20,HECTD3,FAF1,PCSK9,OTUD7B,PSMD4,PSMB4,GBA,UBQLN4,KIF14,YOD1,DTL,RNF187,RNF144A,PSME4,AUP1,ANAPC1,PSMD14,FAP,HECW2,DNAJB2,PSMD1,UBE2E1,FBXL2,CTNNB1,PTPN23,SMARCC1,ARIH2,USP4,GPX1,BAP1,PSMD6,PCNP,SPSB4,PSMD2,FBXO45,UCHL1,MAD2L1,BBS7,ADAMTS12,FBXO4,PLK2,ERCC8,SGTB,CCNB1,ENC1,CDC23,PTTG1,SQSTM1,MAPK9,PPP1R11,BAG6,RNF8,TREM2,CUL7,HSP90AB1,BAG2,UBE3D,AFG1L,FBXO5,PSMB1,GNA12,FBXL18,…	1.13993671960723,1.26609071663813,1.29674874446389,1.09184206961493,1.16011693139124,1.309169196872,1.16381479232366,1.06334784731806,1.07803854277139,1.06080167117741,1.09797169076471,1.0528322594916,1.06460432733009,1.19337999426164,1.20739119387751,1.10809047327378,1.04342326448761,1.21070125508655,1.15535749808022,1.07446186453348,1.07044648362807,1.043019651933,1.10050752989786,1.04359058127…	Other	0.268142681426814
Cell division	Positive	GO:0044784	metaphase/anaphase transition of cell cycle	0.00761305217008983	64	ENSG00000117399,ENSG00000071539,ENSG00000175063,ENSG00000166851,ENSG00000178999,ENSG00000117724,ENSG00000167513,ENSG00000126787,ENSG00000169679,ENSG00000154473,ENSG00000134057,ENSG00000135476,ENSG00000112742,ENSG00000040275,ENSG00000138778,ENSG00000156970,ENSG00000144635,ENSG00000119408,ENSG00000013810,ENSG00000164109,ENSG00000122952,ENSG00000080986,ENSG00000153107,ENSG00000086827,ENSG00000205629…	MAD2L2,CDC20,CENPF,BUB1,ANAPC1,HECW2,DYNC1LI1,TACC3,CENPE,MAD2L1,TRIP13,CCNB1,CDC23,SPDL1,TTK,FBXO5,NSMCE2,NEK6,ZWINT,BUB3,ZW10,ESPL1,ANAPC7,PCID2,DLGAP5,BUB1B,PLK1,LCMT1,CDT1,AURKB,CDC6,CDC27,ANAPC11,NDC80,UBE2C	1.29674874446389,1.34261851741193,1.309169196872,1.16381479232366,1.21070125508655,1.27233485689816,1.1585261141392,1.26454083425933,1.23995740978462,1.04078858928373,1.15355557143238,1.15703782119384,1.26060317534669,1.13354504892918,1.25949533251582,1.1754707117697,1.04217279080428,1.10238457510175,1.07006506801331,1.09836463932665,1.11815066720735,1.19209517216059,1.02488220330144,1.0218661626…	Cell division	0.546875
Cell division	Positive	GO:0045839	negative regulation of mitotic nuclear division	0.0253374142779331	48	ENSG00000117399,ENSG00000071539,ENSG00000166851,ENSG00000178999,ENSG00000149554,ENSG00000117724,ENSG00000167513,ENSG00000169679,ENSG00000154473,ENSG00000134057,ENSG00000112742,ENSG00000040275,ENSG00000172113,ENSG00000156970,ENSG00000144635,ENSG00000164109,ENSG00000122952,ENSG00000080986,ENSG00000086827,ENSG00000205629,ENSG00000112029,ENSG00000172167	CDC20,CENPF,BUB1,DYNC1LI1,NME6,MAD2L1,TRIP13,CCNB1,SPDL1,TTK,FBXO5,MTBP,ZWINT,BUB3,ZW10,CHEK1,BUB1B,PLK1,LCMT1,CDT1,AURKB,NDC80	1.29674874446389,1.34261851741193,1.16381479232366,1.21070125508655,1.16919321051401,1.27233485689816,1.1585261141392,1.23995740978462,1.04078858928373,1.15355557143238,1.26060317534669,1.13354504892918,1.04116502529571,1.1754707117697,1.04217279080428,1.09836463932665,1.11815066720735,1.19209517216059,1.02186616269898,1.07101899930356,1.09869974235575,1.09750510387101	Cell division	0.458333333333333
Cell division	Positive	GO:0048002	antigen processing and presentation of peptide antigen	0.000228493139034686	192	ENSG00000084731,ENSG00000090889,ENSG00000142945,ENSG00000161800,ENSG00000006125,ENSG00000173692,ENSG00000068878,ENSG00000137807,ENSG00000138160,ENSG00000174996,ENSG00000157020,ENSG00000159352,ENSG00000226650,ENSG00000138448,ENSG00000175166,ENSG00000141367,ENSG00000185627,ENSG00000163808,ENSG00000163636,ENSG00000108344,ENSG00000101182,ENSG00000108671,ENSG00000138778,ENSG00000101350,ENSG00000165916…	VAMP3,CAPZB,PSMB2,KIF2C,PSMD4,PSMB4,NCF2,ARF1,KIF3C,PSME4,DCTN1,PSMD14,DYNC1I2,ITGAV,SLC11A1,PSMD1,SEC13,DYNC1LI1,KIF15,PSMD6,ITGB5,PSMD2,SEC31A,CENPE,KIF2A,KIF4B,TREM2,PSMB1,AP1S1,PSMB7,KIF11,ACTR1A,PSMD13,CTSD,PSMA1,KIF18A,PSMC3,KLC2,RACGAP1,DCTN2,KIF5A,DYNLL1,PSMA6,DYNC1H1,KLC1,KIF23,DCTN5,PSMD7,PSMB6,PSMD11,AP2B1,PSMB3,PSMD3,PSME3,CLTC,CALR,AP1M1,PSMD8,PSMC4,AP2S1,AP2A1,KIF3B,PSMA7,KIF4A,BCAP…	1.20596310031826,1.36531634219232,1.30966513677986,1.14395067024252,1.04342326448761,1.04359058127636,1.06304138734595,1.23530137894864,1.21696140436177,1.08132669918525,1.05946908380633,1.04615601402424,1.38196825323445,1.1130377707974,1.04786828527936,1.03651892525105,1.04958684908317,1.20837602721703,1.03962062434556,1.03332460213317,1.03997098909097,1.03850338059799,1.25949533251582,1.0224318…	Other	0.34375
Cell division	Positive	GO:0048667	cell morphogenesis involved in neuron differentiation	0.000909994265636149	602	ENSG00000168621,ENSG00000115414,ENSG00000170921,ENSG00000196923,ENSG00000113758,ENSG00000115310,ENSG00000110888,ENSG00000035403,ENSG00000038382,ENSG00000096384,ENSG00000118257,ENSG00000170017,ENSG00000116641,ENSG00000170558,ENSG00000003393,ENSG00000168779,ENSG00000203879,ENSG00000154380,ENSG00000114554,ENSG00000067560,ENSG00000004399,ENSG00000130827,ENSG00000137285,ENSG00000118263,ENSG00000069869…	STMN1,MACF1,ARTN,ELAVL4,LRP8,DOCK7,NOTCH2,SHC1,EFNA3,TRIM46,LAMC2,ENAH,RTN4,TLX2,TTL,CHN1,ALS2,ABI2,RAPH1,NRP2,KLF7,FN1,GBX2,GPC1,STK25,LAMB2,RHOA,TWF2,ROBO1,ALCAM,PLXNA1,PLXND1,SHOX2,FBXO45,PAK2,CRMP1,UCHL1,NKX6-1,PALLD,TRIO,SLC1A3,GDNF,MAP1B,FOXD1,CDKL3,DBN1,PDLIM7,TUBB2B,DCDC2,FLOT1,SYNGAP1,PTK7,HSP90AB1,POU3F2,TIAM2,RAC1,HECW1,GRB10,LIMK1,DLX5,EPHB4,FEZF1,LZTS1,SDC2,SCRIB,ADAMTSL1,SHC3,TMEFF1…	2.41629897994611,1.39487066741671,1.16366742062798,1.22729834239634,1.16799505954204,1.09086857726286,1.09761762276477,1.12517229113945,1.14407862730284,1.06334784731806,1.20099155541524,1.22405104773413,1.11589971458722,1.33595353802767,1.06521928009158,1.61645337164407,1.06458611650156,1.13845216879752,1.10432609704988,1.05556468098741,1.09658934703758,1.08288765277919,1.22013843692672,1.119235…	Other	0.207641196013289
Cell division	Positive	GO:0048812	neuron projection morphogenesis	0.00238383950049504	664	ENSG00000168621,ENSG00000115414,ENSG00000170921,ENSG00000196923,ENSG00000113758,ENSG00000115310,ENSG00000110888,ENSG00000035403,ENSG00000038382,ENSG00000096384,ENSG00000118257,ENSG00000170017,ENSG00000116641,ENSG00000170558,ENSG00000003393,ENSG00000168779,ENSG00000087586,ENSG00000203879,ENSG00000154380,ENSG00000114554,ENSG00000067560,ENSG00000004399,ENSG00000130827,ENSG00000137285,ENSG00000118263…	STMN1,MACF1,ARTN,ELAVL4,LRP8,DOCK7,NOTCH2,SHC1,EFNA3,TRIM46,LAMC2,ENAH,RTN4,TLX2,MAP4K4,TTL,CHN1,ALS2,ABI2,RAPH1,NRP2,KLF7,FN1,GBX2,GPC1,STK25,CTNNB1,LAMB2,RHOA,TWF2,ROBO1,ALCAM,PLXNA1,PLXND1,SHOX2,FBXO45,PAK2,CRMP1,UCHL1,NKX6-1,PALLD,TRIO,GDNF,MAP1B,FOXD1,CDKL3,DBN1,PDLIM7,TUBB2B,DCDC2,FLOT1,SYNGAP1,PTK7,HSP90AB1,POU3F2,WASF1,GJA1,TIAM2,RAC1,HECW1,GRB10,LIMK1,DLX5,SMURF1,EPHB4,FEZF1,LZTS1,SDC2,A…	2.41629897994611,1.39487066741671,1.16366742062798,1.22729834239634,1.16799505954204,1.09086857726286,1.09761762276477,1.12517229113945,1.14407862730284,1.06334784731806,1.20099155541524,1.22405104773413,1.11589971458722,1.33595353802767,1.06521928009158,1.61645337164407,1.20739119387751,1.06458611650156,1.13845216879752,1.10432609704988,1.05556468098741,1.09658934703758,1.08288765277919,1.220138…	Other	0.203313253012048
Cell division	Positive	GO:0048858	cell projection morphogenesis	0.000895725049989109	682	ENSG00000168621,ENSG00000115414,ENSG00000170921,ENSG00000110880,ENSG00000196923,ENSG00000113758,ENSG00000115310,ENSG00000110888,ENSG00000035403,ENSG00000038382,ENSG00000096384,ENSG00000118257,ENSG00000170017,ENSG00000116641,ENSG00000170558,ENSG00000003393,ENSG00000168779,ENSG00000087586,ENSG00000203879,ENSG00000154380,ENSG00000114554,ENSG00000067560,ENSG00000004399,ENSG00000130827,ENSG00000137285…	STMN1,WASF2,MACF1,ARTN,ELAVL4,LRP8,DOCK7,NOTCH2,SHC1,EFNA3,TRIM46,LAMC2,ENAH,RTN4,TLX2,MAP4K4,TTL,CHN1,ALS2,ABI2,RAPH1,NRP2,KLF7,FN1,GBX2,GPC1,STK25,CTNNB1,LAMB2,RHOA,TWF2,ROBO1,ALCAM,PLXNA1,PLXND1,SHOX2,FBXO45,PAK2,CRMP1,UCHL1,NKX6-1,PALLD,TRIO,GDNF,MAP1B,FOXD1,CDKL3,DBN1,PDLIM7,TUBB2B,DCDC2,FLOT1,SYNGAP1,PTK7,HSP90AB1,POU3F2,WASF1,GJA1,TIAM2,RAC1,HECW1,GRB10,LIMK1,DLX5,SMURF1,EPHB4,FEZF1,LZTS1,…	2.41629897994611,1.39487066741671,1.16366742062798,1.11373617229596,1.22729834239634,1.16799505954204,1.09086857726286,1.09761762276477,1.12517229113945,1.14407862730284,1.06334784731806,1.20099155541524,1.22405104773413,1.11589971458722,1.33595353802767,1.06521928009158,1.61645337164407,1.20739119387751,1.06458611650156,1.13845216879752,1.10432609704988,1.05556468098741,1.09658934703758,1.082887…	Other	0.203812316715543
Cell division	Positive	GO:0050000	chromosome localization	0.00915683249743193	84	ENSG00000134222,ENSG00000142945,ENSG00000072864,ENSG00000237649,ENSG00000143228,ENSG00000178999,ENSG00000134690,ENSG00000076382,ENSG00000117724,ENSG00000167513,ENSG00000126787,ENSG00000118193,ENSG00000134057,ENSG00000040275,ENSG00000149503,ENSG00000138778,ENSG00000175203,ENSG00000166579,ENSG00000213024,ENSG00000101447,ENSG00000031691,ENSG00000197102,ENSG00000179041,ENSG00000164828,ENSG00000080986…	CDCA8,KIF2C,PSRC1,LMNA,NUF2,KIF14,CENPF,TTL,CENPE,CCNB1,SPDL1,KIFC1,CENPQ,SUN1,RRS1,INCENP,CDCA5,ZW10,DCTN2,DLGAP5,DYNC1H1,NDE1,CDT1,AURKB,NDEL1,SPAG5,NDC80,NUP62,FAM83D	1.25044084008291,1.30966513677986,1.12415702267421,1.1942010689621,1.30593737081541,1.21070125508655,1.221117875051,1.11517957421163,1.27233485689816,1.1585261141392,1.26454083425933,1.38069284225614,1.15355557143238,1.13354504892918,1.10782690745068,1.25949533251582,1.02803377648163,1.08487294667317,1.03366710348706,1.34447621566169,1.12199779043294,1.04845447604599,1.03712823540676,1.0471312197…	Cell division	0.345238095238095
Cell division	Positive	GO:0051293	establishment of spindle localization	0.0018341725513155	51	ENSG00000047849,ENSG00000166851,ENSG00000072864,ENSG00000115163,ENSG00000100345,ENSG00000186193,ENSG00000172757,ENSG00000135476,ENSG00000007372,ENSG00000150093,ENSG00000040275,ENSG00000088833,ENSG00000166579,ENSG00000164109,ENSG00000131899,ENSG00000197102,ENSG00000204843,ENSG00000080986,ENSG00000152661,ENSG00000086827,ENSG00000121957,ENSG00000074054,ENSG00000108424,ENSG00000134278,ENSG00000197386…	GPSM2,CENPA,DCTN1,CLASP1,MAP4,HTT,MAD2L1,SPDL1,GJA1,SAPCD2,ITGB1,PAX6,CFL1,ZW10,ESPL1,DYNC1H1,NUSAP1,NDE1,PLK1,NDEL1,LLGL1,KPNB1,NDC80,SPIRE1,NSFL1C,MYH9	1.07458376414157,1.16381479232366,1.12415702267421,1.3408511950014,1.10752058087401,1.19052214070452,1.05620113460367,1.15703782119384,2.11842108540119,1.07706363738022,1.13354504892918,1.05669001590196,1.08487294667317,1.09836463932665,1.04469312671489,1.04845447604599,1.04249681874765,1.19209517216059,1.04158579365585,1.02186616269898,1.05874417601181,1.009447766615,1.03317221235633,1.062414277…	Cell division	0.509803921568627
Cell division	Positive	GO:0051294	establishment of spindle orientation	0.00785637920653155	36	ENSG00000047849,ENSG00000166851,ENSG00000072864,ENSG00000115163,ENSG00000186193,ENSG00000007372,ENSG00000150093,ENSG00000040275,ENSG00000088833,ENSG00000166579,ENSG00000164109,ENSG00000131899,ENSG00000204843,ENSG00000080986,ENSG00000152661,ENSG00000086827,ENSG00000121957	GPSM2,CENPA,DCTN1,MAP4,MAD2L1,SPDL1,GJA1,SAPCD2,ITGB1,PAX6,ZW10,NDE1,PLK1,NDEL1,LLGL1,NDC80,NSFL1C	1.07458376414157,1.16381479232366,1.12415702267421,1.3408511950014,1.19052214070452,2.11842108540119,1.07706363738022,1.13354504892918,1.05669001590196,1.08487294667317,1.09836463932665,1.04469312671489,1.04249681874765,1.19209517216059,1.04158579365585,1.02186616269898,1.05874417601181	Cell division	0.472222222222222
Cell division	Positive	GO:0051303	establishment of chromosome localization	0.0117295053402299	82	ENSG00000134222,ENSG00000142945,ENSG00000072864,ENSG00000237649,ENSG00000143228,ENSG00000178999,ENSG00000134690,ENSG00000076382,ENSG00000117724,ENSG00000167513,ENSG00000126787,ENSG00000118193,ENSG00000134057,ENSG00000040275,ENSG00000149503,ENSG00000138778,ENSG00000175203,ENSG00000166579,ENSG00000213024,ENSG00000101447,ENSG00000031691,ENSG00000197102,ENSG00000179041,ENSG00000164828,ENSG00000080986	CDCA8,KIF2C,PSRC1,NUF2,KIF14,CENPF,CENPE,CCNB1,SPDL1,KIFC1,CENPQ,SUN1,RRS1,INCENP,DCTN2,DLGAP5,DYNC1H1,NDE1,CDT1,AURKB,NDEL1,SPAG5,NDC80,NUP62,FAM83D	1.25044084008291,1.30966513677986,1.12415702267421,1.1942010689621,1.30593737081541,1.21070125508655,1.221117875051,1.11517957421163,1.27233485689816,1.1585261141392,1.26454083425933,1.38069284225614,1.15355557143238,1.13354504892918,1.10782690745068,1.25949533251582,1.02803377648163,1.08487294667317,1.03366710348706,1.34447621566169,1.12199779043294,1.04845447604599,1.03712823540676,1.0471312197…	Cell division	0.304878048780488
Cell division	Positive	GO:0051304	chromosome separation	0.00198054997938131	96	ENSG00000117399,ENSG00000071539,ENSG00000175063,ENSG00000166851,ENSG00000164611,ENSG00000178999,ENSG00000154920,ENSG00000117724,ENSG00000010292,ENSG00000167513,ENSG00000126787,ENSG00000169679,ENSG00000154473,ENSG00000101266,ENSG00000134057,ENSG00000135476,ENSG00000131747,ENSG00000112742,ENSG00000040275,ENSG00000188827,ENSG00000177302,ENSG00000138778,ENSG00000156970,ENSG00000144635,ENSG00000119408…	MAD2L2,CDC20,CENPF,BUB1,ANAPC1,HECW2,DYNC1LI1,TACC3,CENPE,MAD2L1,TRIP13,CCNB1,CDC23,PTTG1,SPDL1,TTK,FBXO5,NSMCE2,SHOC1,NEK6,ZWINT,BUB3,ZW10,NCAPD3,NCAPD2,ESPL1,ANAPC7,PCID2,DLGAP5,BUB1B,SLX4,PLK1,LCMT1,CSNK2A2,CDT1,AURKB,TOP3A,CDC6,TOP2A,CDC27,EME1,ANAPC11,NDC80,CSNK2A1,UBE2C,TEX11	1.29674874446389,1.34261851741193,1.309169196872,1.16381479232366,1.19337999426164,1.21070125508655,1.15423344061994,1.27233485689816,1.0443225208302,1.1585261141392,1.26454083425933,1.23995740978462,1.04078858928373,1.03350793407218,1.15355557143238,1.15703782119384,1.21348583168972,1.26060317534669,1.13354504892918,1.04548517300763,1.05834322274287,1.25949533251582,1.1754707117697,1.04217279080…	Cell division	0.479166666666667
Cell division	Positive	GO:0051306	mitotic sister chromatid separation	0.00330217967092977	65	ENSG00000117399,ENSG00000071539,ENSG00000175063,ENSG00000166851,ENSG00000164611,ENSG00000178999,ENSG00000117724,ENSG00000167513,ENSG00000126787,ENSG00000169679,ENSG00000154473,ENSG00000134057,ENSG00000135476,ENSG00000112742,ENSG00000040275,ENSG00000138778,ENSG00000156970,ENSG00000144635,ENSG00000119408,ENSG00000013810,ENSG00000164109,ENSG00000122952,ENSG00000080986,ENSG00000153107,ENSG00000086827…	MAD2L2,CDC20,CENPF,BUB1,ANAPC1,HECW2,DYNC1LI1,TACC3,CENPE,MAD2L1,TRIP13,CCNB1,CDC23,PTTG1,SPDL1,TTK,FBXO5,NSMCE2,NEK6,ZWINT,BUB3,ZW10,ESPL1,ANAPC7,PCID2,DLGAP5,BUB1B,PLK1,LCMT1,CDT1,AURKB,CDC6,CDC27,ANAPC11,NDC80,UBE2C	1.29674874446389,1.34261851741193,1.309169196872,1.16381479232366,1.19337999426164,1.21070125508655,1.27233485689816,1.1585261141392,1.26454083425933,1.23995740978462,1.04078858928373,1.15355557143238,1.15703782119384,1.26060317534669,1.13354504892918,1.25949533251582,1.1754707117697,1.04217279080428,1.10238457510175,1.07006506801331,1.09836463932665,1.11815066720735,1.19209517216059,1.0248822033…	Cell division	0.553846153846154
Cell division	Positive	GO:0051653	spindle localization	0.00479163245821724	56	ENSG00000047849,ENSG00000166851,ENSG00000072864,ENSG00000115163,ENSG00000100345,ENSG00000186193,ENSG00000172757,ENSG00000135476,ENSG00000007372,ENSG00000150093,ENSG00000040275,ENSG00000088833,ENSG00000166579,ENSG00000164109,ENSG00000131899,ENSG00000197102,ENSG00000204843,ENSG00000080986,ENSG00000152661,ENSG00000086827,ENSG00000121957,ENSG00000074054,ENSG00000108424,ENSG00000134278,ENSG00000197386…	GPSM2,CENPA,DCTN1,CLASP1,MAP4,HTT,MAD2L1,SPDL1,GJA1,SAPCD2,ITGB1,PAX6,CFL1,ZW10,ESPL1,DYNC1H1,NUSAP1,NDE1,PLK1,NDEL1,LLGL1,KPNB1,NDC80,SPIRE1,NSFL1C,MYH9	1.07458376414157,1.16381479232366,1.12415702267421,1.3408511950014,1.10752058087401,1.19052214070452,1.05620113460367,1.15703782119384,2.11842108540119,1.07706363738022,1.13354504892918,1.05669001590196,1.08487294667317,1.09836463932665,1.04469312671489,1.04845447604599,1.04249681874765,1.19209517216059,1.04158579365585,1.02186616269898,1.05874417601181,1.009447766615,1.03317221235633,1.062414277…	Cell division	0.464285714285714
Cell division	Positive	GO:0051784	negative regulation of nuclear division	0.0163350040515958	55	ENSG00000117399,ENSG00000071539,ENSG00000166851,ENSG00000178999,ENSG00000149554,ENSG00000117724,ENSG00000113456,ENSG00000167513,ENSG00000169679,ENSG00000154473,ENSG00000134057,ENSG00000112742,ENSG00000040275,ENSG00000172113,ENSG00000156970,ENSG00000156509,ENSG00000144635,ENSG00000164109,ENSG00000122952	CDC20,CENPF,BUB1,DYNC1LI1,NME6,MAD2L1,TRIP13,RAD1,CCNB1,SPDL1,TTK,FBXO43,ZWINT,BUB3,CHEK1,BUB1B,PLK1,CDT1,AURKB	1.29674874446389,1.34261851741193,1.16381479232366,1.21070125508655,1.16919321051401,1.27233485689816,1.05923387603881,1.1585261141392,1.23995740978462,1.04078858928373,1.15355557143238,1.26060317534669,1.13354504892918,1.04116502529571,1.1754707117697,1.21487775835303,1.04217279080428,1.09836463932665,1.11815066720735	Cell division	0.345454545454545
Cell division	Positive	GO:0060071	Wnt signaling pathway, planar cell polarity pathway	0.000640383389051665	110	ENSG00000108854,ENSG00000180340,ENSG00000107984,ENSG00000006125,ENSG00000067560,ENSG00000173692,ENSG00000164932,ENSG00000068878,ENSG00000183098,ENSG00000136238,ENSG00000159352,ENSG00000173218,ENSG00000175166,ENSG00000141367,ENSG00000185627,ENSG00000008300,ENSG00000163636,ENSG00000108344,ENSG00000101182,ENSG00000108671,ENSG00000165916,ENSG00000115233,ENSG00000112655,ENSG00000099341,ENSG00000142632…	ARHGEF19,VANGL1,PSMD4,PSME4,PSMD14,PSMD1,CELSR3,RHOA,PSMD6,PSMD2,PTK7,RAC1,SMURF1,CTHRC1,DKK1,PSMD13,PSMC3,GPC6,PSMD11,AP2B1,PSMD3,FZD2,CLTC,SMURF2,PSMD8,PSMC4,AP2A1,PSMA7	1.13993671960723,1.18378759201302,1.87702788823261,1.04342326448761,1.05556468098741,1.04359058127636,1.20010574738693,1.06304138734595,1.30127116367304,1.03218865420675,1.04615601402424,1.04415636340537,1.04786828527936,1.03651892525105,1.04958684908317,1.16347369154724,1.03962062434556,1.03332460213317,1.03997098909097,1.03850338059799,1.02670132084306,1.05205901396576,1.03978275025187,1.039121…	Invasion	0.254545454545455
Cell division	Positive	GO:0060341	regulation of cellular localization	4.93845218288492e-05	851	ENSG00000135362,ENSG00000196924,ENSG00000135631,ENSG00000115310,ENSG00000150753,ENSG00000166851,ENSG00000096384,ENSG00000170558,ENSG00000203879,ENSG00000112033,ENSG00000186193,ENSG00000006125,ENSG00000178999,ENSG00000089685,ENSG00000164362,ENSG00000147065,ENSG00000118263,ENSG00000171206,ENSG00000105329,ENSG00000069869,ENSG00000124571,ENSG00000063660,ENSG00000157227,ENSG00000075218,ENSG00000168502…	CAMK2N1,KDM1A,GPSM2,PDZK1,OTUD7B,TRIM46,SYT11,LMNA,CCT3,SEC16B,KIAA1614,STX6,YOD1,NVL,ARF1,YWHAQ,RTN4,CCDC88A,CCT4,RAB11FIP5,CCT7,POLR1A,MAP4K4,TTL,KLF7,BARD1,TMBIM1,ACSL3,GPC1,STAC,CTNNB1,ARIH2,BAP1,GNL3,ECT2,SLC7A11,CEP72,TERT,ICE1,NSUN2,ATPSCKMT,CCT5,FBXO4,MAP1B,F2R,CTNNA1,HDAC3,YIPF5,ABLIM3,RBM22,SQSTM1,ILRUN,PPARD,MAPK14,TREM2,BYSL,XPO5,VEGFA,HSP90AB1,CENPQ,RAB23,BVES,ATG5,GOPC,NUS1,TCP1,MIC…	1.31188752504704,1.10448460027636,1.13496680706544,1.09086857726286,1.09053858349864,1.16381479232366,1.06334784731806,1.33595353802767,1.06458611650156,1.0651938098528,1.19052214070452,1.04342326448761,1.21070125508655,1.22627352686375,1.42440172546925,1.043019651933,1.11923545746506,1.07836292322309,1.09699663269596,1.10823428914502,1.05446359231291,1.10112287711956,1.08029651814299,1.254401453…	Other	0.230317273795535
Cell division	Positive	GO:0061615	glycolytic process through fructose-6-phosphate	0.000814537535004587	29	ENSG00000067225,ENSG00000156515,ENSG00000111640,ENSG00000102144,ENSG00000172331,ENSG00000111674,ENSG00000111669,ENSG00000067057,ENSG00000108479,ENSG00000074800,ENSG00000165434,ENSG00000105220,ENSG00000171314,ENSG00000164916,ENSG00000141959,ENSG00000149925	ENO1,FOXK1,BPGM,PFKP,HK1,PGAM1,PGM2L1,GAPDH,TPI1,ENO2,PKM,ALDOA,GALK1,GPI,PFKL,PGK1	1.09175342024215,1.13924962143605,1.10556592669692,1.07957760741365,1.11581302929537,1.18273511098367,1.10239015225472,1.14422043693784,1.0937938762365,1.05021799680859,1.13967018458586,1.05771374733263,1.04043616943647,1.04945064949989,1.04673932315978,1.06464395288846	Other	0.551724137931034
Cell division	Positive	GO:0061620	glycolytic process through glucose-6-phosphate	0.000349721711717235	28	ENSG00000067225,ENSG00000156515,ENSG00000111640,ENSG00000102144,ENSG00000172331,ENSG00000111674,ENSG00000111669,ENSG00000067057,ENSG00000108479,ENSG00000074800,ENSG00000165434,ENSG00000105220,ENSG00000171314,ENSG00000164916,ENSG00000141959,ENSG00000149925	ENO1,FOXK1,BPGM,PFKP,HK1,PGAM1,PGM2L1,GAPDH,TPI1,ENO2,PKM,ALDOA,GALK1,GPI,PFKL,PGK1	1.09175342024215,1.13924962143605,1.10556592669692,1.07957760741365,1.11581302929537,1.18273511098367,1.10239015225472,1.14422043693784,1.0937938762365,1.05021799680859,1.13967018458586,1.05771374733263,1.04043616943647,1.04945064949989,1.04673932315978,1.06464395288846	Other	0.571428571428571
Cell division	Positive	GO:0070507	regulation of microtubule cytoskeleton organization	0.000974246947511854	145	ENSG00000134222,ENSG00000088325,ENSG00000166851,ENSG00000116584,ENSG00000175216,ENSG00000067560,ENSG00000165480,ENSG00000076382,ENSG00000150764,ENSG00000166503,ENSG00000115266,ENSG00000136238,ENSG00000213465,ENSG00000101146,ENSG00000141367,ENSG00000151746,ENSG00000165175,ENSG00000166963,ENSG00000185340,ENSG00000185133,ENSG00000152503,ENSG00000117632,ENSG00000008710,ENSG00000185963,ENSG00000013810…	STMN1,RCC1,GPSM2,PSRC1,PDE4DIP,ARHGEF2,CCSAP,TRIM54,DCTN1,CLASP1,RHOA,RASSF1,PHLDB2,TACC3,SLAIN2,MAP1B,TRIM36,ATAT1,RAC1,BICD2,KIF18A,CKAP5,ARL2,MAP6,PAK1,DIXDC1,PHLDB1,FKBP4,BICD1,SKA3,BORA,DYNC1H1,MAP1A,HDGFL3,PKD1,BMERB1,PLK1,SPAG5,CLTC,TBCD,SKA1,APC2,CLIP3,NUP62,TPX2,MAPRE1,RAE1,GAS2L1,INPP5J,MID1IP1	1.25044084008291,1.31054927944819,1.16381479232366,1.0763599844667,1.06170828903353,1.05556468098741,1.25606026326644,1.11517957421163,1.1261369707167,1.06082197333122,1.17825914771566,1.03218865420675,1.10355248917151,1.04789148881083,1.03651892525105,1.08171327606578,1.07077716997519,1.11735359546655,1.0563679082041,1.27537245651707,1.16917572250456,1.0587680704074,1.0735377918797,1.04837125199…	Other	0.344827586206897
Cell division	Positive	GO:0072331	signal transduction by p53 class mediator	0.00187744213697071	268	ENSG00000131791,ENSG00000196591,ENSG00000088325,ENSG00000149136,ENSG00000165891,ENSG00000087586,ENSG00000090097,ENSG00000178999,ENSG00000111206,ENSG00000197498,ENSG00000149554,ENSG00000075218,ENSG00000012048,ENSG00000158402,ENSG00000148677,ENSG00000113456,ENSG00000174371,ENSG00000170312,ENSG00000111845,ENSG00000101266,ENSG00000134057,ENSG00000132646,ENSG00000142453,ENSG00000019549,ENSG00000144580…	KDM1A,PRKAB2,PHLDA3,EXO1,CNOT11,BARD1,CNOT9,BOK,PCBP4,RFC4,RAD1,PLK2,CCNB1,CDC25C,EEF1E1,PAK1IP1,BAG6,CSNK2B,EHMT2,TAF11,MAPK14,RPF2,HDAC2,PERP,TBP,TWIST1,RFC2,TAF6,CASP2,SNAI2,RRS1,BOP1,CDK1,DDIT4,ANKRD1,RRP8,TAF10,CD44,SSRP1,TMEM109,USP28,CHEK1,FOXM1,NOP2,CHD4,DYRK2,E2F7,NUAK1,TRIAP1,KMT5A,AKT1,PML,BLM,TFAP4,RMI2,CSNK2A2,BANP,RPA1,AURKB,TOP3A,BRCA1,BRIP1,RBBP8,PMAIP1,CARM1,SPRED3,PPP1R13L,BCL2L…	1.12583561771032,1.08053355366386,1.31054927944819,1.03695546165363,1.41820831691356,1.20739119387751,1.12968412158174,1.21070125508655,1.1736762118342,1.03118448444454,1.16919321051401,1.25440145375165,1.14706639058518,1.27161587851249,2.69429158586072,1.05923387603881,1.1612589971361,1.24090450726998,1.05824309735133,1.03350793407218,1.15355557143238,1.04715613186197,1.10974723053695,1.15048495…	Other	0.294776119402985
Cell division	Positive	GO:0072395	signal transduction involved in cell cycle checkpoint	0.0186559068763503	78	ENSG00000166851,ENSG00000165891,ENSG00000087586,ENSG00000090097,ENSG00000149554,ENSG00000075218,ENSG00000012048,ENSG00000158402,ENSG00000170312,ENSG00000134057,ENSG00000143476,ENSG00000132646,ENSG00000142453,ENSG00000144580,ENSG00000170855,ENSG00000101412,ENSG00000174442	DTL,CNOT9,PCBP4,CCNB1,CDC25C,CDK1,CHEK1,E2F7,TRIAP1,ZWILCH,PLK1,BRCA1,CARM1,PCNA,E2F1,AURKA,GTSE1	1.16381479232366,1.41820831691356,1.20739119387751,1.12968412158174,1.16919321051401,1.25440145375165,1.14706639058518,1.27161587851249,1.24090450726998,1.15355557143238,1.19671318946961,1.04715613186197,1.10974723053695,1.02170483544644,1.04164752683149,1.10183403825046,1.09316570897381	Cell division	0.217948717948718
Cell division	Positive	GO:0090175	regulation of establishment of planar polarity	0.000383424496134508	114	ENSG00000108854,ENSG00000180340,ENSG00000186193,ENSG00000107984,ENSG00000006125,ENSG00000067560,ENSG00000173692,ENSG00000164932,ENSG00000068878,ENSG00000183098,ENSG00000136238,ENSG00000159352,ENSG00000173218,ENSG00000175166,ENSG00000141367,ENSG00000185627,ENSG00000008300,ENSG00000163636,ENSG00000108344,ENSG00000101182,ENSG00000108671,ENSG00000165916,ENSG00000115233,ENSG00000112655,ENSG00000099341…	ARHGEF19,VANGL1,PSMD4,PSME4,PSMD14,PSMD1,CELSR3,RHOA,PSMD6,PSMD2,PTK7,RAC1,SMURF1,CTHRC1,SAPCD2,DKK1,PSMD13,PSMC3,GPC6,PSMD11,AP2B1,PSMD3,FZD2,CLTC,SMURF2,PSMD8,PSMC4,AP2A1,PSMA7	1.13993671960723,1.18378759201302,1.19052214070452,1.87702788823261,1.04342326448761,1.05556468098741,1.04359058127636,1.20010574738693,1.06304138734595,1.30127116367304,1.03218865420675,1.04615601402424,1.04415636340537,1.04786828527936,1.03651892525105,1.04958684908317,1.16347369154724,1.03962062434556,1.03332460213317,1.03997098909097,1.03850338059799,1.02670132084306,1.05205901396576,1.039782…	Other	0.254385964912281
Cell division	Positive	GO:0097711	ciliary basal body-plasma membrane docking	0.00157512451671647	95	ENSG00000166851,ENSG00000072864,ENSG00000167552,ENSG00000175216,ENSG00000131462,ENSG00000196230,ENSG00000170312,ENSG00000121289,ENSG00000117650,ENSG00000213923,ENSG00000126001,ENSG00000106477,ENSG00000136811,ENSG00000105568,ENSG00000103995,ENSG00000144061,ENSG00000077380,ENSG00000175203,ENSG00000007047,ENSG00000101624,ENSG00000197102,ENSG00000142731,ENSG00000168014,ENSG00000204843,ENSG00000101367…	NEK2,ALMS1,DCTN1,NPHP1,CLASP1,DYNC1I2,TUBA4A,CC2D2A,PLK4,CEP72,TUBB,CEP41,ODF2,CDK1,ACTR1A,CKAP5,C2CD3,TUBA1A,DCTN2,CENPJ,DYNC1H1,CEP152,NDE1,PLK1,TUBG1,CEP131,CEP76,PRKACA,CEP89,MARK4,PPP2R1A,MAPRE1,CEP250,PCNT,CSNK1E	1.16381479232366,1.12415702267421,1.13740762215479,1.06170828903353,1.07185614519624,1.03499773056322,1.24090450726998,1.03709205780187,1.30247756913418,1.09191791053272,1.04490129616811,1.06751578465056,1.02567296025338,1.01320947400795,1.08496754371353,1.05320698634089,1.03023800401451,1.02803377648163,1.05172889933481,1.04572743499066,1.04845447604599,1.13390178209896,1.05907645826311,1.042496…	Other	0.368421052631579
Cell division	Positive	GO:0120039	plasma membrane bounded cell projection morphogenesis	0.00176769931379994	678	ENSG00000168621,ENSG00000115414,ENSG00000170921,ENSG00000110880,ENSG00000196923,ENSG00000113758,ENSG00000115310,ENSG00000110888,ENSG00000035403,ENSG00000038382,ENSG00000096384,ENSG00000118257,ENSG00000170017,ENSG00000116641,ENSG00000170558,ENSG00000003393,ENSG00000168779,ENSG00000087586,ENSG00000203879,ENSG00000154380,ENSG00000114554,ENSG00000067560,ENSG00000004399,ENSG00000130827,ENSG00000137285…	STMN1,WASF2,MACF1,ARTN,ELAVL4,LRP8,DOCK7,NOTCH2,SHC1,EFNA3,TRIM46,LAMC2,ENAH,RTN4,TLX2,MAP4K4,TTL,CHN1,ALS2,ABI2,RAPH1,NRP2,KLF7,FN1,GBX2,GPC1,STK25,CTNNB1,LAMB2,RHOA,TWF2,ROBO1,ALCAM,PLXNA1,PLXND1,SHOX2,FBXO45,PAK2,CRMP1,UCHL1,NKX6-1,PALLD,TRIO,GDNF,MAP1B,FOXD1,CDKL3,DBN1,PDLIM7,TUBB2B,DCDC2,FLOT1,SYNGAP1,PTK7,HSP90AB1,POU3F2,WASF1,GJA1,TIAM2,RAC1,HECW1,GRB10,LIMK1,DLX5,SMURF1,EPHB4,FEZF1,LZTS1,…	2.41629897994611,1.39487066741671,1.16366742062798,1.11373617229596,1.22729834239634,1.16799505954204,1.09086857726286,1.09761762276477,1.12517229113945,1.14407862730284,1.06334784731806,1.20099155541524,1.22405104773413,1.11589971458722,1.33595353802767,1.06521928009158,1.61645337164407,1.20739119387751,1.06458611650156,1.13845216879752,1.10432609704988,1.05556468098741,1.09658934703758,1.082887…	Other	0.20353982300885
Cell division	Positive	GO:0198738	cell-cell signaling by wnt	0.0104424588910185	531	ENSG00000102312,ENSG00000108854,ENSG00000140682,ENSG00000154124,ENSG00000110888,ENSG00000198768,ENSG00000180340,ENSG00000170558,ENSG00000107984,ENSG00000006125,ENSG00000067560,ENSG00000164362,ENSG00000173692,ENSG00000164932,ENSG00000150764,ENSG00000108821,ENSG00000068878,ENSG00000149782,ENSG00000155755,ENSG00000115266,ENSG00000183098,ENSG00000050165,ENSG00000101266,ENSG00000136238,ENSG00000159216…	GNB1,SKI,MAD2L2,ARHGEF19,PSMB2,MACF1,RNF220,VANGL1,PSMD4,PSMB4,PSME4,CCDC88A,TRABD2A,TCF7L1,PSMD14,TMEM237,PSMD1,RBMS3,LRRFIP2,CTNNB1,CELSR3,RHOA,PSMD6,RUVBL1,PPP2R3A,PSMD2,TERT,OTULIN,ISL1,DEPDC1B,NKX2-5,DCDC2,CSNK2B,MAPK14,PTK7,CD24,PSMB1,RAC1,HECW1,IGFBP1,GRB10,DLX5,SMURF1,CAV1,SNAI2,FZD6,CTHRC1,EXT1,CCN4,AGO2,JRK,PSMB7,GATA3,DKK1,LZTS2,PSMD13,ILK,DKK3,PSMA1,LGR4,PSMC3,DDB1,PLCB3,CCND1,TSKU,AM…	1.19791511743936,1.13993671960723,1.26609071663813,1.09777783345505,1.09761762276477,2.13589311217589,1.18378759201302,1.33595353802767,1.87702788823261,1.04342326448761,1.05556468098741,1.42440172546925,1.04359058127636,1.20010574738693,1.1261369707167,1.15647134160109,1.06304138734595,1.05956567557974,1.12093099781879,1.17825914771566,1.30127116367304,1.19309794033654,1.03350793407218,1.0321886…	Invasion	0.244821092278719
Cell division	Positive	GO:1900182	positive regulation of protein localization to nucleus	0.00209116046892278	90	ENSG00000196924,ENSG00000150753,ENSG00000166851,ENSG00000096384,ENSG00000164362,ENSG00000171206,ENSG00000105329,ENSG00000075218,ENSG00000065150,ENSG00000120438,ENSG00000170312,ENSG00000115484,ENSG00000163468,ENSG00000130826,ENSG00000146731,ENSG00000112062,ENSG00000105647,ENSG00000156261,ENSG00000151929	CCT3,CCT4,TERT,CCT5,MAPK14,HSP90AB1,TCP1,CCT6A,CDK1,TRIM8,BAG3,IPO5,PLK1,PIK3R2,TGFB1,CCT8,GTSE1,FLNA,DKC1	1.10448460027636,1.09053858349864,1.16381479232366,1.06334784731806,1.42440172546925,1.07836292322309,1.09699663269596,1.25440145375165,1.02977962369712,1.04087736878019,1.24090450726998,1.02483476390677,1.0341130819767,1.0588343006506,1.02900577982317,1.02153188046699,1.05385975824981,1.05581596110474,1.09581927032477	Other	0.211111111111111
Cell division	Positive	GO:1901796	regulation of signal transduction by p53 class mediator	0.019851626837465	180	ENSG00000131791,ENSG00000196591,ENSG00000088325,ENSG00000149136,ENSG00000087586,ENSG00000178999,ENSG00000197498,ENSG00000149554,ENSG00000012048,ENSG00000148677,ENSG00000113456,ENSG00000174371,ENSG00000111845,ENSG00000101266,ENSG00000019549,ENSG00000170855,ENSG00000183955,ENSG00000112062,ENSG00000188766,ENSG00000122691,ENSG00000177302,ENSG00000261236,ENSG00000104881,ENSG00000074590,ENSG00000026508…	KDM1A,PRKAB2,EXO1,BARD1,RFC4,RAD1,EEF1E1,PAK1IP1,CSNK2B,EHMT2,TAF11,MAPK14,RPF2,HDAC2,TBP,TWIST1,RFC2,TAF6,SNAI2,RRS1,BOP1,ANKRD1,TAF10,CD44,SSRP1,CHEK1,NOP2,CHD4,DYRK2,NUAK1,TRIAP1,KMT5A,AKT1,PML,BLM,RMI2,CSNK2A2,BANP,RPA1,AURKB,TOP3A,BRCA1,BRIP1,RBBP8,PMAIP1,SPRED3,PPP1R13L,BCL2L12,CSNK2A1,TPX2,PHF20,AURKA,PTTG1IP	1.12583561771032,1.08053355366386,1.31054927944819,1.03695546165363,1.20739119387751,1.21070125508655,1.03118448444454,1.16919321051401,1.14706639058518,2.69429158586072,1.05923387603881,1.1612589971361,1.05824309735133,1.03350793407218,1.15048495293313,1.04164752683149,1.06456524502024,1.02153188046699,1.39374249675931,1.21642454926701,1.05834322274287,1.04202061626006,1.10388352684283,1.1379634…	Other	0.294444444444444
Cell division	Positive	GO:1902099	regulation of metaphase/anaphase transition of cell cycle	0.0383606133439575	62	ENSG00000117399,ENSG00000071539,ENSG00000175063,ENSG00000166851,ENSG00000178999,ENSG00000117724,ENSG00000167513,ENSG00000126787,ENSG00000169679,ENSG00000154473,ENSG00000134057,ENSG00000135476,ENSG00000112742,ENSG00000040275,ENSG00000138778,ENSG00000156970,ENSG00000144635,ENSG00000119408,ENSG00000164109,ENSG00000122952,ENSG00000080986,ENSG00000086827,ENSG00000205629,ENSG00000112029,ENSG00000094804…	MAD2L2,CDC20,CENPF,BUB1,HECW2,DYNC1LI1,CENPE,MAD2L1,TRIP13,CCNB1,CDC23,SPDL1,TTK,FBXO5,NSMCE2,NEK6,ZWINT,BUB3,ZW10,ESPL1,ANAPC7,PCID2,DLGAP5,BUB1B,PLK1,LCMT1,CDT1,AURKB,CDC6,CDC27,ANAPC11,NDC80,UBE2C	1.29674874446389,1.34261851741193,1.309169196872,1.16381479232366,1.21070125508655,1.27233485689816,1.1585261141392,1.26454083425933,1.23995740978462,1.04078858928373,1.15355557143238,1.15703782119384,1.26060317534669,1.13354504892918,1.25949533251582,1.1754707117697,1.04217279080428,1.10238457510175,1.09836463932665,1.11815066720735,1.19209517216059,1.02186616269898,1.07101899930356,1.0986997423…	Cell division	0.532258064516129
Cell division	Positive	GO:1902750	negative regulation of cell cycle G2/M phase transition	0.000407224325428262	113	ENSG00000169857,ENSG00000166851,ENSG00000087586,ENSG00000085840,ENSG00000178999,ENSG00000140534,ENSG00000173692,ENSG00000149554,ENSG00000149948,ENSG00000068878,ENSG00000012048,ENSG00000170312,ENSG00000143476,ENSG00000159352,ENSG00000159147,ENSG00000175166,ENSG00000185627,ENSG00000163636,ENSG00000108344,ENSG00000101182,ENSG00000108671,ENSG00000165916,ENSG00000115233,ENSG00000105393,ENSG00000139579…	ORC1,PSMD4,DTL,PSME4,PSMD14,PSMD1,PSMD6,PSMD2,CDK1,PSMD13,PSMC3,CHEK1,NABP2,HMGA2,AVEN,TICRR,PLK1,AURKB,PSMD11,PSMD3,BRCA1,BABAM1,PSMD8,AURKA,PSMA7,DONSON	1.19044071806365,1.16381479232366,1.20739119387751,1.21760978486767,1.21070125508655,1.20895304519292,1.04359058127636,1.16919321051401,1.51182848296568,1.06304138734595,1.14706639058518,1.24090450726998,1.19671318946961,1.04615601402424,1.0464514348597,1.04786828527936,1.04958684908317,1.03962062434556,1.03332460213317,1.03997098909097,1.03850338059799,1.02670132084306,1.05205901396576,1.0326971…	Cell division	0.230088495575221
Cell division	Positive	GO:1903827	regulation of cellular protein localization	3.50202499043328e-06	572	ENSG00000135362,ENSG00000196924,ENSG00000135631,ENSG00000115310,ENSG00000150753,ENSG00000166851,ENSG00000096384,ENSG00000170558,ENSG00000203879,ENSG00000186193,ENSG00000006125,ENSG00000164362,ENSG00000147065,ENSG00000171206,ENSG00000105329,ENSG00000124571,ENSG00000063660,ENSG00000157227,ENSG00000075218,ENSG00000168502,ENSG00000142230,ENSG00000065150,ENSG00000120438,ENSG00000170312,ENSG00000167513…	KDM1A,GPSM2,PDZK1,OTUD7B,TRIM46,SYT11,LMNA,CCT3,SEC16B,STX6,YOD1,NVL,YWHAQ,RTN4,CCDC88A,CCT4,RAB11FIP5,CCT7,POLR1A,BARD1,TMBIM1,ACSL3,GPC1,STAC,CTNNB1,ARIH2,BAP1,GNL3,ECT2,SLC7A11,CEP72,TERT,ICE1,CCT5,FBXO4,CTNNA1,HDAC3,ABLIM3,RBM22,SQSTM1,ILRUN,MAPK14,TREM2,BYSL,XPO5,VEGFA,HSP90AB1,CENPQ,RAB23,GOPC,TCP1,MICALL2,CCT6A,YWHAG,BNIP3L,ASPH,YWHAZ,SCRIB,TESK1,ANP32B,SAPCD2,ITGB1,MAPK8,CDK1,KIF20B,LZTS2…	1.31188752504704,1.10448460027636,1.13496680706544,1.09086857726286,1.09053858349864,1.16381479232366,1.06334784731806,1.33595353802767,1.06458611650156,1.19052214070452,1.04342326448761,1.42440172546925,1.043019651933,1.07836292322309,1.09699663269596,1.05446359231291,1.10112287711956,1.08029651814299,1.25440145375165,1.28667255081129,1.06270758182906,1.02977962369712,1.04087736878019,1.24090450…	Other	0.256993006993007
Cell division	Positive	GO:1903829	positive regulation of cellular protein localization	0.000807151722118818	303	ENSG00000196924,ENSG00000115310,ENSG00000150753,ENSG00000166851,ENSG00000096384,ENSG00000006125,ENSG00000164362,ENSG00000147065,ENSG00000171206,ENSG00000105329,ENSG00000075218,ENSG00000168502,ENSG00000142230,ENSG00000065150,ENSG00000120438,ENSG00000170312,ENSG00000167513,ENSG00000115484,ENSG00000163468,ENSG00000134308,ENSG00000144681,ENSG00000101337,ENSG00000128245,ENSG00000130826,ENSG00000164877…	GPSM2,PDZK1,SYT11,CCT3,YWHAQ,RTN4,CCDC88A,CCT4,CCT7,ACSL3,STAC,ARIH2,BAP1,GNL3,ECT2,TERT,CCT5,HDAC3,ABLIM3,RBM22,SQSTM1,MAPK14,TREM2,VEGFA,HSP90AB1,CENPQ,TCP1,MICALL2,CCT6A,YWHAG,YWHAZ,TESK1,ITGB1,MAPK8,CDK1,TRIM8,BAG3,HRAS,INS,RHOG,TSG101,F2,ZDHHC5,PAK1,ZPR1,BICD1,CACNB3,CCT2,IPO5,AKT1,MAP1A,PML,CEMIP,PDPK1,PLK1,ITGAM,CSNK2A2,NUTF2,MEAK7,CDT1,AP2B1,JUP,PPP1R9B,NDC80,MTCL1,PMAIP1,PIK3R2,CLIP3,TGF…	1.10448460027636,1.09086857726286,1.09053858349864,1.16381479232366,1.06334784731806,1.04342326448761,1.42440172546925,1.043019651933,1.07836292322309,1.09699663269596,1.25440145375165,1.28667255081129,1.06270758182906,1.02977962369712,1.04087736878019,1.24090450726998,1.1585261141392,1.02483476390677,1.0341130819767,1.04483094161198,1.44132777156736,1.04552439991743,1.0767789317504,1.05883430065…	Other	0.287128712871287
Cell division	Positive	GO:1905818	regulation of chromosome separation	0.00119352091160988	70	ENSG00000117399,ENSG00000071539,ENSG00000175063,ENSG00000166851,ENSG00000164611,ENSG00000178999,ENSG00000117724,ENSG00000167513,ENSG00000126787,ENSG00000169679,ENSG00000154473,ENSG00000101266,ENSG00000134057,ENSG00000135476,ENSG00000112742,ENSG00000040275,ENSG00000138778,ENSG00000156970,ENSG00000144635,ENSG00000119408,ENSG00000013810,ENSG00000164109,ENSG00000122952,ENSG00000080986,ENSG00000070770…	MAD2L2,CDC20,CENPF,BUB1,ANAPC1,HECW2,DYNC1LI1,TACC3,CENPE,MAD2L1,TRIP13,CCNB1,CDC23,PTTG1,SPDL1,TTK,FBXO5,NSMCE2,NEK6,ZWINT,BUB3,ZW10,ESPL1,ANAPC7,PCID2,DLGAP5,BUB1B,PLK1,LCMT1,CSNK2A2,CDT1,AURKB,CDC6,CDC27,ANAPC11,NDC80,CSNK2A1,UBE2C	1.29674874446389,1.34261851741193,1.309169196872,1.16381479232366,1.19337999426164,1.21070125508655,1.27233485689816,1.1585261141392,1.26454083425933,1.23995740978462,1.04078858928373,1.03350793407218,1.15355557143238,1.15703782119384,1.26060317534669,1.13354504892918,1.25949533251582,1.1754707117697,1.04217279080428,1.10238457510175,1.07006506801331,1.09836463932665,1.11815066720735,1.1920951721…	Cell division	0.542857142857143
Cell division	Positive	GO:2001020	regulation of response to DNA damage stimulus	0.00854259103696029	228	ENSG00000181544,ENSG00000160803,ENSG00000111206,ENSG00000051180,ENSG00000109685,ENSG00000149554,ENSG00000149948,ENSG00000138311,ENSG00000012048,ENSG00000148677,ENSG00000092470,ENSG00000091436,ENSG00000188486,ENSG00000244687,ENSG00000132646,ENSG00000019549,ENSG00000012061,ENSG00000153879,ENSG00000170855,ENSG00000183955,ENSG00000127423,ENSG00000171552,ENSG00000188766,ENSG00000122691,ENSG00000054965…	MAD2L2,KDM1A,AUNIP,EYA3,UBQLN4,BABAM2,SPRED2,NPAS2,MAP3K20,ACKR3,POLQ,FXR1,NSD2,FBXO4,ERCC8,WRNIP1,EEF1E1,DEK,RNF8,FBXO5,TWIST1,PRKDC,SNAI2,HSF1,TRIM32,ERCC6,PARG,ZNF365,SHLD2,ANKRD1,MMS19,CD44,FAM168A,DDIAS,H2AX,CHEK1,RAD52,FOXM1,TIGAR,RAD51AP1,DDX11,TIMELESS,HMGA2,TRIAP1,KMT5A,CUL4A,OTUB2,RAD51,WDR76,PML,RMI2,PPP4C,BRCA1,CBX8,SPIRE1,PMAIP1,PIAS4,SIRT6,CDKN2D,BRD4,BABAM1,ANKLE1,CEBPG,SPRED3,ERCC…	1.2379459956114,1.07044648362807,1.1736762118342,1.12738911896889,1.11323613365624,1.16919321051401,1.51182848296568,1.41522320196709,1.14706639058518,2.69429158586072,1.1360079570324,1.23809783458332,1.07385657576335,1.05495318497753,1.04715613186197,1.15048495293313,1.05542103442489,1.08294066006702,1.04164752683149,1.06456524502024,1.12474381334945,1.08552336386084,1.39374249675931,1.216424549…	Cell division	0.324561403508772
Cell division	Negative	GO:0001508	action potential	0.0290465837560682	137	ENSG00000171385,ENSG00000100346,ENSG00000188822,ENSG00000165995,ENSG00000156049,ENSG00000148053,ENSG00000168356,ENSG00000177301,ENSG00000111262,ENSG00000108405,ENSG00000152642,ENSG00000070159,ENSG00000096696,ENSG00000136546,ENSG00000006128,ENSG00000130037,ENSG00000006283,ENSG00000129682,ENSG00000055118,ENSG00000145349,ENSG00000154639,ENSG00000157388,ENSG00000158286,ENSG00000164850,ENSG00000069424…	KCNAB2,RNF207,CNR2,KCNA2,KCND3,NOS1AP,KCNJ3,SCN3A,SCN7A,GPD1L,SCN11A,CACNA1D,CAMK2D,DSP,CNR1,AKAP7,GPER1,CD36,TAC1,KCND2,KCNH2,ADRA1A,GNA14,NTRK2,PTPN3,CACNB2,SCN4B,SCN3B,KCNA1,KCNA5,P2RX1,CACNA1G,CXADR,CACNA1I,FGF13	0.529299913056075,0.373818914034458,0.477960424356088,0.759087062838614,0.818727904851456,0.589271908776886,0.74754764850195,0.766654741196241,0.589122370687635,0.728638521515468,0.898333012952412,0.888204404540707,0.762126752510085,0.670508384626917,0.601062349693123,0.789690006963571,0.716169250596716,0.809067000142676,0.619635396442052,0.982394319477447,0.77958597399433,0.796799792472531,0.902…	NA	0.255474452554745
Cell division	Negative	GO:0002920	regulation of humoral immune response	0.0178886801515457	133	ENSG00000112936,ENSG00000104921,ENSG00000126353,ENSG00000117322,ENSG00000039537,ENSG00000205403,ENSG00000177455,ENSG00000125730,ENSG00000126759,ENSG00000244731,ENSG00000224389,ENSG00000182326,ENSG00000109072	CR2,CFI,C7,C6,C4A,C4B,C1S,CD19,VTN,CCR7,C3,FCER2,CFP	0.613201297932062,0.333634513793969,0.652535250136168,0.299373632984649,0.336017076842195,0.775909631416311,0.517655776889757,0.80927436124697,0.729339551691118,0.813258055129333,0.812635103916027,0.915478151107518,0.572431310821121	NA	0.0977443609022556
Cell division	Negative	GO:0006067	ethanol metabolic process	0.00121867675715374	22	ENSG00000196616,ENSG00000248144,ENSG00000111275,ENSG00000165092,ENSG00000187758,ENSG00000197165,ENSG00000172955	ADH6,ADH1A,ADH1B,ADH1C,ALDH1A1,ALDH2,SULT1A2	0.443484469571692,0.373556135268258,0.862731851398571,0.732157010152749,0.449545637301937,0.677871739162556,0.540210191859332	NA	0.318181818181818
Cell division	Negative	GO:0007188	adenylate cyclase-modulating G protein-coupled receptor signaling pathway	0.0272406977417463	234	ENSG00000106018,ENSG00000150594,ENSG00000178597,ENSG00000164128,ENSG00000188822,ENSG00000109062,ENSG00000138031,ENSG00000156049,ENSG00000141433,ENSG00000169676,ENSG00000165409,ENSG00000120088,ENSG00000114812,ENSG00000125910,ENSG00000150471,ENSG00000170775,ENSG00000166603,ENSG00000196277,ENSG00000159618,ENSG00000170262,ENSG00000169252,ENSG00000111452,ENSG00000170075,ENSG00000135298,ENSG00000080293…	CNR2,OPRD1,PDE4B,PTGER3,ADGRL4,S1PR1,GPR37L1,CHRM3,ADCY3,ADRA2B,SCTR,GRM7,VIPR1,CCR3,CACNA1D,DRD3,ADCY5,ADRA2C,PSAPL1,DRD5,ADGRL3,CXCL11,NPY2R,NPY1R,PTGER4,PDE4D,ARRDC3,HTR4,ADRB2,GLP1R,ADGRB3,HTR1E,CNR1,PLN,ADGRG6,AKAP12,VIP,GPER1,CRHR2,GHRHR,ADCYAP1R1,RAMP3,ADCY1,GNAI1,GRM3,GPR37,VIPR2,ADRA1A,OPRK1,ADGRB1,GNA14,ABCA1,LPAR1,ADRA2A,ADRB1,GPR26,CALCA,PTGDR2,CHRM1,PDE2A,LGR5,ADGRD1,GPR12,ADCY4,TSHR…	0.369175812983744,0.710703896882154,0.338248209931441,0.519756405891904,0.477960424356088,0.809689463541875,0.847377875433441,0.818727904851456,0.486672634470993,0.537106815715675,0.655551138103999,0.671093572462345,0.632625403687689,0.727038011881627,0.459138010147057,0.68413006151983,0.597580101809447,0.469339507300184,0.795634726393089,0.500848986291747,0.9089918032237,0.701337564676825,0.7392…	NA	0.358974358974359
Cell division	Negative	GO:0007268	chemical synaptic transmission	0.00377341330389045	705	ENSG00000147642,ENSG00000162631,ENSG00000150594,ENSG00000168081,ENSG00000166501,ENSG00000234965,ENSG00000188822,ENSG00000165995,ENSG00000168824,ENSG00000185345,ENSG00000148053,ENSG00000182621,ENSG00000184381,ENSG00000141433,ENSG00000198010,ENSG00000205363,ENSG00000169676,ENSG00000143412,ENSG00000111262,ENSG00000107864,ENSG00000142319,ENSG00000164129,ENSG00000108405,ENSG00000144290,ENSG00000132872…	PRKCZ,CNR2,NTNG1,KCNC4,ANXA9,TNR,PTGS2,CHRM3,NRXN1,SCTR,SLC4A10,GLS,PLCL1,HTR2B,CNTN4,GRM7,GHRL,COLQ,CCR2,CACNA1D,FAM107A,CADPS,IGSF11,ADIPOQ,NSG1,DRD5,CD38,SNCA,NPY5R,SLC6A3,CRHBP,SNCAIP,PAIP2,ADRB2,GABRP,CNR1,LAMA2,AKAP7,PDE7B,STX11,PRKN,PRKAR1B,GPER1,PCLO,PPP1R9A,TAC1,PRKAR2B,KCND2,CADPS2,DLGAP2,EGR3,ADRA1A,PTK2B,PNOC,STAR,PENK,RNF19A,SYBU,NTRK2,ROR2,GRIN1,CACNB2,NRG3,GRID1,SNCG,CPEB3,ADRA2A,S…	0.65205593834209,0.421393763542872,0.710703896882154,0.513050214561559,0.842784263588439,0.434635394215986,0.477960424356088,0.759087062838614,0.511192983210844,0.795123276598168,0.589271908776886,0.742679885937868,0.87740397473524,0.486672634470993,0.576436437791537,0.768423581690324,0.537106815715675,0.758277181607605,0.589122370687635,0.813532351649144,0.56038992241952,0.591836250444349,0.7286…	NA	0.165957446808511
Cell division	Negative	GO:0010817	regulation of hormone levels	0.00211968772678034	536	ENSG00000196616,ENSG00000147642,ENSG00000136573,ENSG00000248144,ENSG00000165092,ENSG00000150594,ENSG00000166501,ENSG00000092068,ENSG00000187758,ENSG00000172955,ENSG00000185345,ENSG00000130234,ENSG00000092009,ENSG00000112964,ENSG00000184381,ENSG00000053438,ENSG00000141433,ENSG00000197635,ENSG00000165125,ENSG00000121207,ENSG00000128918,ENSG00000120088,ENSG00000100448,ENSG00000181092,ENSG00000272636…	NADK,H6PD,DHRS3,WNT4,GFI1,ATP1A1,HSD3B2,HSD3B1,CTSK,HSD17B7,ALDH9A1,ILDR2,DISP1,TPO,RDH14,POMC,PLB1,CYP26B1,IL1B,IL1RN,ACVR1C,DPP4,ITPR1,GHRL,MYRIP,CACNA2D2,CACNA1D,GPR27,ILDR1,ADCY5,SNX4,AGTR1,CPA3,SERP1,SELENOT,ADIPOQ,ADRA2C,CD38,PPARGC1A,UGT2B17,ADH4,ADH6,ADH1A,ADH1B,ADH1C,NFKB1,HADH,LRAT,SLC25A4,GHR,GCNT4,CRHBP,PCSK1,EFNA5,HSD17B4,EGR1,BMP6,GPLD1,CYP21A2,HSD17B8,GLP1R,BMP5,HMGN3,CNR1,ALDH8A1,…	0.443484469571692,0.65205593834209,0.488341864263179,0.373556135268258,0.732157010152749,0.710703896882154,0.842784263588439,0.826306180256566,0.449545637301937,0.540210191859332,0.795123276598168,0.542069247376149,0.421293069033751,0.659704412421595,0.87740397473524,0.505296567918588,0.486672634470993,0.709025919241031,0.649320706232847,0.496641537781987,0.786708487304891,0.671093572462345,0.501…	NA	0.289179104477612
Cell division	Negative	GO:0016042	lipid catabolic process	0.00137981138342949	349	ENSG00000076555,ENSG00000165591,ENSG00000072210,ENSG00000140876,ENSG00000204099,ENSG00000186204,ENSG00000150594,ENSG00000188257,ENSG00000164039,ENSG00000149527,ENSG00000182836,ENSG00000123739,ENSG00000170323,ENSG00000182621,ENSG00000184381,ENSG00000133321,ENSG00000073734,ENSG00000173239,ENSG00000130768,ENSG00000181092,ENSG00000119688,ENSG00000167769,ENSG00000117215,ENSG00000198848,ENSG00000131969…	PLCH2,PLA2G2A,PLA2G2D,SMPDL3B,MFSD2A,ACADM,PLA2G4A,ALK,CYP26B1,ACOXL,ABCB11,PLCL1,NEU4,ACOX2,ADIPOQ,BDH2,PLA2G12A,PLCXD3,GPLD1,CNR1,CYP3A4,NAPEPLD,LEP,ASAH1,PEX2,FABP4,AUH,PNPLA7,LIPM,CYP26A1,ADRA2A,PLAAT4,CPT1A,BCO2,ABCD2,HSD17B6,ACACB,PLA2G1B,HCAR2,SCARB1,ABHD12B,ABCD4,PLD4,IVD,PLA2G4B,CYP1A2,PLIN1,DECR2,CES1,SMPD3,NUDT7,PLCG2,ALDH3A2,CIDEA,PLIN5,ACER1,CYP4F3,CYP4F12,CYP4F11,LIPE,HSD17B14,PLCB1…	0.853826202381601,0.550878522039971,0.846869219862054,0.667131259521691,0.507045602094446,0.313748399629386,0.710703896882154,0.483939002585754,0.890406996623012,0.831296413631837,0.553438255875313,0.829873176172,0.636054382727634,0.742679885937868,0.87740397473524,0.870052349297153,0.499013873896805,0.580475912148021,0.669591933061974,0.289482532486078,0.943532430264446,0.597580101809447,0.80290…	NA	0.191977077363897
Cell division	Negative	GO:0016054	organic acid catabolic process	0.000629479966318444	262	ENSG00000076555,ENSG00000072210,ENSG00000108381,ENSG00000140876,ENSG00000148057,ENSG00000186204,ENSG00000172508,ENSG00000146151,ENSG00000164039,ENSG00000188676,ENSG00000147576,ENSG00000140287,ENSG00000073734,ENSG00000181092,ENSG00000175309,ENSG00000119688,ENSG00000139631,ENSG00000162174,ENSG00000176974,ENSG00000128311,ENSG00000144908,ENSG00000186529,ENSG00000214456,ENSG00000117054,ENSG00000124253…	ALDH4A1,HMGCL,MFSD2A,CYP4A11,CPT2,ACADM,DBT,HAO2,LPIN1,HADHB,HAAO,MCEE,CYP26B1,ACOXL,ABCB11,GLS,ACADL,GADL1,ACAA1,ACOX2,ALDH1L1,MCCC1,ADIPOQ,PPM1K,BDH2,HADH,MCCC2,CDO1,HSD17B4,PHYKPL,ALDH5A1,HMGCLL1,CNR1,ARG1,ALDH8A1,CYP2W1,DLD,LEP,IDO2,ADHFE1,PEX2,DECR1,RIDA,GPT,IDNK,AUH,TYSND1,MAT1A,CYP26C1,CYP26A1,HOGA1,ASRGL1,CARNS1,CPT1A,ETFBKMT,ABCD2,CSAD,GLS2,AMDHD1,HAL,PAH,DAO,ACACB,ACADS,CRYL1,ALDH6A1,AB…	0.853826202381601,0.846869219862054,0.632107918801594,0.667131259521691,0.87086930930301,0.313748399629386,0.569334738061701,0.425037801480951,0.890406996623012,0.445792729170252,0.850458183850485,0.584244135264379,0.499013873896805,0.289482532486078,0.948481321682325,0.943532430264446,0.925522407198554,0.899628250730802,0.918171071887827,0.887482217761991,0.596066049808207,0.517758470784237,0.75…	NA	0.343511450381679
Cell division	Negative	GO:0035637	multicellular organismal signaling	0.00673793372169515	204	ENSG00000171385,ENSG00000100346,ENSG00000169418,ENSG00000165995,ENSG00000148053,ENSG00000168356,ENSG00000130234,ENSG00000177301,ENSG00000169676,ENSG00000111262,ENSG00000074370,ENSG00000108405,ENSG00000163531,ENSG00000174469,ENSG00000266964,ENSG00000070961,ENSG00000157445,ENSG00000096696,ENSG00000136546,ENSG00000130037,ENSG00000075461,ENSG00000116783,ENSG00000116147,ENSG00000006283,ENSG00000129244…	RNF207,TNNI3K,KCNA2,KCND3,CASQ2,NPR1,TNR,NFASC,RYR2,KCNJ3,SCN3A,SCN7A,ITPR1,GHRL,SCN11A,CACNA2D2,CACNA1D,CACNA2D3,DRD5,ANK2,CAMK2D,DSP,PLN,GPER1,KCND2,CNTNAP2,KCNH2,NTRK2,CACNB2,KCNJ11,SCN4B,SCN3B,KCNA1,KCNA5,ATP2B1,P2RX1,ATP2A3,ATP1B2,KCNJ12,CACNA1G,CACNG4,FXYD1,AC020929.1,ATP1A3,KCNK15,CXADR,CACNA1I,ACE2	0.529299913056075,0.373818914034458,0.66337399601012,0.759087062838614,0.589271908776886,0.74754764850195,0.542069247376149,0.766654741196241,0.537106815715675,0.589122370687635,0.835880364425311,0.728638521515468,0.794175724536241,0.430299392360471,0.690922775710769,0.917572105441351,0.770395270401303,0.762126752510085,0.670508384626917,0.789690006963571,0.661385838072722,0.716222082547114,0.633…	NA	0.235294117647059
Cell division	Negative	GO:0042391	regulation of membrane potential	0.000594388320368416	442	ENSG00000183960,ENSG00000171385,ENSG00000100721,ENSG00000164626,ENSG00000100346,ENSG00000128052,ENSG00000188822,ENSG00000165995,ENSG00000156049,ENSG00000138821,ENSG00000185345,ENSG00000148053,ENSG00000168356,ENSG00000034971,ENSG00000141433,ENSG00000177301,ENSG00000205363,ENSG00000111262,ENSG00000108405,ENSG00000120899,ENSG00000183454,ENSG00000152642,ENSG00000070159,ENSG00000266964,ENSG00000182771…	PRKCZ,KCNAB2,RNF207,CNR2,IFI6,ATP5IF1,OPRD1,KCNA2,KCND3,CASQ2,ATP1A1,GJA5,KCNJ10,ATP1A2,ATP1A4,NOS1AP,ATP1B1,MYOC,KCNK2,RYR2,KCNK3,NRXN1,CACNB4,KCNJ3,KCNH7,SCN3A,SCN7A,GHRL,KCNH8,GPD1L,SCN11A,CACNA1D,TAFA4,IGSF11,POPDC2,TMEM108,NLGN1,GABRG1,GABRA2,GABRA4,GABRB1,KDR,SLC4A4,SNCA,SLC39A8,PPA2,ANK2,CAMK2D,NPY2R,GLRA3,HCN1,MEF2C,ADRB2,GRIA1,GABRB2,GABRA6,GABRA1,GABRG2,GABRP,DSP,KCNK5,CNR1,PLN,AKAP7,SO…	0.38711815432779,0.529299913056075,0.3012662768896,0.688972438770129,0.373818914034458,0.709188239713307,0.477960424356088,0.759087062838614,0.818727904851456,0.692584904435859,0.795123276598168,0.589271908776886,0.74754764850195,0.318603898283808,0.486672634470993,0.766654741196241,0.768423581690324,0.589122370687635,0.728638521515468,0.887259829081199,0.513694360831547,0.898333012952412,0.88820…	NA	0.32579185520362
Cell division	Negative	GO:0042445	hormone metabolic process	0.00384530805395993	228	ENSG00000196616,ENSG00000248144,ENSG00000165092,ENSG00000187758,ENSG00000172955,ENSG00000130234,ENSG00000092009,ENSG00000112964,ENSG00000121207,ENSG00000128918,ENSG00000100448,ENSG00000115705,ENSG00000231852,ENSG00000198848,ENSG00000160868,ENSG00000049239,ENSG00000091831,ENSG00000147465,ENSG00000197580,ENSG00000196502,ENSG00000197406,ENSG00000105707,ENSG00000163751,ENSG00000197888,ENSG00000006757…	H6PD,DHRS3,WNT4,GFI1,HSD3B1,CTSK,HSD17B7,ALDH9A1,DISP1,TPO,RDH14,PLB1,CYP26B1,CPA3,PPARGC1A,UGT2B17,ADH4,ADH6,ADH1A,ADH1B,ADH1C,LRAT,GHR,GCNT4,EGR1,BMP6,CYP21A2,BMP5,ALDH8A1,ESR1,CYP3A5,CYP3A4,LEP,STAR,ALDH1A1,PCSK5,CYP26A1,RBP4,PLEKHA1,BCO2,SLCO1C1,HSD17B6,RDH16,SCARB1,CMA1,CTSG,DIO3,ALDH1A2,CYP1A2,SULT1A1,CES1,SLC5A5,CHST8,HPN,LIPE,HSD17B14,PNPLA4,ACE2	0.443484469571692,0.373556135268258,0.732157010152749,0.449545637301937,0.540210191859332,0.542069247376149,0.421293069033751,0.659704412421595,0.496641537781987,0.786708487304891,0.501085953340773,0.708043274716218,0.708099835114349,0.566681974358134,0.586137016128131,0.892502259360295,0.852528420030797,0.743775757739956,0.66036188388413,0.857678568407965,0.849282216615669,0.696394652902867,0.71…	NA	0.254385964912281
Cell division	Negative	GO:0044057	regulation of system process	0.000296085971427218	623	ENSG00000171385,ENSG00000115353,ENSG00000169418,ENSG00000240583,ENSG00000150594,ENSG00000109062,ENSG00000165995,ENSG00000188176,ENSG00000168356,ENSG00000128512,ENSG00000130234,ENSG00000251380,ENSG00000198010,ENSG00000129455,ENSG00000111262,ENSG00000074370,ENSG00000108405,ENSG00000120088,ENSG00000120899,ENSG00000180432,ENSG00000119508,ENSG00000181092,ENSG00000161270,ENSG00000173918,ENSG00000006042…	PRKCZ,RNF207,TNFRSF1B,HSPB7,NCMAP,TRIM63,OPRD1,EPB41,ZC3H12A,PDE4B,PTGER3,TNNI3K,KCND3,CASQ2,ATP1A1,GJA5,NPR1,ATP1A2,ATP1A4,NOS1AP,ATP1B1,TNR,PTGS2,TNNT2,IL10,RYR2,CHRM3,POMC,KCNK3,ABCG5,ABCG8,EPAS1,NRXN1,TACR1,EIF2AK3,ADRA2B,CACNB4,KCNJ3,MSTN,GLS,IGFBP5,INHA,NPPC,HDAC4,ITPR1,GHRL,THRB,GPD1L,SCN11A,CYP8B1,MYL3,CACNA2D2,CACNA1D,CACNA2D3,TAFA4,PROK2,DRD3,IGSF11,POPDC2,ACPP,TMEM108,AGTR1,NLGN1,ADIPO…	0.529299913056075,0.494674690620327,0.66337399601012,0.763332845897172,0.710703896882154,0.809689463541875,0.759087062838614,0.533872099101845,0.74754764850195,0.84814247690191,0.542069247376149,0.619954658792706,0.576436437791537,0.41210428136535,0.589122370687635,0.835880364425311,0.728638521515468,0.671093572462345,0.887259829081199,0.507555863928615,0.762817253782895,0.289482532486078,0.36528…	NA	0.309791332263242
Cell division	Negative	GO:0044282	small molecule catabolic process	0.0209147667089348	439	ENSG00000076555,ENSG00000072210,ENSG00000108381,ENSG00000140876,ENSG00000148057,ENSG00000186204,ENSG00000172508,ENSG00000111275,ENSG00000165092,ENSG00000007350,ENSG00000146151,ENSG00000164039,ENSG00000188676,ENSG00000197165,ENSG00000147576,ENSG00000122643,ENSG00000140287,ENSG00000073734,ENSG00000243811,ENSG00000181092,ENSG00000175309,ENSG00000119688,ENSG00000139631,ENSG00000162174,ENSG00000176974…	ALDH4A1,HMGCL,INPP5B,MFSD2A,CYP4A11,ACADM,DPYD,LPIN1,HADHB,RBKS,HAAO,MCEE,CYP26B1,SULT1C4,ACOXL,UPP2,ABCB11,GLS,ACADL,PNKD,GADL1,ACAA1,ENTPD3,ACOX2,ALDH1L1,GK5,MCCC1,ADIPOQ,PGM2,NUDT9,PPM1K,ADH4,BDH2,HADH,MCCC2,CDO1,HSD17B4,PHYKPL,ALDH5A1,ENPP4,HMGCLL1,CNR1,ARG1,ALDH8A1,NT5C3A,DLD,LEP,NUDT18,IDO2,CYP7A1,ADHFE1,PEX2,IMPA1,DECR1,RIDA,DPYS,ALDH1A1,IDNK,AUH,ALDOB,FUT7,ENTPD2,NUDT5,TYSND1,MAT1A,CYP26A…	0.853826202381601,0.846869219862054,0.632107918801594,0.667131259521691,0.87086930930301,0.313748399629386,0.569334738061701,0.862731851398571,0.732157010152749,0.533527998258421,0.425037801480951,0.890406996623012,0.445792729170252,0.677871739162556,0.850458183850485,0.894452630866869,0.584244135264379,0.499013873896805,0.871064801349699,0.289482532486078,0.948481321682325,0.943532430264446,0.92…	NA	0.291571753986333
Cell division	Negative	GO:0046395	carboxylic acid catabolic process	9.60366708688809e-05	245	ENSG00000076555,ENSG00000072210,ENSG00000108381,ENSG00000140876,ENSG00000148057,ENSG00000186204,ENSG00000172508,ENSG00000146151,ENSG00000164039,ENSG00000188676,ENSG00000147576,ENSG00000140287,ENSG00000073734,ENSG00000181092,ENSG00000175309,ENSG00000119688,ENSG00000139631,ENSG00000162174,ENSG00000176974,ENSG00000144908,ENSG00000186529,ENSG00000214456,ENSG00000117054,ENSG00000124253,ENSG00000148090…	ALDH4A1,HMGCL,MFSD2A,CYP4A11,ACADM,LPIN1,HADHB,HAAO,MCEE,CYP26B1,ACOXL,ABCB11,GLS,ACADL,ACAA1,ACOX2,ALDH1L1,MCCC1,ADIPOQ,BDH2,HADH,MCCC2,CDO1,HSD17B4,PHYKPL,ALDH5A1,HMGCLL1,CNR1,ARG1,ALDH8A1,DLD,LEP,IDO2,ADHFE1,PEX2,DECR1,RIDA,IDNK,AUH,TYSND1,MAT1A,CYP26A1,HOGA1,ASRGL1,CARNS1,CPT1A,ETFBKMT,ABCD2,CSAD,GLS2,AMDHD1,HAL,PAH,DAO,ACACB,ACADS,CRYL1,ALDH6A1,ABCD4,GSTZ1,IVD,SLC27A2,HDC,DECR2,ABAT,GPT2,TAT…	0.853826202381601,0.846869219862054,0.632107918801594,0.667131259521691,0.87086930930301,0.313748399629386,0.569334738061701,0.425037801480951,0.890406996623012,0.445792729170252,0.850458183850485,0.584244135264379,0.499013873896805,0.289482532486078,0.948481321682325,0.943532430264446,0.925522407198554,0.899628250730802,0.918171071887827,0.596066049808207,0.517758470784237,0.755740324054305,0.90…	NA	0.322448979591837
Cell division	Negative	GO:0050804	modulation of chemical synaptic transmission	0.00643074794490426	430	ENSG00000147642,ENSG00000162631,ENSG00000150594,ENSG00000166501,ENSG00000234965,ENSG00000188822,ENSG00000165995,ENSG00000168824,ENSG00000185345,ENSG00000148053,ENSG00000182621,ENSG00000184381,ENSG00000141433,ENSG00000198010,ENSG00000169676,ENSG00000107864,ENSG00000164129,ENSG00000108405,ENSG00000144290,ENSG00000132872,ENSG00000120899,ENSG00000181092,ENSG00000183454,ENSG00000172137,ENSG00000182771…	PRKCZ,CNR2,NTNG1,TNR,PTGS2,NRXN1,SCTR,SLC4A10,PLCL1,CNTN4,GRM7,GHRL,CCR2,CACNA1D,IGSF11,ADIPOQ,NSG1,DRD5,CD38,SNCA,NPY5R,SNCAIP,ADRB2,CNR1,LAMA2,AKAP7,PRKN,PRKAR1B,GPER1,PPP1R9A,TAC1,PRKAR2B,DLGAP2,ADRA1A,PTK2B,STAR,RNF19A,SYBU,NTRK2,ROR2,GRIN1,CACNB2,NRG3,GRID1,SNCG,CPEB3,ADRA2A,CLSTN3,BEGAIN,VPS18,USP8,MCTP2,GRIN2A,PRKCB,CBLN1,CDH1,CALB2,P2RX1,CCL2,STAT3,MAPT,CACNG4,ADCYAP1,SYT4,DCC,PTPRS,PRKCG…	0.65205593834209,0.421393763542872,0.710703896882154,0.842784263588439,0.434635394215986,0.477960424356088,0.759087062838614,0.511192983210844,0.795123276598168,0.589271908776886,0.742679885937868,0.87740397473524,0.486672634470993,0.576436437791537,0.537106815715675,0.813532351649144,0.591836250444349,0.728638521515468,0.534466526768355,0.244030253114648,0.887259829081199,0.289482532486078,0.513…	NA	0.169767441860465
Cell division	Negative	GO:0098662	inorganic cation transmembrane transport	0.000315154255708409	794	ENSG00000183960,ENSG00000171385,ENSG00000172724,ENSG00000164626,ENSG00000126353,ENSG00000158966,ENSG00000100346,ENSG00000240583,ENSG00000177455,ENSG00000150594,ENSG00000119121,ENSG00000182255,ENSG00000109062,ENSG00000165995,ENSG00000138821,ENSG00000166347,ENSG00000100739,ENSG00000088992,ENSG00000168356,ENSG00000070915,ENSG00000173578,ENSG00000277481,ENSG00000184381,ENSG00000177301,ENSG00000183908…	SCNN1D,KCNAB2,RNF207,LCK,CACHD1,PDE4B,MCOLN2,AMIGO1,KCNC4,KCNA2,KCNA3,KCND3,CASQ2,ANXA9,NOS1AP,XCL1,ATP6V1B1,TMEM37,KCNJ3,SLC4A10,SCN3A,SCN7A,ABCB11,SLC40A1,HTR2B,KCNJ13,KCNH8,GPD1L,SCN11A,XCR1,CACNA1D,CACNA2D3,SLC9C1,SLC34A2,STIM2,NIPAL1,SLC4A4,SNCA,SLC39A8,CAMK2D,UCP1,GPM6A,SLC6A3,COX7C,IL13,KCNK5,AKAP7,GPER1,AQP1,RAMP3,STEAP4,STEAP2,BHLHA15,KCND2,TRPV6,KEL,KCNH2,DPP6,PTK2B,KCNB2,NIPAL2,KCNS2,C…	0.38711815432779,0.529299913056075,0.391725389235037,0.688972438770129,0.652535250136168,0.656320105827307,0.373818914034458,0.763332845897172,0.517655776889757,0.710703896882154,0.589863524658629,0.330289477417847,0.809689463541875,0.759087062838614,0.692584904435859,0.869646110154227,0.625267360059198,0.828821342776991,0.74754764850195,0.699683128069408,0.57506653191622,0.657922325215639,0.8774…	NA	0.154911838790932
Cell division	Negative	GO:0098916	anterograde trans-synaptic signaling	0.00377341330389045	705	ENSG00000147642,ENSG00000162631,ENSG00000150594,ENSG00000168081,ENSG00000166501,ENSG00000234965,ENSG00000188822,ENSG00000165995,ENSG00000168824,ENSG00000185345,ENSG00000148053,ENSG00000182621,ENSG00000184381,ENSG00000141433,ENSG00000198010,ENSG00000205363,ENSG00000169676,ENSG00000143412,ENSG00000111262,ENSG00000107864,ENSG00000142319,ENSG00000164129,ENSG00000108405,ENSG00000144290,ENSG00000132872…	PRKCZ,CNR2,NTNG1,KCNC4,ANXA9,TNR,PTGS2,CHRM3,NRXN1,SCTR,SLC4A10,GLS,PLCL1,HTR2B,CNTN4,GRM7,GHRL,COLQ,CCR2,CACNA1D,FAM107A,CADPS,IGSF11,ADIPOQ,NSG1,DRD5,CD38,SNCA,NPY5R,SLC6A3,CRHBP,SNCAIP,PAIP2,ADRB2,GABRP,CNR1,LAMA2,AKAP7,PDE7B,STX11,PRKN,PRKAR1B,GPER1,PCLO,PPP1R9A,TAC1,PRKAR2B,KCND2,CADPS2,DLGAP2,EGR3,ADRA1A,PTK2B,PNOC,STAR,PENK,RNF19A,SYBU,NTRK2,ROR2,GRIN1,CACNB2,NRG3,GRID1,SNCG,CPEB3,ADRA2A,S…	0.65205593834209,0.421393763542872,0.710703896882154,0.513050214561559,0.842784263588439,0.434635394215986,0.477960424356088,0.759087062838614,0.511192983210844,0.795123276598168,0.589271908776886,0.742679885937868,0.87740397473524,0.486672634470993,0.576436437791537,0.768423581690324,0.537106815715675,0.758277181607605,0.589122370687635,0.813532351649144,0.56038992241952,0.591836250444349,0.7286…	NA	0.165957446808511
Cell division	Negative	GO:0099177	regulation of trans-synaptic signaling	0.00751814603471097	431	ENSG00000147642,ENSG00000162631,ENSG00000150594,ENSG00000166501,ENSG00000234965,ENSG00000188822,ENSG00000165995,ENSG00000168824,ENSG00000185345,ENSG00000148053,ENSG00000182621,ENSG00000184381,ENSG00000141433,ENSG00000198010,ENSG00000169676,ENSG00000107864,ENSG00000164129,ENSG00000108405,ENSG00000144290,ENSG00000132872,ENSG00000120899,ENSG00000181092,ENSG00000183454,ENSG00000172137,ENSG00000182771…	PRKCZ,CNR2,NTNG1,TNR,PTGS2,NRXN1,SCTR,SLC4A10,PLCL1,CNTN4,GRM7,GHRL,CCR2,CACNA1D,IGSF11,ADIPOQ,NSG1,DRD5,CD38,SNCA,NPY5R,SNCAIP,ADRB2,CNR1,LAMA2,AKAP7,PRKN,PRKAR1B,GPER1,PPP1R9A,TAC1,PRKAR2B,DLGAP2,ADRA1A,PTK2B,STAR,RNF19A,SYBU,NTRK2,ROR2,GRIN1,CACNB2,NRG3,GRID1,SNCG,CPEB3,ADRA2A,CLSTN3,BEGAIN,VPS18,USP8,MCTP2,GRIN2A,PRKCB,CBLN1,CDH1,CALB2,P2RX1,CCL2,STAT3,MAPT,CACNG4,ADCYAP1,SYT4,DCC,PTPRS,PRKCG…	0.65205593834209,0.421393763542872,0.710703896882154,0.842784263588439,0.434635394215986,0.477960424356088,0.759087062838614,0.511192983210844,0.795123276598168,0.589271908776886,0.742679885937868,0.87740397473524,0.486672634470993,0.576436437791537,0.537106815715675,0.813532351649144,0.591836250444349,0.728638521515468,0.534466526768355,0.244030253114648,0.887259829081199,0.289482532486078,0.513…	NA	0.169373549883991
Cell division	Negative	GO:0099536	synaptic signaling	0.0264827781804387	738	ENSG00000147642,ENSG00000162631,ENSG00000150594,ENSG00000168081,ENSG00000166501,ENSG00000234965,ENSG00000188822,ENSG00000165995,ENSG00000168824,ENSG00000185345,ENSG00000148053,ENSG00000182621,ENSG00000184381,ENSG00000141433,ENSG00000198010,ENSG00000205363,ENSG00000169676,ENSG00000143412,ENSG00000111262,ENSG00000107864,ENSG00000142319,ENSG00000164129,ENSG00000108405,ENSG00000144290,ENSG00000132872…	PRKCZ,CNR2,NTNG1,KCNC4,ANXA9,TNR,RGS8,PTGS2,CHRM3,NRXN1,SCTR,SLC4A10,GLS,PLCL1,HTR2B,CNTN4,GRM7,GHRL,COLQ,CCR2,CACNA1D,CADPS,IGSF11,ADIPOQ,NSG1,DRD5,CD38,SNCA,NPY5R,SLC6A3,CRHBP,SNCAIP,PAIP2,ADRB2,GABRP,CNR1,LAMA2,AKAP7,PDE7B,STX11,PRKN,PRKAR1B,GPER1,PCLO,PPP1R9A,TAC1,PRKAR2B,KCND2,CADPS2,DLGAP2,EGR3,ADRA1A,PTK2B,PNOC,STAR,PENK,RNF19A,SYBU,NTRK2,ROR2,GRIN1,CACNB2,NRG3,GRID1,SNCG,CPEB3,ADRA2A,SLC1…	0.65205593834209,0.421393763542872,0.710703896882154,0.513050214561559,0.842784263588439,0.434635394215986,0.477960424356088,0.759087062838614,0.511192983210844,0.795123276598168,0.589271908776886,0.742679885937868,0.87740397473524,0.486672634470993,0.576436437791537,0.768423581690324,0.537106815715675,0.758277181607605,0.589122370687635,0.813532351649144,0.56038992241952,0.591836250444349,0.7286…	NA	0.158536585365854
Cell division	Negative	GO:0099537	trans-synaptic signaling	0.00718670134139655	713	ENSG00000147642,ENSG00000162631,ENSG00000150594,ENSG00000168081,ENSG00000166501,ENSG00000234965,ENSG00000188822,ENSG00000165995,ENSG00000168824,ENSG00000185345,ENSG00000148053,ENSG00000182621,ENSG00000184381,ENSG00000141433,ENSG00000198010,ENSG00000205363,ENSG00000169676,ENSG00000143412,ENSG00000111262,ENSG00000107864,ENSG00000142319,ENSG00000164129,ENSG00000108405,ENSG00000144290,ENSG00000132872…	PRKCZ,CNR2,NTNG1,KCNC4,ANXA9,TNR,PTGS2,CHRM3,NRXN1,SCTR,SLC4A10,GLS,PLCL1,HTR2B,CNTN4,GRM7,GHRL,COLQ,CCR2,CACNA1D,CADPS,IGSF11,ADIPOQ,NSG1,DRD5,CD38,SNCA,NPY5R,SLC6A3,CRHBP,SNCAIP,PAIP2,ADRB2,GABRP,CNR1,LAMA2,AKAP7,PDE7B,STX11,PRKN,PRKAR1B,GPER1,PCLO,PPP1R9A,TAC1,PRKAR2B,KCND2,CADPS2,DLGAP2,EGR3,ADRA1A,PTK2B,PNOC,STAR,PENK,RNF19A,SYBU,NTRK2,ROR2,GRIN1,CACNB2,NRG3,GRID1,SNCG,CPEB3,ADRA2A,SLC18A2,S…	0.65205593834209,0.421393763542872,0.710703896882154,0.513050214561559,0.842784263588439,0.434635394215986,0.477960424356088,0.759087062838614,0.511192983210844,0.795123276598168,0.589271908776886,0.742679885937868,0.87740397473524,0.486672634470993,0.576436437791537,0.768423581690324,0.537106815715675,0.758277181607605,0.589122370687635,0.813532351649144,0.56038992241952,0.591836250444349,0.7286…	NA	0.162692847124825
Cell division	Negative	GO:1901615	organic hydroxy compound metabolic process	0.0142370237841716	571	ENSG00000196616,ENSG00000076555,ENSG00000072210,ENSG00000081479,ENSG00000186204,ENSG00000169418,ENSG00000248144,ENSG00000111275,ENSG00000165092,ENSG00000163082,ENSG00000187758,ENSG00000197165,ENSG00000172955,ENSG00000149527,ENSG00000167588,ENSG00000185345,ENSG00000120915,ENSG00000080166,ENSG00000182621,ENSG00000145439,ENSG00000140287,ENSG00000073734,ENSG00000142319,ENSG00000121207,ENSG00000128918…	PLCH2,H6PD,DISP3,DHRS3,WNT4,INPP5B,CYP4A11,GFI1,CTSK,NPR1,HSD17B7,PLA2G4A,ITPKB,TPO,RDH14,PLB1,EPAS1,PLEK,CYP26B1,SPR,NR4A2,ABCB11,LRP2,ACADL,SGPP2,INPP5D,ACAA1,CYP8B1,ACOX2,KIT,SNCA,ADH4,ADH6,ADH1A,ADH1B,ADH1C,NFKB1,LRAT,CBR4,CYP4V2,SLC6A3,PLPP1,GCNT4,HSD17B4,SNCAIP,FAXDC2,BMP6,MRS2,CYP21A2,BMP5,PRKN,GPER1,ADCYAP1R1,CYP3A5,CYP3A7,CYP3A4,NAPEPLD,GPR37,LEP,INSIG1,ASAH1,PTK2B,EPHX2,ERLIN2,STAR,CYP7…	0.443484469571692,0.853826202381601,0.846869219862054,0.223664040639119,0.313748399629386,0.66337399601012,0.373556135268258,0.862731851398571,0.732157010152749,0.640361631534165,0.449545637301937,0.677871739162556,0.540210191859332,0.831296413631837,0.565478144330598,0.795123276598168,0.815500168427685,0.622266533729329,0.742679885937868,0.896739779856883,0.584244135264379,0.499013873896805,0.56…	NA	0.260945709281961
Tumor-immune-interaction	Positive	GO:0001659	temperature homeostasis	9.35115842046399e-06	174	ENSG00000137265,ENSG00000165409,ENSG00000175567,ENSG00000121966,ENSG00000187688,ENSG00000169252,ENSG00000165092,ENSG00000165025,ENSG00000121807,ENSG00000145287,ENSG00000154822,ENSG00000174600,ENSG00000136869,ENSG00000025434,ENSG00000174697,ENSG00000135218,ENSG00000176194,ENSG00000115604,ENSG00000181092,ENSG00000157017,ENSG00000123689,ENSG00000232810,ENSG00000087085,ENSG00000164136,ENSG00000123454…	GPR3,G0S2,LPIN1,EPAS1,IL18R1,IL1B,CXCR4,PTH2R,GHRL,PLCL2,CCR2,ABHD6,ADIPOQ,PLAC8,UCP1,IL15,ACSL1,EGR1,ADRB2,IRF4,TNF,CD36,ACHE,LEP,EBF2,FABP4,DECR1,JAK2,ALDH1A1,GADD45G,SYK,TLR4,DBH,NOTCH1,FFAR4,ADRB1,ARNTL,NR1H3,ACTN3,UCP2,WNT10B,CMKLR1,FOXO1,TNFSF11,EDNRB,NOVA1,DIO2,TSHR,TLE3,IL4R,ACADVL,KDM6B,TRPV2,CIDEA,NOVA2,NR1H2,TRPM2,ATF4	1.66000965141384,1.59895918421092,1.14622559297156,1.15795401364532,1.18269626457447,1.23729742145595,1.27795598589665,1.16488308510572,1.32008246883286,1.56415334077293,1.21642133522558,1.22406594312902,1.15332732093646,1.17612312070471,2.63601192245236,1.27619846834241,2.5454215624271,1.16288800691151,3.62777956939503,1.18517397437617,1.25968008921642,1.25987187858517,1.26034268788703,1.1201082…	Other	0.333333333333333
Tumor-immune-interaction	Positive	GO:0001911	negative regulation of leukocyte mediated cytotoxicity	1.33936675318319e-05	20	ENSG00000081237,ENSG00000168685,ENSG00000204642,ENSG00000168961,ENSG00000204592,ENSG00000234745,ENSG00000134539,ENSG00000206503,ENSG00000141480,ENSG00000135077,ENSG00000134545,ENSG00000256660,ENSG00000189013,ENSG00000204632,ENSG00000079385	PTPRC,IL7R,HAVCR2,HLA-F,HLA-G,HLA-A,HLA-E,HLA-B,CLEC12B,KLRD1,KLRC1,ARRB2,LGALS9,CEACAM1,KIR2DL4	1.23171315520366,1.28816947520592,1.15540515162721,1.12239446470823,1.08180171390776,1.09858105371881,1.14030988215164,1.07418486493196,1.0860768819846,1.09394805347594,1.40277542469523,1.34716856901947,1.24444944813547,1.14432767146744,1.0048045116438	Immune signaling	0.75
Tumor-immune-interaction	Positive	GO:0002218	activation of innate immune response	0.00609079084202723	144	ENSG00000124256,ENSG00000076662,ENSG00000132514,ENSG00000163564,ENSG00000108622,ENSG00000197943,ENSG00000126262,ENSG00000163568,ENSG00000198178,ENSG00000085265,ENSG00000165025,ENSG00000111729,ENSG00000090659,ENSG00000101336,ENSG00000163932,ENSG00000136869,ENSG00000154611,ENSG00000166523,ENSG00000100784,ENSG00000163563,ENSG00000166527,ENSG00000254087,ENSG00000158869,ENSG00000134539,ENSG00000205809…	PRKACB,MNDA,PYHIN1,AIM2,FCER1G,NLRC4,PRKCD,NFKB1,LYN,SYK,TLR4,FCN1,CARD9,CLEC4C,CLEC4A,CLEC6A,CLEC4D,CLEC4E,KLRD1,KLRC2,PSME2,RPS6KA5,PSMB10,PLCG2,CLEC10A,ICAM2,PSMA8,CD209,ICAM3,FFAR2,TYROBP,RELB,HCK,ZBP1,TAB1	1.62226590440904,1.6256761414159,1.48854890222875,1.4586553781463,1.32797890401218,1.20433354410927,1.44809316587882,1.62421363970139,1.90101295382756,1.47552748927445,1.16488308510572,1.15625659991108,1.44495059979957,1.13809235752506,1.11984158049857,1.15332732093646,1.66255776137979,1.22944984544168,1.21603201514691,1.15677165022558,1.38894539735444,1.1050732888104,1.12721121577406,1.140309882…	Immunity	0.243055555555556
Tumor-immune-interaction	Positive	GO:0002347	response to tumor cell	0.0108161426834538	26	ENSG00000180644,ENSG00000109943,ENSG00000150637,ENSG00000162511,ENSG00000196126,ENSG00000150540,ENSG00000168811,ENSG00000206503,ENSG00000135077,ENSG00000113302,ENSG00000120217,ENSG00000117281,ENSG00000079385	LAPTM5,CD160,HNMT,IL12A,HAVCR2,IL12B,HLA-A,HLA-DRB1,CD274,PRF1,CRTAM,CD226,CEACAM1	1.38809562437143,1.36996653731121,1.26797670999312,1.12055839217571,1.09683190920298,1.12556720306876,1.41713956689163,1.07418486493196,1.09394805347594,1.35794075048981,1.25953655073023,1.15236858224345,1.0048045116438	Other	0.5
Tumor-immune-interaction	Positive	GO:0002381	immunoglobulin production involved in immunoglobulin-mediated immune response	0.0163579507600804	53	ENSG00000112486,ENSG00000073861,ENSG00000010671,ENSG00000102245,ENSG00000081237,ENSG00000156127,ENSG00000178562,ENSG00000101017,ENSG00000049768,ENSG00000104998,ENSG00000196126,ENSG00000187997,ENSG00000136634,ENSG00000143184	XCL1,PTPRC,IL10,CD28,HLA-DRB1,CCR6,BATF,TBX21,C17orf99,IL27RA,CD40,FOXP3,BTK,CD40LG	1.41090513254512,1.50581965858024,1.23140513168856,1.53181015264823,1.23171315520366,1.41302258389849,1.39003276584753,1.1662400797698,1.50507784417189,1.16158848817508,1.09683190920298,1.63944267877809,1.19124530330504,1.26242894760724	Immunity	0.264150943396226
Tumor-immune-interaction	Positive	GO:0002438	acute inflammatory response to antigenic stimulus	0.00100924652674108	24	ENSG00000126353,ENSG00000013725,ENSG00000117215,ENSG00000180549,ENSG00000010671	PLA2G2D,FUT7,CD6,CCR7,BTK	1.66798967663512,1.46787602356268,2.22699830072012,1.48376590397347,1.23140513168856	Immunity	0.208333333333333
Tumor-immune-interaction	Positive	GO:0002637	regulation of immunoglobulin production	0.00013208840855533	67	ENSG00000160856,ENSG00000122122,ENSG00000170476,ENSG00000073861,ENSG00000102245,ENSG00000100219,ENSG00000081237,ENSG00000178562,ENSG00000186827,ENSG00000012124,ENSG00000101017,ENSG00000137033,ENSG00000049768,ENSG00000204592,ENSG00000203710,ENSG00000104998,ENSG00000186075,ENSG00000187997,ENSG00000136634,ENSG00000143184,ENSG00000136244,ENSG00000232810	TNFRSF4,FCRL3,XCL1,PTPRC,IL10,CR1,CD28,MZB1,HLA-E,TNF,IL6,IL33,ZPBP2,TBX21,C17orf99,IL27RA,CD22,CD40,XBP1,FOXP3,SASH3,CD40LG	1.96413311845893,1.27185399886549,1.82194752670687,1.50581965858024,1.53181015264823,1.15842118878539,1.23171315520366,1.39003276584753,1.293296597477,1.57218901516219,1.1662400797698,1.29117378432054,1.50507784417189,1.08180171390776,1.32905669886274,1.16158848817508,1.42568495340754,1.63944267877809,1.19124530330504,1.26242894760724,1.55549530403824,1.25987187858517	Immunity	0.328358208955224
Tumor-immune-interaction	Positive	GO:0002701	negative regulation of production of molecular mediator of immune response	0.00509434762215379	37	ENSG00000160856,ENSG00000105639,ENSG00000073861,ENSG00000153283,ENSG00000012124,ENSG00000137033,ENSG00000049768,ENSG00000204642,ENSG00000203710,ENSG00000186075,ENSG00000186818,ENSG00000136634,ENSG00000143184,ENSG00000232810,ENSG00000154188,ENSG00000100292	FCRL3,XCL1,IL10,CR1,CD96,HLA-F,TNF,ANGPT1,IL33,ZPBP2,TBX21,JAK3,CD22,LILRB4,HMOX1,FOXP3	1.96413311845893,1.31850854891447,1.50581965858024,1.38207496781995,1.57218901516219,1.29117378432054,1.50507784417189,1.15540515162721,1.32905669886274,1.42568495340754,1.16081337834601,1.19124530330504,1.26242894760724,1.25987187858517,1.24541227585727,1.13078340853645	Immunity	0.432432432432432
Tumor-immune-interaction	Positive	GO:0002707	negative regulation of lymphocyte mediated immunity	7.91381496114612e-07	43	ENSG00000073861,ENSG00000153283,ENSG00000081237,ENSG00000111679,ENSG00000168685,ENSG00000049768,ENSG00000204642,ENSG00000168961,ENSG00000204592,ENSG00000203710,ENSG00000234745,ENSG00000186818,ENSG00000143184,ENSG00000134539,ENSG00000182566,ENSG00000206503,ENSG00000141480,ENSG00000167207,ENSG00000135077,ENSG00000134545,ENSG00000256660,ENSG00000189013	XCL1,PTPRC,CR1,CD96,IL7R,HAVCR2,HLA-F,HLA-A,HLA-E,HLA-B,PTPN6,CLEC12B,KLRD1,KLRC1,NOD2,ARRB2,LGALS9,TBX21,CLEC4G,LILRB4,KIR2DL4,FOXP3	1.50581965858024,1.38207496781995,1.23171315520366,1.12332122173009,1.28816947520592,1.50507784417189,1.15540515162721,1.12239446470823,1.08180171390776,1.32905669886274,1.09858105371881,1.16081337834601,1.26242894760724,1.14030988215164,1.36374941038877,1.07418486493196,1.0860768819846,1.14115590821282,1.09394805347594,1.40277542469523,1.34716856901947,1.24444944813547	Immunity	0.511627906976744
Tumor-immune-interaction	Positive	GO:0002710	negative regulation of T cell mediated immunity	0.000558815415709441	21	ENSG00000073861,ENSG00000081237,ENSG00000168685,ENSG00000049768,ENSG00000204642,ENSG00000186818,ENSG00000143184,ENSG00000134539,ENSG00000182566,ENSG00000167207,ENSG00000134545,ENSG00000204632,ENSG00000079385,ENSG00000072694,ENSG00000118520	FCGR2B,XCL1,PTPRC,IL7R,HLA-F,HLA-G,ARG1,KLRD1,KLRC1,NOD2,TBX21,CLEC4G,CEACAM1,LILRB4,FOXP3	1.50581965858024,1.23171315520366,1.28816947520592,1.50507784417189,1.15540515162721,1.16081337834601,1.26242894760724,1.14030988215164,1.36374941038877,1.14115590821282,1.40277542469523,1.14432767146744,1.0048045116438,1.12076465254862,1.08778723508491	T cells	0.714285714285714
Tumor-immune-interaction	Positive	GO:0002712	regulation of B cell mediated immunity	0.00227066593052725	54	ENSG00000104921,ENSG00000073861,ENSG00000010671,ENSG00000226979,ENSG00000081237,ENSG00000150637,ENSG00000111679,ENSG00000178562,ENSG00000101017,ENSG00000049768,ENSG00000204592,ENSG00000203710,ENSG00000104998,ENSG00000187997,ENSG00000136634,ENSG00000143184,ENSG00000232810,ENSG00000167207	XCL1,PTPRC,IL10,CR1,CD28,HLA-E,LTA,TNF,PTPN6,NOD2,TBX21,C17orf99,CD226,FCER2,IL27RA,CD40,FOXP3,BTK	3.62536295604834,1.50581965858024,1.23140513168856,1.43705975770895,1.23171315520366,1.26797670999312,1.12332122173009,1.39003276584753,1.1662400797698,1.50507784417189,1.08180171390776,1.32905669886274,1.16158848817508,1.63944267877809,1.19124530330504,1.26242894760724,1.25987187858517,1.14115590821282	B cells	0.333333333333333
Tumor-immune-interaction	Positive	GO:0002714	positive regulation of B cell mediated immunity	0.0460326647797967	38	ENSG00000104921,ENSG00000073861,ENSG00000010671,ENSG00000226979,ENSG00000081237,ENSG00000150637,ENSG00000178562,ENSG00000101017,ENSG00000204592,ENSG00000187997,ENSG00000143184,ENSG00000232810,ENSG00000167207	XCL1,PTPRC,CD28,HLA-E,LTA,TNF,NOD2,TBX21,C17orf99,CD226,FCER2,CD40,BTK	3.62536295604834,1.50581965858024,1.23140513168856,1.43705975770895,1.23171315520366,1.26797670999312,1.39003276584753,1.1662400797698,1.08180171390776,1.63944267877809,1.26242894760724,1.25987187858517,1.14115590821282	B cells	0.342105263157895
Tumor-immune-interaction	Positive	GO:0002828	regulation of type 2 immune response	0.00303920805976551	31	ENSG00000073861,ENSG00000131203,ENSG00000121807,ENSG00000137033,ENSG00000019582,ENSG00000104998,ENSG00000114013,ENSG00000143184,ENSG00000136244,ENSG00000167207,ENSG00000162711,ENSG00000136630,ENSG00000182393,ENSG00000077238	XCL1,HLX,NLRP3,CCR2,CD86,CD74,IL6,IDO1,IL33,IL4R,NOD2,TBX21,IL27RA,IFNL1	1.50581965858024,1.62420160045133,1.32008246883286,1.29117378432054,1.10427231017094,1.16158848817508,1.12730165260243,1.26242894760724,1.55549530403824,1.14115590821282,1.09262911991455,1.06930116067305,1.42672007437992,1.04448834133378	Immunity	0.451612903225806
Tumor-immune-interaction	Positive	GO:0002861	regulation of inflammatory response to antigenic stimulus	0.00880632944963922	33	ENSG00000126353,ENSG00000117215,ENSG00000180549,ENSG00000010671,ENSG00000226979,ENSG00000178562,ENSG00000204592,ENSG00000174885,ENSG00000196126,ENSG00000136634,ENSG00000232810,ENSG00000167207	PLA2G2D,IL10,CD28,HLA-E,LTA,TNF,HLA-DRB1,FUT7,NLRP6,NOD2,CCR7,BTK	1.66798967663512,2.22699830072012,1.48376590397347,1.23140513168856,1.43705975770895,1.39003276584753,1.08180171390776,1.35040143736224,1.09683190920298,1.19124530330504,1.25987187858517,1.14115590821282	Immunity	0.363636363636364
Tumor-immune-interaction	Positive	GO:0002889	regulation of immunoglobulin mediated immune response	0.00227066593052725	54	ENSG00000104921,ENSG00000073861,ENSG00000010671,ENSG00000226979,ENSG00000081237,ENSG00000150637,ENSG00000111679,ENSG00000178562,ENSG00000101017,ENSG00000049768,ENSG00000204592,ENSG00000203710,ENSG00000104998,ENSG00000187997,ENSG00000136634,ENSG00000143184,ENSG00000232810,ENSG00000167207	XCL1,PTPRC,IL10,CR1,CD28,HLA-E,LTA,TNF,PTPN6,NOD2,TBX21,C17orf99,CD226,FCER2,IL27RA,CD40,FOXP3,BTK	3.62536295604834,1.50581965858024,1.23140513168856,1.43705975770895,1.23171315520366,1.26797670999312,1.12332122173009,1.39003276584753,1.1662400797698,1.50507784417189,1.08180171390776,1.32905669886274,1.16158848817508,1.63944267877809,1.19124530330504,1.26242894760724,1.25987187858517,1.14115590821282	Immunity	0.333333333333333
Tumor-immune-interaction	Positive	GO:0002891	positive regulation of immunoglobulin mediated immune response	0.0460326647797967	38	ENSG00000104921,ENSG00000073861,ENSG00000010671,ENSG00000226979,ENSG00000081237,ENSG00000150637,ENSG00000178562,ENSG00000101017,ENSG00000204592,ENSG00000187997,ENSG00000143184,ENSG00000232810,ENSG00000167207	XCL1,PTPRC,CD28,HLA-E,LTA,TNF,NOD2,TBX21,C17orf99,CD226,FCER2,CD40,BTK	3.62536295604834,1.50581965858024,1.23140513168856,1.43705975770895,1.23171315520366,1.26797670999312,1.39003276584753,1.1662400797698,1.08180171390776,1.63944267877809,1.26242894760724,1.25987187858517,1.14115590821282	Immunity	0.342105263157895
Tumor-immune-interaction	Positive	GO:0006469	negative regulation of protein kinase activity	0.00987624944352396	251	ENSG00000122188,ENSG00000128271,ENSG00000130755,ENSG00000081237,ENSG00000111679,ENSG00000152804,ENSG00000158050,ENSG00000111537,ENSG00000134242,ENSG00000163932,ENSG00000140105,ENSG00000186818,ENSG00000088992,ENSG00000245848,ENSG00000112679,ENSG00000254087,ENSG00000181092,ENSG00000111252,ENSG00000133878,ENSG00000167264,ENSG00000138166,ENSG00000185338,ENSG00000146904,ENSG00000169220,ENSG00000118503…	NPPA,INKA2,PTPN22,RGS2,PTPRC,LAX1,DUSP10,AGT,TRIB2,SLC8A1,DUSP2,IL1B,SH3BP5,INKA1,HYAL2,PRKCD,CBLB,ADIPOQ,ZFYVE28,SFRP2,CASP3,DUSP1,RGS14,DUSP22,DTNBP1,TNFAIP3,PRKAR2B,EPHA1,PRKAG2,DUSP4,DUSP26,LYN,FABP4,TRIB1,CDKN2A,TESK1,RGS3,HHEX,DUSP5,PTPRJ,THY1,SORL1,UBASH3B,PTPN6,CDKN1B,PTPRO,IFNG,PTPRB,DUSP6,SH2B3,TESC,TAOK3,SPRY2,SNX6,SLC8A3,WARS1,AKT1,SOCS1,DUS2,INPP5K,GPS2,MYOCD,PPP1R1B,CD300A,SOCS3,GAD…	1.73571364166212,1.30002194955142,1.25928465020171,1.23171315520366,1.12332122173009,1.17963322344517,1.27129279382839,1.57745580626252,1.32335076363288,1.11984158049857,1.11708062757636,1.16081337834601,1.15732085495378,1.17238163463931,1.12524875619211,1.1050732888104,3.62777956939503,1.09371702936146,1.39370506261313,1.22435565956407,1.15101326672035,1.17764073302552,1.12886840950579,1.1183346…	Other	0.326693227091633
Tumor-immune-interaction	Positive	GO:0006937	regulation of muscle contraction	0.000980442934289114	170	ENSG00000108405,ENSG00000169252,ENSG00000173020,ENSG00000105851,ENSG00000115353,ENSG00000169403,ENSG00000197043,ENSG00000157404,ENSG00000134571,ENSG00000196839,ENSG00000145362,ENSG00000150594,ENSG00000053918,ENSG00000157017,ENSG00000134548,ENSG00000180616,ENSG00000155962,ENSG00000198523,ENSG00000118729,ENSG00000095209,ENSG00000078401,ENSG00000018625,ENSG00000135124,ENSG00000130528,ENSG00000156113…	NPPA,PTAFR,ZC3H12A,PDE4B,GSTM2,CASQ2,ATP1A2,CASQ1,PTGS2,RGS2,EHD3,SLC8A1,TACR1,ADRA2B,CALCRL,GHRL,MYL3,PROK2,MYL5,KIT,ANK2,CAMK2D,GUCY1A1,PDE4D,ADRB2,ANXA6,EDN1,PLN,PIK3CG,ADRA1A,TMEM38B,PRKG1,KCNMA1,ADRA2A,TNNI2,TNNT3,KCNQ1,MYBPC3,ACTN3,GRK2,ARHGAP42,SPX,NOS1,P2RX4,SLC8A3,SETD3,KBTBD13,P2RX1,RANGRF,MYOCD,ORMDL3,SCN4A,KCNJ2,SSTR2,SPHK1,HSPB6,HRC,ADA,ACE2,CLIC2	1.68546098805102,1.23729742145595,1.09311555036728,1.21534922415739,1.85823395177854,1.17093291975271,1.1187426110504,1.26849896314793,1.24473797172296,1.13606946970127,1.14850741502527,1.41137460014852,1.13470777700731,1.18517397437617,1.30123690438618,1.25583688068794,1.11049931714957,1.19778602475127,1.55774125088026,1.11915924807193,1.16301870683404,1.4331389217885,1.11869499716803,1.16927441…	Other	0.352941176470588
Tumor-immune-interaction	Positive	GO:0007259	receptor signaling pathway via JAK-STAT	0.0401502277985931	174	ENSG00000105639,ENSG00000135439,ENSG00000138378,ENSG00000110324,ENSG00000180353,ENSG00000081237,ENSG00000162892,ENSG00000271503,ENSG00000138684,ENSG00000121807,ENSG00000111537,ENSG00000186891,ENSG00000101017,ENSG00000162594,ENSG00000174697,ENSG00000157404,ENSG00000120833,ENSG00000259384,ENSG00000168811,ENSG00000254087,ENSG00000111252,ENSG00000136634,ENSG00000185338,ENSG00000136244,ENSG00000232810…	TNFRSF18,IL23R,PTPRC,IL10,IL24,AGT,STAT1,STAT4,CCR2,HCLS1,PARP14,IL12A,KIT,IL21,IL15,TSLP,CSF1R,IL12B,MIR146A,TNF,IL6,LEP,LYN,JAK2,NOTCH1,IL10RA,IL23A,AGAP2,IFNG,SOCS2,IGF1,SH2B3,FLT3,SOCS1,CRLF3,CCL5,STAT5B,GH1,CD300A,SOCS3,JAK3,IFNL1,CD40	1.31850854891447,1.21237799893826,1.35037085600005,1.20805573931085,1.18476087669433,1.23171315520366,1.58361033987394,1.23056373239276,2.13091747566714,1.32008246883286,1.57745580626252,1.45044595482898,1.1662400797698,1.52769572349918,2.63601192245236,1.26849896314793,1.17103674004776,1.71288137706433,1.41713956689163,1.1050732888104,1.09371702936146,1.19124530330504,1.17764073302552,1.55549530…	Other	0.247126436781609
Tumor-immune-interaction	Positive	GO:0007260	tyrosine phosphorylation of STAT protein	0.00014308261793077	89	ENSG00000105639,ENSG00000180353,ENSG00000162892,ENSG00000271503,ENSG00000138684,ENSG00000111537,ENSG00000186891,ENSG00000101017,ENSG00000162594,ENSG00000174697,ENSG00000157404,ENSG00000259384,ENSG00000168811,ENSG00000254087,ENSG00000111252,ENSG00000185338,ENSG00000136244,ENSG00000232810,ENSG00000110944,ENSG00000283733,ENSG00000173193,ENSG00000164136,ENSG00000182578,ENSG00000113302,ENSG00000096968…	TNFRSF18,IL23R,IL24,HCLS1,PARP14,IL12A,KIT,IL21,IL15,TSLP,CSF1R,IL12B,MIR146A,TNF,IL6,LEP,LYN,JAK2,IL23A,IFNG,IGF1,SH2B3,FLT3,SOCS1,CCL5,GH1,SOCS3,JAK3,IFNL1,CD40	1.31850854891447,1.18476087669433,1.58361033987394,1.23056373239276,2.13091747566714,1.57745580626252,1.45044595482898,1.1662400797698,1.52769572349918,2.63601192245236,1.26849896314793,1.71288137706433,1.41713956689163,1.1050732888104,1.09371702936146,1.17764073302552,1.55549530403824,1.25987187858517,1.08599558573952,1.20380676206675,1.08388948037559,1.1201082917631,1.1075417523778,1.3579407504…	Other	0.337078651685393
Tumor-immune-interaction	Positive	GO:0009725	response to hormone	0.00131941512942932	921	ENSG00000126353,ENSG00000105639,ENSG00000170476,ENSG00000166501,ENSG00000065675,ENSG00000180549,ENSG00000172724,ENSG00000278195,ENSG00000138378,ENSG00000100219,ENSG00000180353,ENSG00000152270,ENSG00000163131,ENSG00000150867,ENSG00000165409,ENSG00000175567,ENSG00000171522,ENSG00000122679,ENSG00000196843,ENSG00000152804,ENSG00000081189,ENSG00000135363,ENSG00000129467,ENSG00000103653,ENSG00000171791…	SLC25A33,NPPA,CASP9,ALPL,TRIM63,PTAFR,HDAC1,HEYL,PIK3R3,LEPR,PTGFR,PRKACB,TGFBR3,CTSS,INSRR,ATP1A2,USF1,RXRG,PTGS2,NR5A2,BTG2,IL10,AGT,LPIN1,SDC1,NCOA1,LBH,ZFP36L2,PRKCE,ARID5A,BCL2L11,IL1B,IL1RN,HNMT,NR4A2,ACVR1C,TFPI,STAT1,STAT4,PID1,CAPN10,GHRL,TIMP4,PPARG,WNT7A,THRB,TGFBR2,GNAI2,PRKCD,FAM107A,HCLS1,ADCY5,TNFSF10,EIF2B5,ADIPOQ,TP63,CD38,KIT,IGFBP7,EREG,AREG,EIF4E,NFKB1,HADH,LEF1,UCP1,POU4F2,NR…	1.66798967663512,1.31850854891447,1.82194752670687,1.28621493402598,1.37694779115972,1.48376590397347,2.09427010788873,2.1921221563535,1.35037085600005,1.15842118878539,1.18476087669433,1.31589001061875,1.18460248168143,1.11057970143945,1.59895918421092,1.14622559297156,1.19547611990969,1.32758276315802,1.14008032352111,1.17963322344517,1.13579807018351,1.12143092424059,1.20302674534503,1.1015430…	Other	0.280130293159609
Tumor-immune-interaction	Positive	GO:0010518	positive regulation of phospholipase activity	0.0176435659463727	62	ENSG00000125910,ENSG00000113263,ENSG00000135898,ENSG00000271503,ENSG00000137841,ENSG00000169403,ENSG00000007908,ENSG00000074966,ENSG00000157404,ENSG00000114013,ENSG00000148053,ENSG00000091831,ENSG00000060558,ENSG00000078549,ENSG00000171631,ENSG00000171596,ENSG00000120907,ENSG00000135744,ENSG00000113721,ENSG00000047648,ENSG00000134853,ENSG00000127472,ENSG00000169313,ENSG00000166148,ENSG00000140538…	PLA2G5,PTAFR,CCN1,SELE,AGT,GPR55,HTR2B,NMUR1,CD86,P2RY12,TXK,PDGFRA,KIT,PDGFRB,ITK,ESR1,ADCYAP1R1,ADRA1A,NTRK2,LPAR1,P2RY6,NTF3,AVPR1A,PLA2G1B,PLCB2,NTRK3,CCL5,GNA13,GNA15,S1PR4,C5AR1,ARHGAP6	1.52599567093501,1.40215188275841,1.50608975221595,1.23056373239276,1.16270434667173,1.17093291975271,1.59132717170278,1.19921329836679,1.26849896314793,1.12730165260243,1.45626685358332,1.12850044163582,1.12280620446033,1.48212410803148,1.20091869260111,1.18993769511658,1.480689804168,1.11284464512261,1.04647973952572,1.11947963832959,1.11047037917319,1.20107251241845,1.18850648980499,1.14441956…	Other	0.516129032258065
Tumor-immune-interaction	Positive	GO:0010818	T cell chemotaxis	0.0209401129287046	28	ENSG00000186810,ENSG00000156234,ENSG00000271503,ENSG00000121807,ENSG00000143185,ENSG00000105851,ENSG00000137077,ENSG00000171608,ENSG00000169248,ENSG00000143184,ENSG00000169508,ENSG00000169245	PIK3CD,XCL2,XCL1,CCR2,CXCL10,CXCL11,CXCL13,PIK3CG,CCL21,GPR183,CCL5,CXCR3	1.40811251446148,1.80717007848776,1.23056373239276,1.32008246883286,1.43885453320215,1.21534922415739,1.5655609628437,1.16612960200007,1.48416005652376,1.26242894760724,1.1115336962223,1.34476007832587	Immune signaling	0.428571428571429
Tumor-immune-interaction	Positive	GO:0010863	positive regulation of phospholipase C activity	0.00220128038144164	46	ENSG00000125910,ENSG00000113263,ENSG00000135898,ENSG00000137841,ENSG00000169403,ENSG00000007908,ENSG00000074966,ENSG00000157404,ENSG00000114013,ENSG00000148053,ENSG00000091831,ENSG00000060558,ENSG00000078549,ENSG00000171631,ENSG00000171596,ENSG00000120907,ENSG00000135744,ENSG00000113721,ENSG00000047648,ENSG00000134853,ENSG00000169313,ENSG00000166148,ENSG00000140538,ENSG00000185652,ENSG00000135914…	PTAFR,SELE,AGT,GPR55,HTR2B,NMUR1,CD86,P2RY12,TXK,PDGFRA,KIT,PDGFRB,ITK,ESR1,ADCYAP1R1,ADRA1A,NTRK2,LPAR1,P2RY6,NTF3,AVPR1A,PLCB2,NTRK3,GNA15,S1PR4,C5AR1,ARHGAP6	1.52599567093501,1.40215188275841,1.50608975221595,1.16270434667173,1.17093291975271,1.59132717170278,1.19921329836679,1.26849896314793,1.12730165260243,1.45626685358332,1.12850044163582,1.12280620446033,1.48212410803148,1.20091869260111,1.18993769511658,1.480689804168,1.11284464512261,1.04647973952572,1.11947963832959,1.11047037917319,1.18850648980499,1.14441956269029,1.08663212398658,1.27758050…	Other	0.58695652173913
Tumor-immune-interaction	Positive	GO:0010883	regulation of lipid storage	0.0177173588730049	56	ENSG00000132170,ENSG00000175445,ENSG00000025434,ENSG00000174697,ENSG00000135218,ENSG00000176194,ENSG00000263528,ENSG00000155158,ENSG00000136244,ENSG00000214456,ENSG00000109670,ENSG00000232810,ENSG00000160179,ENSG00000283733,ENSG00000109320,ENSG00000100906	IKBKE,PPARG,NFKB1,FBXW7,MIR146A,TNF,IL6,CD36,LEP,LPL,TTC39B,NR1H3,NFKBIA,CIDEA,PLIN5,ABCG1	1.25508666769543,1.32334624860542,1.17612312070471,2.63601192245236,1.27619846834241,2.5454215624271,1.09866358857139,1.10095565152322,1.55549530403824,1.18032057583565,1.09581220040769,1.25987187858517,1.07535392309978,1.20380676206675,1.05981647378711,1.07012714822609	Other	0.285714285714286
Tumor-immune-interaction	Positive	GO:0014065	phosphatidylinositol 3-kinase signaling	0.000664360908570361	161	ENSG00000167984,ENSG00000101445,ENSG00000135439,ENSG00000100219,ENSG00000180353,ENSG00000141506,ENSG00000150867,ENSG00000158517,ENSG00000271503,ENSG00000111679,ENSG00000178562,ENSG00000000938,ENSG00000100100,ENSG00000105851,ENSG00000174175,ENSG00000155629,ENSG00000171608,ENSG00000174697,ENSG00000157404,ENSG00000126264,ENSG00000259384,ENSG00000187764,ENSG00000034971,ENSG00000078304,ENSG00000254087…	PIK3CD,FGR,CD160,NTRK1,SELP,MYOC,AGT,CD28,NYAP2,HCLS1,PDGFRA,KIT,PDGFRB,EDN1,TNF,NCF1,RELN,PIK3CG,WNT16,LEP,LYN,PREX2,ANGPT1,JAK2,TEK,NTRK2,SEMA4D,MIR126,PIP4K2A,PIK3AP1,CAT,PTPN6,AGAP2,IGF1,TPTE2,FLT3,PPP2R5C,RASGRP1,LTK,NLRC3,PIK3R5,CCL5,CSF3,GH1,HCST,CEACAM1,PPP1R16B,XBP1,PIK3IP1,PDGFB,PRR5	1.29955354933354,1.33750892778357,1.21237799893826,1.15842118878539,1.18476087669433,1.20459491708191,1.11057970143945,1.348490878873,1.23056373239276,1.12332122173009,1.39003276584753,1.20678002975739,1.1074350279461,1.21534922415739,1.49819690563064,1.21763698415009,1.16612960200007,2.63601192245236,1.26849896314793,1.2390813600281,1.71288137706433,1.08691376835322,1.79544244668324,1.0453741127…	Other	0.316770186335404
Tumor-immune-interaction	Positive	GO:0014066	regulation of phosphatidylinositol 3-kinase signaling	3.40474193699024e-05	133	ENSG00000167984,ENSG00000101445,ENSG00000135439,ENSG00000180353,ENSG00000141506,ENSG00000150867,ENSG00000158517,ENSG00000271503,ENSG00000111679,ENSG00000178562,ENSG00000000938,ENSG00000100100,ENSG00000105851,ENSG00000174175,ENSG00000155629,ENSG00000171608,ENSG00000174697,ENSG00000157404,ENSG00000126264,ENSG00000259384,ENSG00000187764,ENSG00000034971,ENSG00000078304,ENSG00000254087,ENSG00000148053	PIK3CD,FGR,SELP,MYOC,CD28,HCLS1,KIT,NCF1,PIK3CG,LEP,LYN,NTRK2,SEMA4D,PIP4K2A,PIK3AP1,PTPN6,AGAP2,PPP2R5C,NLRC3,PIK3R5,CCL5,GH1,HCST,PPP1R16B,PIK3IP1	1.29955354933354,1.33750892778357,1.21237799893826,1.18476087669433,1.20459491708191,1.11057970143945,1.348490878873,1.23056373239276,1.12332122173009,1.39003276584753,1.20678002975739,1.1074350279461,1.21534922415739,1.49819690563064,1.21763698415009,1.16612960200007,2.63601192245236,1.26849896314793,1.2390813600281,1.71288137706433,1.08691376835322,1.79544244668324,1.04537411272202,1.1050732888…	Other	0.18796992481203
Tumor-immune-interaction	Positive	GO:0014068	positive regulation of phosphatidylinositol 3-kinase signaling	0.000589108480965246	93	ENSG00000135439,ENSG00000180353,ENSG00000141506,ENSG00000158517,ENSG00000271503,ENSG00000111679,ENSG00000178562,ENSG00000000938,ENSG00000105851,ENSG00000174175,ENSG00000155629,ENSG00000171608,ENSG00000174697,ENSG00000157404,ENSG00000126264,ENSG00000259384,ENSG00000187764,ENSG00000034971,ENSG00000254087,ENSG00000148053,ENSG00000232810,ENSG00000002745,ENSG00000154188,ENSG00000199161,ENSG00000096968…	PIK3CD,FGR,NTRK1,SELP,MYOC,AGT,CD28,HCLS1,PDGFRA,KIT,PDGFRB,TNF,NCF1,RELN,PIK3CG,WNT16,LEP,LYN,ANGPT1,JAK2,TEK,NTRK2,SEMA4D,MIR126,PIK3AP1,CAT,PTPN6,AGAP2,IGF1,FLT3,PIK3R5,CCL5,CSF3,GH1,HCST,PDGFB,PRR5	1.21237799893826,1.18476087669433,1.20459491708191,1.348490878873,1.23056373239276,1.12332122173009,1.39003276584753,1.20678002975739,1.21534922415739,1.49819690563064,1.21763698415009,1.16612960200007,2.63601192245236,1.26849896314793,1.2390813600281,1.71288137706433,1.08691376835322,1.79544244668324,1.1050732888104,1.45626685358332,1.25987187858517,1.49053185549105,1.24541227585727,1.1069272041…	Other	0.397849462365591
Tumor-immune-interaction	Positive	GO:0014070	response to organic cyclic compound	0.0001738601444749	967	ENSG00000108405,ENSG00000083454,ENSG00000278195,ENSG00000128271,ENSG00000121966,ENSG00000271503,ENSG00000179583,ENSG00000122679,ENSG00000081189,ENSG00000130038,ENSG00000134954,ENSG00000101017,ENSG00000105851,ENSG00000179921,ENSG00000171791,ENSG00000115919,ENSG00000181631,ENSG00000169403,ENSG00000187848,ENSG00000112149,ENSG00000150540,ENSG00000107263,ENSG00000100031,ENSG00000132170,ENSG00000116473…	MTHFR,CASP9,ALPL,TRIM63,ZNF683,NR0B2,PTAFR,HDAC1,ZC3H12A,HEYL,JUN,PDE4B,PTGFR,PRKACB,GSTM2,RAP1A,CASQ2,OR10J5,ATP1A2,RXRG,PTGS2,BTG2,IL10,AGT,NLRP3,SDC1,NCOA1,LBH,SLC8A1,ZFP36L2,PRKCE,PELI1,BCL2L11,IL1B,IL1RN,CXCR4,HNMT,KYNU,IFIH1,ITGA6,TFPI,STAT1,RFTN2,CASP8,GPBAR1,HTR2B,PPARG,WNT7A,TGFBR2,CCR5,FAM107A,GRAMD1C,DRD3,CASR,ADCY5,P2RY13,P2RY12,TIPARP,ADIPOQ,TP63,DGKQ,CD38,IGFBP7,AREG,CXCL10,HNRNPD,E…	1.68546098805102,1.41812638609132,2.1921221563535,1.30002194955142,1.15795401364532,1.23056373239276,1.14498152076303,1.32758276315802,1.13579807018351,1.2460396185831,1.14898713908197,1.1662400797698,1.21534922415739,1.3256199359273,1.18765415305884,1.22303269884576,1.28599282750879,1.17093291975271,1.82308395320284,1.15521846719726,1.12556720306876,1.051212795529,1.20784357092416,1.255086667695…	Other	0.285418821096174
Tumor-immune-interaction	Positive	GO:0016064	immunoglobulin mediated immune response	0.0145265658252212	223	ENSG00000139193,ENSG00000177455,ENSG00000104921,ENSG00000112486,ENSG00000073861,ENSG00000117322,ENSG00000010671,ENSG00000102245,ENSG00000226979,ENSG00000259680,ENSG00000081237,ENSG00000156127,ENSG00000150637,ENSG00000168918,ENSG00000111679,ENSG00000178562,ENSG00000101017,ENSG00000049768,ENSG00000019582,ENSG00000204592,ENSG00000203710,ENSG00000163932,ENSG00000104998,ENSG00000196126	PTPRC,CR2,CR1,CD28,INPP5D,PRKCD,CD74,HLA-E,LTA,HLA-DRB1,CCR6,CD27,PTPN6,BATF,CD19,AC136428.1,TBX21,CD226,FCER2,IL27RA,CD40,FOXP3,BTK,CD40LG	1.55557966015199,2.3580813823599,3.62536295604834,1.41090513254512,1.50581965858024,2.4880582035536,1.23140513168856,1.53181015264823,1.43705975770895,1.96452471762138,1.23171315520366,1.41302258389849,1.26797670999312,1.14565734439762,1.12332122173009,1.39003276584753,1.1662400797698,1.50507784417189,1.10427231017094,1.08180171390776,1.32905669886274,1.11984158049857,1.16158848817508,1.096831909…	Immunity	0.10762331838565
Tumor-immune-interaction	Positive	GO:0016553	base conversion or substitution editing	0.00711638700835539	20	ENSG00000243811,ENSG00000239713,ENSG00000128394,ENSG00000100298,ENSG00000128383,ENSG00000244509,ENSG00000111732,ENSG00000189007	ADAT2,AICDA,APOBEC3A,APOBEC3C,APOBEC3D,APOBEC3F,APOBEC3G,APOBEC3H	1.31520269373533,1.22897985872302,1.20779101164871,1.25268745472544,1.42364515748934,1.1131811877371,1.33563912964352,1.13369146406673	Other	0.4
Tumor-immune-interaction	Positive	GO:0019724	B cell mediated immunity	0.00686394709867274	226	ENSG00000139193,ENSG00000177455,ENSG00000104921,ENSG00000112486,ENSG00000073861,ENSG00000117322,ENSG00000010671,ENSG00000101082,ENSG00000102245,ENSG00000226979,ENSG00000259680,ENSG00000081237,ENSG00000156127,ENSG00000150637,ENSG00000168918,ENSG00000111679,ENSG00000178562,ENSG00000101017,ENSG00000049768,ENSG00000019582,ENSG00000204592,ENSG00000203710,ENSG00000163932,ENSG00000104998,ENSG00000196126	PTPRC,CR2,CR1,CD28,INPP5D,PRKCD,CD74,HLA-E,LTA,HLA-DRB1,CCR6,CD27,PTPN6,BATF,CD19,AC136428.1,TBX21,CD226,FCER2,IL27RA,SLA2,CD40,FOXP3,BTK,CD40LG	1.55557966015199,2.3580813823599,3.62536295604834,1.41090513254512,1.50581965858024,2.4880582035536,1.23140513168856,1.4040037548857,1.53181015264823,1.43705975770895,1.96452471762138,1.23171315520366,1.41302258389849,1.26797670999312,1.14565734439762,1.12332122173009,1.39003276584753,1.1662400797698,1.50507784417189,1.10427231017094,1.08180171390776,1.32905669886274,1.11984158049857,1.1615884881…	B cells	0.110619469026549
Tumor-immune-interaction	Positive	GO:0019835	cytolysis	0.00289153643460518	32	ENSG00000180644,ENSG00000197540,ENSG00000145649,ENSG00000100453,ENSG00000100450,ENSG00000090382,ENSG00000203710,ENSG00000039537,ENSG00000129988,ENSG00000112936,ENSG00000100342	CR1,C7,C6,GZMA,PRF1,LYZ,GZMH,GZMB,GZMM,LBP,APOL1	1.38809562437143,1.51052999682226,1.29984445472598,1.44985419751715,1.38141044742092,1.26078421994795,1.32905669886274,1.6320267293786,2.10324195062515,1.17661854149455,1.09280353299088	Immune signaling	0.34375
Tumor-immune-interaction	Positive	GO:0019915	lipid storage	0.00502178232002307	86	ENSG00000126262,ENSG00000105499,ENSG00000132170,ENSG00000175445,ENSG00000025434,ENSG00000174697,ENSG00000135218,ENSG00000176194,ENSG00000263528,ENSG00000155158,ENSG00000136244,ENSG00000123612,ENSG00000214456,ENSG00000109670,ENSG00000232810,ENSG00000160179,ENSG00000283733,ENSG00000196743,ENSG00000109320,ENSG00000100906,ENSG00000130203,ENSG00000173757	IKBKE,ACVR1C,PPARG,NFKB1,FBXW7,GM2A,MIR146A,TNF,IL6,CD36,LEP,LPL,TTC39B,NR1H3,NFKBIA,STAT5B,CIDEA,PLIN5,FFAR2,APOE,PLA2G4C,ABCG1	1.44809316587882,1.30480262935928,1.25508666769543,1.32334624860542,1.17612312070471,2.63601192245236,1.27619846834241,2.5454215624271,1.09866358857139,1.10095565152322,1.55549530403824,1.34885135259336,1.18032057583565,1.09581220040769,1.25987187858517,1.07535392309978,1.20380676206675,1.06018147225094,1.05981647378711,1.07012714822609,1.13742189640168,1.01945136301048	Other	0.255813953488372
Tumor-immune-interaction	Positive	GO:0030195	negative regulation of blood coagulation	0.0276789933689739	50	ENSG00000163932,ENSG00000174059,ENSG00000111252,ENSG00000167711,ENSG00000167768,ENSG00000154127,ENSG00000164867,ENSG00000003436,ENSG00000185245,ENSG00000130203,ENSG00000078401,ENSG00000164344,ENSG00000113889,ENSG00000158773,ENSG00000140873,ENSG00000079385,ENSG00000127324,ENSG00000134853,ENSG00000122194,ENSG00000100311	USF1,CD34,TFPI,PRKCD,KNG1,PDGFRA,KLKB1,EDN1,PLG,NOS3,UBASH3B,KRT1,TSPAN8,SH2B3,ADAMTS18,SERPINF2,GP1BA,CEACAM1,APOE,PDGFB	1.11984158049857,1.12525288655773,1.09371702936146,1.11730564715537,1.58256797886825,1.14525122584193,1.16045107656828,1.14955963167159,1.29783787552362,1.13742189640168,1.16301870683404,1.33100932571109,1.36923627586777,1.05135976032603,1.57711708306272,1.0048045116438,1.19508063077438,1.11047037917319,1.16895330515229,1.08862197890412	Other	0.4
Tumor-immune-interaction	Positive	GO:0030851	granulocyte differentiation	0.000562801534301999	35	ENSG00000129993,ENSG00000185862,ENSG00000180353,ENSG00000168918,ENSG00000066336,ENSG00000088992,ENSG00000245848,ENSG00000181092,ENSG00000092067,ENSG00000143815,ENSG00000159189,ENSG00000138795,ENSG00000179348,ENSG00000079385,ENSG00000173334,ENSG00000162367,ENSG00000108342,ENSG00000130584,ENSG00000102145	C1QC,TAL1,LBR,INPP5D,HCLS1,GATA2,ADIPOQ,LEF1,TRIB1,SPI1,TESC,CEBPE,CBFA2T3,EVI2B,CSF3,CEBPA,CEACAM1,ZBTB46,GATA1	1.43847624166904,1.22850924202163,1.18476087669433,1.14565734439762,1.12295915666184,1.15732085495378,1.17238163463931,3.62777956939503,1.18751045567136,1.05230416841787,1.10462867206044,1.06393383086146,1.13131076165235,1.0048045116438,1.01678694344159,1.15694579687499,1.28225033063711,1.07049522537665,0.998443873757055	Immunity	0.542857142857143
Tumor-immune-interaction	Positive	GO:0031342	negative regulation of cell killing	9.73252589600647e-05	24	ENSG00000081237,ENSG00000168685,ENSG00000204642,ENSG00000168961,ENSG00000204592,ENSG00000234745,ENSG00000134539,ENSG00000206503,ENSG00000141480,ENSG00000135077,ENSG00000134545,ENSG00000256660,ENSG00000189013,ENSG00000204632	PTPRC,IL7R,HAVCR2,HLA-F,HLA-G,HLA-A,HLA-E,HLA-B,CLEC12B,KLRD1,KLRC1,ARRB2,LGALS9,KIR2DL4	1.23171315520366,1.28816947520592,1.15540515162721,1.12239446470823,1.08180171390776,1.09858105371881,1.14030988215164,1.07418486493196,1.0860768819846,1.09394805347594,1.40277542469523,1.34716856901947,1.24444944813547,1.14432767146744	Immune signaling	0.583333333333333
Tumor-immune-interaction	Positive	GO:0032479	regulation of type I interferon production	0.0115912197582019	130	ENSG00000167984,ENSG00000239961,ENSG00000124256,ENSG00000140968,ENSG00000197943,ENSG00000140853,ENSG00000125347,ENSG00000165025,ENSG00000134242,ENSG00000101695,ENSG00000182179,ENSG00000136869,ENSG00000121851,ENSG00000101916,ENSG00000083799,ENSG00000136634,ENSG00000263528,ENSG00000104856,ENSG00000118503,ENSG00000138646,ENSG00000135077,ENSG00000077150,ENSG00000109320,ENSG00000102794,ENSG00000131323…	ISG15,PTPN22,POLR3GL,IKBKE,IL10,REL,IFIH1,STAT1,MYD88,UBA7,TLR9,HERC5,NFKB1,TLR3,IRF1,STING1,HAVCR2,TRIM15,TNFAIP3,IRF5,DDX58,SYK,TLR4,NFKB2,IRF7,TRIM21,UBE2L6,MMP12,ACOD1,TRAF3,NLRC3,CYLD,NLRC5,PLCG2,IRF8,DHX58,RNF125,RELB,IRF3,LILRA4,NLRP4,ZBP1,TLR7,TLR8	1.29955354933354,1.77774318789137,1.62226590440904,1.24014808534977,1.20433354410927,1.15579509739831,1.13595592952686,1.16488308510572,1.32335076363288,1.1551247191125,1.10295527788706,1.15332732093646,1.06116246365798,1.28357219125778,1.0953058560808,1.19124530330504,1.09866358857139,1.07563817399488,1.10207809922456,1.16494748471173,1.09394805347594,1.07481201191387,1.05981647378711,1.81659165…	Immune signaling	0.338461538461538
Tumor-immune-interaction	Positive	GO:0032480	negative regulation of type I interferon production	0.0457470926004609	46	ENSG00000167984,ENSG00000239961,ENSG00000140853,ENSG00000101695,ENSG00000182179,ENSG00000083799,ENSG00000136634,ENSG00000263528,ENSG00000104856,ENSG00000118503,ENSG00000138646,ENSG00000135077,ENSG00000102794,ENSG00000126456,ENSG00000162924,ENSG00000156587,ENSG00000107201,ENSG00000115267,ENSG00000187608,ENSG00000108771,ENSG00000123609	ISG15,IKBKE,IL10,REL,NMI,IFIH1,UBA7,HERC5,HAVCR2,TNFAIP3,DDX58,UBE2L6,ACOD1,NLRC3,CYLD,NLRC5,DHX58,RNF125,RELB,IRF3,LILRA4	1.29955354933354,1.77774318789137,1.15579509739831,1.1551247191125,1.10295527788706,1.0953058560808,1.19124530330504,1.09866358857139,1.07563817399488,1.10207809922456,1.16494748471173,1.09394805347594,1.81659165647441,1.04496815721092,1.12249175160488,1.05774347386249,1.06681321623108,1.08334691696528,1.16738761750885,1.06063874060171,1.04830491970212	Immune signaling	0.456521739130435
Tumor-immune-interaction	Positive	GO:0032606	type I interferon production	0.0151465126713401	131	ENSG00000167984,ENSG00000239961,ENSG00000124256,ENSG00000140968,ENSG00000197943,ENSG00000140853,ENSG00000125347,ENSG00000165025,ENSG00000134242,ENSG00000101695,ENSG00000182179,ENSG00000136869,ENSG00000121851,ENSG00000101916,ENSG00000083799,ENSG00000136634,ENSG00000263528,ENSG00000104856,ENSG00000118503,ENSG00000138646,ENSG00000135077,ENSG00000077150,ENSG00000109320,ENSG00000102794,ENSG00000131323…	ISG15,PTPN22,POLR3GL,IKBKE,IL10,REL,IFIH1,STAT1,MYD88,UBA7,TLR9,HERC5,NFKB1,TLR3,IRF1,STING1,HAVCR2,TRIM15,TNFAIP3,IRF5,DDX58,SYK,TLR4,NFKB2,IRF7,TRIM21,UBE2L6,MMP12,ACOD1,TRAF3,NLRC3,CYLD,NLRC5,PLCG2,IRF8,DHX58,RNF125,RELB,IRF3,LILRA4,NLRP4,ZBP1,TLR7,TLR8	1.29955354933354,1.77774318789137,1.62226590440904,1.24014808534977,1.20433354410927,1.15579509739831,1.13595592952686,1.16488308510572,1.32335076363288,1.1551247191125,1.10295527788706,1.15332732093646,1.06116246365798,1.28357219125778,1.0953058560808,1.19124530330504,1.09866358857139,1.07563817399488,1.10207809922456,1.16494748471173,1.09394805347594,1.07481201191387,1.05981647378711,1.81659165…	Immune signaling	0.33587786259542
Tumor-immune-interaction	Positive	GO:0033209	tumor necrosis factor-mediated signaling pathway	0.00232951218450469	177	ENSG00000139193,ENSG00000240505,ENSG00000159958,ENSG00000227507,ENSG00000048462,ENSG00000106952,ENSG00000102245,ENSG00000226979,ENSG00000028137,ENSG00000163568,ENSG00000186827,ENSG00000165025,ENSG00000117560,ENSG00000186891,ENSG00000101017,ENSG00000215788,ENSG00000105483,ENSG00000162511,ENSG00000154611,ENSG00000056558,ENSG00000137752,ENSG00000083799,ENSG00000181092,ENSG00000151468,ENSG00000118503…	TNFRSF18,TNFRSF4,TNFRSF14,TNFRSF25,TNFRSF9,TNFRSF1B,LAPTM5,AIM2,FASLG,ADIPOQ,LTA,TNF,LTB,PSMB9,TNFAIP3,JAK2,SYK,TNFSF8,TRAF1,CCDC3,BIRC3,CASP1,CD27,PSME2,RNF31,NFKBIA,TRAF3,TNFRSF17,CYLD,PSMB10,TNFSF12,TNFRSF13B,PSMA8,PLVAP,CARD8,CD40,TNFRSF13C,CD40LG	1.55557966015199,2.36255980676574,1.72116688554507,1.50979898954049,2.11329515542724,1.45793345922029,1.53181015264823,1.43705975770895,1.14470461634911,1.62421363970139,1.293296597477,1.16488308510572,1.31626764948757,1.45044595482898,1.1662400797698,1.1886857127026,1.07866904062949,1.12055839217571,1.66255776137979,1.12757851115257,1.13822409615406,1.0953058560808,3.62777956939503,1.23928554825…	Other	0.214689265536723
Tumor-immune-interaction	Positive	GO:0033622	integrin activation	0.036730630840793	25	ENSG00000170476,ENSG00000156234,ENSG00000141293,ENSG00000149781,ENSG00000171522,ENSG00000115956,ENSG00000174175,ENSG00000006210	SELP,PLEK,CXCL13,PTGER4,MZB1,FERMT3,CX3CL1,SKAP1	1.82194752670687,1.80717007848776,1.46752154635982,1.17597644997042,1.19547611990969,1.26204774666577,1.49819690563064,1.30603446233508	Other	0.32
Tumor-immune-interaction	Positive	GO:0033630	positive regulation of cell adhesion mediated by integrin	0.00510419534395772	21	ENSG00000198851,ENSG00000156234,ENSG00000123338,ENSG00000141293,ENSG00000271503,ENSG00000111679,ENSG00000165025,ENSG00000137077	CXCL13,CCL21,SYK,CD3E,PTPN6,NCKAP1L,CCL5,SKAP1	1.48057310980018,1.80717007848776,1.19381644682076,1.46752154635982,1.23056373239276,1.12332122173009,1.16488308510572,1.5655609628437	Other	0.380952380952381
Tumor-immune-interaction	Positive	GO:0038061	NIK/NF-kappaB signaling	0.0269263696079147	194	ENSG00000139193,ENSG00000167984,ENSG00000172724,ENSG00000134242,ENSG00000168961,ENSG00000129465,ENSG00000162511,ENSG00000136869,ENSG00000154611,ENSG00000115604,ENSG00000101265,ENSG00000083799,ENSG00000114013,ENSG00000263528,ENSG00000104856,ENSG00000176907,ENSG00000232810,ENSG00000023445,ENSG00000100911,ENSG00000167207,ENSG00000110944,ENSG00000135077,ENSG00000283733,ENSG00000077150,ENSG00000100906…	LAPTM5,PTPN22,IKBKE,NLRP3,REL,IL18R1,IL1B,NMI,TLR9,CD86,TLR6,NR3C2,TLR3,HAVCR2,IL12B,MIR146A,EDN1,TNF,AGER,PSMB8,PSMB9,SASH1,TNFRSF10A,TCIM,PTP4A3,CCL19,TLR4,TRAF2,RTKN2,NFKB2,BIRC3,CD27,IL23A,PSMB11,PSME1,PSME2,RIPK3,NFKBIA,GREM1,NLRC3,LITAF,NOD2,CYLD,ADGRG3,PSMB10,LGALS9,IFI35,MAP3K14,SPHK1,PSMA8,MALT1,BCL3,RELB,RASSF2,TLR7,MIR766	1.55557966015199,1.29955354933354,2.09427010788873,1.32335076363288,1.12239446470823,1.11749084267837,1.12055839217571,1.15332732093646,1.66255776137979,1.16288800691151,1.12130904500905,1.0953058560808,1.12730165260243,1.09866358857139,1.07563817399488,1.06433331744433,1.25987187858517,1.09231618590426,1.12168528101436,1.14115590821282,1.08599558573952,1.09394805347594,1.20380676206675,1.0748120…	Other	0.288659793814433
Tumor-immune-interaction	Positive	GO:0038083	peptidyl-tyrosine autophosphorylation	0.0298919526586617	41	ENSG00000115085,ENSG00000182866,ENSG00000136573,ENSG00000113263,ENSG00000000938,ENSG00000165025,ENSG00000101336,ENSG00000155926,ENSG00000074966,ENSG00000102010,ENSG00000254087,ENSG00000159640	FGR,LCK,ZAP70,TXK,ITK,BLK,LYN,SLA,SYK,ACE,HCK,BMX	1.44087597343931,1.47395740058103,2.11501025126757,1.40215188275841,1.20678002975739,1.16488308510572,1.13809235752506,1.13227921993522,1.19921329836679,1.29904772829088,1.1050732888104,1.07686712199581	Other	0.292682926829268
Tumor-immune-interaction	Positive	GO:0039692	single stranded viral RNA replication via double stranded DNA intermediate	0.0363411417298522	20	ENSG00000243811,ENSG00000239713,ENSG00000128394,ENSG00000100298,ENSG00000128383,ENSG00000244509,ENSG00000099956,ENSG00000111732	AICDA,SMARCB1,APOBEC3A,APOBEC3C,APOBEC3D,APOBEC3F,APOBEC3G,APOBEC3H	1.31520269373533,1.22897985872302,1.20779101164871,1.25268745472544,1.42364515748934,1.1131811877371,1.09144767937815,1.33563912964352	Immunity	0.4
Tumor-immune-interaction	Positive	GO:0042092	type 2 immune response	0.000358301247399565	37	ENSG00000073861,ENSG00000156127,ENSG00000131203,ENSG00000121807,ENSG00000137033,ENSG00000019582,ENSG00000104998,ENSG00000114013,ENSG00000136634,ENSG00000143184,ENSG00000136244,ENSG00000167207,ENSG00000162711,ENSG00000136630,ENSG00000182393,ENSG00000077238,ENSG00000161940,ENSG00000118520,ENSG00000069399,ENSG00000213047,ENSG00000134321	XCL1,DENND1B,IL10,HLX,NLRP3,RSAD2,CCR2,CD86,CD74,ARG1,IL6,IDO1,IL33,BATF,IL4R,NOD2,BCL6B,TBX21,IL27RA,IFNL1,BCL3	1.50581965858024,1.41302258389849,1.62420160045133,1.32008246883286,1.29117378432054,1.10427231017094,1.16158848817508,1.12730165260243,1.19124530330504,1.26242894760724,1.55549530403824,1.14115590821282,1.09262911991455,1.06930116067305,1.42672007437992,1.04448834133378,1.10193991011419,1.08778723508491,1.06291140976243,1.04776393920497,1.0139440011231	Immunity	0.567567567567568
Tumor-immune-interaction	Positive	GO:0042509	regulation of tyrosine phosphorylation of STAT protein	0.000243645734222072	87	ENSG00000180353,ENSG00000162892,ENSG00000271503,ENSG00000138684,ENSG00000111537,ENSG00000186891,ENSG00000101017,ENSG00000162594,ENSG00000174697,ENSG00000157404,ENSG00000259384,ENSG00000168811,ENSG00000254087,ENSG00000111252,ENSG00000185338,ENSG00000136244,ENSG00000232810,ENSG00000110944,ENSG00000283733,ENSG00000173193,ENSG00000164136,ENSG00000182578,ENSG00000113302,ENSG00000096968,ENSG00000184557…	TNFRSF18,IL23R,IL24,HCLS1,PARP14,IL12A,KIT,IL21,IL15,TSLP,CSF1R,IL12B,MIR146A,TNF,IL6,LEP,LYN,JAK2,IL23A,IFNG,IGF1,SH2B3,FLT3,SOCS1,CCL5,GH1,SOCS3,IFNL1,CD40	1.18476087669433,1.58361033987394,1.23056373239276,2.13091747566714,1.57745580626252,1.45044595482898,1.1662400797698,1.52769572349918,2.63601192245236,1.26849896314793,1.71288137706433,1.41713956689163,1.1050732888104,1.09371702936146,1.17764073302552,1.55549530403824,1.25987187858517,1.08599558573952,1.20380676206675,1.08388948037559,1.1201082917631,1.1075417523778,1.35794075048981,1.1099022684…	Other	0.333333333333333
Tumor-immune-interaction	Positive	GO:0042531	positive regulation of tyrosine phosphorylation of STAT protein	0.000365501168170566	71	ENSG00000180353,ENSG00000162892,ENSG00000271503,ENSG00000138684,ENSG00000111537,ENSG00000186891,ENSG00000101017,ENSG00000162594,ENSG00000174697,ENSG00000157404,ENSG00000259384,ENSG00000168811,ENSG00000254087,ENSG00000136244,ENSG00000232810,ENSG00000110944,ENSG00000173193,ENSG00000164136,ENSG00000182578,ENSG00000113302,ENSG00000096968,ENSG00000184557,ENSG00000122025,ENSG00000182393,ENSG00000017427…	TNFRSF18,IL23R,IL24,HCLS1,PARP14,IL12A,KIT,IL21,IL15,TSLP,CSF1R,IL12B,TNF,IL6,LEP,LYN,JAK2,IL23A,IFNG,IGF1,FLT3,CCL5,GH1,SOCS3,IFNL1,CD40	1.18476087669433,1.58361033987394,1.23056373239276,2.13091747566714,1.57745580626252,1.45044595482898,1.1662400797698,1.52769572349918,2.63601192245236,1.26849896314793,1.71288137706433,1.41713956689163,1.1050732888104,1.55549530403824,1.25987187858517,1.08599558573952,1.08388948037559,1.1201082917631,1.1075417523778,1.35794075048981,1.10990226843927,1.07479747558624,1.336307178295,1.426720074379…	Other	0.366197183098592
Tumor-immune-interaction	Positive	GO:0042590	antigen processing and presentation of exogenous peptide antigen via MHC class I	0.036734913765844	80	ENSG00000158517,ENSG00000100365,ENSG00000204642,ENSG00000216490,ENSG00000111729,ENSG00000166710,ENSG00000204592,ENSG00000234745,ENSG00000154611,ENSG00000165168,ENSG00000135218,ENSG00000204267,ENSG00000158869,ENSG00000204525,ENSG00000206503,ENSG00000100911,ENSG00000116701,ENSG00000205220,ENSG00000240065,ENSG00000204632,ENSG00000051523,ENSG00000168394,ENSG00000092010,ENSG00000116031	FCER1G,NCF2,CD207,HLA-F,HLA-G,HLA-A,HLA-E,HLA-C,HLA-B,TAP2,PSMB9,TAP1,NCF1,CD36,CLEC4A,PSME1,PSME2,B2M,PSMB10,CYBA,PSMA8,IFI30,NCF4,CYBB	1.348490878873,1.20552724073975,1.15540515162721,1.15752765428273,1.15625659991108,1.06744819438475,1.08180171390776,1.09858105371881,1.66255776137979,1.12511588687556,1.27619846834241,1.07413994512798,1.12721121577406,1.07671260740982,1.07418486493196,1.12168528101436,1.14938316673918,1.07851909888133,1.09401320598547,1.14432767146744,1.1043625872351,1.07220835578222,1.07318184291293,1.389643528…	Immunity	0.3
Tumor-immune-interaction	Positive	GO:0044057	regulation of system process	0.000346090366114283	623	ENSG00000074370,ENSG00000108405,ENSG00000128271,ENSG00000077984,ENSG00000251380,ENSG00000028137,ENSG00000184454,ENSG00000169252,ENSG00000173020,ENSG00000105851,ENSG00000137731,ENSG00000115353,ENSG00000169403,ENSG00000121577,ENSG00000131979,ENSG00000025434,ENSG00000174697,ENSG00000197043,ENSG00000004468,ENSG00000157404,ENSG00000134571,ENSG00000196839,ENSG00000140678,ENSG00000137726,ENSG00000154721…	NPPA,TNFRSF1B,ECE1,NCMAP,TRIM63,PTAFR,ZC3H12A,PDE4B,GSTM2,CASQ2,ATP1A2,ATP1A4,CASQ1,TNR,RGS2,IL10,AGT,POMC,KCNK3,EHD3,EPAS1,NRXN1,TACR1,ADRA2B,CACNB4,SLC25A12,CALCRL,KCNE4,ITPR1,LMCD1,GHRL,WNT7A,THRB,SCN11A,MYL3,GNAI2,PROK2,DRD3,POPDC2,CASR,ACPP,ADIPOQ,FGF12,MYL5,CD38,KIT,ANK2,CAMK2D,GUCY1A1,FGF10,CRHBP,DCANP1,TIFAB,HBEGF,ADRB2,ANXA6,BMP6,EDN1,JARID2,AIF1,AGER,PI16,FIG4,PLN,HEY2,VIP,RELN,PIK3CG,L…	1.42846974840349,1.68546098805102,1.30002194955142,1.34048991041338,1.84471268545199,1.14470461634911,1.57413495637303,1.23729742145595,1.09311555036728,1.21534922415739,1.33140788604916,1.85823395177854,1.17093291975271,1.17292041888621,1.18603417602133,1.17612312070471,2.63601192245236,1.1187426110504,1.40127555884904,1.26849896314793,1.24473797172296,1.13606946970127,1.10595053823623,1.1411090…	Other	0.260032102728732
Tumor-immune-interaction	Positive	GO:0045063	T-helper 1 cell differentiation	0.0185478221876878	20	ENSG00000105639,ENSG00000172724,ENSG00000197471,ENSG00000130038,ENSG00000196189,ENSG00000115604,ENSG00000121594,ENSG00000104856,ENSG00000197272,ENSG00000138795,ENSG00000136630,ENSG00000077238	SEMA4A,HLX,IL18R1,CD80,LEF1,CCL19,CRACR2A,IL4R,IL27,SPN,JAK3,RELB	1.31850854891447,2.09427010788873,1.29058284054594,1.2460396185831,1.27778700198606,1.16288800691151,1.36188793007366,1.07563817399488,1.15872107783108,1.06393383086146,1.06930116067305,1.04448834133378	T cells	0.6
Tumor-immune-interaction	Positive	GO:0045453	bone resorption	0.0157072741073156	68	ENSG00000128340,ENSG00000135898,ENSG00000168918,ENSG00000169252,ENSG00000165025,ENSG00000103653,ENSG00000102575,ENSG00000170989,ENSG00000004468,ENSG00000183160,ENSG00000166603,ENSG00000136244,ENSG00000118503,ENSG00000154127,ENSG00000182578,ENSG00000151651,ENSG00000170909,ENSG00000004799,ENSG00000110719,ENSG00000120659,ENSG00000160801,ENSG00000091513,ENSG00000143387,ENSG00000086300,ENSG00000104267…	S1PR1,CTSK,GPR55,INPP5D,PTH1R,TF,CD38,ADRB2,CSF1R,TNFAIP3,IL6,SNX10,PDK4,IL7,CA2,DCSTAMP,SYK,ADAM8,TCIRG1,UBASH3B,TMEM119,TNFSF11,CSK,LRRK1,MC4R,ACP5,OSCAR,RAC2	1.27003383449342,1.50608975221595,1.14565734439762,1.23729742145595,1.16488308510572,1.10154307049696,1.36829188287323,1.23030715658352,1.40127555884904,1.29021684237257,1.36718177287161,1.55549530403824,1.10207809922456,1.14525122584193,1.1075417523778,1.14157348676161,1.09080555549807,1.088943836101,1.04484460677357,1.29178452450993,1.2679123419982,1.24237847335479,1.02580101021422,1.0871852625…	Other	0.411764705882353
Tumor-immune-interaction	Positive	GO:0045620	negative regulation of lymphocyte differentiation	0.00671400030236164	57	ENSG00000105639,ENSG00000073861,ENSG00000163599,ENSG00000020633,ENSG00000125347,ENSG00000127951,ENSG00000049768,ENSG00000019582,ENSG00000161031,ENSG00000203710,ENSG00000135144,ENSG00000186818,ENSG00000089692,ENSG00000185338,ENSG00000100225,ENSG00000136630,ENSG00000207582,ENSG00000182393,ENSG00000129654,ENSG00000077238,ENSG00000121210	RUNX3,CR1,HLX,CTLA4,TMEM131L,IRF1,CD74,FGL2,MIR30B,LAG3,DTX1,SOCS1,IL4R,TBX21,FOXJ1,PGLYRP2,JAK3,IFNL1,LILRB4,FBXO7,FOXP3	1.31850854891447,1.50581965858024,1.50294256450744,1.32330074078053,1.13595592952686,1.19470201494036,1.50507784417189,1.10427231017094,1.77521221601951,1.32905669886274,1.39704268320121,1.16081337834601,1.16723485153701,1.17764073302552,1.0357940956578,1.06930116067305,1,1.42672007437992,0.990880100012592,1.04448834133378,1.0423147447602	Immunity	0.368421052631579
Tumor-immune-interaction	Positive	GO:0045624	positive regulation of T-helper cell differentiation	0.00265440209211607	22	ENSG00000172724,ENSG00000096996,ENSG00000162594,ENSG00000114013,ENSG00000167604,ENSG00000121594,ENSG00000110944,ENSG00000118513,ENSG00000162711,ENSG00000113302,ENSG00000136630,ENSG00000077238	IL23R,HLX,NLRP3,CD80,CD86,IL12B,MYB,CCL19,IL23A,IL4R,IL12RB1,NFKBID	2.09427010788873,1.35549874669428,1.52769572349918,1.12730165260243,1.10646834013498,1.36188793007366,1.08599558573952,1.20835105965473,1.09262911991455,1.35794075048981,1.06930116067305,1.04448834133378	T cells	0.545454545454545
Tumor-immune-interaction	Positive	GO:0045637	regulation of myeloid cell differentiation	0.00269147871589347	263	ENSG00000166501,ENSG00000065675,ENSG00000135898,ENSG00000185862,ENSG00000123338,ENSG00000180353,ENSG00000168918,ENSG00000152495,ENSG00000174946,ENSG00000263961,ENSG00000081189,ENSG00000111537,ENSG00000134954,ENSG00000012223,ENSG00000019582,ENSG00000166710,ENSG00000143772,ENSG00000162594,ENSG00000136869,ENSG00000196126,ENSG00000066336,ENSG00000186818,ENSG00000088992,ENSG00000101265,ENSG00000254087…	ISG15,C1QC,HDAC1,CSF3R,TAL1,IL23R,RBM15,CD101,RHEX,ITPKB,STAT1,GPR55,INPP5D,CCR1,LTF,MITF,HCLS1,GATA2,GPR171,ADIPOQ,LEF1,FBXW7,TLR3,MEF2C,CAMK4,CD74,IL12B,H3C1,TNF,HLA-DRB1,LYN,TRIB1,NR4A3,TLR4,PRKCQ,IRF7,SPI1,UBASH3B,ETS1,CD4,NCKAP1L,IL23A,IFNG,TESC,TNFSF11,POU4F1,NFKBIA,LGALS3,GPR68,B2M,PRKCB,GP1BA,EVI2B,CCL3,CSF3,STAT5B,TYROBP,ZFP36,TGFB1,CEACAM1,LILRB3,LILRB4,RASSF2,MAFB,BRD1	1.28621493402598,1.37694779115972,1.50608975221595,1.22850924202163,1.19381644682076,1.18476087669433,1.14565734439762,1.39283040855636,1.43562981884716,1.64937504677423,1.13579807018351,1.57745580626252,1.14898713908197,2.45339905805358,1.10427231017094,1.06744819438475,1.11002706555507,1.52769572349918,1.15332732093646,1.09683190920298,1.12295915666184,1.16081337834601,1.15732085495378,1.121309…	Other	0.247148288973384
Tumor-immune-interaction	Positive	GO:0045670	regulation of osteoclast differentiation	0.00583138555997456	66	ENSG00000135898,ENSG00000168918,ENSG00000152495,ENSG00000111537,ENSG00000012223,ENSG00000162594,ENSG00000136869,ENSG00000186818,ENSG00000101265,ENSG00000011600,ENSG00000163823,ENSG00000109670,ENSG00000232810,ENSG00000154127,ENSG00000110944,ENSG00000119714,ENSG00000204577,ENSG00000113302,ENSG00000277632,ENSG00000187098,ENSG00000120659,ENSG00000164342	IL23R,GPR55,INPP5D,CCR1,LTF,MITF,FBXW7,TLR3,CAMK4,IL12B,TNF,TLR4,UBASH3B,IL23A,IFNG,TNFSF11,GPR68,CCL3,TYROBP,LILRB3,LILRB4,RASSF2	1.50608975221595,1.14565734439762,1.39283040855636,1.57745580626252,2.45339905805358,1.52769572349918,1.15332732093646,1.16081337834601,1.12130904500905,1.0938828928283,1.1386151969166,1.09581220040769,1.25987187858517,1.14525122584193,1.08599558573952,1.20696646197754,1.16721189362688,1.35794075048981,1.19989331216507,1.12414477978093,1.29178452450993,1.14573145315868	Other	0.333333333333333
Tumor-immune-interaction	Positive	GO:0046427	positive regulation of receptor signaling pathway via JAK-STAT	0.0426851172439653	46	ENSG00000135439,ENSG00000110324,ENSG00000271503,ENSG00000162594,ENSG00000174697,ENSG00000157404,ENSG00000259384,ENSG00000136634,ENSG00000185338,ENSG00000136244,ENSG00000232810,ENSG00000110944,ENSG00000113302,ENSG00000167851,ENSG00000096968,ENSG00000148400,ENSG00000176390,ENSG00000182393,ENSG00000135744	IL23R,IL10,AGT,KIT,IL12B,TNF,IL6,LEP,JAK2,NOTCH1,IL10RA,IL23A,AGAP2,SOCS1,CRLF3,CCL5,GH1,CD300A,IFNL1	1.21237799893826,1.20805573931085,1.23056373239276,1.52769572349918,2.63601192245236,1.26849896314793,1.71288137706433,1.19124530330504,1.17764073302552,1.55549530403824,1.25987187858517,1.08599558573952,1.35794075048981,1.10107254785123,1.10990226843927,1.07121503064714,1.07620762668818,1.42672007437992,1.11284464512261	Other	0.41304347826087
Tumor-immune-interaction	Positive	GO:0048015	phosphatidylinositol-mediated signaling	0.000245605767484688	197	ENSG00000167984,ENSG00000101445,ENSG00000135439,ENSG00000100219,ENSG00000180353,ENSG00000141506,ENSG00000150867,ENSG00000158517,ENSG00000271503,ENSG00000111679,ENSG00000178562,ENSG00000000938,ENSG00000100100,ENSG00000105851,ENSG00000154822,ENSG00000174175,ENSG00000137841,ENSG00000155629,ENSG00000169403,ENSG00000171608,ENSG00000174697,ENSG00000157404,ENSG00000126264,ENSG00000259384,ENSG00000187764…	PLCH2,PIK3CD,FGR,PTAFR,CD160,NTRK1,SELP,MYOC,AGT,CD28,NYAP2,PLCL2,HCLS1,PDGFRA,KIT,CSF1R,PDGFRB,EDN1,TNF,NCF1,RELN,PIK3CG,WNT16,LEP,LYN,PREX2,ANGPT1,JAK2,TEK,NTRK2,SEMA4D,MIR126,PIP4K2A,PIK3AP1,CAT,PTPN6,AGAP2,IGF1,TPTE2,FLT3,PPP2R5C,RASGRP1,PLCB2,LTK,NLRC3,PIK3R5,CCL5,CSF3,GH1,HCST,CEACAM1,PPP1R16B,PI4KA,XBP1,PIK3IP1,PDGFB,PRR5	1.29955354933354,1.33750892778357,1.21237799893826,1.15842118878539,1.18476087669433,1.20459491708191,1.11057970143945,1.348490878873,1.23056373239276,1.12332122173009,1.39003276584753,1.20678002975739,1.1074350279461,1.21534922415739,1.21642133522558,1.49819690563064,1.16270434667173,1.21763698415009,1.17093291975271,1.16612960200007,2.63601192245236,1.26849896314793,1.2390813600281,1.7128813770…	Other	0.289340101522843
Tumor-immune-interaction	Positive	GO:0048871	multicellular organismal homeostasis	2.3731963307583e-05	530	ENSG00000137265,ENSG00000122122,ENSG00000102879,ENSG00000128340,ENSG00000135898,ENSG00000132465,ENSG00000261371,ENSG00000168918,ENSG00000165409,ENSG00000175567,ENSG00000121966,ENSG00000187688,ENSG00000169252,ENSG00000148600,ENSG00000165092,ENSG00000165025,ENSG00000121807,ENSG00000129467,ENSG00000090382,ENSG00000145287,ENSG00000012223,ENSG00000154822,ENSG00000103653,ENSG00000102575,ENSG00000171791…	GPR3,CYP4A11,PRKACB,S1PR1,DRAM2,CTSK,PM20D1,PIGR,CD34,G0S2,LPIN1,EPAS1,IL18R1,IL1B,CXCR4,SLC40A1,PTH2R,GPR55,INPP5D,PASK,GHRL,PLCL2,CCR2,LTF,PTH1R,HYAL2,TLR9,ABHD6,ADCY5,GATA2,TF,ADIPOQ,CD38,LDB2,JCHAIN,PLAC8,UCP1,IL15,ACSL1,EGR1,ADRB2,CSF1R,IRF4,BMP6,TNF,ADGRF5,LAMA2,TNFAIP3,IL6,SNX10,CD36,PDK4,AZGP1,ACHE,PRKAR2B,LEP,NOS3,EBF2,IL7,FABP4,CA2,DECR1,DCSTAMP,ANGPT1,HAS2,JAK2,AQP3,ALDH1A1,GADD45G,SYK…	1.66000965141384,1.27185399886549,1.22300806140856,1.27003383449342,1.50608975221595,1.61955958394267,1.20083761166497,1.14565734439762,1.59895918421092,1.14622559297156,1.15795401364532,1.18269626457447,1.23729742145595,1.76794108269807,1.27795598589665,1.16488308510572,1.32008246883286,1.20302674534503,1.26078421994795,1.56415334077293,2.45339905805358,1.21642133522558,1.10154307049696,1.368291…	Other	0.269811320754717
Tumor-immune-interaction	Positive	GO:0050688	regulation of defense response to virus	0.00162074670857888	71	ENSG00000239713,ENSG00000096996,ENSG00000128394,ENSG00000163568,ENSG00000064201,ENSG00000127951,ENSG00000134242,ENSG00000101695,ENSG00000162594,ENSG00000118503,ENSG00000138646,ENSG00000110944,ENSG00000197272,ENSG00000164136,ENSG00000113302,ENSG00000131323,ENSG00000134460,ENSG00000115415,ENSG00000129657,ENSG00000107201,ENSG00000204516,ENSG00000262406,ENSG00000184584,ENSG00000108771,ENSG00000113811…	IFNLR1,IL23R,PTPN22,AIM2,STAT1,SELENOK,HERC5,IL15,STING1,IL12B,MICB,TNFAIP3,FGL2,DDX58,IL2RA,TSPAN32,MMP12,IL23A,TRAF3,IL27,DHX58,SEC14L1,RNF125,IL12RB1,APOBEC3F,APOBEC3G	1.22897985872302,1.35549874669428,1.20779101164871,1.62421363970139,1.24565807078414,1.19470201494036,1.32335076363288,1.1551247191125,1.52769572349918,1.10207809922456,1.16494748471173,1.08599558573952,1.15872107783108,1.1201082917631,1.35794075048981,1.03328890034913,1.10046039805505,1.09685664093303,1.06790994445606,1.06681321623108,1.07936824215557,1.81493315729351,1.05633627024794,1.06063874…	Immunity	0.366197183098592
Tumor-immune-interaction	Positive	GO:0050690	regulation of defense response to virus by virus	0.00452670235783553	29	ENSG00000182866,ENSG00000198821,ENSG00000172116,ENSG00000155849,ENSG00000134516,ENSG00000178562,ENSG00000101336,ENSG00000166710,ENSG00000100280,ENSG00000182287	LCK,CD247,CD8B,CD28,DOCK2,ELMO1,B2M,HCK,AP1B1,AP1S2	1.47395740058103,1.39894770706487,1.41793843820738,1.17981880883707,1.19803321923665,1.39003276584753,1.13809235752506,1.06744819438475,1.08148062443676,1.11653069630479	Immunity	0.344827586206897
Tumor-immune-interaction	Positive	GO:0050830	defense response to Gram-positive bacterium	0.0111421966069153	101	ENSG00000197629,ENSG00000106952,ENSG00000226979,ENSG00000211809,ENSG00000168685,ENSG00000000938,ENSG00000162654,ENSG00000090382,ENSG00000100448,ENSG00000161031,ENSG00000204592,ENSG00000104998,ENSG00000162645,ENSG00000135218,ENSG00000168811,ENSG00000169413,ENSG00000129988,ENSG00000136244,ENSG00000206503,ENSG00000157873,ENSG00000232810,ENSG00000167207,ENSG00000135077	TNFRSF14,FGR,GBP2,GBP4,IL12A,IL7R,HAVCR2,HLA-A,HLA-E,LTA,TNF,IL6,CD36,TNFSF8,MPEG1,LYZ,RNASE6,TRAV27,CTSG,NOD2,IL27RA,PGLYRP2,LBP	1.264178983181,1.45793345922029,1.43705975770895,2.01513120264247,1.28816947520592,1.20678002975739,1.25710240736104,1.26078421994795,2.59789407853889,1.77521221601951,1.08180171390776,1.16158848817508,1.14022269310825,1.27619846834241,1.41713956689163,1.14258393015927,2.10324195062515,1.55549530403824,1.07418486493196,1.17628512020485,1.25987187858517,1.14115590821282,1.09394805347594	Immunity	0.227722772277228
Tumor-immune-interaction	Positive	GO:0050871	positive regulation of B cell activation	0.00272809908007269	151	ENSG00000139193,ENSG00000160856,ENSG00000122122,ENSG00000159958,ENSG00000073861,ENSG00000010671,ENSG00000123338,ENSG00000259680,ENSG00000100219,ENSG00000081237,ENSG00000168918,ENSG00000138684,ENSG00000178562,ENSG00000186827,ENSG00000165025,ENSG00000081189,ENSG00000101017,ENSG00000171791,ENSG00000019582,ENSG00000101096,ENSG00000136869,ENSG00000004468,ENSG00000092020,ENSG00000196839,ENSG00000134215…	TNFRSF4,VAV3,FCRL3,PTPRC,IL10,CD28,INPP5D,CD38,IL21,MEF2C,CD74,IL6,SYK,TLR4,CD27,NCKAP1L,GPR183,PPP2R3C,AC136428.1,TBX21,BCL2,ADA,CD40,NFATC2,XBP1,TNFRSF13C,BTK,SASH3	1.55557966015199,1.96413311845893,1.27185399886549,1.72116688554507,1.50581965858024,1.23140513168856,1.19381644682076,1.96452471762138,1.15842118878539,1.23171315520366,1.14565734439762,2.13091747566714,1.39003276584753,1.293296597477,1.16488308510572,1.13579807018351,1.1662400797698,1.18765415305884,1.10427231017094,1.1169037787506,1.15332732093646,1.40127555884904,1.11932543403348,1.1360694697…	B cells	0.185430463576159
Tumor-immune-interaction	Positive	GO:0051046	regulation of secretion	0.00227404557525026	647	ENSG00000136573,ENSG00000180096,ENSG00000108405,ENSG00000166501,ENSG00000128340,ENSG00000128271,ENSG00000251380,ENSG00000100219,ENSG00000028137,ENSG00000126262,ENSG00000175567,ENSG00000271503,ENSG00000000938,ENSG00000173020,ENSG00000165025,ENSG00000081189,ENSG00000121807,ENSG00000111537,ENSG00000177301,ENSG00000100346,ENSG00000175471,ENSG00000073734,ENSG00000204642,ENSG00000019582,ENSG00000168961…	NADK,NPPA,TNFRSF1B,RSC1A1,NR0B2,FGR,PTAFR,CYP4A11,KCNA2,RAP1A,CD160,S100A8,SYT11,CD84,FCGR2B,AGT,KMO,SDC1,POMC,PRKCE,ADRA2B,IL1B,ACVR1C,ABCB11,RHBDD1,CAPN10,PASK,ITPR1,GRM7,GHRL,WNT7A,MYRIP,CCR2,GNAI2,FAM3D,DRD3,ILDR1,CASR,ADCY5,GATA2,P2RY12,IL12A,ADIPOQ,CD38,NPY5R,RAB3C,CRHBP,MEF2C,MCTP1,PAM,DCANP1,TIFAB,CD74,IL12B,MIR146A,BMP6,EDN1,HLA-F,TNF,HLA-DRB1,MICAL1,MYB,VIP,IL6,GCK,ACHE,LEP,BLK,ADRA1A,L…	2.11501025126757,1.44857179212353,1.68546098805102,1.28621493402598,1.27003383449342,1.30002194955142,1.84471268545199,1.15842118878539,1.14470461634911,1.44809316587882,1.14622559297156,1.23056373239276,1.20678002975739,1.09311555036728,1.16488308510572,1.13579807018351,1.32008246883286,1.57745580626252,1.61550481746604,1.34717024032306,1.16417954196089,2.26381478893867,1.15540515162721,1.104272…	Other	0.242658423493045
Tumor-immune-interaction	Positive	GO:0051051	negative regulation of transport	0.00256982497949091	474	ENSG00000102879,ENSG00000166501,ENSG00000163519,ENSG00000251380,ENSG00000028137,ENSG00000099958,ENSG00000175567,ENSG00000121807,ENSG00000175471,ENSG00000103653,ENSG00000171791,ENSG00000204642,ENSG00000019582,ENSG00000168961,ENSG00000131042,ENSG00000116473,ENSG00000025434,ENSG00000174697,ENSG00000186074,ENSG00000088320,ENSG00000076513,ENSG00000135218,ENSG00000136111,ENSG00000189058,ENSG00000196839…	TNFRSF1B,RSC1A1,GSTM2,RAP1A,CASQ2,SYT11,ATP1A2,CD84,APOA2,FCGR2B,PTGS2,RGS2,RSAD2,OSR1,PRKCE,ERLEC1,DYSF,VAMP8,ADRA2B,IL1B,MIR128-1,ACVR1C,SESTD1,HECW2,KCNE4,PID1,SP100,GRM7,GHRL,CCR2,GNAI2,TLR9,FAM3D,EPHA3,TRAT1,DRD3,PLSCR1,P2RY12,IL12A,ADIPOQ,FGF12,APOD,RUBCN,NFKB1,HADH,CAMK2D,TLR2,NPY5R,CRHBP,MCTP1,DCANP1,TIFAB,LRRTM2,CD74,IL12B,MIR146A,ADTRP,EDN1,HLA-F,TRIM15,TNF,PACSIN1,UBE2J1,PLN,VIP,SFRP4,…	1.22300806140856,1.28621493402598,1.71126932937154,1.84471268545199,1.14470461634911,1.71028046440707,1.14622559297156,1.32008246883286,1.16417954196089,1.10154307049696,1.18765415305884,1.15540515162721,1.10427231017094,1.12239446470823,1.21729405308866,1.07846284444008,1.17612312070471,2.63601192245236,1.27329219367219,1.41073895660389,1.07280039496076,1.27619846834241,1.14160467780532,1.265698…	Other	0.30168776371308
Tumor-immune-interaction	Positive	GO:0051090	regulation of DNA-binding transcription factor activity	0.00194964878976687	456	ENSG00000167984,ENSG00000166501,ENSG00000065675,ENSG00000027075,ENSG00000010671,ENSG00000102245,ENSG00000115607,ENSG00000180353,ENSG00000163508,ENSG00000162676,ENSG00000140853,ENSG00000163568,ENSG00000235568,ENSG00000186827,ENSG00000165025,ENSG00000101017,ENSG00000012223,ENSG00000049768,ENSG00000105483,ENSG00000168961,ENSG00000101336,ENSG00000006210,ENSG00000174600,ENSG00000129465,ENSG00000099956…	TNFRSF4,NR0B2,PLPP3,BCL10,GFI1,S100A9,S100A12,S100A8,NTRK1,AIM2,XCL1,IL10,AGT,NLRP3,NLRC4,PELI1,IL18R1,IL18RAP,IL1B,SP100,IRAK2,PPARG,EOMES,MYD88,LTF,TLR9,HCLS1,TLR6,KIT,NFKB1,TLR3,STING1,HAVCR2,EDN1,TRIM38,TRIM31,TRIM15,TNF,AGER,NFKBIE,TNFAIP3,ESR1,IL6,SFRP4,CD36,RELN,ABRA,TRIB1,PARP10,JAK2,CDKN2A,DDX58,SYK,TLR4,TRAF1,TRAF2,PRKCQ,TAF3,RTKN2,NFKB2,ADAM8,SIGIRR,TRIM21,TRIM34,TRIM22,CAT,WNT10B,WNT1…	1.29955354933354,1.28621493402598,1.37694779115972,1.2358318171382,1.23140513168856,1.53181015264823,1.39146176124876,1.18476087669433,1.37263740878035,1.26827776624689,1.15579509739831,1.62421363970139,1.22570466812759,1.293296597477,1.16488308510572,1.1662400797698,2.45339905805358,1.50507784417189,1.07866904062949,1.12239446470823,1.13809235752506,1.30603446233508,1.22406594312902,1.1174908426…	Other	0.25
Tumor-immune-interaction	Positive	GO:0051091	positive regulation of DNA-binding transcription factor activity	0.000403665738050973	270	ENSG00000166501,ENSG00000065675,ENSG00000027075,ENSG00000010671,ENSG00000102245,ENSG00000115607,ENSG00000180353,ENSG00000163568,ENSG00000235568,ENSG00000101017,ENSG00000012223,ENSG00000168961,ENSG00000006210,ENSG00000129465,ENSG00000099956,ENSG00000136869,ENSG00000132170,ENSG00000100784,ENSG00000056558,ENSG00000105287,ENSG00000135218,ENSG00000115604,ENSG00000157404,ENSG00000160255,ENSG00000125084…	PLPP3,BCL10,S100A9,S100A12,S100A8,NTRK1,AIM2,IL10,AGT,NLRP3,NLRC4,IL18R1,IL18RAP,IL1B,SP100,IRAK2,PPARG,MYD88,LTF,TLR9,HCLS1,TLR6,KIT,NFKB1,TLR3,STING1,EDN1,TRIM38,TRIM31,TRIM15,TNF,AGER,ESR1,IL6,CD36,RELN,ABRA,JAK2,DDX58,TLR4,TRAF1,TRAF2,PRKCQ,RTKN2,NFKB2,ADAM8,TRIM21,TRIM34,TRIM22,CAT,WNT10B,WNT1,RHEBL1,RGCC,TNFSF11,RNF31,RIPK3,PRKCH,ESR2,RPS6KA5,GREM1,CAPN3,PRKCB,NOD2,CX3CL1,MYOCD,LGALS9,CSF3,…	1.28621493402598,1.37694779115972,1.2358318171382,1.23140513168856,1.53181015264823,1.39146176124876,1.18476087669433,1.62421363970139,1.22570466812759,1.1662400797698,2.45339905805358,1.12239446470823,1.30603446233508,1.11749084267837,1.09144767937815,1.15332732093646,1.25508666769543,1.21603201514691,1.12757851115257,1.05662060989599,1.27619846834241,1.16288800691151,1.26849896314793,1.10855231…	Other	0.296296296296296
Tumor-immune-interaction	Positive	GO:0051208	sequestering of calcium ion	0.000209394751281633	130	ENSG00000126353,ENSG00000177455,ENSG00000182866,ENSG00000102879,ENSG00000186810,ENSG00000172724,ENSG00000173578,ENSG00000081237,ENSG00000197943,ENSG00000111679,ENSG00000153898,ENSG00000117560,ENSG00000138755,ENSG00000006210,ENSG00000137077,ENSG00000169248,ENSG00000197043,ENSG00000254087,ENSG00000145362,ENSG00000143184,ENSG00000169245,ENSG00000155962,ENSG00000150995,ENSG00000154127,ENSG00000198523…	LCK,MCOLN2,CASQ2,ATP1A2,XCL1,FASLG,PTPRC,ITPR1,XCR1,CCR5,HTT,CXCL9,CXCL10,CXCL11,ANK2,CAMK2D,ANXA6,PLN,LYN,CCL19,CCL21,TMEM38B,APLNR,P2RY6,UBASH3B,PTPN6,JPH4,AKAP6,CAPN3,CD19,CORO1A,CX3CL1,PLCG2,CYBA,CCL3,CCR7,JSRP1,TGFB1,HRC,TRPM2,CXCR3,CLIC2	1.66798967663512,2.3580813823599,1.47395740058103,1.22300806140856,1.40811251446148,2.09427010788873,1.75086850244375,1.23171315520366,1.20433354410927,1.12332122173009,1.32550125249485,1.31626764948757,1.50999510888053,1.30603446233508,1.5655609628437,1.48416005652376,1.1187426110504,1.1050732888104,1.14850741502527,1.26242894760724,1.34476007832587,1.11049931714957,1.11003473695873,1.1452512258…	Other	0.323076923076923
Tumor-immune-interaction	Positive	GO:0051279	regulation of release of sequestered calcium ion into cytosol	0.0300262824576055	85	ENSG00000177455,ENSG00000102879,ENSG00000186810,ENSG00000111679,ENSG00000138755,ENSG00000006210,ENSG00000169248,ENSG00000254087,ENSG00000145362,ENSG00000143184,ENSG00000169245,ENSG00000155962,ENSG00000154127,ENSG00000198523,ENSG00000167476,ENSG00000118729,ENSG00000095209,ENSG00000018625,ENSG00000130528,ENSG00000171631,ENSG00000134817,ENSG00000051523,ENSG00000197386,ENSG00000092051,ENSG00000092529…	CASQ2,ATP1A2,XCL1,PRKCE,HTT,CXCL9,CXCL10,CXCL11,ANK2,CAMK2D,PLN,LYN,TMEM38B,APLNR,P2RY6,UBASH3B,PTPN6,JPH4,AKAP6,CAPN3,CD19,CORO1A,CX3CL1,CYBA,JSRP1,TGFB1,HRC,CXCR3,CLIC2	2.3580813823599,1.22300806140856,1.40811251446148,1.12332122173009,1.50999510888053,1.30603446233508,1.48416005652376,1.1050732888104,1.14850741502527,1.26242894760724,1.34476007832587,1.11049931714957,1.14525122584193,1.19778602475127,1.35478875022222,1.55774125088026,1.11915924807193,1.4331389217885,1.16927441734638,1.20091869260111,1.18382517232495,1.1043625872351,1.02931972440469,1.2794752728…	Other	0.341176470588235
Tumor-immune-interaction	Positive	GO:0060191	regulation of lipase activity	0.0129781117111109	101	ENSG00000125910,ENSG00000113263,ENSG00000135898,ENSG00000271503,ENSG00000137841,ENSG00000169403,ENSG00000007908,ENSG00000175445,ENSG00000025434,ENSG00000074966,ENSG00000157404,ENSG00000114013,ENSG00000148053,ENSG00000091831,ENSG00000277494,ENSG00000214456,ENSG00000060558,ENSG00000078549,ENSG00000048052,ENSG00000171631,ENSG00000171596,ENSG00000120907,ENSG00000135744,ENSG00000113721,ENSG00000047648…	PLA2G5,PTAFR,CCN1,APOA2,SELE,RGS2,AGT,GPR55,HTR2B,NMUR1,CD86,P2RY12,TXK,PDGFRA,KIT,PDGFRB,ITK,ESR1,HDAC9,ADCYAP1R1,LPL,ADRA1A,GPIHBP1,NTRK2,LPAR1,NR1H3,P2RY6,NTF3,AVPR1A,PLA2G1B,PLCB2,NTRK3,CCL5,GNA13,GNA15,S1PR4,PLIN5,ANGPTL8,APOC1,C5AR1,NR1H2,ARHGAP6	1.52599567093501,1.40215188275841,1.50608975221595,1.23056373239276,1.16270434667173,1.17093291975271,1.59132717170278,1.32334624860542,1.17612312070471,1.19921329836679,1.26849896314793,1.12730165260243,1.45626685358332,1.12850044163582,1.41827644251235,1.18032057583565,1.12280620446033,1.48212410803148,1.23114527179004,1.20091869260111,1.18993769511658,1.480689804168,1.11284464512261,1.04647973…	Other	0.415841584158416
Tumor-immune-interaction	Positive	GO:0070588	calcium ion transmembrane transport	0.00153972648522497	320	ENSG00000074370,ENSG00000126353,ENSG00000177455,ENSG00000182866,ENSG00000102879,ENSG00000186810,ENSG00000172724,ENSG00000173578,ENSG00000081237,ENSG00000197943,ENSG00000187688,ENSG00000111679,ENSG00000122679,ENSG00000153898,ENSG00000117560,ENSG00000134242,ENSG00000130038,ENSG00000100346,ENSG00000105851,ENSG00000119121,ENSG00000138755,ENSG00000006210,ENSG00000137077,ENSG00000183172,ENSG00000169248…	LCK,PDE4B,MCOLN2,PTPN22,CASQ2,ATP1A2,XCL1,FASLG,PTPRC,EHD3,PRKCE,CACNB4,SLC25A12,ITPR1,XCR1,CCR5,TLR9,DRD3,HTT,CXCL9,CXCL10,CXCL11,MCUB,ANK2,CAMK2D,ANXA6,PLN,TSPAN13,RAMP3,BHLHA15,PIK3CG,LYN,GEM,CCL19,CCL21,TRPM6,GRIN3A,TMEM38B,SLC25A25,PKD2L1,CALHM1,ADRA2A,APLNR,P2RY6,TRPC6,UBASH3B,CRACR2A,PTPN6,P2RX4,ORAI1,JPH4,AKAP6,SLC8A3,SLC24A4,CAPN3,CD19,CORO1A,CX3CL1,MIR328,PLCG2,CYBA,ATP2A3,TRPV2,CCL3,CC…	1.42846974840349,1.66798967663512,2.3580813823599,1.47395740058103,1.22300806140856,1.40811251446148,2.09427010788873,1.75086850244375,1.23171315520366,1.20433354410927,1.18269626457447,1.12332122173009,1.32758276315802,1.32550125249485,1.31626764948757,1.32335076363288,1.2460396185831,1.34717024032306,1.21534922415739,1.47941752034392,1.50999510888053,1.30603446233508,1.5655609628437,1.067854658…	Other	0.24375
Tumor-immune-interaction	Positive	GO:0071624	positive regulation of granulocyte chemotaxis	0.0227962926078352	27	ENSG00000126353,ENSG00000172724,ENSG00000128340,ENSG00000123338,ENSG00000111913,ENSG00000019582,ENSG00000137077,ENSG00000143184,ENSG00000129988,ENSG00000110944,ENSG00000078401	XCL1,CD74,EDN1,RIPOR2,CCL19,CCL21,NCKAP1L,IL23A,CCR7,LBP,RAC2	1.66798967663512,2.09427010788873,1.27003383449342,1.19381644682076,1.20452133198988,1.10427231017094,1.5655609628437,1.26242894760724,2.10324195062515,1.08599558573952,1.16301870683404	Immune signaling	0.407407407407407
Tumor-immune-interaction	Positive	GO:0090022	regulation of neutrophil chemotaxis	0.000141443401124628	32	ENSG00000126353,ENSG00000172724,ENSG00000128340,ENSG00000123338,ENSG00000111913,ENSG00000019582,ENSG00000137077,ENSG00000130830,ENSG00000143184,ENSG00000129988,ENSG00000167207,ENSG00000110944,ENSG00000078401,ENSG00000171860,ENSG00000134830	XCL1,CD74,EDN1,RIPOR2,CCL19,CCL21,C3AR1,NCKAP1L,IL23A,NOD2,CCR7,C5AR2,LBP,RAC2,MPP1	1.66798967663512,2.09427010788873,1.27003383449342,1.19381644682076,1.20452133198988,1.10427231017094,1.5655609628437,1.10539134848105,1.26242894760724,2.10324195062515,1.14115590821282,1.08599558573952,1.16301870683404,1.09752130485623,1.17471835216661	Immune signaling	0.46875
Tumor-immune-interaction	Positive	GO:0090023	positive regulation of neutrophil chemotaxis	0.00352069393504578	24	ENSG00000126353,ENSG00000172724,ENSG00000128340,ENSG00000123338,ENSG00000111913,ENSG00000019582,ENSG00000137077,ENSG00000143184,ENSG00000129988,ENSG00000110944,ENSG00000078401	XCL1,CD74,EDN1,RIPOR2,CCL19,CCL21,NCKAP1L,IL23A,CCR7,LBP,RAC2	1.66798967663512,2.09427010788873,1.27003383449342,1.19381644682076,1.20452133198988,1.10427231017094,1.5655609628437,1.26242894760724,2.10324195062515,1.08599558573952,1.16301870683404	Immune signaling	0.458333333333333
Tumor-immune-interaction	Positive	GO:0097191	extrinsic apoptotic signaling pathway	0.0203263583697387	223	ENSG00000139193,ENSG00000167895,ENSG00000135439,ENSG00000028137,ENSG00000081237,ENSG00000121380,ENSG00000117560,ENSG00000111537,ENSG00000137033,ENSG00000171791,ENSG00000006210,ENSG00000187323,ENSG00000135916,ENSG00000197142,ENSG00000056558,ENSG00000083799,ENSG00000140379,ENSG00000168811,ENSG00000112175,ENSG00000118503,ENSG00000123689,ENSG00000232810,ENSG00000121858,ENSG00000164867,ENSG00000123454…	TNFRSF1B,CASP9,IFI6,BCL10,MCL1,FASLG,PTPRC,IL19,G0S2,ATF3,AGT,BCL2L11,IL1B,ITGA6,CASP8,SP100,ITM2C,HYAL2,IL12A,TNFSF10,HTT,SFRP2,CASP3,TLR3,FGF10,CSF2,DELE1,TNF,BAK1,BMP5,EYA4,TNFAIP3,NOS3,TNFRSF10C,TNFRSF10A,NRG1,SNAI2,IL7,JAK2,IL33,TRAF1,DBH,TRAF2,BLOC1S2,ACSL5,MADD,PPP2R1B,CD27,BCL2L14,FAIM2,AGAP2,IFNG,IGF1,LGALS3,SGPP1,AKT1,BCL2A1,CYLD,CX3CL1,TRADD,GABARAP,TNFSF12,TMC8,DCC,BCL2,MKNK2,ICAM1,DE…	1.55557966015199,1.31850704706981,1.21237799893826,1.14470461634911,1.23171315520366,1.50186604403724,1.31626764948757,1.57745580626252,1.29117378432054,1.18765415305884,1.30603446233508,1.53377503441464,1.15249826450295,1.12066162579515,1.12757851115257,1.0953058560808,1.19044444639671,1.41713956689163,1.46103638283538,1.10207809922456,1.25968008921642,1.25987187858517,1.26010015298022,1.1604510…	Other	0.336322869955157
Tumor-immune-interaction	Positive	GO:0097553	calcium ion transmembrane import into cytosol	0.00110517227375237	145	ENSG00000126353,ENSG00000177455,ENSG00000182866,ENSG00000102879,ENSG00000186810,ENSG00000172724,ENSG00000173578,ENSG00000081237,ENSG00000197943,ENSG00000187688,ENSG00000111679,ENSG00000122679,ENSG00000153898,ENSG00000117560,ENSG00000138755,ENSG00000006210,ENSG00000137077,ENSG00000169248,ENSG00000254087,ENSG00000145362,ENSG00000143184,ENSG00000169245,ENSG00000155962,ENSG00000150995,ENSG00000154127…	LCK,MCOLN2,CASQ2,ATP1A2,XCL1,FASLG,PTPRC,PRKCE,ITPR1,XCR1,CCR5,HTT,CXCL9,CXCL10,CXCL11,ANK2,CAMK2D,PLN,RAMP3,LYN,CCL19,CCL21,TMEM38B,APLNR,P2RY6,UBASH3B,PTPN6,JPH4,AKAP6,SLC8A3,CAPN3,CD19,CORO1A,CX3CL1,PLCG2,CYBA,TRPV2,CCL3,CCR7,JSRP1,TGFB1,HRC,TRPM2,CXCR3,CLIC2	1.66798967663512,2.3580813823599,1.47395740058103,1.22300806140856,1.40811251446148,2.09427010788873,1.75086850244375,1.23171315520366,1.20433354410927,1.18269626457447,1.12332122173009,1.32758276315802,1.32550125249485,1.31626764948757,1.50999510888053,1.30603446233508,1.5655609628437,1.48416005652376,1.1050732888104,1.14850741502527,1.26242894760724,1.34476007832587,1.11049931714957,1.110034736…	Other	0.310344827586207
Tumor-immune-interaction	Positive	GO:0106106	cold-induced thermogenesis	0.00034116724693506	144	ENSG00000137265,ENSG00000165409,ENSG00000175567,ENSG00000121966,ENSG00000187688,ENSG00000169252,ENSG00000165092,ENSG00000165025,ENSG00000121807,ENSG00000145287,ENSG00000154822,ENSG00000174600,ENSG00000136869,ENSG00000025434,ENSG00000174697,ENSG00000135218,ENSG00000176194,ENSG00000115604,ENSG00000181092,ENSG00000157017,ENSG00000123689,ENSG00000087085,ENSG00000164136,ENSG00000123454,ENSG00000096968…	GPR3,LEPR,G0S2,LPIN1,EPAS1,IL18R1,CXCR4,PTH2R,ACADL,GHRL,PLCL2,CCR2,ABHD6,ADIPOQ,RBPJ,PLAC8,HADH,UCP1,IL15,ACSL1,ADRB2,IRF4,CD36,ACHE,LEP,EBF2,FABP4,DECR1,JAK2,ALDH1A1,GADD45G,SYK,TLR4,DBH,NOTCH1,FFAR4,ADRB1,ARNTL,NR1H3,ACTN3,UCP2,WNT10B,CMKLR1,NOVA1,DIO2,TSHR,GATM,TLE3,IL4R,KDM6B,TRPV2,CIDEA,NOVA2,NR1H2,ATF4	1.66000965141384,1.59895918421092,1.14622559297156,1.15795401364532,1.18269626457447,1.23729742145595,1.27795598589665,1.16488308510572,1.32008246883286,1.56415334077293,1.21642133522558,1.22406594312902,1.15332732093646,1.17612312070471,2.63601192245236,1.27619846834241,2.5454215624271,1.16288800691151,3.62777956939503,1.18517397437617,1.25968008921642,1.26034268788703,1.1201082917631,1.34665639…	Other	0.381944444444444
Tumor-immune-interaction	Positive	GO:0120161	regulation of cold-induced thermogenesis	0.00034116724693506	144	ENSG00000137265,ENSG00000165409,ENSG00000175567,ENSG00000121966,ENSG00000187688,ENSG00000169252,ENSG00000165092,ENSG00000165025,ENSG00000121807,ENSG00000145287,ENSG00000154822,ENSG00000174600,ENSG00000136869,ENSG00000025434,ENSG00000174697,ENSG00000135218,ENSG00000176194,ENSG00000115604,ENSG00000181092,ENSG00000157017,ENSG00000123689,ENSG00000087085,ENSG00000164136,ENSG00000123454,ENSG00000096968…	GPR3,LEPR,G0S2,LPIN1,EPAS1,IL18R1,CXCR4,PTH2R,ACADL,GHRL,PLCL2,CCR2,ABHD6,ADIPOQ,RBPJ,PLAC8,HADH,UCP1,IL15,ACSL1,ADRB2,IRF4,CD36,ACHE,LEP,EBF2,FABP4,DECR1,JAK2,ALDH1A1,GADD45G,SYK,TLR4,DBH,NOTCH1,FFAR4,ADRB1,ARNTL,NR1H3,ACTN3,UCP2,WNT10B,CMKLR1,NOVA1,DIO2,TSHR,GATM,TLE3,IL4R,KDM6B,TRPV2,CIDEA,NOVA2,NR1H2,ATF4	1.66000965141384,1.59895918421092,1.14622559297156,1.15795401364532,1.18269626457447,1.23729742145595,1.27795598589665,1.16488308510572,1.32008246883286,1.56415334077293,1.21642133522558,1.22406594312902,1.15332732093646,1.17612312070471,2.63601192245236,1.27619846834241,2.5454215624271,1.16288800691151,3.62777956939503,1.18517397437617,1.25968008921642,1.26034268788703,1.1201082917631,1.34665639…	Other	0.381944444444444
Tumor-immune-interaction	Positive	GO:1901222	regulation of NIK/NF-kappaB signaling	0.0120913929510531	113	ENSG00000139193,ENSG00000167984,ENSG00000172724,ENSG00000134242,ENSG00000168961,ENSG00000162511,ENSG00000136869,ENSG00000115604,ENSG00000101265,ENSG00000083799,ENSG00000114013,ENSG00000176907,ENSG00000232810,ENSG00000167207,ENSG00000110944,ENSG00000135077,ENSG00000283733,ENSG00000100906,ENSG00000078401,ENSG00000162711,ENSG00000113302,ENSG00000182885,ENSG00000196664,ENSG00000182010,ENSG00000164342…	LAPTM5,ZC3H12A,PTPN22,NLRP3,IL18R1,IL1B,NMI,TLR9,CD86,NR3C2,TLR2,TLR3,CD14,HAVCR2,IL12B,MIR146A,EDN1,TNF,AGER,SASH1,TCIM,PTP4A3,CCL19,TLR4,RTKN2,CD27,IL23A,NFKBIA,GREM1,NLRC3,LITAF,NOD2,CYLD,ADGRG3,TRADD,LGALS9,IFI35,SPHK1,BCL3,NLRP12,RASSF2,TLR7,MIR766	1.55557966015199,1.29955354933354,2.09427010788873,1.32335076363288,1.12239446470823,1.12055839217571,1.15332732093646,1.16288800691151,1.12130904500905,1.0953058560808,1.12730165260243,1.06433331744433,1.25987187858517,1.14115590821282,1.08599558573952,1.09394805347594,1.20380676206675,1.07012714822609,1.16301870683404,1.09262911991455,1.35794075048981,1.11140740098549,1.12373010470931,1.1336814…	Other	0.380530973451327
Tumor-immune-interaction	Positive	GO:1901224	positive regulation of NIK/NF-kappaB signaling	0.00368803477412878	68	ENSG00000139193,ENSG00000172724,ENSG00000168961,ENSG00000162511,ENSG00000136869,ENSG00000115604,ENSG00000114013,ENSG00000176907,ENSG00000232810,ENSG00000167207,ENSG00000110944,ENSG00000135077,ENSG00000078401,ENSG00000113302,ENSG00000196664,ENSG00000182010,ENSG00000164342,ENSG00000184489,ENSG00000239732,ENSG00000068079,ENSG00000151623,ENSG00000125538,ENSG00000204305,ENSG00000123609,ENSG00000166923…	LAPTM5,IL18R1,IL1B,NMI,TLR9,CD86,NR3C2,TLR2,TLR3,CD14,HAVCR2,IL12B,EDN1,TNF,AGER,SASH1,TCIM,PTP4A3,CCL19,TLR4,RTKN2,CD27,IL23A,GREM1,NOD2,TRADD,LGALS9,IFI35,SPHK1,NLRP12,TLR7	1.55557966015199,2.09427010788873,1.12239446470823,1.12055839217571,1.15332732093646,1.16288800691151,1.12730165260243,1.06433331744433,1.25987187858517,1.14115590821282,1.08599558573952,1.09394805347594,1.16301870683404,1.35794075048981,1.12373010470931,1.1336814796237,1.14573145315868,1.07479742662974,1.11251848356009,1.05808588236794,1.13920681203305,1.07703429178524,1.09059642049702,1.0483049…	Other	0.455882352941176
Tumor-immune-interaction	Positive	GO:1901652	response to peptide	0.00180195330944066	551	ENSG00000105639,ENSG00000170476,ENSG00000166501,ENSG00000065675,ENSG00000180549,ENSG00000138378,ENSG00000100219,ENSG00000152270,ENSG00000115232,ENSG00000150867,ENSG00000165409,ENSG00000175567,ENSG00000169252,ENSG00000122679,ENSG00000152804,ENSG00000134242,ENSG00000129467,ENSG00000101017,ENSG00000103653,ENSG00000100600,ENSG00000163932,ENSG00000136869,ENSG00000132170,ENSG00000175445,ENSG00000174697…	SLC25A33,NPPA,PIK3R3,PRKACB,TGFBR3,VCAM1,PTPN22,INSRR,USF1,FCGR2B,PTGS2,BTG2,IL10,AGT,LPIN1,BCL2L11,IL1B,NR4A2,ACVR1C,ITGA4,STAT1,STAT4,PID1,CAPN10,GHRL,TIMP4,PPARG,GNAI2,PRKCD,CASR,ADCY5,TNFSF10,EIF2B5,ADIPOQ,TLR6,EREG,AREG,NFKB1,HADH,POU4F2,TLR2,CRHBP,CDO1,EGR1,MZB1,ADRB2,MIR146A,EDN1,ATP6V1G2,AGER,CCND3,PLN,ARG1,TNFAIP3,HDAC9,GCK,RAMP3,CD36,CALCR,PDK4,SH2B2,PRKAR2B,LEP,IRF5,INSIG1,LPL,ATP6V1B2…	1.31850854891447,1.82194752670687,1.28621493402598,1.37694779115972,1.48376590397347,1.35037085600005,1.15842118878539,1.31589001061875,1.20847306058062,1.11057970143945,1.59895918421092,1.14622559297156,1.23729742145595,1.32758276315802,1.17963322344517,1.32335076363288,1.20302674534503,1.1662400797698,1.10154307049696,1.13572961671909,1.11984158049857,1.15332732093646,1.25508666769543,1.3233462…	Other	0.297640653357532
Tumor-immune-interaction	Positive	GO:1902624	positive regulation of neutrophil migration	0.0139930009082408	30	ENSG00000126353,ENSG00000172724,ENSG00000128340,ENSG00000123338,ENSG00000111913,ENSG00000019582,ENSG00000137077,ENSG00000143184,ENSG00000129988,ENSG00000110944,ENSG00000078401,ENSG00000151651	XCL1,CD74,EDN1,RIPOR2,CCL19,CCL21,ADAM8,NCKAP1L,IL23A,CCR7,LBP,RAC2	1.66798967663512,2.09427010788873,1.27003383449342,1.19381644682076,1.20452133198988,1.10427231017094,1.5655609628437,1.26242894760724,2.10324195062515,1.08599558573952,1.16301870683404,1.14157348676161	Immunity	0.4
Tumor-immune-interaction	Positive	GO:1903169	regulation of calcium ion transmembrane transport	0.000773918326476427	158	ENSG00000177455,ENSG00000102879,ENSG00000186810,ENSG00000197943,ENSG00000111679,ENSG00000122679,ENSG00000134242,ENSG00000130038,ENSG00000105851,ENSG00000138755,ENSG00000006210,ENSG00000169248,ENSG00000088320,ENSG00000254087,ENSG00000151577,ENSG00000145362,ENSG00000150594,ENSG00000143184,ENSG00000169245,ENSG00000155962,ENSG00000154127,ENSG00000198523,ENSG00000108370,ENSG00000167476,ENSG00000118729…	PDE4B,PTPN22,CASQ2,ATP1A2,XCL1,EHD3,PRKCE,CACNB4,TLR9,DRD3,HTT,CXCL9,CXCL10,CXCL11,ANK2,CAMK2D,PLN,TSPAN13,RAMP3,PIK3CG,LYN,GEM,TMEM38B,ADRA2A,APLNR,P2RY6,UBASH3B,CRACR2A,PTPN6,JPH4,AKAP6,CAPN3,CD19,CORO1A,CX3CL1,MIR328,PLCG2,CYBA,RGS9,JSRP1,TGFB1,HRC,REM1,PLA2G6,CXCR3,PLP1,CLIC2	2.3580813823599,1.22300806140856,1.40811251446148,1.20433354410927,1.12332122173009,1.32758276315802,1.32335076363288,1.2460396185831,1.21534922415739,1.50999510888053,1.30603446233508,1.48416005652376,1.41073895660389,1.1050732888104,1.33783050484582,1.14850741502527,1.41137460014852,1.26242894760724,1.34476007832587,1.11049931714957,1.14525122584193,1.19778602475127,1.20645323753658,1.354788750…	Other	0.29746835443038
Tumor-immune-interaction	Positive	GO:1903305	regulation of regulated secretory pathway	0.0153146877386068	144	ENSG00000136573,ENSG00000108405,ENSG00000166501,ENSG00000128340,ENSG00000128271,ENSG00000000938,ENSG00000165025,ENSG00000121807,ENSG00000100346,ENSG00000204642,ENSG00000168961,ENSG00000169403,ENSG00000092929,ENSG00000116473,ENSG00000050438,ENSG00000066294,ENSG00000254087,ENSG00000160255,ENSG00000135596,ENSG00000150594,ENSG00000205809,ENSG00000188906,ENSG00000127507,ENSG00000154764,ENSG00000100292…	FGR,PTAFR,RAP1A,CD160,CD84,WNT7A,CCR2,GATA2,HLA-F,MICAL1,BLK,ADRA1A,LYN,SYK,GRIN3A,NOTCH1,ADRA2A,KLRC2,LRRK2,SLC4A8,RAB27A,PRKCB,IL4R,ITGAM,DOC2B,P2RX1,LGALS9,CD300A,UNC13D,PRAM1,ADGRE2,CEACAM1,ITGB2,ADORA2A,HMOX1,RAC2,CACNA1I	2.11501025126757,1.68546098805102,1.28621493402598,1.27003383449342,1.30002194955142,1.20678002975739,1.16488308510572,1.32008246883286,1.34717024032306,1.15540515162721,1.12239446470823,1.17093291975271,1.17516484768847,1.07846284444008,1.2317870768626,1.16384891766813,1.1050732888104,1.10855231932307,1.07185749599951,1.41137460014852,1.40736900564219,1.1431151564398,1.14138250807306,1.697543374…	Other	0.256944444444444
Tumor-immune-interaction	Positive	GO:1904894	positive regulation of receptor signaling pathway via STAT	0.0228064204709232	50	ENSG00000135439,ENSG00000110324,ENSG00000271503,ENSG00000168685,ENSG00000162594,ENSG00000174697,ENSG00000157404,ENSG00000259384,ENSG00000136634,ENSG00000185338,ENSG00000136244,ENSG00000232810,ENSG00000110944,ENSG00000113302,ENSG00000167851,ENSG00000096968,ENSG00000148400,ENSG00000176390,ENSG00000182393,ENSG00000145777,ENSG00000135744	IL23R,IL10,AGT,KIT,IL7R,TSLP,IL12B,TNF,IL6,LEP,JAK2,NOTCH1,IL10RA,IL23A,AGAP2,SOCS1,CRLF3,CCL5,GH1,CD300A,IFNL1	1.21237799893826,1.20805573931085,1.23056373239276,1.28816947520592,1.52769572349918,2.63601192245236,1.26849896314793,1.71288137706433,1.19124530330504,1.17764073302552,1.55549530403824,1.25987187858517,1.08599558573952,1.35794075048981,1.10107254785123,1.10990226843927,1.07121503064714,1.07620762668818,1.42672007437992,1.14792546322949,1.11284464512261	Other	0.42
Tumor-immune-interaction	Positive	GO:1904994	regulation of leukocyte adhesion to vascular endothelial cell	0.016697314656612	39	ENSG00000180549,ENSG00000115232,ENSG00000134954,ENSG00000174175,ENSG00000137077,ENSG00000169403,ENSG00000007908,ENSG00000131142,ENSG00000160255,ENSG00000012779,ENSG00000136244,ENSG00000232810,ENSG00000283733	PTAFR,SELP,SELE,ITGA4,MIR146A,TNF,IL6,CCL21,FUT7,ALOX5,ETS1,CCL25,ITGB2	1.48376590397347,1.20847306058062,1.14898713908197,1.49819690563064,1.5655609628437,1.17093291975271,1.59132717170278,1.82910297974308,1.10855231932307,1.07818488140685,1.55549530403824,1.25987187858517,1.20380676206675	Immunity	0.333333333333333
Tumor-immune-interaction	Positive	GO:1990845	adaptive thermogenesis	0.000505035753369581	155	ENSG00000137265,ENSG00000165409,ENSG00000175567,ENSG00000121966,ENSG00000187688,ENSG00000169252,ENSG00000165092,ENSG00000165025,ENSG00000121807,ENSG00000145287,ENSG00000154822,ENSG00000174600,ENSG00000136869,ENSG00000025434,ENSG00000174697,ENSG00000135218,ENSG00000176194,ENSG00000115604,ENSG00000181092,ENSG00000157017,ENSG00000166603,ENSG00000123689,ENSG00000162877,ENSG00000087085,ENSG00000164136…	GPR3,LEPR,PM20D1,G0S2,LPIN1,EPAS1,IL18R1,CXCR4,PTH2R,ACADL,GHRL,PLCL2,CCR2,ABHD6,ADIPOQ,RBPJ,PLAC8,HADH,UCP1,IL15,ACSL1,ADRB2,IRF4,CD36,ACHE,LEP,EBF2,FABP4,DECR1,JAK2,ALDH1A1,GADD45G,SYK,TLR4,DBH,NOTCH1,FFAR4,ADRB1,ARNTL,NR1H3,ACTN3,UCP2,UCP3,SORL1,WNT10B,CMKLR1,NOVA1,DIO2,TSHR,GATM,TLE3,IL4R,KDM6B,TRPV2,CIDEA,MC4R,NOVA2,NR1H2,ATF4	1.66000965141384,1.59895918421092,1.14622559297156,1.15795401364532,1.18269626457447,1.23729742145595,1.27795598589665,1.16488308510572,1.32008246883286,1.56415334077293,1.21642133522558,1.22406594312902,1.15332732093646,1.17612312070471,2.63601192245236,1.27619846834241,2.5454215624271,1.16288800691151,3.62777956939503,1.18517397437617,1.36718177287161,1.25968008921642,1.54960730455548,1.2603426…	Other	0.380645161290323
Tumor-immune-interaction	Positive	GO:2000403	positive regulation of lymphocyte migration	3.10793952408883e-05	38	ENSG00000156234,ENSG00000197471,ENSG00000115232,ENSG00000107099,ENSG00000271503,ENSG00000121807,ENSG00000143185,ENSG00000137077,ENSG00000154721,ENSG00000275302,ENSG00000143184,ENSG00000204472,ENSG00000169245,ENSG00000157873,ENSG00000145824,ENSG00000151651,ENSG00000277632	TNFRSF14,XCL2,XCL1,ITGA4,CCR2,CXCL10,CXCL13,CXCL14,AIF1,DOCK8,CCL21,ADAM8,SPN,CCL5,CCL3,CCL4,JAM2	1.80717007848776,1.29058284054594,1.20847306058062,1.17511824121462,1.23056373239276,1.32008246883286,1.43885453320215,1.5655609628437,1.23867913086027,1.17802990381944,1.26242894760724,1.12168337538086,1.34476007832587,1.17628512020485,1.39962770494489,1.14157348676161,1.19989331216507	Immunity	0.447368421052632
Tumor-immune-interaction	Positive	GO:2000404	regulation of T cell migration	5.8241859385123e-07	44	ENSG00000112486,ENSG00000156234,ENSG00000197471,ENSG00000115232,ENSG00000107099,ENSG00000271503,ENSG00000163606,ENSG00000121807,ENSG00000143185,ENSG00000111913,ENSG00000137077,ENSG00000129465,ENSG00000104998,ENSG00000189058,ENSG00000143184,ENSG00000204472,ENSG00000169245,ENSG00000157873	TNFRSF14,XCL2,XCL1,ITGA4,CCR2,CD200R1,APOD,CXCL10,CXCL13,RIPOR2,AIF1,CCR6,DOCK8,CCL21,RIPK3,SPN,CCL5,IL27RA	1.41090513254512,1.80717007848776,1.29058284054594,1.20847306058062,1.17511824121462,1.23056373239276,1.27712323209038,1.32008246883286,1.43885453320215,1.20452133198988,1.5655609628437,1.11749084267837,1.16158848817508,1.26569831561253,1.26242894760724,1.12168337538086,1.34476007832587,1.17628512020485	T cells	0.409090909090909
Tumor-immune-interaction	Positive	GO:2000406	positive regulation of T cell migration	0.00298296702379619	31	ENSG00000156234,ENSG00000197471,ENSG00000115232,ENSG00000107099,ENSG00000271503,ENSG00000121807,ENSG00000143185,ENSG00000137077,ENSG00000143184,ENSG00000204472,ENSG00000169245,ENSG00000157873	TNFRSF14,XCL2,XCL1,ITGA4,CCR2,CXCL10,CXCL13,AIF1,DOCK8,CCL21,SPN,CCL5	1.80717007848776,1.29058284054594,1.20847306058062,1.17511824121462,1.23056373239276,1.32008246883286,1.43885453320215,1.5655609628437,1.26242894760724,1.12168337538086,1.34476007832587,1.17628512020485	T cells	0.387096774193548
Tumor-immune-interaction	Negative	GO:0006418	tRNA aminoacylation for protein translation	0.0228570985114444	47	ENSG00000103356,ENSG00000067704,ENSG00000133706,ENSG00000162396,ENSG00000113407,ENSG00000136628,ENSG00000106105,ENSG00000106305,ENSG00000113643,ENSG00000116120,ENSG00000115866,ENSG00000124608,ENSG00000124802,ENSG00000112855,ENSG00000196305,ENSG00000137513,ENSG00000143374,ENSG00000134440,ENSG00000139131,ENSG00000117593	PARS2,TARS2,DARS2,EPRS1,IARS2,DARS1,FARSB,TARS1,HARS2,LARS1,RARS1,EEF1E1,AARS2,AIMP2,GARS1,IARS1,NARS2,YARS2,EARS2,NARS1	0.950625966018022,0.949149397842403,0.968187789262067,0.948333941167528,0.934296139436061,0.979945287681416,0.977430125531781,0.974294673202675,0.961256535461111,0.974141219852357,0.982335572622471,0.987813028827995,0.958052080775252,0.978084065404795,0.987790207207056,0.98864318464109,0.99255885661769,0.968797228712311,1.00528173543876,1.01551132881684	NA	0.425531914893617
Tumor-immune-interaction	Negative	GO:0007018	microtubule-based movement	0.00641816058265712	383	ENSG00000164818,ENSG00000112290,ENSG00000163482,ENSG00000128581,ENSG00000164828,ENSG00000187535,ENSG00000131711,ENSG00000175582,ENSG00000143126,ENSG00000181789,ENSG00000138095,ENSG00000137807,ENSG00000047578,ENSG00000122970,ENSG00000058668,ENSG00000204104,ENSG00000166813,ENSG00000142192,ENSG00000064102,ENSG00000121621,ENSG00000104892,ENSG00000112984,ENSG00000185842,ENSG00000158623,ENSG00000101350…	WDR78,SSX2IP,CELSR2,SPAG17,TRIM46,KIF14,ATP2B4,DNAH14,HNRNPU,WDR35,KIF3C,IFT172,LRPPRC,DYNC1I2,TTC30B,TTC30A,DNAH7,SPAG16,STK36,DAW1,TRAF3IP1,KIF15,MAP4,SLC9C1,COPG1,IFT122,OPA1,TCTEX1D2,UCHL1,MAP1B,KIF20A,KIF4B,KIF13A,KIFC1,WASF1,DNAAF5,SUN1,IFT22,COPG2,TTC26,WDR60,AP3M2,KIF24,KIF11,DPCD,ENO4,TUB,KIF18A,CNIH2,RAB6A,INTS13,RACGAP1,IFT81,DYNLL1,DYNC1H1,DNAAF4,KIF23,BBS4,AP3B2,KIF7,AP3S2,IFT140,KIA…	0.93424627339996,0.908497566006956,0.93108280869681,0.906066821026883,0.946421078703219,0.907825002269667,0.892780697408448,0.962578683556359,0.815318817574914,0.957780581614266,0.963206235408016,0.821432508802672,0.946830905513745,0.950401358169099,0.937437096398877,0.923668876318191,0.957454065125726,0.939576624494539,0.963646869047911,0.913554890173439,0.635503474600489,0.781002272811845,0.884…	NA	0.203655352480418
Tumor-immune-interaction	Negative	GO:0007029	endoplasmic reticulum organization	0.000150929259461822	87	ENSG00000133318,ENSG00000124164,ENSG00000184743,ENSG00000169905,ENSG00000086598,ENSG00000114988,ENSG00000108588,ENSG00000158220,ENSG00000104953,ENSG00000115310,ENSG00000171135,ENSG00000117868,ENSG00000182093,ENSG00000187164,ENSG00000118873,ENSG00000172765,ENSG00000136699,ENSG00000115839,ENSG00000165476,ENSG00000181085,ENSG00000138674,ENSG00000109133,ENSG00000132563,ENSG00000074695,ENSG00000170540…	EMC1,TOR1AIP2,RAB3GAP2,RAB10,RTN4,LMAN2L,SMPD4,RAB3GAP1,JAGN1,TMCC1,ESYT3,TMEM33,SEC31A,REEP2,BAG6,MOSPD3,ESYT2,MAPK15,REEP3,SHTN1,ATL3,RTN3,ESYT1,TMED2,ATL1,EMC4,ARL6IP1,CCDC47,LMAN1,TLE6,VAPB,GET1,UBL4A	0.957494524310457,0.955742759512092,0.952397844765697,0.94720036063891,0.973063726282014,0.958416298202155,0.976386311258483,0.826374327611965,0.805578080219346,0.944421815565911,0.973343031238983,0.946242008931857,0.917738974870498,0.938695074686002,0.957751062260377,0.950948043941737,0.98055715859985,0.984888802869825,0.960545398937685,0.932905742378376,0.98135816966557,0.981173640757912,0.8643…	NA	0.379310344827586
Tumor-immune-interaction	Negative	GO:0009792	embryo development ending in birth or egg hatching	0.00410493100345355	635	ENSG00000078246,ENSG00000113758,ENSG00000187535,ENSG00000264522,ENSG00000101346,ENSG00000161202,ENSG00000103494,ENSG00000075711,ENSG00000125378,ENSG00000143845,ENSG00000249915,ENSG00000124766,ENSG00000143437,ENSG00000120093,ENSG00000137203,ENSG00000107779,ENSG00000105220,ENSG00000170421,ENSG00000128602,ENSG00000115170,ENSG00000146223,ENSG00000157456,ENSG00000092621,ENSG00000143570,ENSG00000198954…	EPHA2,CCDC24,STIL,PHGDH,OTUD7B,ARNT,SLC39A1,VANGL2,PBX1,KLHL12,ETNK2,PLXNA2,NEK2,FLVCR1,CAPN2,WNT9A,NUP133,SOX11,KIDINS220,IFT172,MSH2,RTN4,SEMA4C,GLI2,ACVR1,SATB2,ALS2,GBX2,WNT5A,HEG1,IFT122,PPP2R3A,ACTL6A,DVL3,SENP2,OPA1,DLG1,ADAMTS3,PDCD6,CCNB1,FBLL1,DBN1,TFAP2A,SOX4,BYSL,RPL7L1,PTK7,TBX18,MTHFD1L,PSPH,SEMA3C,TRIP6,PLOD3,SMO,XRCC2,NCAPG2,WDR60,FGFR1,PRKDC,RDH10,FZD6,ZFPM2,SCRIB,SCX,ANKS6,KIFBP…	0.936295168952794,0.882685326315726,0.907825002269667,0.919783414376904,0.920918922703252,0.946388723358526,0.914384881407821,0.928138542589712,0.879276572115005,0.913514395728688,0.950743476694284,0.928995178469025,0.946047568976516,0.930166880111164,0.906871421864647,0.943055351062199,0.952694178895339,0.910165211218242,0.889452673107793,0.919729912811032,0.967842794608085,0.871062715850563,0.8…	NA	0.198425196850394
Tumor-immune-interaction	Negative	GO:0010256	endomembrane system organization	0.000183526175359966	484	ENSG00000170876,ENSG00000133318,ENSG00000164828,ENSG00000124006,ENSG00000044090,ENSG00000113569,ENSG00000124164,ENSG00000104341,ENSG00000184743,ENSG00000166557,ENSG00000116857,ENSG00000111450,ENSG00000169905,ENSG00000173548,ENSG00000157456,ENSG00000106299,ENSG00000111540,ENSG00000086598,ENSG00000174989,ENSG00000118200,ENSG00000114988,ENSG00000009844,ENSG00000137497,ENSG00000124209,ENSG00000134057…	EMC1,ZMPSTE24,FNBP1L,GOLPH3L,BLZF1,TOR1AIP2,CRB1,CAMSAP2,TMEM9,RAB3GAP2,DEGS1,ARV1,RAB10,SPTBN1,RTN4,RAB1A,REEP1,CHMP3,LMAN2L,CLASP1,SMPD4,RAB3GAP1,GORASP2,TMEFF2,ALS2,PTPRN,OBSL1,ANO7,JAGN1,TMEM43,PDCD6IP,TMF1,GOLGB1,TMCC1,ESYT3,TMEM33,SEC31A,NUP155,CCNB1,REEP2,TMED9,SQSTM1,BAG6,LEMD2,CUL7,VTA1,SUN1,GPER1,TMED4,VPS37D,BAIAP2L1,MOSPD3,WASL,ESYT2,XKR5,UBXN2B,RAB2A,LAPTM4B,YWHAZ,ASAP1,MAPK15,SH3GL2…	0.936180606184287,0.957494524310457,0.946421078703219,0.912859261992802,0.947391074300696,0.949194605835291,0.955742759512092,0.906070865099768,0.952397844765697,0.960894807037376,0.940501916661187,0.943572315213967,0.94720036063891,0.943114458934666,0.871062715850563,0.945782252881265,0.975205838138533,0.973063726282014,0.952547052391044,0.924653324733761,0.958416298202155,0.959540979974157,0.97…	NA	0.254132231404959
Tumor-immune-interaction	Negative	GO:0030705	cytoskeleton-dependent intracellular transport	0.000371444577696242	202	ENSG00000112290,ENSG00000196230,ENSG00000128581,ENSG00000164828,ENSG00000187535,ENSG00000131711,ENSG00000175582,ENSG00000181789,ENSG00000138095,ENSG00000137807,ENSG00000122970,ENSG00000106299,ENSG00000204104,ENSG00000142192,ENSG00000278259,ENSG00000104892,ENSG00000158623,ENSG00000101350,ENSG00000174871,ENSG00000118965,ENSG00000084731,ENSG00000090889,ENSG00000163462,ENSG00000070718,ENSG00000157823…	KIF1B,HSPB11,SSX2IP,FNBP1L,TRIM46,KIFAP3,HNRNPU,WDR35,KIF3C,IFT172,LRPPRC,RAB1A,DYNC1I2,TTC30B,TTC30A,TRAF3IP1,COPG1,IFT122,MAP6D1,OPA1,TCTEX1D2,UCHL1,MYO10,MAP1B,TNPO1,FBXW11,KIF13A,TUBB,WASF1,SUN1,IFT22,WASL,COPG2,TTC26,WDR60,AP3M2,HOOK3,AP3M1,TUB,CNIH2,RAB6A,MAP6,IFT46,TUBA1B,TUBA1C,IFT81,DYNLL1,IFT88,DYNC1H1,KIF23,AP3B2,AP3S2,IFT140,RHOT1,MYO19,MAPT,AP3D1,ACTN4,KLC3,KIF3B,IFT52,APP,SOD1,KIF4A	0.908497566006956,0.96581878278058,0.906066821026883,0.946421078703219,0.907825002269667,0.892780697408448,0.962578683556359,0.957780581614266,0.963206235408016,0.821432508802672,0.950401358169099,0.945782252881265,0.923668876318191,0.939576624494539,0.952007594686782,0.635503474600489,0.951351615358985,0.957203453579322,0.805187252439277,0.925594919353328,0.862210365302424,0.771067002611145,0.88…	NA	0.316831683168317
Tumor-immune-interaction	Negative	GO:0043009	chordate embryonic development	0.00119261393208543	616	ENSG00000078246,ENSG00000113758,ENSG00000187535,ENSG00000264522,ENSG00000101346,ENSG00000161202,ENSG00000103494,ENSG00000075711,ENSG00000125378,ENSG00000143845,ENSG00000249915,ENSG00000124766,ENSG00000143437,ENSG00000120093,ENSG00000137203,ENSG00000107779,ENSG00000105220,ENSG00000170421,ENSG00000128602,ENSG00000115170,ENSG00000146223,ENSG00000157456,ENSG00000092621,ENSG00000143570,ENSG00000198954…	EPHA2,CCDC24,STIL,COL11A1,PHGDH,NOTCH2,OTUD7B,ARNT,SLC39A1,VANGL2,PBX1,GPR161,KLHL12,ETNK2,PLXNA2,NEK2,FLVCR1,CAPN2,WNT9A,NUP133,SOX11,KIDINS220,IFT172,MSH2,RTN4,SEMA4C,EPB41L5,GLI2,ACVR1,SATB2,ALS2,BMPR2,GBX2,WNT5A,HEG1,IFT122,PPP2R3A,ACTL6A,DVL3,SENP2,OPA1,DLG1,ADAMTS3,PDCD6,NSUN2,CCNB1,FBLL1,DBN1,TFAP2A,SOX4,BYSL,RPL7L1,PTK7,TBX18,MTHFD1L,PSPH,SBDS,SEMA3C,TRIP6,PLOD3,SMO,XRCC2,NCAPG2,WDR60,NKX…	0.936295168952794,0.882685326315726,0.907825002269667,0.919783414376904,0.920918922703252,0.946388723358526,0.914384881407821,0.928138542589712,0.879276572115005,0.913514395728688,0.950743476694284,0.928995178469025,0.946047568976516,0.930166880111164,0.906871421864647,0.943055351062199,0.952694178895339,0.910165211218242,0.889452673107793,0.919729912811032,0.967842794608085,0.871062715850563,0.8…	NA	0.246753246753247
Tumor-immune-interaction	Negative	GO:0048193	Golgi vesicle transport	0.00474678237903222	382	ENSG00000008256,ENSG00000122218,ENSG00000136240,ENSG00000257923,ENSG00000114354,ENSG00000175582,ENSG00000147127,ENSG00000181789,ENSG00000124164,ENSG00000184432,ENSG00000144043,ENSG00000249915,ENSG00000166557,ENSG00000174483,ENSG00000137807,ENSG00000109113,ENSG00000163558,ENSG00000131558,ENSG00000166847,ENSG00000006715,ENSG00000054793,ENSG00000086598,ENSG00000180398,ENSG00000204991,ENSG00000114988…	GOLPH3L,COPA,KLHL12,ARF1,KIF3C,MCFD2,TEX261,EXOC6B,LMAN2L,DYNC1I2,ACSL3,TFG,SEC22A,COPG1,COPB2,PRKCI,CEP19,PDCD6,DCTN4,ERGIC1,CYTH3,KDELR2,VPS41,TMED4,CUX1,COPG2,EXOC4,NRBP2,COPB1,KIF18A,CNIH2,BBS1,SPTBN2,NUMA1,RAB6A,ARCN1,RACGAP1,KRT18,ARL1,TMED2,KIF23,TMED3,COG7,DCTN5,SPIRE2,RAB34,KIF3B,ATP9A,VAPB,RAB41,KIF4A	0.920330726607485,0.953550482099744,0.944328360507215,0.917340131600568,0.977163192480321,0.962578683556359,0.867812704785533,0.957780581614266,0.955742759512092,0.961022962173426,0.965293354157433,0.950743476694284,0.960894807037376,0.946565169769455,0.821432508802672,0.931458870451403,0.933193528849948,0.970430897181186,0.967320375108605,0.975325441222034,0.873362479469978,0.973063726282014,0.9…	NA	0.133507853403141
Tumor-immune-interaction	Negative	GO:0051640	organelle localization	0.00330227572147349	668	ENSG00000008056,ENSG00000112290,ENSG00000196230,ENSG00000164828,ENSG00000106477,ENSG00000175216,ENSG00000131711,ENSG00000114354,ENSG00000175582,ENSG00000168778,ENSG00000103494,ENSG00000075711,ENSG00000181789,ENSG00000124164,ENSG00000121289,ENSG00000249915,ENSG00000138095,ENSG00000137807,ENSG00000164953,ENSG00000111450,ENSG00000147400,ENSG00000109113,ENSG00000131558,ENSG00000106299,ENSG00000086598…	KIF1B,CDCA8,DOCK7,FNBP1L,AHCYL1,SEC22B,TRIM46,NUF2,KIFAP3,ASPM,KIF14,KLHL12,PLXNA2,NEK2,CENPF,CNIH3,ARF1,SDCCAG8,HNRNPU,KIF3C,CENPA,LRPPRC,MCFD2,XPO1,RAB1A,EXOC6B,NPHP1,TTL,CLASP1,BBS5,DYNC1I2,MAP4,TFG,SPICE1,COPG1,CEP63,ESYT3,NMD3,OPA1,CEP19,DLG1,UCHL1,SEC31A,PDCD6,CCNB1,MAP1B,FER,CDC23,SPDL1,NPM1,BOD1,TMED9,KIF13A,TUBB,KIFC1,CENPQ,WASF1,EZR,SUN1,YKT6,YWHAG,PCLO,BET1,MOSPD3,WASL,CEP41,COPG2,EXOC…	0.782732162905735,0.908497566006956,0.96581878278058,0.946421078703219,0.948689969884846,0.949667146317594,0.892780697408448,0.977163192480321,0.962578683556359,0.933100578522477,0.914384881407821,0.928138542589712,0.957780581614266,0.955742759512092,0.937999426572644,0.950743476694284,0.963206235408016,0.821432508802672,0.972837924009643,0.943572315213967,0.952272630980958,0.931458870451403,0.97…	NA	0.239520958083832
Tumor-immune-interaction	Negative	GO:0070925	organelle assembly	0.00076686076457041	895	ENSG00000164818,ENSG00000122126,ENSG00000197702,ENSG00000196230,ENSG00000163482,ENSG00000128581,ENSG00000276293,ENSG00000124006,ENSG00000187535,ENSG00000106477,ENSG00000175216,ENSG00000198901,ENSG00000168778,ENSG00000103494,ENSG00000143126,ENSG00000121289,ENSG00000179151,ENSG00000188026,ENSG00000197603,ENSG00000075618,ENSG00000137343,ENSG00000104728,ENSG00000143569,ENSG00000161996,ENSG00000174483…	RCC1,CDC20,STIL,HSPB11,WDR78,SSX2IP,SH3GLB1,FNBP1L,CELSR2,SPAG17,SEC22B,POGZ,UBAP2L,VANGL2,KIFAP3,PRRC2C,ASPM,NEK2,CENPF,RAB3GAP2,OBSCN,SDCCAG8,HNRNPU,WDR35,KIF3C,CENPA,IFT172,FAM161A,TMEM17,WDPCP,RAB1A,ALMS1,CHMP3,NPHP1,CLASP1,RAB3GAP1,BBS5,GORASP2,DYNC1I2,TTC30B,DNAH7,TMEM237,SPAG16,XRCC5,STK36,OBSL1,DAW1,ARMC9,RAB17,TRAF3IP1,SEPTIN2,RAB5A,PDCD6IP,MAP4,TASOR,TMF1,SPICE1,TMEM39A,IFT122,CEP63,STA…	0.93424627339996,0.932075905209697,0.935599399705646,0.96581878278058,0.93108280869681,0.906066821026883,0.969464067447191,0.912859261992802,0.907825002269667,0.948689969884846,0.949667146317594,0.849759712343309,0.933100578522477,0.914384881407821,0.815318817574914,0.937999426572644,0.968008861694779,0.964829557239792,0.918152655554081,0.921590466834356,0.946314762297756,0.908727368096604,0.9558…	NA	0.283798882681564
Tumor-immune-interaction	Negative	GO:0099111	microtubule-based transport	0.0017033216973312	198	ENSG00000112290,ENSG00000163482,ENSG00000128581,ENSG00000164828,ENSG00000187535,ENSG00000131711,ENSG00000175582,ENSG00000181789,ENSG00000138095,ENSG00000137807,ENSG00000047578,ENSG00000122970,ENSG00000204104,ENSG00000142192,ENSG00000104892,ENSG00000158623,ENSG00000101350,ENSG00000154040,ENSG00000174871,ENSG00000118965,ENSG00000084731,ENSG00000090889,ENSG00000163462,ENSG00000070718,ENSG00000157823…	KIF1B,SSX2IP,SPAG17,TRIM46,HNRNPU,WDR35,KIF3C,IFT172,LRPPRC,RAB1A,DYNC1I2,TTC30B,TTC30A,SPAG16,STK36,DAW1,TRAF3IP1,COPG1,IFT122,OPA1,TCTEX1D2,UCHL1,MAP1B,KIF13A,WASF1,SUN1,IFT22,COPG2,TTC26,WDR60,AP3M2,DPCD,TUB,CNIH2,RAB6A,IFT81,DYNLL1,DYNC1H1,DNAAF4,KIF23,AP3B2,AP3S2,IFT140,KIAA0556,RHOT1,CCDC103,MAPT,CABYR,AP3D1,KLC3,KIF3B,APP,KIF4A	0.908497566006956,0.93108280869681,0.906066821026883,0.946421078703219,0.907825002269667,0.892780697408448,0.962578683556359,0.957780581614266,0.963206235408016,0.821432508802672,0.946830905513745,0.950401358169099,0.923668876318191,0.939576624494539,0.635503474600489,0.951351615358985,0.957203453579322,0.919385574369885,0.805187252439277,0.925594919353328,0.862210365302424,0.771067002611145,0.88…	NA	0.267676767676768
Acinar	Positive	GO:0006721	terpenoid metabolic process	0.0267295747117132	123	ENSG00000081479,ENSG00000197580,ENSG00000128918,ENSG00000172955,ENSG00000248144,ENSG00000072210,ENSG00000121207,ENSG00000106258,ENSG00000006757,ENSG00000163803,ENSG00000121039,ENSG00000073067,ENSG00000188157,ENSG00000095596,ENSG00000139547,ENSG00000240857,ENSG00000161048,ENSG00000187758,ENSG00000146648,ENSG00000196616,ENSG00000204444,ENSG00000160870,ENSG00000162496	AGRN,DHRS3,RDH14,PLB1,LRP2,ADH6,ADH1A,ADH1B,ADH1C,LRAT,APOM,CYP2W1,EGFR,CYP3A5,CYP3A7,NAPEPLD,RDH10,CYP26A1,BCO2,RDH16,ALDH1A2,ALDH3A2,PNPLA4	2.7069091531338,1.65712202612301,1.67219100388287,1.81737392778299,2.30788399798147,1.15841679013925,1.96487762867233,1.12552907552796,1.10270261297251,1.26337682107157,1.2499676249103,2.09196743730756,1.09803764608925,2.07350256238378,1.81588640802439,1.04779156696525,1.16575495476464,1.85167947540705,1.20247988204654,1.36832595324249,1.25720310785921,2.06960337262425,1.16323657685993	Other	0.186991869918699
Acinar	Positive	GO:0007409	axonogenesis	0.000971304050603734	478	ENSG00000106078,ENSG00000085552,ENSG00000083290,ENSG00000184349,ENSG00000067141,ENSG00000076864,ENSG00000125848,ENSG00000169242,ENSG00000141738,ENSG00000130702,ENSG00000182175,ENSG00000147852,ENSG00000124171,ENSG00000074047,ENSG00000169783,ENSG00000186868,ENSG00000221866,ENSG00000162631,ENSG00000164050,ENSG00000187164,ENSG00000177103,ENSG00000108947,ENSG00000101134,ENSG00000108379,ENSG00000101680…	RAP1GAP,EPHA10,NTNG1,EFNA1,IGSF9,GLI2,CNTN4,PLXNB1,SEMA3B,EPHA6,EPHB3,SEMA5A,EFNA5,EZR,COBL,SEMA3C,LMTK2,PLXNA4,PTK2,VLDLR,OLFM1,RET,SHTN1,SPTBN2,CTTN,DSCAML1,ATL1,FLRT2,NDN,SEMA6D,NEO1,SIN3A,LINGO1,RGMA,DOK4,EFNB3,ULK2,GRB7,MAPT,WNT3,LAMA1,EFNA2,PTPRS,AC020929.1,FLRT3,PARD6B,DOK5,LAMA5,RTN4R,SLITRK2	1.84666291470874,1.90370371606,1.22423788933308,1.32460167998226,1.21403821452346,1.36380160380908,1.656414823279,1.3019929950517,1.51361912533909,1.12028967281406,1.50162478509965,1.29922456683845,1.62368219748845,1.26501511006533,1.36302565050019,1.40879196002016,1.40196672360435,1.8703616299158,1.13793954861695,1.10427702033969,2.18713859906204,1.38034195923205,1.28109981942586,1.1856315752467…	Neural pathways	0.104602510460251
Acinar	Positive	GO:0007411	axon guidance	0.011704208853009	283	ENSG00000085552,ENSG00000184349,ENSG00000067141,ENSG00000076864,ENSG00000125848,ENSG00000169242,ENSG00000141738,ENSG00000130702,ENSG00000147852,ENSG00000074047,ENSG00000221866,ENSG00000164050,ENSG00000177103,ENSG00000108947,ENSG00000101134,ENSG00000108379,ENSG00000101680,ENSG00000183317,ENSG00000169398,ENSG00000075223,ENSG00000080224,ENSG00000137872,ENSG00000012171,ENSG00000165731,ENSG00000099617…	RAP1GAP,EPHA10,EFNA1,IGSF9,GLI2,CNTN4,PLXNB1,SEMA3B,EPHA6,EPHB3,SEMA5A,EFNA5,EZR,SEMA3C,PLXNA4,PTK2,VLDLR,RET,SPTBN2,DSCAML1,FLRT2,SEMA6D,NEO1,DOK4,EFNB3,GRB7,WNT3,LAMA1,EFNA2,AC020929.1,FLRT3,DOK5,LAMA5	1.90370371606,1.32460167998226,1.21403821452346,1.36380160380908,1.656414823279,1.3019929950517,1.51361912533909,1.12028967281406,1.29922456683845,1.26501511006533,1.40196672360435,1.13793954861695,2.18713859906204,1.38034195923205,1.28109981942586,1.18563157524672,1.2638852572562,1.37987214392522,1.05310625504115,1.2371859341306,2.42388922819034,1.51132039006851,1.12985760068226,1.33215001423437…	Neural pathways	0.11660777385159
Acinar	Positive	GO:0034329	cell junction assembly	1.09010497963527e-05	438	ENSG00000106404,ENSG00000132849,ENSG00000163558,ENSG00000076826,ENSG00000184349,ENSG00000124006,ENSG00000107742,ENSG00000125848,ENSG00000128052,ENSG00000186081,ENSG00000158528,ENSG00000124171,ENSG00000186868,ENSG00000164050,ENSG00000140832,ENSG00000105699,ENSG00000151208,ENSG00000128011,ENSG00000186472,ENSG00000108684,ENSG00000105426,ENSG00000169398,ENSG00000188157,ENSG00000010278,ENSG00000185070…	AGRN,NPHP4,EPHA2,WNT4,PATJ,AMIGO1,S100A10,F11R,WDPCP,ADD2,LRRTM1,EPB41L5,ERBB4,OBSL1,RAB17,LRRN1,COLQ,PLXNB1,BSN,HEG1,RYK,PRKCI,NLGN1,EPHB3,HRG,IL1RAP,DLG1,LIMCH1,GABRA2,KDR,ADGRL3,CDH12,MARVELD2,EFNA5,PCDHB14,GABRB2,GABRA1,GABRG2,DRD1,TPBG,AFDN,PCLO,FZD1,PPP1R9A,TRIP6,CLDN15,DMTN,PTK2B,PTK2,ADGRB1,SPOCK2,DLG5,SPTBN2,CTTN,CD9,CLSTN3,PKP2,KRT5,SLITRK1,AJUBA,MPP5,FLRT2,GABRB3,TJP1,CORO2B,WHAMM,IQGA…	1.442839301723,1.23647522841133,1.20896052294946,1.39586442902266,1.32460167998226,1.15863726181505,1.42960916205585,1.656414823279,1.36227235933228,2.57736542449502,1.47390321046824,1.62368219748845,1.40879196002016,1.13793954861695,1.47811925533078,1.14023944318272,1.13153024888757,1.23232337900789,1.23009938875292,1.5180840455927,1.17015818250134,1.05310625504115,1.09803764608925,1.09357187630…	Adhesion	0.21689497716895
Acinar	Positive	GO:0035088	establishment or maintenance of apical/basal cell polarity	0.0309455001587495	49	ENSG00000132849,ENSG00000148204,ENSG00000109062,ENSG00000163558,ENSG00000076826,ENSG00000134376	PATJ,CRB1,PRKCI,CRB2,SLC9A3R1,CAMSAP3	1.23647522841133,2.06027741011253,1.20790427555021,1.20896052294946,1.39586442902266,2.84153168771832	Adhesion	0.122448979591837
Acinar	Positive	GO:0035418	protein localization to synapse	0.0304504703048896	83	ENSG00000075461,ENSG00000006740,ENSG00000168824,ENSG00000186868,ENSG00000183454,ENSG00000186472,ENSG00000108684,ENSG00000155974,ENSG00000144596,ENSG00000139182,ENSG00000213463,ENSG00000161270,ENSG00000175866,ENSG00000154240,ENSG00000164061,ENSG00000103769,ENSG00000188803,ENSG00000185046,ENSG00000137845,ENSG00000067606,ENSG00000169760,ENSG00000075711	PRKCZ,GRIP2,BSN,NLGN1,DLG1,NSG1,PCLO,CLSTN3,GRIP1,ANKS1B,SYNJ2BP,ADAM10,RAB11A,GRIN2A,SHISA6,ARHGAP44,ASIC2,MAPT,CEP112,CACNG4,BAIAP2,NPHS1	2.0432699949824,1.68013060628279,1.8471308063818,1.40879196002016,1.67012282375445,1.23009938875292,1.5180840455927,1.37028338059731,1.29188833843491,1.04911176746975,1.0924954910586,2.07772126129905,1.07984298464528,1.10223007595756,1.23367375148501,1.03953866100778,1.4871247499503,1.50782216241634,1.06858770177886,1.09905622947378,1.4885388540068,1.06636342626728	Neural pathways	0.265060240963855
Acinar	Positive	GO:0048589	developmental growth	0.0384083604148134	649	ENSG00000106078,ENSG00000113645,ENSG00000103528,ENSG00000083290,ENSG00000125848,ENSG00000112964,ENSG00000182175,ENSG00000137843,ENSG00000184937,ENSG00000204580,ENSG00000074047,ENSG00000178597,ENSG00000141448,ENSG00000115386,ENSG00000186868,ENSG00000221866,ENSG00000261150,ENSG00000187164,ENSG00000169946,ENSG00000103056,ENSG00000142319,ENSG00000132872,ENSG00000108379,ENSG00000169903,ENSG00000121039…	AGRN,PRKCZ,MFSD2A,PTGFRN,ADAM15,MAEL,EMX1,REG1A,EPB41L5,GLI2,MBD5,ERBB4,GIGYF2,MST1,SEMA3B,HEG1,RYK,TM4SF4,SERP1,PSAPL1,NPY1R,WWC2,SORBS2,SLC6A3,SEMA5A,GHR,POU4F3,WWC1,SLIT3,FOXC1,KIAA0319,DDR1,EZR,PRKN,GHRHR,COBL,SEMA3C,SMO,PLXNA4,GATA4,RDH10,ZFPM2,EPPK1,BNC2,SH3GL2,GAS1,OLFM1,BMPR1A,RBP4,SEMA4G,SHTN1,FGFR2,PLEKHA1,GAS2,WT1,SPTBN2,CTTN,CD9,ARID2,SYT1,ACACB,RASAL1,TBX5,SPART,SLITRK1,SAV1,BMP4,TTC…	1.84666291470874,1.33882212151284,1.40521035023167,1.22423788933308,1.656414823279,1.46409331867734,1.50162478509965,1.51546549283275,1.38941306243374,1.25390434869435,1.26501511006533,2.20679974581725,1.26326254420116,4.40830098109659,1.40879196002016,1.40196672360435,1.44958018744927,1.10427702033969,1.34741577474606,1.47701626342645,2.0054734115041,3.13537117647128,1.18563157524672,2.496688301…	Other	0.161787365177196
Acinar	Positive	GO:0060541	respiratory system development	0.0265548107172402	199	ENSG00000158813,ENSG00000128918,ENSG00000156427,ENSG00000130702,ENSG00000184937,ENSG00000102678,ENSG00000074047,ENSG00000141448,ENSG00000103067,ENSG00000169946,ENSG00000205002,ENSG00000130707,ENSG00000162493,ENSG00000103056,ENSG00000151208,ENSG00000121039,ENSG00000101680,ENSG00000157423,ENSG00000143951,ENSG00000124193,ENSG00000146648,ENSG00000106443,ENSG00000125378,ENSG00000107779,ENSG00000138207…	PDPN,WNT2B,DISP1,SOX11,WDPCP,GLI2,ABCA12,HEG1,CCDC39,FGF18,PHF14,EGFR,RDH10,ZFPM2,AARD,ASS1,DLG5,BMPR1A,RBP4,FGFR2,WT1,TBX5,FGF9,NKX2-8,SAV1,BMP4,FGF7,ALDH1A2,ABCA3,RPGRIP1L,ESRP2,SMPD3,HYDIN,FOXF1,LAMA1,GATA6,SRSF6,LAMA5,WNT7B,EDA,ATP7A	1.47218517990019,1.67219100388287,1.48160795242828,1.12028967281406,1.38941306243374,1.81373018169274,1.26501511006533,1.26326254420116,1.38148693025839,1.34741577474606,1.94972519298828,1.12372145719179,1.23709994918501,1.47701626342645,1.13153024888757,1.2499676249103,1.2638852572562,1.33439368964589,1.08731343607901,1.06662322468299,1.20247988204654,1.04126360201934,1.11726564921784,1.10608311…	Other	0.206030150753769
Acinar	Positive	GO:0060560	developmental growth involved in morphogenesis	0.00163987784057705	236	ENSG00000106078,ENSG00000103528,ENSG00000083290,ENSG00000125848,ENSG00000182175,ENSG00000137843,ENSG00000204580,ENSG00000115386,ENSG00000186868,ENSG00000221866,ENSG00000187164,ENSG00000132872,ENSG00000108379,ENSG00000121039,ENSG00000105426,ENSG00000075223,ENSG00000137872,ENSG00000012171,ENSG00000169375,ENSG00000040608,ENSG00000112902,ENSG00000135638,ENSG00000107295,ENSG00000085733,ENSG00000067715…	PRKCZ,EMX1,REG1A,EPB41L5,MST1,SEMA3B,RYK,SEMA5A,POU4F3,SLIT3,KIAA0319,DDR1,PRKN,COBL,SEMA3C,PLXNA4,RDH10,SH3GL2,OLFM1,SEMA4G,SHTN1,FGFR2,CTTN,SYT1,RASAL1,SPART,BMP4,NDN,PAK6,SEMA6D,RAB11A,SIN3A,MESP1,IQGAP1,RGMA,SYT17,NKD1,ULK2,MAPT,WNT3,IMPACT,SYT4,PTPRS,FLRT3,ADNP,CDH4,RTN4R,WNT7B	1.84666291470874,1.40521035023167,1.22423788933308,1.656414823279,1.50162478509965,1.51546549283275,1.25390434869435,4.40830098109659,1.40879196002016,1.40196672360435,1.10427702033969,3.13537117647128,1.18563157524672,1.2499676249103,1.17015818250134,1.2371859341306,1.51132039006851,1.12985760068226,1.05867290353566,1.22555374614119,1.09495992740915,1.61965255694547,1.80983011491416,1.0649507574…	Other	0.203389830508475
Acinar	Positive	GO:0061245	establishment or maintenance of bipolar cell polarity	0.0309455001587495	49	ENSG00000132849,ENSG00000148204,ENSG00000109062,ENSG00000163558,ENSG00000076826,ENSG00000134376	PATJ,CRB1,PRKCI,CRB2,SLC9A3R1,CAMSAP3	1.23647522841133,2.06027741011253,1.20790427555021,1.20896052294946,1.39586442902266,2.84153168771832	Adhesion	0.122448979591837
Acinar	Positive	GO:0061564	axon development	0.000499952193189401	523	ENSG00000142949,ENSG00000106078,ENSG00000085552,ENSG00000083290,ENSG00000184349,ENSG00000067141,ENSG00000076864,ENSG00000125848,ENSG00000169242,ENSG00000141738,ENSG00000129455,ENSG00000130702,ENSG00000182175,ENSG00000147852,ENSG00000124171,ENSG00000204580,ENSG00000074047,ENSG00000169783,ENSG00000186868,ENSG00000221866,ENSG00000162631,ENSG00000164050,ENSG00000187164,ENSG00000177103,ENSG00000108947…	RAP1GAP,EPHA10,PTPRF,NTNG1,EFNA1,IGSF9,CAMSAP2,GLI2,CNTN4,PLXNB1,SEMA3B,EPHA6,EPHB3,SEMA5A,EFNA5,DDR1,EZR,COBL,SEMA3C,LMTK2,PLXNA4,PTK2,VLDLR,RET,SHTN1,SPTBN2,CTTN,DSCAML1,ATL1,FLRT2,NDN,SEMA6D,NEO1,SIN3A,LINGO1,RGMA,DOK4,EFNB3,ULK2,GRB7,MAPT,WNT3,LAMA1,EFNA2,PTPRS,AC020929.1,KLK8,FLRT3,PARD6B,DOK5,LAMA5,RTN4R,SLITRK2	1.22287485842199,1.84666291470874,1.90370371606,1.22423788933308,1.32460167998226,1.21403821452346,1.36380160380908,1.656414823279,1.3019929950517,1.51361912533909,2.62414101122482,1.12028967281406,1.50162478509965,1.29922456683845,1.62368219748845,1.25390434869435,1.26501511006533,1.36302565050019,1.40879196002016,1.40196672360435,1.8703616299158,1.13793954861695,1.10427702033969,2.1871385990620…	Neural pathways	0.101338432122371
Acinar	Positive	GO:0072659	protein localization to plasma membrane	0.00516003126800276	283	ENSG00000006740,ENSG00000172476,ENSG00000168824,ENSG00000109062,ENSG00000163558,ENSG00000102128,ENSG00000130702,ENSG00000174483,ENSG00000164850,ENSG00000172367,ENSG00000143457,ENSG00000165995,ENSG00000175497,ENSG00000105514,ENSG00000130762,ENSG00000166257,ENSG00000184307,ENSG00000141750,ENSG00000084710,ENSG00000155974,ENSG00000144596,ENSG00000058668,ENSG00000130226,ENSG00000125124,ENSG00000111057…	PRKCZ,ARHGEF16,GOLPH3L,S100A10,F11R,ATP1B1,ATP2B4,EFR3B,PREPL,DPP10,ABCA12,GRIP2,ZDHHC23,PRKCI,DLG1,NSG1,NKD2,TPBG,MAP7,EZR,AFDN,GPER1,EGFR,DPP6,KCNB2,CACNB2,BBS1,PPFIA1,PDZD3,SCN3B,PKP2,CACNB3,KRT18,GRIP1,MPP5,TTC8,AMN,RAB11A,PTPN9,BBS2,CDH1,ARHGAP44,STAC2,SLC9A3R1,GGA3,BSG,CRB3,RAB3D,AC020929.1,KCNB1,LAMA5,RAB40AL,RAB40A	1.68013060628279,1.31774595310752,1.8471308063818,1.20790427555021,1.20896052294946,1.27030702951762,1.12028967281406,1.09453776245143,1.28670838519766,2.58586614678978,1.10257398822017,1.318092997893,2.47929345500334,1.09575259229971,1.42156788781383,1.23068371675768,1.2536719127813,2.20953366834984,1.2807516302548,1.37028338059731,1.29188833843491,1.0901199769773,1.49518413446481,1.102740691870…	Other	0.187279151943463
Acinar	Positive	GO:0097485	neuron projection guidance	0.0127284265700838	284	ENSG00000085552,ENSG00000184349,ENSG00000067141,ENSG00000076864,ENSG00000125848,ENSG00000169242,ENSG00000141738,ENSG00000130702,ENSG00000147852,ENSG00000074047,ENSG00000221866,ENSG00000164050,ENSG00000177103,ENSG00000108947,ENSG00000101134,ENSG00000108379,ENSG00000101680,ENSG00000183317,ENSG00000169398,ENSG00000075223,ENSG00000080224,ENSG00000137872,ENSG00000012171,ENSG00000165731,ENSG00000099617…	RAP1GAP,EPHA10,EFNA1,IGSF9,GLI2,CNTN4,PLXNB1,SEMA3B,EPHA6,EPHB3,SEMA5A,EFNA5,EZR,SEMA3C,PLXNA4,PTK2,VLDLR,RET,SPTBN2,DSCAML1,FLRT2,SEMA6D,NEO1,DOK4,EFNB3,GRB7,WNT3,LAMA1,EFNA2,AC020929.1,FLRT3,DOK5,LAMA5	1.90370371606,1.32460167998226,1.21403821452346,1.36380160380908,1.656414823279,1.3019929950517,1.51361912533909,1.12028967281406,1.29922456683845,1.26501511006533,1.40196672360435,1.13793954861695,2.18713859906204,1.38034195923205,1.28109981942586,1.18563157524672,1.2638852572562,1.37987214392522,1.05310625504115,1.2371859341306,2.42388922819034,1.51132039006851,1.12985760068226,1.33215001423437…	Neural pathways	0.116197183098592
Acinar	Positive	GO:1902414	protein localization to cell junction	0.00170134783470827	113	ENSG00000075461,ENSG00000006740,ENSG00000168824,ENSG00000096696,ENSG00000186868,ENSG00000183454,ENSG00000140832,ENSG00000105699,ENSG00000151208,ENSG00000105289,ENSG00000186472,ENSG00000108684,ENSG00000119139,ENSG00000155974,ENSG00000144596,ENSG00000139182,ENSG00000213463,ENSG00000161270,ENSG00000175866,ENSG00000154240,ENSG00000164061,ENSG00000103769,ENSG00000188803,ENSG00000158769,ENSG00000185046…	PRKCZ,F11R,GRIP2,BSN,HEG1,NLGN1,DLG1,NSG1,DSP,PCLO,TJP2,DLG5,CLSTN3,GRIP1,ANKS1B,SYNJ2BP,ADAM10,RAB11A,GRIN2A,MARVELD3,SHISA6,ARHGAP44,ASIC2,MAPT,CEP112,CACNG4,BAIAP2,TJP3,LSR,NPHS1	2.0432699949824,1.68013060628279,1.8471308063818,1.31058659706162,1.40879196002016,1.67012282375445,1.47811925533078,1.14023944318272,1.13153024888757,1.40772051805165,1.23009938875292,1.5180840455927,1.15055762378299,1.37028338059731,1.29188833843491,1.04911176746975,1.0924954910586,2.07772126129905,1.07984298464528,1.10223007595756,1.23367375148501,1.03953866100778,1.4871247499503,1.08441487232…	Adhesion	0.265486725663717
Acinar	Positive	GO:1990138	neuron projection extension	0.00119260582114324	170	ENSG00000103528,ENSG00000083290,ENSG00000125848,ENSG00000137843,ENSG00000204580,ENSG00000115386,ENSG00000186868,ENSG00000221866,ENSG00000187164,ENSG00000132872,ENSG00000108379,ENSG00000105426,ENSG00000075223,ENSG00000137872,ENSG00000012171,ENSG00000169375,ENSG00000040608,ENSG00000112902,ENSG00000135638,ENSG00000107295,ENSG00000085733,ENSG00000067715,ENSG00000182636,ENSG00000130558,ENSG00000095539…	EMX1,REG1A,SEMA3B,RYK,SEMA5A,DDR1,SEMA3C,PLXNA4,SH3GL2,OLFM1,SEMA4G,SHTN1,CTTN,SYT1,NDN,PAK6,SEMA6D,SIN3A,IQGAP1,SYT17,ULK2,MAPT,WNT3,SYT4,PTPRS,FLRT3,ADNP,CDH4,RTN4R	1.40521035023167,1.22423788933308,1.656414823279,1.51546549283275,1.25390434869435,4.40830098109659,1.40879196002016,1.40196672360435,1.10427702033969,3.13537117647128,1.18563157524672,1.17015818250134,1.2371859341306,1.51132039006851,1.12985760068226,1.05867290353566,1.22555374614119,1.09495992740915,1.61965255694547,1.80983011491416,1.06495075740401,1.22555813396267,1.1261619322634,1.2484856303…	Neural pathways	0.170588235294118
Acinar	Positive	GO:1990778	protein localization to cell periphery	0.00605006436082024	338	ENSG00000075461,ENSG00000006740,ENSG00000172476,ENSG00000168824,ENSG00000109062,ENSG00000163558,ENSG00000102128,ENSG00000099812,ENSG00000130702,ENSG00000174483,ENSG00000164850,ENSG00000172367,ENSG00000143457,ENSG00000165995,ENSG00000175497,ENSG00000105514,ENSG00000183454,ENSG00000130762,ENSG00000166257,ENSG00000184307,ENSG00000141750,ENSG00000084710,ENSG00000155974,ENSG00000144596,ENSG00000058668…	PRKCZ,ARHGEF16,EPB41,EFCAB7,GOLPH3L,S100A10,F11R,ATP1B1,ATP2B4,EFR3B,PREPL,DPP10,ABCA12,GRIP2,ZDHHC23,PRKCI,DLG1,NSG1,NKD2,TPBG,MAP7,EZR,AFDN,GPER1,EGFR,GNAI1,DPP6,KCNB2,CACNB2,TUB,BBS1,PPFIA1,PDZD3,SCN3B,PKP2,CACNB3,KRT18,GRIP1,MPP5,TTC8,AMN,ADAM10,RAB11A,PTPN9,GRIN2A,BBS2,CDH1,SHISA6,ARHGAP44,STAC2,CACNG4,SLC9A3R1,GGA3,BSG,MISP,CRB3,RAB3D,AC020929.1,KCNB1,LAMA5,RAB40AL,RAB40A	2.0432699949824,1.68013060628279,1.31774595310752,1.8471308063818,1.20790427555021,1.20896052294946,1.27030702951762,1.44043987734576,1.12028967281406,1.09453776245143,1.28670838519766,2.58586614678978,1.10257398822017,1.318092997893,2.47929345500334,1.09575259229971,1.67012282375445,1.42156788781383,1.23068371675768,1.2536719127813,2.20953366834984,1.2807516302548,1.37028338059731,1.291888338434…	Other	0.183431952662722
Acinar	Negative	GO:0001933	negative regulation of protein phosphorylation	0.000638342343342951	373	ENSG00000143507,ENSG00000135362,ENSG00000163932,ENSG00000164086,ENSG00000152804,ENSG00000129355,ENSG00000135596,ENSG00000154127,ENSG00000106991,ENSG00000111252,ENSG00000154096,ENSG00000134242,ENSG00000128271,ENSG00000186818,ENSG00000156535,ENSG00000130755,ENSG00000100034,ENSG00000167851,ENSG00000166311,ENSG00000120875,ENSG00000135090,ENSG00000185338,ENSG00000166923,ENSG00000101265,ENSG00000107140…	CAMK2N1,CEP85,PTPN22,GBA,RGS4,NIBAN1,PTPRC,LAX1,DUSP10,AGT,SMYD3,TRIB2,EMILIN1,XDH,SLC8A1,DUSP2,PID1,SH3BP5,PRKAR2A,QARS1,INKA1,HYAL2,DUSP7,PRKCD,CBLB,DGKQ,CASP3,SPINK1,MIR146A,RGS14,DUSP22,DTNBP1,BAK1,CDKN1A,CD109,MICAL1,TNFAIP3,CNKSR3,TWIST1,CAV1,GFRA2,DUSP4,DUSP26,LYN,ANGPT1,DEPTOR,C9orf72,TESK1,RGS3,ENG,PIP5KL1,DKK1,DDIT4,HHEX,ITPRIP,DUSP5,SMPD1,ILK,PRR5L,PTPRJ,THY1,UBASH3B,NTF3,PTPN6,PTPRO,L…	0.746208594083851,0.73805060872342,0.864438755618438,0.850405914256727,0.834815422911291,0.857786221202664,0.857444629257345,0.83068853518515,0.876902209382519,0.915838885637761,0.839100562095169,0.800177438497433,0.805646737055947,0.807619749688365,0.765522189549397,0.852754667971821,0.919621911799162,0.882129375105997,0.897335796093146,0.83473639984352,0.933256399758261,0.817346682240778,0.7699…	Other	0.308310991957105
Acinar	Negative	GO:0002262	myeloid cell homeostasis	0.018227456074921	151	ENSG00000134954,ENSG00000123338,ENSG00000105639,ENSG00000180353,ENSG00000167601,ENSG00000111252,ENSG00000066336,ENSG00000049768,ENSG00000163930,ENSG00000145220,ENSG00000160211,ENSG00000172331,ENSG00000168918,ENSG00000171608,ENSG00000153208,ENSG00000179348,ENSG00000070495,ENSG00000030110,ENSG00000147324,ENSG00000254087,ENSG00000164104,ENSG00000185811,ENSG00000207725,ENSG00000105610,ENSG00000153879…	PIK3CD,TAL1,RHEX,ITPKB,MERTK,ACVR2A,INPP5D,ALAS1,BAP1,HCLS1,GATA2,LYAR,KIT,SLC7A11,HMGB2,CASP3,TRIM10,BAK1,MAPK14,SRF,ADGRF5,CITED2,INHBA,IKZF1,CDK6,EPO,BPGM,HIPK2,MFHAS1,LYN,JAK2,PTBP3,GATA3,SPI1,ETS1,JAM3,NCKAP1L,SH2B3,SLC15A4,MTHFD1,KLF13,B2M,STAT5B,SLC4A1,HOXB6,JMJD6,ZBTB7A,KLF1,JAK3,CEBPG,AXL,ERCC2,BAX,PRMT1,FCAR,MAFB,HMOX1,ANKRD54,MIR221,MIR222,FOXP3,G6PD	0.846551892833148,0.82957904259889,0.806475551311647,0.854102793147492,0.769209062133042,0.915838885637761,0.856390334006179,0.688199242665072,0.84748324908807,0.936578105834144,0.887271973777559,0.944965848553146,0.908066308708198,0.913852573300621,0.913009180541959,0.845458682562919,0.953159726851611,0.94028282418096,0.946056937613206,0.922745952292916,0.938172995720835,0.888309776287602,0.9788…	Other	0.410596026490066
Acinar	Negative	GO:0002495	antigen processing and presentation of peptide antigen via MHC class II	0.00443786325505661	100	ENSG00000163131,ENSG00000100280,ENSG00000223865,ENSG00000242574,ENSG00000204252,ENSG00000231389,ENSG00000204287,ENSG00000158869,ENSG00000182287,ENSG00000196735,ENSG00000216490,ENSG00000019582,ENSG00000204257,ENSG00000196126,ENSG00000077549,ENSG00000072694,ENSG00000232629,ENSG00000241106,ENSG00000155980,ENSG00000142945,ENSG00000042753,ENSG00000100600,ENSG00000084731,ENSG00000068796,ENSG00000198502…	CAPZB,KIF2C,CTSS,FCER1G,FCGR2B,KIF3C,DYNC1LI1,MARCHF1,KIF2A,CD74,HLA-DRA,HLA-DRB5,HLA-DRB1,HLA-DQA1,HLA-DQA2,HLA-DQB2,HLA-DOB,HLA-DMB,HLA-DMA,HLA-DOA,HLA-DPA1,HLA-DPB1,DCTN3,CLTA,MARCHF8,ACTR1A,AP2A2,CTSD,KLC2,LAG3,KIF5A,LGMN,KLC1,IFI30,AP2S1,AP1B1,AP1S2,KIF4A	0.842024448932456,0.923580169096175,0.864238051776909,0.858147550353068,0.851920017341728,0.881448688031438,0.887519294343054,0.874285826657656,0.891492058467621,0.827478818804443,0.854617018729237,0.919590138904331,0.927959160155375,0.897401510927737,0.946262545579227,0.813206628276675,0.782117710447499,0.86789308133667,0.840071889151064,0.807044385857262,0.896326701792038,0.937764091260462,0.88…	Other	0.38
Acinar	Negative	GO:0002504	antigen processing and presentation of peptide or polysaccharide antigen via MHC class II	0.00180383149628938	103	ENSG00000163131,ENSG00000100280,ENSG00000223865,ENSG00000242574,ENSG00000204252,ENSG00000231389,ENSG00000204287,ENSG00000158869,ENSG00000182287,ENSG00000196735,ENSG00000216490,ENSG00000019582,ENSG00000204257,ENSG00000137801,ENSG00000196126,ENSG00000179344,ENSG00000077549,ENSG00000072694,ENSG00000232629,ENSG00000241106,ENSG00000155980,ENSG00000142945,ENSG00000042753,ENSG00000100600,ENSG00000084731…	CAPZB,KIF2C,CTSS,FCER1G,FCGR2B,KIF3C,DYNC1LI1,MARCHF1,KIF2A,CD74,HLA-DRA,HLA-DRB5,HLA-DRB1,HLA-DQA1,HLA-DQB1,HLA-DQA2,HLA-DQB2,HLA-DOB,HLA-DMB,HLA-DMA,HLA-DOA,HLA-DPA1,HLA-DPB1,DCTN3,CLTA,MARCHF8,ACTR1A,AP2A2,CTSD,KLC2,LAG3,KIF5A,LGMN,KLC1,THBS1,IFI30,AP2S1,AP1B1,AP1S2,KIF4A	0.842024448932456,0.923580169096175,0.864238051776909,0.858147550353068,0.851920017341728,0.881448688031438,0.887519294343054,0.874285826657656,0.891492058467621,0.827478818804443,0.854617018729237,0.919590138904331,0.927959160155375,0.79226646172903,0.897401510927737,0.878321445037149,0.946262545579227,0.813206628276675,0.782117710447499,0.86789308133667,0.840071889151064,0.807044385857262,0.896…	Other	0.388349514563107
Acinar	Negative	GO:0006897	endocytosis	0.000421024513078545	696	ENSG00000128340,ENSG00000123338,ENSG00000100092,ENSG00000132718,ENSG00000134516,ENSG00000103966,ENSG00000165025,ENSG00000167601,ENSG00000131238,ENSG00000115232,ENSG00000163219,ENSG00000173020,ENSG00000110934,ENSG00000132535,ENSG00000100345,ENSG00000169896,ENSG00000076513,ENSG00000110324,ENSG00000165527,ENSG00000160255,ENSG00000105851,ENSG00000186818,ENSG00000177675,ENSG00000013016,ENSG00000158869…	PPT1,SORT1,FCGR1B,FCGR1A,SYT11,FCER1G,EHD3,ARHGAP25,AAK1,LOXL3,ITGA4,PPARG,MAPKAPK3,STAB1,RUBCN,RHOH,SCARB2,DOCK2,PDLIM7,AIF1,ELMO1,ACHE,SERPINE1,PIK3CG,MSR1,LOXL2,SYK,FKBP15,ABCA2,CUBN,MRC1,RHOG,CD6,CD5,GRK2,FCHSD2,IL10RA,CD163L1,CD163,CLEC7A,BIN2,NCKAP1L,ANKRD13A,ARF6,AL159141.1,GREM1,THBS1,EHD4,MYO1E,PSTPIP1,MFGE8,APOBR,ITGAM,CDH13,ASGR1,DLG4,ITGB3,CD300A,GRB2,SPHK1,TRIP10,CD209,AXL,LILRB4,BCL…	0.841750708383317,0.82957904259889,0.866088350853234,0.791988362675262,0.793653961381467,0.888492651524986,0.841252701971179,0.769209062133042,0.949220743057876,0.883694466436768,0.81920150690531,0.919969703821844,0.83493584122706,0.853285581771722,0.932946726413699,0.84749654295934,0.931672888442697,0.868635688407635,0.953052620484655,0.837245929818913,0.77658659771052,0.807619749688365,0.773751…	Other	0.102011494252874
Acinar	Negative	GO:0007015	actin filament organization	5.85257590741023e-05	445	ENSG00000103187,ENSG00000128340,ENSG00000163932,ENSG00000136167,ENSG00000124126,ENSG00000108819,ENSG00000123338,ENSG00000100092,ENSG00000135723,ENSG00000180353,ENSG00000101336,ENSG00000163219,ENSG00000115935,ENSG00000135596,ENSG00000248905,ENSG00000136286,ENSG00000142347,ENSG00000163171,ENSG00000102879,ENSG00000136541,ENSG00000165527,ENSG00000015285,ENSG00000164877,ENSG00000172725,ENSG00000089159…	CAPZB,ARHGEF2,FAM49A,CDC42EP3,CCDC88A,PLEK,ARHGAP25,TMSB10,CAPG,MYO7B,ERMN,WIPF1,MYO1B,ARPC2,XIRP1,MIR138-1,RHOA,TWF2,PRKCD,HCLS1,RHOH,PTGER4,IQGAP2,RHOBTB3,FCHSD1,DPYSL3,AIF1,MICAL1,MARCKS,MICALL2,ELMO1,MYO1G,LIMK1,CCL26,CCL24,DLC1,C9orf72,TESK1,TGFBR1,ARPC5L,NRP1,RHOBTB1,RHOG,CFL1,CORO1B,FCHSD2,MYO7A,ESAM,NCKAP1L,CORO1C,PXN,LCP1,ARF6,GPR65,FMN1,SPTBN5,MYO5A,MYO1E,PSTPIP1,MSRB1,CORO7,CORO1A,CX3C…	0.862497209837168,0.841750708383317,0.864438755618438,0.801615879085996,0.873050169251157,0.933065889518597,0.82957904259889,0.866088350853234,0.890429051833501,0.854102793147492,0.840966117367109,0.81920150690531,0.906709092816048,0.857444629257345,0.823097375452798,0.845445130326041,0.839341416561798,0.843914218783412,0.841377258649498,0.730653586286628,0.953052620484655,0.851572860408252,0.854…	Other	0.204494382022472
Acinar	Negative	GO:0007229	integrin-mediated signaling pathway	0.000114588326808273	111	ENSG00000138623,ENSG00000149781,ENSG00000165025,ENSG00000115232,ENSG00000101336,ENSG00000141968,ENSG00000151914,ENSG00000100345,ENSG00000169896,ENSG00000154096,ENSG00000161638,ENSG00000160255,ENSG00000000938,ENSG00000082074,ENSG00000005844,ENSG00000115318,ENSG00000139626,ENSG00000213658,ENSG00000033170,ENSG00000259207,ENSG00000143127,ENSG00000099250,ENSG00000079112,ENSG00000115414,ENSG00000140678…	FGR,ITGA10,PLEK,LOXL3,ITGA4,FN1,FYB1,DST,CDH17,TLN1,SYK,NRP1,FERMT3,THY1,ITGB7,ITGA5,FUT8,SEMA7A,LAT,ITGAL,ITGAM,ITGAX,ITGB3,VAV1,HCK,ITGB2,MYH9,FLNA	0.725186970399961,0.826898743615705,0.841252701971179,0.883694466436768,0.840966117367109,0.797505984478852,0.842739052134843,0.932946726413699,0.84749654295934,0.839100562095169,0.856184872829789,0.837245929818913,0.777844667276029,0.854780108307234,0.842464350130478,0.895010463106831,0.731456936306047,0.870152166109354,0.943942894585256,0.803624722337134,0.766178845362114,0.923769994992393,0.62…	Other	0.252252252252252
Acinar	Negative	GO:0007266	Rho protein signal transduction	0.00167986434457159	136	ENSG00000111348,ENSG00000099331,ENSG00000163171,ENSG00000015285,ENSG00000130052,ENSG00000113721,ENSG00000177105,ENSG00000140030,ENSG00000067560,ENSG00000058335,ENSG00000197622,ENSG00000139679,ENSG00000078589,ENSG00000133121,ENSG00000172757,ENSG00000099250,ENSG00000140945,ENSG00000104880,ENSG00000205336,ENSG00000076928,ENSG00000127533,ENSG00000182162,ENSG00000177464,ENSG00000116584,ENSG00000164692…	CNKSR1,CDC42SE1,ARHGEF2,CDC42EP3,GPR55,RHOA,PDGFRB,LIMK1,COL1A2,CAVIN4,NRP1,RHOG,CFL1,ARHGAP42,ARHGDIB,STARD13,LPAR6,GPR18,RHOJ,GPR65,RASGRF1,ADGRG1,CDH13,ARHGEF18,F2RL3,MYO9B,ARHGEF1,GPR4,RASIP1,P2RY8,ARHGAP6,WAS,STARD8,P2RY10,GPR174,ARHGAP4,P2RY8	0.867893591662864,0.923560658119093,0.843914218783412,0.851572860408252,0.858430812783702,0.875415591804052,0.915894741882783,0.883112483351656,0.942379433807961,0.660587962385145,0.968335775361365,0.926942738768254,0.743569883690852,0.88154553529354,0.915968774828242,0.923769994992393,0.753692330459536,0.929988873991241,0.906457393653356,0.946326243599741,0.852436472246531,0.901935120889817,0.87…	Other	0.264705882352941
Acinar	Negative	GO:0008154	actin polymerization or depolymerization	0.0129227196146473	223	ENSG00000103187,ENSG00000163932,ENSG00000124126,ENSG00000108819,ENSG00000123338,ENSG00000100092,ENSG00000180353,ENSG00000101336,ENSG00000115935,ENSG00000135596,ENSG00000248905,ENSG00000163171,ENSG00000102879,ENSG00000165527,ENSG00000015285,ENSG00000164877,ENSG00000172725,ENSG00000137877,ENSG00000130755,ENSG00000177885,ENSG00000067560,ENSG00000090924,ENSG00000134775,ENSG00000108518,ENSG00000197872…	CAPZB,FAM49A,CDC42EP3,PLEK,CAPG,WIPF1,ARPC2,RHOA,TWF2,PRKCD,HCLS1,FCHSD1,AIF1,MICAL1,MICALL2,ARPC5L,CFL1,CORO1B,FCHSD2,ESAM,NCKAP1L,ARF6,FMN1,SPTBN5,PSTPIP1,MSRB1,CORO1A,COTL1,PFN1,PPP1R9B,GRB2,FHOD3,GMFG,PLEKHG2,VASP,HCK,PREX1,SH3BP1,ARHGAP6,WAS	0.862497209837168,0.864438755618438,0.873050169251157,0.933065889518597,0.82957904259889,0.866088350853234,0.854102793147492,0.840966117367109,0.906709092816048,0.857444629257345,0.823097375452798,0.843914218783412,0.841377258649498,0.953052620484655,0.851572860408252,0.854628758448507,0.930831767621985,0.826728540712032,0.852754667971821,0.956038111374744,0.942379433807961,0.865216360907142,0.78…	Other	0.179372197309417
Acinar	Negative	GO:0008360	regulation of cell shape	0.000119944531325474	154	ENSG00000161791,ENSG00000004399,ENSG00000128340,ENSG00000023902,ENSG00000101336,ENSG00000163171,ENSG00000146192,ENSG00000102879,ENSG00000100345,ENSG00000184922,ENSG00000136541,ENSG00000160255,ENSG00000000938,ENSG00000075884,ENSG00000168421,ENSG00000177105,ENSG00000188305,ENSG00000128578,ENSG00000067560,ENSG00000188677,ENSG00000176438,ENSG00000204482,ENSG00000197622,ENSG00000164292,ENSG00000182578	FGR,PLEKHO1,CDC42SE1,CDC42EP3,ARHGAP15,ERMN,RHOA,PLXND1,RHOH,RHOBTB3,CSF1R,LST1,FGD2,STRIP2,RHOG,FMNL3,SYNE3,CORO1A,FMNL1,PEAK3,HCK,ITGB2,MYH9,RAC2,PARVB	0.886434860750418,0.883912332019903,0.841750708383317,0.851251421570973,0.840966117367109,0.843914218783412,0.846582051572243,0.841377258649498,0.932946726413699,0.860195711541285,0.730653586286628,0.837245929818913,0.777844667276029,0.827980085835623,0.777923669424451,0.915894741882783,0.728451683357923,0.817705243263897,0.942379433807961,0.902506530397054,0.870545552607261,0.828749992354008,0.9…	Other	0.162337662337662
Acinar	Negative	GO:0009164	nucleoside catabolic process	0.0155014716509733	33	ENSG00000196839,ENSG00000158825,ENSG00000135318,ENSG00000093072,ENSG00000198805,ENSG00000239713,ENSG00000197217,ENSG00000183696,ENSG00000244509,ENSG00000100298,ENSG00000243811,ENSG00000023697,ENSG00000128394,ENSG00000165704,ENSG00000158125,ENSG00000100024,ENSG00000102543,ENSG00000128383	CDA,XDH,NT5E,UPP1,ENTPD4,DERA,CDADC1,PNP,ADA,ADA2,UPB1,APOBEC3A,APOBEC3C,APOBEC3D,APOBEC3F,APOBEC3G,APOBEC3H,HPRT1	0.824837458378208,0.684653196540099,0.778747496682685,0.823693129612066,0.866876944258435,0.886147628002587,0.933487270738461,0.821164510619116,0.96316824599041,0.845208778455188,0.881771086919395,0.964684770768248,0.913533170265745,0.933816207107771,0.615947901450362,0.920511213573461,0.970061083684326,0.79568201977074	Other	0.545454545454545
Acinar	Negative	GO:0010720	positive regulation of cell development	0.0253255446509789	302	ENSG00000105329,ENSG00000187688,ENSG00000004399,ENSG00000138623,ENSG00000124126,ENSG00000150630,ENSG00000119714,ENSG00000027075,ENSG00000092929,ENSG00000116478,ENSG00000181690,ENSG00000172243,ENSG00000028137,ENSG00000067560,ENSG00000087589,ENSG00000132170,ENSG00000107140,ENSG00000071553,ENSG00000111537,ENSG00000196549,ENSG00000182606,ENSG00000135919,ENSG00000121966,ENSG00000099250,ENSG00000118513…	TNFRSF1B,CDC42,HDAC1,MACF1,DMRTA2,LPAR3,NGF,BCL11A,CXCR4,FN1,ARPC2,SERPINE2,STK25,PPARG,TRAK1,SS18L2,RHOA,TWF2,ROBO1,PLXNA1,PLXND1,MME,SHOX2,ETV5,KIT,RUFY3,SLC9B2,TLR2,VEGFC,RGS14,LTA,TNF,SRF,HDAC2,MYB,TIAM2,DBNL,LIMK1,LYN,PLAG1,HAS2,TESK1,NIBAN2,NOTCH1,NRP1,ZNF365,NEURL1,ILK,RELA,CLCF1,PAK1,CLEC7A,CAPRIN2,IFNG,PLXNC1,ASCL1,TNFSF11,NIN,PRKCH,GPR68,SEMA7A,CX3CL1,CDH5,NDEL1,TRPV2,UNC13D,ARHGDIA,SMA…	0.826648322436306,0.782795198435224,0.883912332019903,0.725186970399961,0.873050169251157,0.754498509016467,0.749058863154683,0.85362967128332,0.868484267965693,0.908183377517546,0.782909662772034,0.841927048626777,0.876895235195439,0.942379433807961,0.885336305877446,0.827025652428111,0.913831200220564,0.944546877143015,0.646419658914085,0.673834025063381,0.949314013244951,0.848728336564795,0.92…	Other	0.281456953642384
Acinar	Negative	GO:0010810	regulation of cell-substrate adhesion	0.0186055222765149	222	ENSG00000128340,ENSG00000124126,ENSG00000248905,ENSG00000141293,ENSG00000092929,ENSG00000154096,ENSG00000161638,ENSG00000139567,ENSG00000198851,ENSG00000100034,ENSG00000106366,ENSG00000067560,ENSG00000087589,ENSG00000137801,ENSG00000166923,ENSG00000107140,ENSG00000110880,ENSG00000101109,ENSG00000100311,ENSG00000149177,ENSG00000099250,ENSG00000140945,ENSG00000115414,ENSG00000151490,ENSG00000141556…	MACF1,GBP1,CSF1,NID1,EMILIN1,FN1,ARPC2,RHOA,ABI3BP,EDIL3,SPOCK1,SERPINE1,ANGPT2,DLC1,TEK,TESK1,NOTCH1,RSU1,NRP1,PLAU,VCL,ILK,PTPRJ,ARL2,MMP12,CD3E,THY1,PTPRO,ACVRL1,ITGA5,CORO1C,GREM1,FMN1,THBS1,CX3CL1,CDH13,CCR7,SKAP1,COL1A1,UNC13D,TBCD,BCL2,FUT1,RRAS,STK4,PREX1,CASS4,PPM1F,RAC2,LGALS1,PDGFB,ARHGAP6,FLNA	0.841750708383317,0.873050169251157,0.823097375452798,0.706085368758451,0.868484267965693,0.839100562095169,0.856184872829789,0.835853673543662,0.767297058236237,0.919621911799162,0.764886268262035,0.942379433807961,0.885336305877446,0.79226646172903,0.769951229268489,0.913831200220564,0.881640320942069,0.93605046623095,0.91917519852298,0.893837731220972,0.923769994992393,0.753692330459536,0.8478…	Invasion	0.238738738738739
Acinar	Negative	GO:0019058	viral life cycle	0.00284558947584896	353	ENSG00000008517,ENSG00000152465,ENSG00000110876,ENSG00000186827,ENSG00000167601,ENSG00000164733,ENSG00000173020,ENSG00000171206,ENSG00000114013,ENSG00000161638,ENSG00000168010,ENSG00000145901,ENSG00000121594,ENSG00000260314,ENSG00000139626,ENSG00000019582,ENSG00000117090,ENSG00000259207,ENSG00000138760,ENSG00000239713,ENSG00000196126,ENSG00000111732,ENSG00000168961,ENSG00000139722,ENSG00000105281…	TNFRSF4,CDC42,FCN3,TMEM39B,PPIH,IFI16,SLAMF1,NECTIN4,XPR1,NR5A2,CR2,CR1,CXCR4,ITGB6,ITGAV,CD28,ATG16L1,SEC13,CXCR6,CCR5,LTF,HYAL2,SPCS1,GPR15,CD80,CD86,PTX3,NUP54,SCARB2,PPID,TRIML2,ITGA2,CD74,TNIP1,HAVCR1,TRIM10,TRIM15,TNF,HLA-DRB1,SRPK1,ATG5,NUP43,DYNLT1,CAV1,CLEC5A,CTSB,CHMP7,SLC20A2,CHMP4C,VCP,CTSL,STOM,MVB12B,LRSAM1,NUP188,FCN1,NOTCH1,NMT2,MRC1,ITGB1,NRP1,TRIM8,CTBP2,VPS37C,RAB1B,GRK2,ATG16L…	0.706499818980022,0.889127449333008,0.859158325610531,0.747798448696679,0.769209062133042,0.902976326300605,0.919969703821844,0.918998596251287,0.82780144590707,0.856184872829789,0.884692104116497,0.91957180044653,0.772003963249139,0.854907734066704,0.731456936306047,0.919590138904331,0.78780479801286,0.803624722337134,0.95968021795534,0.886147628002587,0.897401510927737,0.590178070530011,0.90423…	Other	0.342776203966006
Acinar	Negative	GO:0022604	regulation of cell morphogenesis	0.00388765608940376	309	ENSG00000161791,ENSG00000004399,ENSG00000128340,ENSG00000124126,ENSG00000023902,ENSG00000101336,ENSG00000163171,ENSG00000146192,ENSG00000102879,ENSG00000132535,ENSG00000100345,ENSG00000184922,ENSG00000136541,ENSG00000092929,ENSG00000160255,ENSG00000000938,ENSG00000196358,ENSG00000075884,ENSG00000172725,ENSG00000168421,ENSG00000177105,ENSG00000188305,ENSG00000026508,ENSG00000128578,ENSG00000067560…	CAPZB,FGR,STRIP1,PLEKHO1,CDC42SE1,SEMA4A,CDC42EP3,CXCR4,ARHGAP15,ERMN,RHOA,PLXND1,RHOH,RHOBTB3,CSF1R,LST1,FGD2,STRIP2,TESK1,NTNG2,NRP1,RHOG,CD44,CFL1,CORO1B,FMNL3,CORO1C,SYNE3,CORO1A,DLG4,FMNL1,UNC13D,RNF157,PEAK3,ARHGEF18,HCK,PREX1,CASS4,ITGB2,MYH9,RAC2,PARVB	0.886434860750418,0.883912332019903,0.841750708383317,0.873050169251157,0.851251421570973,0.840966117367109,0.843914218783412,0.846582051572243,0.841377258649498,0.853285581771722,0.932946726413699,0.860195711541285,0.730653586286628,0.868484267965693,0.837245929818913,0.777844667276029,0.804322297849977,0.827980085835623,0.930831767621985,0.777923669424451,0.915894741882783,0.728451683357923,0.9…	Other	0.135922330097087
Acinar	Negative	GO:0030865	cortical cytoskeleton organization	0.0453179823297739	63	ENSG00000161791,ENSG00000128340,ENSG00000136167,ENSG00000092020,ENSG00000123338,ENSG00000135723,ENSG00000184922,ENSG00000165527,ENSG00000168421,ENSG00000177105,ENSG00000067560,ENSG00000134775,ENSG00000164292,ENSG00000143093,ENSG00000115956,ENSG00000137076,ENSG00000079819,ENSG00000232810	STRIP1,PLEK,RHOA,RHOH,RHOBTB3,TNF,EPB41L2,TLN1,RHOG,FMNL3,NCKAP1L,LCP1,PPP2R3C,ARF6,FHOD1,FMNL1,FHOD3,RAC2	0.886434860750418,0.841750708383317,0.801615879085996,0.879959567281881,0.82957904259889,0.890429051833501,0.860195711541285,0.953052620484655,0.777923669424451,0.915894741882783,0.942379433807961,0.78322712236091,0.915882188309328,0.949362141426438,0.848817403171073,0.958117819353219,0.912905312890696,0.754183642413821	Other	0.285714285714286
Acinar	Negative	GO:0031589	cell-substrate adhesion	0.000139317750451575	367	ENSG00000128340,ENSG00000124126,ENSG00000149781,ENSG00000167601,ENSG00000115232,ENSG00000248905,ENSG00000136286,ENSG00000102879,ENSG00000141293,ENSG00000138964,ENSG00000092929,ENSG00000154096,ENSG00000161638,ENSG00000160255,ENSG00000139567,ENSG00000164877,ENSG00000196358,ENSG00000089159,ENSG00000005844,ENSG00000198851,ENSG00000100034,ENSG00000026508,ENSG00000139626,ENSG00000106366,ENSG00000067560…	MACF1,TESK2,GBP1,CSF1,ITGA10,CD34,NID1,EMILIN1,MERTK,ITGA4,ITGAV,FN1,ARPC2,RHOA,ABI3BP,CD96,EDIL3,SPOCK1,PPARD,BVES,MICALL2,MYO1G,SERPINE1,ANGPT2,DLC1,ANGPT1,TEK,TESK1,NTNG2,NOTCH1,RSU1,NRP1,COL13A1,PLAU,VCL,ILK,CD44,PTPRJ,LPXN,FERMT3,ARL2,MMP12,CD3E,THY1,JAM3,VWF,PTPRO,ACVRL1,ITGB7,ITGA5,CORO1C,PXN,THSD1,GREM1,FMN1,THBS1,ITGA11,CORO1A,ITGAL,CX3CL1,CDH13,CCR7,ITGB3,SKAP1,COL1A1,UNC13D,TBCD,BCL2,A…	0.841750708383317,0.873050169251157,0.826898743615705,0.769209062133042,0.883694466436768,0.823097375452798,0.845445130326041,0.841377258649498,0.706085368758451,0.88227453499492,0.868484267965693,0.839100562095169,0.856184872829789,0.837245929818913,0.835853673543662,0.854628758448507,0.804322297849977,0.90311326315337,0.842464350130478,0.767297058236237,0.919621911799162,0.92833920371592,0.7314…	Invasion	0.23433242506812
Acinar	Negative	GO:0032956	regulation of actin cytoskeleton organization	0.0214711372358751	366	ENSG00000105329,ENSG00000111348,ENSG00000103187,ENSG00000128340,ENSG00000163932,ENSG00000124126,ENSG00000123338,ENSG00000100092,ENSG00000135723,ENSG00000180353,ENSG00000101336,ENSG00000248905,ENSG00000163171,ENSG00000142185,ENSG00000102879,ENSG00000165527,ENSG00000015285,ENSG00000172725,ENSG00000089159,ENSG00000113721,ENSG00000137877,ENSG00000130755,ENSG00000100034,ENSG00000168421,ENSG00000177105…	ARHGEF19,CAPZB,FAM49A,CDC42EP3,CCDC88A,PLEK,CAPG,ARPC2,MIR138-1,RHOA,TWF2,PRKCD,HCLS1,RHOH,PTGER4,IQGAP2,RHOBTB3,FCHSD1,CSF1R,PDGFRB,LIMK1,CCL24,TESK1,TGFBR1,ARPC5L,NRP1,RHOG,CORO1B,FCHSD2,DIXDC1,ESAM,NTF3,ARHGDIB,NCKAP1L,PXN,ARF6,GPR65,FMN1,SPTBN5,CORO1A,CX3CL1,FHOD1,COTL1,PFN1,ARHGEF15,FLII,GRB2,FHOD3,PEAK3,ARHGEF18,GMFG,PLEKHG2,TGFB1,VASP,HCK,PREX1,TRPM2,PPM1F,RAC2,SH3BP1,ARHGAP6,WAS,FLNA	0.826648322436306,0.867893591662864,0.862497209837168,0.841750708383317,0.864438755618438,0.873050169251157,0.82957904259889,0.866088350853234,0.890429051833501,0.854102793147492,0.840966117367109,0.823097375452798,0.843914218783412,0.819635068992488,0.841377258649498,0.953052620484655,0.851572860408252,0.930831767621985,0.90311326315337,0.875415591804052,0.826728540712032,0.852754667971821,0.919…	Other	0.172131147540984
Acinar	Negative	GO:0032970	regulation of actin filament-based process	0.0402651716118348	406	ENSG00000105329,ENSG00000111348,ENSG00000103187,ENSG00000128340,ENSG00000163932,ENSG00000124126,ENSG00000123338,ENSG00000100092,ENSG00000135723,ENSG00000180353,ENSG00000101336,ENSG00000248905,ENSG00000163171,ENSG00000142185,ENSG00000102879,ENSG00000100345,ENSG00000165527,ENSG00000015285,ENSG00000064666,ENSG00000172725,ENSG00000089159,ENSG00000113721,ENSG00000137877,ENSG00000130755,ENSG00000100034…	ARHGEF19,CAPZB,FAM49A,CDC42EP3,CCDC88A,PLEK,CAPG,ARPC2,MIR138-1,RHOA,TWF2,PRKCD,HCLS1,RHOH,PTGER4,IQGAP2,RHOBTB3,FCHSD1,CSF1R,PDGFRB,LIMK1,CCL26,CCL24,CAV1,TESK1,TGFBR1,ARPC5L,NRP1,RHOG,MYBPC3,CORO1B,FCHSD2,DIXDC1,ESAM,NTF3,ARHGDIB,NCKAP1L,PXN,ARF6,GPR65,FMN1,SPTBN5,CORO1A,CX3CL1,FHOD1,COTL1,PFN1,ARHGEF15,FLII,KCNJ2,GRB2,FHOD3,CNN2,PEAK3,ARHGEF18,GMFG,PLEKHG2,TGFB1,VASP,HCK,PREX1,TRPM2,PPM1F,MYH9…	0.826648322436306,0.867893591662864,0.862497209837168,0.841750708383317,0.864438755618438,0.873050169251157,0.82957904259889,0.866088350853234,0.890429051833501,0.854102793147492,0.840966117367109,0.823097375452798,0.843914218783412,0.819635068992488,0.841377258649498,0.932946726413699,0.953052620484655,0.851572860408252,0.902367336792315,0.930831767621985,0.90311326315337,0.875415591804052,0.826…	Other	0.172413793103448
Acinar	Negative	GO:0034109	homotypic cell-cell adhesion	0.0123332960773089	87	ENSG00000163932,ENSG00000149781,ENSG00000165025,ENSG00000154127,ENSG00000111252,ENSG00000100345,ENSG00000105851,ENSG00000259207,ENSG00000135919,ENSG00000115414,ENSG00000115956,ENSG00000137076,ENSG00000111679,ENSG00000196924,ENSG00000035403,ENSG00000065675,ENSG00000271503,ENSG00000172500,ENSG00000254087,ENSG00000100097,ENSG00000187800,ENSG00000213719,ENSG00000185532,ENSG00000166333,ENSG00000002586…	JAK1,PEAR1,WNT3A,PLEK,FN1,SERPINE2,PRKCD,P2RY12,RAP2B,BLOC1S4,PDGFRA,SLC7A11,FGA,CLIC1,ACTB,PIK3CG,BLK,LYN,TLN1,SYK,PRKCQ,PRKG1,ANK3,VCL,TSPAN32,ILK,FERMT3,FIBP,UBASH3B,PTPN6,SH2B3,TNFSF11,CCL5,ITGB3,PRKCA,MYL12A,PLAUR,MYL9,GNAS,MYH9,LGALS1,CD99,FLNA,CD99	0.864438755618438,0.826898743615705,0.841252701971179,0.83068853518515,0.915838885637761,0.932946726413699,0.77658659771052,0.803624722337134,0.848728336564795,0.847811478865197,0.848817403171073,0.958117819353219,0.926962732946486,0.919656568632676,0.905160321844002,0.79138614394253,0.803476079404381,0.91991027911532,0.922745952292916,0.909931108280223,0.862303789078607,0.938255288246283,0.84834…	Invasion	0.494252873563218
Acinar	Negative	GO:0034113	heterotypic cell-cell adhesion	0.00884549336829323	62	ENSG00000115232,ENSG00000116815,ENSG00000141293,ENSG00000154096,ENSG00000161638,ENSG00000160255,ENSG00000116824,ENSG00000182866,ENSG00000026508,ENSG00000139626,ENSG00000131042,ENSG00000259207	LCK,CD58,CD2,ITGA4,CD44,THY1,ITGB7,ITGA5,ITGB3,SKAP1,LILRB2,ITGB2	0.883694466436768,0.880272283753417,0.706085368758451,0.839100562095169,0.856184872829789,0.837245929818913,0.760783855715578,0.72926111183556,0.92833920371592,0.731456936306047,0.817610861606777,0.803624722337134	Invasion	0.193548387096774
Acinar	Negative	GO:0036293	response to decreased oxygen levels	5.60014815703464e-05	382	ENSG00000105329,ENSG00000134954,ENSG00000272398,ENSG00000150630,ENSG00000156113,ENSG00000112759,ENSG00000106991,ENSG00000145936,ENSG00000151651,ENSG00000196839,ENSG00000139567,ENSG00000165168,ENSG00000067560,ENSG00000068878,ENSG00000175567,ENSG00000137801,ENSG00000113739,ENSG00000112033,ENSG00000134013,ENSG00000121966,ENSG00000183734,ENSG00000109610,ENSG00000118513,ENSG00000226979,ENSG00000087245…	GNB1,PLOD1,SLC9A1,SLC2A1,PLK3,DDAH1,PSMA5,PSMD4,USF1,ADORA1,CD34,SLC8A1,PRKCE,PSME4,RTN4,CXCR4,PDK1,PSMD1,OXTR,TGFBR2,RHOA,ALAS1,SOD3,RBPJ,CCNA2,TLR2,VEGFC,CASP3,TERT,ITGA2,PAM,MIR146A,KCNMB1,STC2,CPEB4,EDN1,LTA,PPARD,SRF,SLC29A1,CD24,CCN2,MYB,CITED2,TWIST1,CAV1,LEP,HILPDA,HIPK2,ANGPT2,LOXL2,BNIP3L,PLAT,HSF1,TEK,PSMB7,SLC2A8,ENG,NOTCH1,MIR126,SLC39A12,DDIT4,PLAU,KCNMA1,ANKRD1,PDLIM1,ADAM8,PSMD13,…	0.826648322436306,0.846551892833148,0.465551724731466,0.754498509016467,0.724088307415114,0.853489496028321,0.876902209382519,0.780016743094282,0.843423903996168,0.824837458378208,0.835853673543662,0.869414310560529,0.942379433807961,0.953343599933567,0.866282307280299,0.79226646172903,0.756670281511366,0.945238007951386,0.801017008890884,0.928351056951985,0.801773110905553,0.818806274698773,0.76…	Hypoxia	0.324607329842932
Acinar	Negative	GO:0043406	positive regulation of MAP kinase activity	0.0198623705521245	234	ENSG00000141506,ENSG00000164086,ENSG00000272398,ENSG00000103653,ENSG00000168404,ENSG00000165025,ENSG00000101017,ENSG00000167207,ENSG00000134070,ENSG00000136869,ENSG00000146192,ENSG00000151651,ENSG00000105851,ENSG00000113721,ENSG00000185527,ENSG00000019582,ENSG00000127191,ENSG00000137801,ENSG00000135090,ENSG00000163491,ENSG00000081237,ENSG00000114738,ENSG00000091436,ENSG00000100311,ENSG00000081189…	LPAR3,PEA15,PTPRC,MAPKAPK2,AGT,TGFA,CXCR4,STK39,MAP3K20,IRAK2,NEK10,MAPKAPK3,DUSP7,ROBO1,TNIK,TLR6,KIT,MEF2C,PDGFRB,CD74,EDN1,TNF,FGD2,CD24,MAP3K5,MAP3K4,PIK3CG,NRG1,SYK,TLR4,TRAF2,DKK1,DUSP5,ADAM8,ILK,MAP4K2,NTF3,TAOK3,FLT1,TNFSF11,THBS1,CSK,CSPG4,NOD2,MLKL,PIK3R6,PIK3R5,ADORA2B,GH1,PDE6G,S1PR2,MAP4K1,MAP3K10,FPR1,CD40,UBE2V1,BIRC7,TIAM1,PDGFB,TAB1,IKBKG	0.827874615928983,0.850405914256727,0.465551724731466,0.911823235472658,0.85712744082811,0.841252701971179,0.824817991738935,0.82355812028313,0.801063713763012,0.83984183853904,0.846582051572243,0.843423903996168,0.77658659771052,0.875415591804052,0.762290860960762,0.919590138904331,0.914179525499899,0.79226646172903,0.933256399758261,0.839241995867747,0.847651146046775,0.916282334606768,0.852052…	Other	0.260683760683761
Acinar	Negative	GO:0044087	regulation of cellular component biogenesis	0.00126352623862793	990	ENSG00000186854,ENSG00000103187,ENSG00000128340,ENSG00000163932,ENSG00000136167,ENSG00000124126,ENSG00000144843,ENSG00000123338,ENSG00000132718,ENSG00000135723,ENSG00000165025,ENSG00000180353,ENSG00000138639,ENSG00000101336,ENSG00000150867,ENSG00000248905,ENSG00000136869,ENSG00000107263,ENSG00000163171,ENSG00000142185,ENSG00000102879,ENSG00000141293,ENSG00000104081,ENSG00000019549,ENSG00000027075…	WRAP73,ATP13A2,RCC2,CAPZB,CDC42,SLC9A1,TMEM39B,MACF1,TIE1,TAL1,FAF1,TACSTD2,CCN1,GBP5,S1PR1,KIAA1324,PSRC1,RAP1A,RHOC,CHD1L,GBA,SYT11,SEMA4A,LMOD1,WNT3A,CCSAP,AGT,FAM49A,SDC1,MAPRE3,EMILIN1,CDC42EP3,PRKCE,CCDC88A,BCL11A,PLEK,TRABD2A,TMSB10,CAPG,RALB,ARPC2,GPBAR1,DNAJB2,OXTR,ARPC4,WNT7A,MIR138-1,MAP4,RHOA,NPRL2,TWF2,PRKCD,FAM107A,PHLDB2,GAP43,ADPRH,HCLS1,P2RY12,PLD1,HTT,TBC1D14,LDB2,TLR6,SLAIN2,KI…	0.732612548357817,0.862497209837168,0.841750708383317,0.864438755618438,0.801615879085996,0.873050169251157,0.828627529461506,0.82957904259889,0.791988362675262,0.890429051833501,0.841252701971179,0.854102793147492,0.853270258523843,0.840966117367109,0.939029634762334,0.823097375452798,0.83984183853904,0.942397532110506,0.843914218783412,0.819635068992488,0.841377258649498,0.706085368758451,0.872…	Other	0.294949494949495
Acinar	Negative	GO:0044409	entry into host	0.00237740719471784	154	ENSG00000110876,ENSG00000186827,ENSG00000167601,ENSG00000164733,ENSG00000173020,ENSG00000171206,ENSG00000114013,ENSG00000161638,ENSG00000121594,ENSG00000260314,ENSG00000139626,ENSG00000019582,ENSG00000177885,ENSG00000117090,ENSG00000259207,ENSG00000138760,ENSG00000196126,ENSG00000168961,ENSG00000105281,ENSG00000090659,ENSG00000121966,ENSG00000099250,ENSG00000179583,ENSG00000068001,ENSG00000113249…	TNFRSF4,SLAMF1,NECTIN4,CR1,CXCR4,ITGAV,CCR5,HYAL2,GPR15,CD80,CD86,SCARB2,CD74,HAVCR1,HLA-DRB1,FUCA2,CAV1,CLEC5A,CTSB,MRC1,NRP1,TRIM8,GRK2,CD4,ITGB7,ITGA5,SELPLG,LAMP1,ANPEP,CIITA,LGALS9,ITGB3,GRB2,NPC1,CLEC4G,CD209,AXL,SLC1A5,SIGLEC1,LGALS1,MID2	0.859158325610531,0.747798448696679,0.769209062133042,0.902976326300605,0.919969703821844,0.918998596251287,0.82780144590707,0.856184872829789,0.772003963249139,0.854907734066704,0.731456936306047,0.919590138904331,0.956038111374744,0.78780479801286,0.803624722337134,0.95968021795534,0.897401510927737,0.904232835207684,0.887306706460859,0.808271166679441,0.928351056951985,0.923769994992393,0.9259…	Other	0.266233766233766
Acinar	Negative	GO:0045862	positive regulation of proteolysis	0.0438403049792464	378	ENSG00000121858,ENSG00000163568,ENSG00000165025,ENSG00000109861,ENSG00000072609,ENSG00000151651,ENSG00000162511,ENSG00000100345,ENSG00000187796,ENSG00000142867,ENSG00000103313,ENSG00000183287,ENSG00000182866,ENSG00000172243,ENSG00000100034,ENSG00000145901,ENSG00000117525,ENSG00000074370,ENSG00000028137,ENSG00000067560,ENSG00000091106,ENSG00000116514,ENSG00000068878,ENSG00000137393,ENSG00000127191…	AURKAIP1,TNFRSF1B,LAPTM5,LCK,RNF19B,CDC20,PLK3,BCL10,CCN1,F3,NGF,S100A9,S100A8,GBA,PYHIN1,IFI16,AIM2,FASLG,CR1,WNT3A,NLRP3,TRIB2,XDH,NLRC4,PSME4,ASTL,ACVR1C,FN1,DNAJB2,COL4A3,PPARG,CLEC3B,ARIH2,RHOA,ROBO1,PCOLCE2,TNFSF10,BBS7,F2R,ECSCR,TNIP1,PRELID1,F12,RNF144B,TNF,BAK1,TREM2,TTBK1,AKIRIN2,HDAC2,CCN2,MAP3K5,SNX9,CLDN4,CAV1,NUB1,SOX7,DLC1,TNFRSF10B,TNFRSF10A,LYN,HSF1,JAK2,VCP,SYK,ANP32B,GSN,CARD9,…	0.742239589543767,0.620644881212641,0.841252701971179,0.883035300429731,0.956900631477418,0.843423903996168,0.886477847490425,0.932946726413699,0.85970796932302,0.922070053632544,0.769008966848958,0.513385055639936,0.72926111183556,0.841927048626777,0.919621911799162,0.91957180044653,0.756197067951135,0.818180137659349,0.876895235195439,0.942379433807961,0.840583555225136,0.915015192851853,0.9533…	Other	0.335978835978836
Acinar	Negative	GO:0046718	viral entry into host cell	0.000669399430367941	141	ENSG00000110876,ENSG00000186827,ENSG00000167601,ENSG00000164733,ENSG00000173020,ENSG00000171206,ENSG00000114013,ENSG00000161638,ENSG00000121594,ENSG00000260314,ENSG00000139626,ENSG00000019582,ENSG00000117090,ENSG00000259207,ENSG00000138760,ENSG00000196126,ENSG00000168961,ENSG00000105281,ENSG00000090659,ENSG00000121966,ENSG00000099250,ENSG00000179583,ENSG00000068001,ENSG00000113249,ENSG00000105974…	TNFRSF4,SLAMF1,NECTIN4,CR1,CXCR4,ITGAV,CCR5,HYAL2,GPR15,CD80,CD86,SCARB2,CD74,HAVCR1,HLA-DRB1,CAV1,CLEC5A,CTSB,MRC1,NRP1,TRIM8,GRK2,CD4,ITGB7,ITGA5,SELPLG,LAMP1,ANPEP,CIITA,LGALS9,ITGB3,NPC1,CLEC4G,CD209,AXL,SLC1A5,SIGLEC1,LGALS1,MID2	0.859158325610531,0.747798448696679,0.769209062133042,0.902976326300605,0.919969703821844,0.918998596251287,0.82780144590707,0.856184872829789,0.772003963249139,0.854907734066704,0.731456936306047,0.919590138904331,0.78780479801286,0.803624722337134,0.95968021795534,0.897401510927737,0.904232835207684,0.887306706460859,0.808271166679441,0.928351056951985,0.923769994992393,0.925989589293484,0.9360…	Other	0.276595744680851
Acinar	Negative	GO:0048010	vascular endothelial growth factor receptor signaling pathway	0.00208817530348018	98	ENSG00000150630,ENSG00000123338,ENSG00000116701,ENSG00000152804,ENSG00000167601,ENSG00000141968,ENSG00000100365,ENSG00000161638,ENSG00000158517,ENSG00000165168,ENSG00000089159,ENSG00000155849,ENSG00000027869,ENSG00000062598,ENSG00000067560,ENSG00000259207	SH2D2A,NCF2,RHOA,VEGFC,ELMO1,NCF1,HHEX,ITGA5,NCKAP1L,PXN,ITGB3,VAV1,AXL,ELMO2,NCF4,CYBB	0.754498509016467,0.82957904259889,0.775096628804408,0.834815422911291,0.769209062133042,0.797505984478852,0.8582003442357,0.856184872829789,0.76030591193154,0.869414310560529,0.90311326315337,0.869678199860558,0.818122365476823,0.94027357066465,0.942379433807961,0.803624722337134	Angiogenesis	0.163265306122449
Acinar	Negative	GO:0048661	positive regulation of smooth muscle cell proliferation	0.0324720619979038	103	ENSG00000171631,ENSG00000169403,ENSG00000114353,ENSG00000100985,ENSG00000113721,ENSG00000137801,ENSG00000100311,ENSG00000140945,ENSG00000118513,ENSG00000204472,ENSG00000087245,ENSG00000198959,ENSG00000271503,ENSG00000232810,ENSG00000130816,ENSG00000142208,ENSG00000116604,ENSG00000006210,ENSG00000207725,ENSG00000197442,ENSG00000078401,ENSG00000154734,ENSG00000135744,ENSG00000085662,ENSG00000170989…	PTAFR,S1PR1,MEF2D,AGT,GNAI2,PDGFRB,NQO2,EDN1,TNF,AIF1,HTR1B,MYB,MAP3K5,AKR1B1,P2RY6,AKT1,THBS1,MMP2,CX3CL1,CDH13,SERPINF2,CCL5,DNMT1,TGM2,MMP9,ADAMTS1,XBP1,HMOX1,PDGFB,MIR221,MIR222	0.73458392669877,0.837176354527605,0.917568339654806,0.629225866483145,0.875415591804052,0.79226646172903,0.91917519852298,0.753692330459536,0.764021001678235,0.899130731343033,0.88278529981416,0.837026798921757,0.803476079404381,0.754183642413821,0.921223380342958,0.958070941629833,0.991909232903627,0.82255550499559,0.978866436059439,0.877165467562284,0.848003634762598,0.838260026568498,0.778591…	Other	0.300970873786408
Acinar	Negative	GO:0051348	negative regulation of transferase activity	0.0368081308530232	310	ENSG00000143507,ENSG00000163932,ENSG00000164086,ENSG00000103653,ENSG00000152804,ENSG00000150867,ENSG00000129355,ENSG00000154127,ENSG00000111252,ENSG00000154096,ENSG00000134242,ENSG00000128271,ENSG00000084734,ENSG00000186818,ENSG00000130755,ENSG00000100034,ENSG00000168421,ENSG00000167851,ENSG00000166311,ENSG00000120875,ENSG00000132170,ENSG00000135090,ENSG00000185338,ENSG00000107140,ENSG00000110880…	PTPN22,PTPRC,LAX1,DUSP10,GCKR,PPARG,MIR138-1,INKA1,HYAL2,NPRL2,DUSP7,PRKCD,RUBCN,RHOH,TNFAIP3,LIMK1,CAV1,DUSP4,LYN,TESK1,RGS3,PIP4K2A,HHEX,DUSP5,SMPD1,PTPRJ,THY1,UBASH3B,PTPN6,PTPRO,IFNG,PTPRB,CORO1C,SH2B3,TAOK3,AKT1,PIF1,PML,CSK,SOCS1,CD300A,SMAD7,CDKN2D,GMFG,RASIP1,LILRB4,ADARB1,PPM1F,ADORA2A	0.746208594083851,0.864438755618438,0.850405914256727,0.911823235472658,0.834815422911291,0.939029634762334,0.857786221202664,0.83068853518515,0.915838885637761,0.839100562095169,0.800177438497433,0.805646737055947,0.619901187967471,0.807619749688365,0.852754667971821,0.919621911799162,0.777923669424451,0.882129375105997,0.897335796093146,0.83473639984352,0.827025652428111,0.933256399758261,0.817…	Other	0.158064516129032
Acinar	Negative	GO:0051493	regulation of cytoskeleton organization	0.0118489069656058	531	ENSG00000105329,ENSG00000111348,ENSG00000103187,ENSG00000128340,ENSG00000068028,ENSG00000163932,ENSG00000124126,ENSG00000123338,ENSG00000100092,ENSG00000135723,ENSG00000180353,ENSG00000101336,ENSG00000248905,ENSG00000163171,ENSG00000142185,ENSG00000102879,ENSG00000165527,ENSG00000015285,ENSG00000172725,ENSG00000089159,ENSG00000113721,ENSG00000137877,ENSG00000130755,ENSG00000100034,ENSG00000168421…	ARHGEF19,CAPZB,PSRC1,ARHGEF2,NES,CCSAP,FAM49A,CDC42EP3,CCDC88A,PLEK,CAPG,ARPC2,MIR138-1,RHOA,RASSF1,TWF2,PRKCD,HCLS1,TACC3,RHOH,PTGER4,IQGAP2,RHOBTB3,FCHSD1,CSF1R,PDGFRB,LIMK1,CCL24,TESK1,TGFBR1,ARPC5L,NRP1,RHOG,CORO1B,FCHSD2,DIXDC1,ESAM,NTF3,ARHGDIB,BICD1,NCKAP1L,PXN,ARF6,GPR65,FMN1,SPTBN5,HDGFL3,BMERB1,CORO1A,CYLD,CX3CL1,FHOD1,COTL1,PFN1,ARHGEF15,FLII,GRB2,TBCD,FHOD3,PEAK3,ARHGEF18,GMFG,PLEKHG2…	0.826648322436306,0.867893591662864,0.862497209837168,0.841750708383317,0.877371002070437,0.864438755618438,0.873050169251157,0.82957904259889,0.866088350853234,0.890429051833501,0.854102793147492,0.840966117367109,0.823097375452798,0.843914218783412,0.819635068992488,0.841377258649498,0.953052620484655,0.851572860408252,0.930831767621985,0.90311326315337,0.875415591804052,0.826728540712032,0.852…	Other	0.143126177024482
Acinar	Negative	GO:0051701	biological process involved in interaction with host	0.0174971399324075	221	ENSG00000110876,ENSG00000186827,ENSG00000167601,ENSG00000164733,ENSG00000173020,ENSG00000171206,ENSG00000114013,ENSG00000161638,ENSG00000145901,ENSG00000121594,ENSG00000260314,ENSG00000139626,ENSG00000019582,ENSG00000177885,ENSG00000117090,ENSG00000259207,ENSG00000138760,ENSG00000196126,ENSG00000168961,ENSG00000139722,ENSG00000105281,ENSG00000090659,ENSG00000121966,ENSG00000099250,ENSG00000179583…	TNFRSF4,FCN3,SLAMF1,NECTIN4,XPR1,CR2,CR1,CXCR4,ITGB6,ITGAV,CCR5,HYAL2,GPR15,CD80,CD86,PTX3,SCARB2,PPID,TRIML2,ITGA2,CD74,TNIP1,HAVCR1,EXOC2,TRIM10,TRIM15,HLA-DRB1,ATG5,FUCA2,DYNLT1,CAV1,HIPK2,CLEC5A,DEFA1,DEFA1B,CTSB,SLC20A2,CHMP4C,CTSL,FCN1,MRC1,ITGB1,NRP1,TRIM8,GRK2,NCAM1,CD4,ITGB7,ITGA5,SELPLG,VPS37B,HTR2A,LAMP1,GAS6,EIF2AK4,PML,ANPEP,CIITA,VPS4A,SLC52A1,LGALS9,ITGB3,KPNA2,GRB2,NPC1,CLEC4G,CD2…	0.859158325610531,0.747798448696679,0.769209062133042,0.902976326300605,0.919969703821844,0.918998596251287,0.82780144590707,0.856184872829789,0.91957180044653,0.772003963249139,0.854907734066704,0.731456936306047,0.919590138904331,0.956038111374744,0.78780479801286,0.803624722337134,0.95968021795534,0.897401510927737,0.904232835207684,0.942395798828001,0.887306706460859,0.808271166679441,0.92835…	Other	0.352941176470588
Acinar	Negative	GO:0052126	movement in host environment	0.0488861689700249	177	ENSG00000110876,ENSG00000186827,ENSG00000167601,ENSG00000164733,ENSG00000173020,ENSG00000171206,ENSG00000114013,ENSG00000161638,ENSG00000121594,ENSG00000260314,ENSG00000139626,ENSG00000019582,ENSG00000177885,ENSG00000117090,ENSG00000259207,ENSG00000138760,ENSG00000196126,ENSG00000168961,ENSG00000139722,ENSG00000105281,ENSG00000090659,ENSG00000121966,ENSG00000099250,ENSG00000179583,ENSG00000068001…	TNFRSF4,FCN3,SLAMF1,NECTIN4,XPR1,CR2,CR1,CXCR4,ITGB6,ITGAV,CCR5,HYAL2,GPR15,CD80,CD86,PTX3,SCARB2,PPID,TRIML2,ITGA2,CD74,HAVCR1,EXOC2,TRIM10,TRIM15,HLA-DRB1,FUCA2,DYNLT1,CAV1,CLEC5A,CTSB,SLC20A2,CHMP4C,CTSL,FCN1,MRC1,ITGB1,NRP1,TRIM8,GRK2,NCAM1,CD4,ITGB7,ITGA5,SELPLG,VPS37B,HTR2A,LAMP1,GAS6,PML,ANPEP,CIITA,VPS4A,SLC52A1,LGALS9,ITGB3,GRB2,NPC1,CLEC4G,CD209,LDLR,AXL,SLC1A5,TRIM28,SIGLEC1,TMPRSS2,LG…	0.859158325610531,0.747798448696679,0.769209062133042,0.902976326300605,0.919969703821844,0.918998596251287,0.82780144590707,0.856184872829789,0.772003963249139,0.854907734066704,0.731456936306047,0.919590138904331,0.956038111374744,0.78780479801286,0.803624722337134,0.95968021795534,0.897401510927737,0.904232835207684,0.942395798828001,0.887306706460859,0.808271166679441,0.928351056951985,0.9237…	Invasion	0.384180790960452
Acinar	Negative	GO:0060284	regulation of cell development	0.00637437303212932	502	ENSG00000105329,ENSG00000143507,ENSG00000187688,ENSG00000004399,ENSG00000158714,ENSG00000138623,ENSG00000124126,ENSG00000150630,ENSG00000119714,ENSG00000027075,ENSG00000092929,ENSG00000167680,ENSG00000154096,ENSG00000116478,ENSG00000181690,ENSG00000172243,ENSG00000028137,ENSG00000166147,ENSG00000067560,ENSG00000182054,ENSG00000087589,ENSG00000132170,ENSG00000213694,ENSG00000154764,ENSG00000107140…	SKI,DRAXIN,TNFRSF1B,CDC42,HDAC1,MACF1,HEYL,DMRTA2,TACSTD2,DOCK7,LPAR3,GBP1,NGF,SEMA4A,SLAMF8,DUSP10,RTN4,BCL11A,CXCR4,DLX1,FN1,ARPC2,SERPINE2,STK25,PPARG,WNT7A,TRAK1,SS18L2,RHOA,TWF2,ROBO1,DRD3,PLXNA1,PLXND1,MME,SHOX2,ETV5,KIT,RUFY3,SLC9B2,TLR2,HMGB2,VEGFC,MIR146A,RGS14,LTA,TNF,SRF,HDAC2,MYB,TIAM2,DYNLT1,HDAC9,DBNL,LIMK1,SEMA3A,LYN,PLAG1,HEY1,HAS2,TESK1,RECK,S1PR3,NIBAN2,NOTCH1,NRP1,ZNF365,VCL,PI…	0.826648322436306,0.746208594083851,0.782795198435224,0.883912332019903,0.808778148629664,0.725186970399961,0.873050169251157,0.754498509016467,0.749058863154683,0.85362967128332,0.868484267965693,0.874456075150143,0.839100562095169,0.908183377517546,0.782909662772034,0.841927048626777,0.876895235195439,0.836328590249693,0.942379433807961,0.91074639507318,0.885336305877446,0.827025652428111,0.843…	Other	0.254980079681275
Acinar	Negative	GO:0061515	myeloid cell development	0.00213884366177678	67	ENSG00000151702,ENSG00000123338,ENSG00000119714,ENSG00000150867,ENSG00000174004,ENSG00000185862,ENSG00000111252,ENSG00000161642,ENSG00000166147,ENSG00000145220,ENSG00000160211,ENSG00000071553,ENSG00000172331,ENSG00000134198,ENSG00000011600,ENSG00000111679,ENSG00000070495,ENSG00000004939,ENSG00000104884,ENSG00000069122,ENSG00000157404,ENSG00000120659,ENSG00000164038,ENSG00000112658,ENSG00000164442…	TAL1,TSPAN2,RHEX,LTF,ALAS1,NRROS,LYAR,KIT,SLC9B2,TLR2,SRF,ADGRF5,CITED2,EPO,BPGM,PTBP3,PIP4K2A,FLI1,PTPN6,ZNF385A,NCKAP1L,SH2B3,TNFSF11,GPR68,FBN1,LRRK1,PAFAH1B1,EVI2B,SLC4A1,JMJD6,ZBTB7A,TYROBP,ERCC2,ATP6AP1,G6PD	0.829950917418701,0.82957904259889,0.749058863154683,0.939029634762334,0.822576876964504,0.833757782809865,0.915838885637761,0.880120421342785,0.836328590249693,0.936578105834144,0.887271973777559,0.944546877143015,0.944965848553146,0.74864284324925,0.916335278730481,0.926962732946486,0.953159726851611,1,0.863703017234507,0.921580215093883,0.948785647344954,0.888771639952332,0.91895831758521,0.97…	Other	0.522388059701492
Acinar	Negative	GO:0070482	response to oxygen levels	1.58634596313041e-05	408	ENSG00000105329,ENSG00000134954,ENSG00000272398,ENSG00000150630,ENSG00000156113,ENSG00000112759,ENSG00000106991,ENSG00000145936,ENSG00000151651,ENSG00000196839,ENSG00000139567,ENSG00000165168,ENSG00000113721,ENSG00000067560,ENSG00000068878,ENSG00000175567,ENSG00000137801,ENSG00000132170,ENSG00000071553,ENSG00000113739,ENSG00000112033,ENSG00000134013,ENSG00000121966,ENSG00000183734,ENSG00000109610…	GNB1,PLOD1,SLC9A1,SLC2A1,PLK3,DDAH1,PSMA5,PSMD4,USF1,ADORA1,CD34,SLC8A1,PRKCE,PSME4,RTN4,CXCR4,PDK1,PSMD1,OXTR,PPARG,TGFBR2,RHOA,ALAS1,SOD3,RBPJ,CCNA2,TLR2,VEGFC,CASP3,TERT,ITGA2,PAM,PDGFRB,MIR146A,KCNMB1,STC2,CPEB4,EDN1,LTA,PPARD,CDKN1A,SRF,SLC29A1,CYB5R4,CD24,HDAC2,CCN2,MYB,CITED2,TWIST1,CAV1,LEP,HILPDA,HIPK2,ANGPT2,LOXL2,BNIP3L,PLAT,POLB,HSF1,TEK,PSMB7,SLC2A8,ENG,NOTCH1,MIR126,SLC39A12,DDIT4,P…	0.826648322436306,0.846551892833148,0.465551724731466,0.754498509016467,0.724088307415114,0.853489496028321,0.876902209382519,0.780016743094282,0.843423903996168,0.824837458378208,0.835853673543662,0.869414310560529,0.875415591804052,0.942379433807961,0.953343599933567,0.866282307280299,0.79226646172903,0.827025652428111,0.944546877143015,0.756670281511366,0.945238007951386,0.801017008890884,0.92…	Hypoxia	0.32843137254902
Acinar	Negative	GO:0071496	cellular response to external stimulus	0.0440349727044342	322	ENSG00000105329,ENSG00000108819,ENSG00000167601,ENSG00000101017,ENSG00000115232,ENSG00000213445,ENSG00000070540,ENSG00000136869,ENSG00000106991,ENSG00000019549,ENSG00000142867,ENSG00000116299,ENSG00000064666,ENSG00000166986,ENSG00000101916,ENSG00000141505,ENSG00000175592,ENSG00000175567,ENSG00000129226,ENSG00000163083,ENSG00000132170,ENSG00000160469,ENSG00000025039,ENSG00000081237,ENSG00000111012…	SLC9A1,SESN2,SLC2A1,GADD45A,BCL10,KIAA1324,GBA,IFI16,USF1,XPR1,GLUL,PTPRC,TLR5,AGT,MAP1LC3C,RALB,INHBB,ITGA4,PPARG,UCN2,SLC38A3,NPRL2,FAM107A,SRD5A1,PTGER4,ITGA2,IRF1,CPEB4,RIPOR2,AIF1,BAK1,CDKN1A,TFEB,SRF,RRAGD,ATG5,MAP3K5,NUDT1,UPP1,CAV1,LEP,LPL,TNFRSF10B,TNFRSF10A,SNAI2,LYN,GSDMD,SLC39A4,HABP4,TNC,TLR4,ENG,MAPK8,ANKRD1,BAG3,SLC1A2,SIPA1,FOSL1,FOLR1,FOLR2,UCP2,MMP7,CASP5,CASP1,HSPA8,DNM1L,LRRK2…	0.826648322436306,0.933065889518597,0.769209062133042,0.824817991738935,0.883694466436768,0.923251535910123,0.874069566723399,0.83984183853904,0.876902209382519,0.817986261220279,0.922070053632544,0.707843616454181,0.902367336792315,0.930930431419484,0.74988365670634,0.804771270289735,0.648904752784506,0.866282307280299,0.878704274196765,0.877737620990541,0.827025652428111,0.831769193994858,0.875…	Other	0.347826086956522
Acinar	Negative	GO:0071902	positive regulation of protein serine/threonine kinase activity	0.00744365607989812	316	ENSG00000105329,ENSG00000141506,ENSG00000164086,ENSG00000272398,ENSG00000103653,ENSG00000168404,ENSG00000165025,ENSG00000101017,ENSG00000167207,ENSG00000134070,ENSG00000136869,ENSG00000146192,ENSG00000151651,ENSG00000105851,ENSG00000113721,ENSG00000185527,ENSG00000019582,ENSG00000067560,ENSG00000127191,ENSG00000137801,ENSG00000135090,ENSG00000163491,ENSG00000182578,ENSG00000101109,ENSG00000081237…	LPAR3,PSRC1,PEA15,PTPRC,MAPKAPK2,AGT,TGFA,CXCR4,STK39,MAP3K20,IRAK2,NEK10,RHOA,MAPKAPK3,DUSP7,ROBO1,TNIK,TLR6,KIT,MEF2C,ADRB2,CSF1R,PDGFRB,CD74,EDN1,TNF,FGD2,CD24,MAP3K5,MAP3K4,PIK3CG,NRG1,TCIM,SYK,TLR4,TRAF2,DKK1,DUSP5,ADAM8,ILK,MAP4K2,NTF3,HMGA2,IFNG,TAOK3,FLT1,TNFSF11,AKT1,THBS1,CSK,CSPG4,NOD2,MLKL,PIK3R6,PIK3R5,ADORA2B,GH1,PDE6G,S1PR2,MAP4K1,MAP3K10,TGFB1,FPR1,STK4,CD40,UBE2V1,BIRC7,TIAM1,PDG…	0.826648322436306,0.827874615928983,0.850405914256727,0.465551724731466,0.911823235472658,0.85712744082811,0.841252701971179,0.824817991738935,0.82355812028313,0.801063713763012,0.83984183853904,0.846582051572243,0.843423903996168,0.77658659771052,0.875415591804052,0.762290860960762,0.919590138904331,0.942379433807961,0.914179525499899,0.79226646172903,0.933256399758261,0.839241995867747,0.897869…	Other	0.224683544303797
Acinar	Negative	GO:0090066	regulation of anatomical structure size	0.0392365392984746	518	ENSG00000187688,ENSG00000103187,ENSG00000104783,ENSG00000163932,ENSG00000138623,ENSG00000124126,ENSG00000123338,ENSG00000100092,ENSG00000156113,ENSG00000180353,ENSG00000101336,ENSG00000169403,ENSG00000117298,ENSG00000248905,ENSG00000141968,ENSG00000163171,ENSG00000102879,ENSG00000175591,ENSG00000138698,ENSG00000059377,ENSG00000167680,ENSG00000165527,ENSG00000128271,ENSG00000015285,ENSG00000164867…	UTS2,DRAXIN,CLCN6,CAPZB,ECE1,HTR1D,PTAFR,MACF1,RAB3B,LPAR3,VAV3,SEMA4A,AGT,FAM49A,CDC42EP3,BCL11A,PLEK,TMSB10,CAPG,FN1,ARPC2,ARPC4,WNT7A,RHOA,NAA80,TWF2,PRKCD,HCLS1,WDR1,RUFY3,RAP1GDS1,IL7R,IQGAP2,PRR16,FCHSD1,ADRB2,EDN1,HTR1B,LIMK1,CCL26,CCL24,SLC12A9,CAV1,TBXAS1,NOS3,CLN8,ADRB3,ARPC5L,DBH,NRP1,PRKG1,KCNMA1,HTR7,ILK,EXT2,CORO1B,FCHSD2,P2RY2,PICALM,ARHGAP42,ESAM,GNB3,RARG,NCKAP1L,HIP1R,ARF6,AL159…	0.782795198435224,0.862497209837168,0.682261894054381,0.864438755618438,0.725186970399961,0.873050169251157,0.82957904259889,0.866088350853234,0.724088307415114,0.854102793147492,0.840966117367109,0.837176354527605,0.847003691946178,0.823097375452798,0.797505984478852,0.843914218783412,0.841377258649498,0.751895002199368,0.900748575557915,0.880114320123125,0.874456075150143,0.953052620484655,0.80…	Other	0.202702702702703
Acinar	Negative	GO:0097190	apoptotic signaling pathway	0.00181816252988799	600	ENSG00000121858,ENSG00000197043,ENSG00000163932,ENSG00000272398,ENSG00000010671,ENSG00000109861,ENSG00000129355,ENSG00000114353,ENSG00000136869,ENSG00000100985,ENSG00000135439,ENSG00000104081,ENSG00000019549,ENSG00000169896,ENSG00000142867,ENSG00000116478,ENSG00000139193,ENSG00000197386,ENSG00000168811,ENSG00000119632,ENSG00000164867,ENSG00000239697,ENSG00000173535,ENSG00000161642,ENSG00000157613…	TNFRSF25,TNFRSF1B,EYA3,LCK,HDAC1,FAF1,CTH,BCL10,SORT1,GNAI3,NGF,MLLT11,S100A9,S100A8,ARHGEF2,IFI16,PEA15,DEDD,FASLG,PTPRC,ADORA1,IKBKE,G0S2,AGT,SLC35F6,INHBB,ITGA6,PDK1,ITGAV,CD28,STK25,QARS1,GPX1,GNAI2,HYAL2,PRKCD,APPL1,IL12A,TNFSF10,TP63,HTT,PF4,FNIP2,HMGB2,ING2,CASP3,TERT,ZNF622,RAI14,GDNF,TICAM2,CSF2,CD14,DELE1,CD74,ANXA6,TNF,BAK1,PPARD,CDKN1A,CD24,EYA4,MAP3K5,TNFAIP3,INHBA,SERPINE1,CAV1,HIPK…	0.742239589543767,0.851578638334527,0.864438755618438,0.465551724731466,0.785193127419492,0.883035300429731,0.857786221202664,0.917568339654806,0.83984183853904,0.629225866483145,0.915505248590183,0.872718647441613,0.817986261220279,0.84749654295934,0.922070053632544,0.908183377517546,0.738528318854795,0.95920706940448,0.703598614638702,0.814612195717929,0.818486845859875,0.883643241054421,0.8113…	Other	0.296666666666667
Acinar	Negative	GO:0097191	extrinsic apoptotic signaling pathway	0.0104866678017522	223	ENSG00000121858,ENSG00000135439,ENSG00000019549,ENSG00000142867,ENSG00000139193,ENSG00000197386,ENSG00000168811,ENSG00000164867,ENSG00000239697,ENSG00000173535,ENSG00000167895,ENSG00000028137,ENSG00000106366,ENSG00000134243,ENSG00000127191,ENSG00000137801,ENSG00000101109,ENSG00000168621,ENSG00000081237,ENSG00000111537,ENSG00000171552,ENSG00000140379,ENSG00000068001,ENSG00000126453,ENSG00000104689…	TNFRSF1B,EYA3,FAF1,BCL10,SORT1,ARHGEF2,PEA15,FASLG,PTPRC,G0S2,AGT,ITGAV,HYAL2,IL12A,TNFSF10,HTT,HMGB2,GDNF,CSF2,TNF,BAK1,EYA4,TNFAIP3,SERPINE1,CAV1,NOS3,TNFRSF10C,TNFRSF10A,NRG1,SNAI2,TGFBR1,TRAF1,DBH,TRAF2,RELA,CD27,BCL2L14,AGAP2,IFNG,LGALS3,SGPP1,AKT1,THBS1,PML,BCL2A1,CYLD,CX3CL1,TNFSF12,TMC8,BCL2,CD70,BCL2L12,BCL2L1,STK4,HMOX1,SRPX,MIR221,MIR222	0.742239589543767,0.915505248590183,0.817986261220279,0.922070053632544,0.738528318854795,0.95920706940448,0.703598614638702,0.818486845859875,0.883643241054421,0.811384904587885,0.839021661165968,0.876895235195439,0.764886268262035,0.89068299890014,0.914179525499899,0.79226646172903,0.93605046623095,0.578930402246826,0.847651146046775,0.646419658914085,0.913858849396544,0.821746654522932,0.93603…	Other	0.260089686098655
Acinar	Negative	GO:0120035	regulation of plasma membrane bounded cell projection organization	0.0460651205926723	638	ENSG00000187688,ENSG00000004399,ENSG00000101160,ENSG00000128340,ENSG00000163932,ENSG00000138623,ENSG00000124126,ENSG00000026025,ENSG00000138639,ENSG00000107263,ENSG00000163171,ENSG00000142185,ENSG00000068971,ENSG00000075651,ENSG00000167680,ENSG00000154096,ENSG00000165527,ENSG00000015285,ENSG00000197892,ENSG00000128656,ENSG00000197386,ENSG00000182541,ENSG00000196358,ENSG00000172725,ENSG00000177105…	WRAP73,DRAXIN,CAPZB,CDC42,MACF1,P3H1,CDC20,ELAVL4,TACSTD2,LPAR3,GFI1,RAP1A,NGF,S100A9,SEMA4A,FCGR2B,AGT,FKBP1B,CDC42EP3,RTN4,CCDC88A,BCL11A,CHN1,HECW2,FN1,ARPC2,STK25,WNT7A,TRAK1,SS18L2,MAP4,RHOA,TWF2,PRKCD,ROBO1,GAP43,PLXNA1,PLXND1,P2RY12,SHOX2,TNIK,PLD1,DGKG,GAK,HTT,KIT,RUFY3,SCARB2,ARHGAP24,TENM3,ADAMTS16,MYO10,ARSB,SPOCK1,DPYSL3,DCDC2,RIPOR2,SRF,RTN4IP1,FIG4,HDAC2,TIAM2,DYNLT1,DBNL,LIMK1,SEMA…	0.782795198435224,0.883912332019903,0.871031586112471,0.841750708383317,0.864438755618438,0.725186970399961,0.873050169251157,0.882491969479664,0.853270258523843,0.942397532110506,0.843914218783412,0.819635068992488,0.893828023622276,0.8913889298506,0.874456075150143,0.839100562095169,0.953052620484655,0.851572860408252,0.907631983833211,0.812309080911474,0.95920706940448,0.900806993808074,0.8043…	Other	0.244514106583072
Acinar	Negative	GO:0150146	cell junction disassembly	0.00503436650826647	21	ENSG00000019549,ENSG00000144711,ENSG00000169896,ENSG00000165527,ENSG00000173369,ENSG00000159189,ENSG00000173372,ENSG00000107984,ENSG00000106799,ENSG00000006210	C1QA,C1QC,C1QB,IQSEC1,SNAI2,TGFBR1,DKK1,ARF6,ITGAM,CX3CL1	0.817986261220279,0.945256579982516,0.84749654295934,0.953052620484655,0.878837314574395,0.896679070793015,0.891909545478424,0.581711268504649,0.893431211506439,0.82255550499559	Invasion	0.476190476190476
Acinar	Negative	GO:2001236	regulation of extrinsic apoptotic signaling pathway	0.0170209165001542	159	ENSG00000121858,ENSG00000135439,ENSG00000019549,ENSG00000142867,ENSG00000197386,ENSG00000164867,ENSG00000239697,ENSG00000167895,ENSG00000106366,ENSG00000127191,ENSG00000137801,ENSG00000101109,ENSG00000168621,ENSG00000081237,ENSG00000171552,ENSG00000068001,ENSG00000126453,ENSG00000104689,ENSG00000056558,ENSG00000105974,ENSG00000083799,ENSG00000116584,ENSG00000140464,ENSG00000106799,ENSG00000164104…	EYA3,FAF1,BCL10,ARHGEF2,PEA15,FASLG,PTPRC,G0S2,AGT,ITGAV,HYAL2,TNFSF10,HTT,HMGB2,GDNF,CSF2,TNF,EYA4,TNFAIP3,SERPINE1,CAV1,NOS3,TNFRSF10A,NRG1,SNAI2,TGFBR1,TRAF1,DBH,TRAF2,RELA,BCL2L14,AGAP2,AKT1,THBS1,PML,CYLD,CX3CL1,TNFSF12,TMC8,BCL2,BCL2L12,BCL2L1,STK4,SRPX,MIR221,MIR222	0.742239589543767,0.915505248590183,0.817986261220279,0.922070053632544,0.95920706940448,0.818486845859875,0.883643241054421,0.839021661165968,0.764886268262035,0.914179525499899,0.79226646172903,0.93605046623095,0.578930402246826,0.847651146046775,0.913858849396544,0.936037343470925,0.923979660448498,0.889697301715129,0.906981637341914,0.850648927344831,0.929075309905409,0.966209202385424,0.9048…	Other	0.289308176100629
Acinar	Negative	GO:2001238	positive regulation of extrinsic apoptotic signaling pathway	0.0346888651173095	48	ENSG00000121858,ENSG00000142867,ENSG00000239697,ENSG00000127191,ENSG00000137801,ENSG00000101109,ENSG00000081237,ENSG00000068001,ENSG00000105974,ENSG00000083799,ENSG00000140464,ENSG00000232810,ENSG00000162734,ENSG00000121380,ENSG00000185104,ENSG00000123689,ENSG00000135744	FAF1,BCL10,PEA15,PTPRC,G0S2,AGT,HYAL2,TNFSF10,TNF,CAV1,TRAF2,BCL2L14,THBS1,PML,CYLD,TNFSF12,STK4	0.742239589543767,0.922070053632544,0.883643241054421,0.914179525499899,0.79226646172903,0.93605046623095,0.847651146046775,0.936037343470925,0.850648927344831,0.929075309905409,0.904805290199945,0.754183642413821,0.926073910733541,0.727281469383738,0.940733857908298,0.926915863503153,0.778591207186267	Other	0.354166666666667
NA	NA	NA	NA	NA	NA	NA	NA	NA	NA	NA
NA	NA	NA	NA	NA	NA	NA	NA	NA	NA	NA
NA	NA	NA	NA	NA	NA	NA	NA	NA	NA	NA
NA	NA	NA	NA	NA	NA	NA	NA	NA	NA	NA
NA	NA	NA	NA	NA	NA	NA	NA	NA	NA	NA
NA	NA	NA	NA	NA	NA	NA	NA	NA	NA	NA
NA	NA	NA	NA	NA	NA	NA	NA	NA	NA	NA
NA	NA	NA	NA	NA	NA	NA	NA	NA	NA	NA
NA	NA	NA	NA	NA	NA	NA	NA	NA	NA	NA
NA	NA	NA	NA	NA	NA	NA	NA	NA	NA	NA
NA	NA	NA	NA	NA	NA	NA	NA	NA	NA	NA
NA	NA	NA	NA	NA	NA	NA	NA	NA	NA	NA
NA	NA	NA	NA	NA	NA	NA	NA	NA	NA	NA
NA	NA	NA	NA	NA	NA	NA	NA	NA	NA	NA
NA	NA	NA	NA	NA	NA	NA	NA	NA	NA	NA
NA	NA	NA	NA	NA	NA	NA	NA	NA	NA	NA
NA	NA	NA	NA	NA	NA	NA	NA	NA	NA	NA
NA	NA	NA	NA	NA	NA	NA	NA	NA	NA	NA
NA	NA	NA	NA	NA	NA	NA	NA	NA	NA	NA
NA	NA	NA	NA	NA	NA	NA	NA	NA	NA	NA
NA	NA	NA	NA	NA	NA	NA	NA	NA	NA	NA
NA	NA	NA	NA	NA	NA	NA	NA	NA	NA	NA
NA	NA	NA	NA	NA	NA	NA	NA	NA	NA	NA
NA	NA	NA	NA	NA	NA	NA	NA	NA	NA	NA
NA	NA	NA	NA	NA	NA	NA	NA	NA	NA	NA
NA	NA	NA	NA	NA	NA	NA	NA	NA	NA	NA
NA	NA	NA	NA	NA	NA	NA	NA	NA	NA	NA
NA	NA	NA	NA	NA	NA	NA	NA	NA	NA	NA
NA	NA	NA	NA	NA	NA	NA	NA	NA	NA	NA
NA	NA	NA	NA	NA	NA	NA	NA	NA	NA	NA
NA	NA	NA	NA	NA	NA	NA	NA	NA	NA	NA
NA	NA	NA	NA	NA	NA	NA	NA	NA	NA	NA
NA	NA	NA	NA	NA	NA	NA	NA	NA	NA	NA
NA	NA	NA	NA	NA	NA	NA	NA	NA	NA	NA
NA	NA	NA	NA	NA	NA	NA	NA	NA	NA	NA
NA	NA	NA	NA	NA	NA	NA	NA	NA	NA	NA
