# Supplementary material for: Multiomic analysis of malignant pleural mesothelioma identifies molecular axes and specialized tumor profiles driving intertumor heterogeneity
Source: Nat Genet. 2023 Mar 16;55(4):607–18. doi: 10.1038/s41588-023-01321-1 (PMC10101853; doi:10.1038/s41588-023-01321-1)
Supplement: Source Data Fig. 4 — Statistical and figure source data. [file 41588_2023_1321_MOESM8_ESM.xlsx]

## Sheet: oncoplot_data
x	y	z	col
MESO_001_T	ABCB5	ERG	WT
MESO_001_T	ABCB5	Frame Shift Ind	WT
MESO_001_T	ABCB5	Fusion transcript	WT
MESO_001_T	ABCB5	In Frame Ind	WT
MESO_001_T	ABCB5	Large indel	WT
MESO_001_T	ABCB5	Missense	WT
MESO_001_T	ABCB5	Missense (REVEL<0.5)	WT
MESO_001_T	ABCB5	Nonsense	WT
MESO_001_T	ABCB5	Nonstop	WT
MESO_001_T	ABCB5	SNV and SV	WT
MESO_001_T	ABCB5	Splice Site	WT
MESO_001_T	ABCB5	TRANS	WT
MESO_001_T	ABCB5	Translation Start Site	WT
MESO_001_T	ADGRL4	ERG	WT
MESO_001_T	ADGRL4	Frame Shift Ind	WT
MESO_001_T	ADGRL4	Fusion transcript	WT
MESO_001_T	ADGRL4	In Frame Ind	WT
MESO_001_T	ADGRL4	Large indel	WT
MESO_001_T	ADGRL4	Missense	WT
MESO_001_T	ADGRL4	Missense (REVEL<0.5)	WT
MESO_001_T	ADGRL4	Nonsense	WT
MESO_001_T	ADGRL4	Nonstop	WT
MESO_001_T	ADGRL4	SNV and SV	WT
MESO_001_T	ADGRL4	Splice Site	WT
MESO_001_T	ADGRL4	TRANS	WT
MESO_001_T	ADGRL4	Translation Start Site	WT
MESO_001_T	AGBL1	ERG	WT
MESO_001_T	AGBL1	Frame Shift Ind	WT
MESO_001_T	AGBL1	Fusion transcript	WT
MESO_001_T	AGBL1	In Frame Ind	WT
MESO_001_T	AGBL1	Large indel	WT
MESO_001_T	AGBL1	Missense	WT
MESO_001_T	AGBL1	Missense (REVEL<0.5)	WT
MESO_001_T	AGBL1	Nonsense	WT
MESO_001_T	AGBL1	Nonstop	WT
MESO_001_T	AGBL1	SNV and SV	WT
MESO_001_T	AGBL1	Splice Site	WT
MESO_001_T	AGBL1	TRANS	WT
MESO_001_T	AGBL1	Translation Start Site	WT
MESO_001_T	ANKS1B	ERG	WT
MESO_001_T	ANKS1B	Frame Shift Ind	WT
MESO_001_T	ANKS1B	Fusion transcript	WT
MESO_001_T	ANKS1B	In Frame Ind	WT
MESO_001_T	ANKS1B	Large indel	WT
MESO_001_T	ANKS1B	Missense	WT
MESO_001_T	ANKS1B	Missense (REVEL<0.5)	WT
MESO_001_T	ANKS1B	Nonsense	WT
MESO_001_T	ANKS1B	Nonstop	WT
MESO_001_T	ANKS1B	SNV and SV	WT
MESO_001_T	ANKS1B	Splice Site	WT
MESO_001_T	ANKS1B	TRANS	WT
MESO_001_T	ANKS1B	Translation Start Site	WT
MESO_001_T	ANTXR2	ERG	WT
MESO_001_T	ANTXR2	Frame Shift Ind	WT
MESO_001_T	ANTXR2	Fusion transcript	WT
MESO_001_T	ANTXR2	In Frame Ind	WT
MESO_001_T	ANTXR2	Large indel	WT
MESO_001_T	ANTXR2	Missense	WT
MESO_001_T	ANTXR2	Missense (REVEL<0.5)	WT
MESO_001_T	ANTXR2	Nonsense	WT
MESO_001_T	ANTXR2	Nonstop	WT
MESO_001_T	ANTXR2	SNV and SV	WT
MESO_001_T	ANTXR2	Splice Site	WT
MESO_001_T	ANTXR2	TRANS	WT
MESO_001_T	ANTXR2	Translation Start Site	WT
MESO_001_T	BAP1	ERG	WT
MESO_001_T	BAP1	Frame Shift Ind	WT
MESO_001_T	BAP1	Fusion transcript	WT
MESO_001_T	BAP1	In Frame Ind	WT
MESO_001_T	BAP1	Large indel	WT
MESO_001_T	BAP1	Missense	WT
MESO_001_T	BAP1	Missense (REVEL<0.5)	WT
MESO_001_T	BAP1	Nonsense	WT
MESO_001_T	BAP1	Nonstop	WT
MESO_001_T	BAP1	SNV and SV	WT
MESO_001_T	BAP1	Splice Site	WT
MESO_001_T	BAP1	TRANS	WT
MESO_001_T	BAP1	Translation Start Site	WT
MESO_001_T	CDKN2A	ERG	WT
MESO_001_T	CDKN2A	Frame Shift Ind	WT
MESO_001_T	CDKN2A	Fusion transcript	WT
MESO_001_T	CDKN2A	In Frame Ind	WT
MESO_001_T	CDKN2A	Large indel	WT
MESO_001_T	CDKN2A	Missense	WT
MESO_001_T	CDKN2A	Missense (REVEL<0.5)	WT
MESO_001_T	CDKN2A	Nonsense	WT
MESO_001_T	CDKN2A	Nonstop	WT
MESO_001_T	CDKN2A	SNV and SV	WT
MESO_001_T	CDKN2A	Splice Site	WT
MESO_001_T	CDKN2A	TRANS	WT
MESO_001_T	CDKN2A	Translation Start Site	WT
MESO_001_T	CNTNAP2	ERG	WT
MESO_001_T	CNTNAP2	Frame Shift Ind	WT
MESO_001_T	CNTNAP2	Fusion transcript	WT
MESO_001_T	CNTNAP2	In Frame Ind	WT
MESO_001_T	CNTNAP2	Large indel	WT
MESO_001_T	CNTNAP2	Missense	WT
MESO_001_T	CNTNAP2	Missense (REVEL<0.5)	WT
MESO_001_T	CNTNAP2	Nonsense	WT
MESO_001_T	CNTNAP2	Nonstop	WT
MESO_001_T	CNTNAP2	SNV and SV	WT
MESO_001_T	CNTNAP2	Splice Site	WT
MESO_001_T	CNTNAP2	TRANS	WT
MESO_001_T	CNTNAP2	Translation Start Site	WT
MESO_001_T	CSMD1	ERG	WT
MESO_001_T	CSMD1	Frame Shift Ind	WT
MESO_001_T	CSMD1	Fusion transcript	WT
MESO_001_T	CSMD1	In Frame Ind	WT
MESO_001_T	CSMD1	Large indel	WT
MESO_001_T	CSMD1	Missense	WT
MESO_001_T	CSMD1	Missense (REVEL<0.5)	WT
MESO_001_T	CSMD1	Nonsense	WT
MESO_001_T	CSMD1	Nonstop	WT
MESO_001_T	CSMD1	SNV and SV	WT
MESO_001_T	CSMD1	Splice Site	WT
MESO_001_T	CSMD1	TRANS	WT
MESO_001_T	CSMD1	Translation Start Site	WT
MESO_001_T	CTNNA3	ERG	WT
MESO_001_T	CTNNA3	Frame Shift Ind	WT
MESO_001_T	CTNNA3	Fusion transcript	WT
MESO_001_T	CTNNA3	In Frame Ind	WT
MESO_001_T	CTNNA3	Large indel	WT
MESO_001_T	CTNNA3	Missense	WT
MESO_001_T	CTNNA3	Missense (REVEL<0.5)	WT
MESO_001_T	CTNNA3	Nonsense	WT
MESO_001_T	CTNNA3	Nonstop	WT
MESO_001_T	CTNNA3	SNV and SV	WT
MESO_001_T	CTNNA3	Splice Site	WT
MESO_001_T	CTNNA3	TRANS	WT
MESO_001_T	CTNNA3	Translation Start Site	WT
MESO_001_T	DDX3X	ERG	WT
MESO_001_T	DDX3X	Frame Shift Ind	WT
MESO_001_T	DDX3X	Fusion transcript	WT
MESO_001_T	DDX3X	In Frame Ind	WT
MESO_001_T	DDX3X	Large indel	WT
MESO_001_T	DDX3X	Missense	WT
MESO_001_T	DDX3X	Missense (REVEL<0.5)	WT
MESO_001_T	DDX3X	Nonsense	WT
MESO_001_T	DDX3X	Nonstop	WT
MESO_001_T	DDX3X	SNV and SV	WT
MESO_001_T	DDX3X	Splice Site	WT
MESO_001_T	DDX3X	TRANS	WT
MESO_001_T	DDX3X	Translation Start Site	WT
MESO_001_T	DLG2	ERG	WT
MESO_001_T	DLG2	Frame Shift Ind	WT
MESO_001_T	DLG2	Fusion transcript	WT
MESO_001_T	DLG2	In Frame Ind	WT
MESO_001_T	DLG2	Large indel	WT
MESO_001_T	DLG2	Missense	WT
MESO_001_T	DLG2	Missense (REVEL<0.5)	WT
MESO_001_T	DLG2	Nonsense	WT
MESO_001_T	DLG2	Nonstop	WT
MESO_001_T	DLG2	SNV and SV	WT
MESO_001_T	DLG2	Splice Site	WT
MESO_001_T	DLG2	TRANS	WT
MESO_001_T	DLG2	Translation Start Site	WT
MESO_001_T	DNAH1	ERG	WT
MESO_001_T	DNAH1	Frame Shift Ind	WT
MESO_001_T	DNAH1	Fusion transcript	WT
MESO_001_T	DNAH1	In Frame Ind	WT
MESO_001_T	DNAH1	Large indel	WT
MESO_001_T	DNAH1	Missense	WT
MESO_001_T	DNAH1	Missense (REVEL<0.5)	WT
MESO_001_T	DNAH1	Nonsense	WT
MESO_001_T	DNAH1	Nonstop	WT
MESO_001_T	DNAH1	SNV and SV	WT
MESO_001_T	DNAH1	Splice Site	WT
MESO_001_T	DNAH1	TRANS	WT
MESO_001_T	DNAH1	Translation Start Site	WT
MESO_001_T	DNMT3B	ERG	WT
MESO_001_T	DNMT3B	Frame Shift Ind	WT
MESO_001_T	DNMT3B	Fusion transcript	WT
MESO_001_T	DNMT3B	In Frame Ind	WT
MESO_001_T	DNMT3B	Large indel	WT
MESO_001_T	DNMT3B	Missense	WT
MESO_001_T	DNMT3B	Missense (REVEL<0.5)	WT
MESO_001_T	DNMT3B	Nonsense	WT
MESO_001_T	DNMT3B	Nonstop	WT
MESO_001_T	DNMT3B	SNV and SV	WT
MESO_001_T	DNMT3B	Splice Site	WT
MESO_001_T	DNMT3B	TRANS	WT
MESO_001_T	DNMT3B	Translation Start Site	WT
MESO_001_T	ERG	ERG	WT
MESO_001_T	ERG	Frame Shift Ind	WT
MESO_001_T	ERG	Fusion transcript	WT
MESO_001_T	ERG	In Frame Ind	WT
MESO_001_T	ERG	Large indel	WT
MESO_001_T	ERG	Missense	WT
MESO_001_T	ERG	Missense (REVEL<0.5)	WT
MESO_001_T	ERG	Nonsense	WT
MESO_001_T	ERG	Nonstop	WT
MESO_001_T	ERG	SNV and SV	WT
MESO_001_T	ERG	Splice Site	WT
MESO_001_T	ERG	TRANS	WT
MESO_001_T	ERG	Translation Start Site	WT
MESO_001_T	EYS	ERG	WT
MESO_001_T	EYS	Frame Shift Ind	WT
MESO_001_T	EYS	Fusion transcript	WT
MESO_001_T	EYS	In Frame Ind	WT
MESO_001_T	EYS	Large indel	WT
MESO_001_T	EYS	Missense	WT
MESO_001_T	EYS	Missense (REVEL<0.5)	WT
MESO_001_T	EYS	Nonsense	WT
MESO_001_T	EYS	Nonstop	WT
MESO_001_T	EYS	SNV and SV	WT
MESO_001_T	EYS	Splice Site	WT
MESO_001_T	EYS	TRANS	WT
MESO_001_T	EYS	Translation Start Site	WT
MESO_001_T	FAT3	ERG	WT
MESO_001_T	FAT3	Frame Shift Ind	WT
MESO_001_T	FAT3	Fusion transcript	WT
MESO_001_T	FAT3	In Frame Ind	WT
MESO_001_T	FAT3	Large indel	WT
MESO_001_T	FAT3	Missense	WT
MESO_001_T	FAT3	Missense (REVEL<0.5)	WT
MESO_001_T	FAT3	Nonsense	WT
MESO_001_T	FAT3	Nonstop	WT
MESO_001_T	FAT3	SNV and SV	WT
MESO_001_T	FAT3	Splice Site	WT
MESO_001_T	FAT3	TRANS	WT
MESO_001_T	FAT3	Translation Start Site	WT
MESO_001_T	FBXW7	ERG	WT
MESO_001_T	FBXW7	Frame Shift Ind	WT
MESO_001_T	FBXW7	Fusion transcript	WT
MESO_001_T	FBXW7	In Frame Ind	WT
MESO_001_T	FBXW7	Large indel	WT
MESO_001_T	FBXW7	Missense	WT
MESO_001_T	FBXW7	Missense (REVEL<0.5)	WT
MESO_001_T	FBXW7	Nonsense	WT
MESO_001_T	FBXW7	Nonstop	WT
MESO_001_T	FBXW7	SNV and SV	WT
MESO_001_T	FBXW7	Splice Site	WT
MESO_001_T	FBXW7	TRANS	WT
MESO_001_T	FBXW7	Translation Start Site	WT
MESO_001_T	FGF12	ERG	WT
MESO_001_T	FGF12	Frame Shift Ind	WT
MESO_001_T	FGF12	Fusion transcript	WT
MESO_001_T	FGF12	In Frame Ind	WT
MESO_001_T	FGF12	Large indel	WT
MESO_001_T	FGF12	Missense	WT
MESO_001_T	FGF12	Missense (REVEL<0.5)	WT
MESO_001_T	FGF12	Nonsense	WT
MESO_001_T	FGF12	Nonstop	WT
MESO_001_T	FGF12	SNV and SV	WT
MESO_001_T	FGF12	Splice Site	WT
MESO_001_T	FGF12	TRANS	WT
MESO_001_T	FGF12	Translation Start Site	WT
MESO_001_T	GPC5	ERG	WT
MESO_001_T	GPC5	Frame Shift Ind	WT
MESO_001_T	GPC5	Fusion transcript	WT
MESO_001_T	GPC5	In Frame Ind	WT
MESO_001_T	GPC5	Large indel	WT
MESO_001_T	GPC5	Missense	WT
MESO_001_T	GPC5	Missense (REVEL<0.5)	WT
MESO_001_T	GPC5	Nonsense	WT
MESO_001_T	GPC5	Nonstop	WT
MESO_001_T	GPC5	SNV and SV	WT
MESO_001_T	GPC5	Splice Site	WT
MESO_001_T	GPC5	TRANS	WT
MESO_001_T	GPC5	Translation Start Site	WT
MESO_001_T	GRM8	ERG	WT
MESO_001_T	GRM8	Frame Shift Ind	WT
MESO_001_T	GRM8	Fusion transcript	WT
MESO_001_T	GRM8	In Frame Ind	WT
MESO_001_T	GRM8	Large indel	WT
MESO_001_T	GRM8	Missense	WT
MESO_001_T	GRM8	Missense (REVEL<0.5)	WT
MESO_001_T	GRM8	Nonsense	WT
MESO_001_T	GRM8	Nonstop	WT
MESO_001_T	GRM8	SNV and SV	WT
MESO_001_T	GRM8	Splice Site	WT
MESO_001_T	GRM8	TRANS	WT
MESO_001_T	GRM8	Translation Start Site	WT
MESO_001_T	KCNH7	ERG	WT
MESO_001_T	KCNH7	Frame Shift Ind	WT
MESO_001_T	KCNH7	Fusion transcript	WT
MESO_001_T	KCNH7	In Frame Ind	WT
MESO_001_T	KCNH7	Large indel	WT
MESO_001_T	KCNH7	Missense	WT
MESO_001_T	KCNH7	Missense (REVEL<0.5)	WT
MESO_001_T	KCNH7	Nonsense	WT
MESO_001_T	KCNH7	Nonstop	WT
MESO_001_T	KCNH7	SNV and SV	WT
MESO_001_T	KCNH7	Splice Site	WT
MESO_001_T	KCNH7	TRANS	WT
MESO_001_T	KCNH7	Translation Start Site	WT
MESO_001_T	KMT2D	ERG	WT
MESO_001_T	KMT2D	Frame Shift Ind	WT
MESO_001_T	KMT2D	Fusion transcript	WT
MESO_001_T	KMT2D	In Frame Ind	WT
MESO_001_T	KMT2D	Large indel	WT
MESO_001_T	KMT2D	Missense	WT
MESO_001_T	KMT2D	Missense (REVEL<0.5)	WT
MESO_001_T	KMT2D	Nonsense	WT
MESO_001_T	KMT2D	Nonstop	WT
MESO_001_T	KMT2D	SNV and SV	WT
MESO_001_T	KMT2D	Splice Site	WT
MESO_001_T	KMT2D	TRANS	WT
MESO_001_T	KMT2D	Translation Start Site	WT
MESO_001_T	LATS2	ERG	WT
MESO_001_T	LATS2	Frame Shift Ind	WT
MESO_001_T	LATS2	Fusion transcript	WT
MESO_001_T	LATS2	In Frame Ind	WT
MESO_001_T	LATS2	Large indel	WT
MESO_001_T	LATS2	Missense	WT
MESO_001_T	LATS2	Missense (REVEL<0.5)	WT
MESO_001_T	LATS2	Nonsense	WT
MESO_001_T	LATS2	Nonstop	WT
MESO_001_T	LATS2	SNV and SV	WT
MESO_001_T	LATS2	Splice Site	WT
MESO_001_T	LATS2	TRANS	WT
MESO_001_T	LATS2	Translation Start Site	WT
MESO_001_T	LINGO2	ERG	WT
MESO_001_T	LINGO2	Frame Shift Ind	WT
MESO_001_T	LINGO2	Fusion transcript	WT
MESO_001_T	LINGO2	In Frame Ind	WT
MESO_001_T	LINGO2	Large indel	WT
MESO_001_T	LINGO2	Missense	WT
MESO_001_T	LINGO2	Missense (REVEL<0.5)	WT
MESO_001_T	LINGO2	Nonsense	WT
MESO_001_T	LINGO2	Nonstop	WT
MESO_001_T	LINGO2	SNV and SV	WT
MESO_001_T	LINGO2	Splice Site	WT
MESO_001_T	LINGO2	TRANS	WT
MESO_001_T	LINGO2	Translation Start Site	WT
MESO_001_T	LRP1B	ERG	WT
MESO_001_T	LRP1B	Frame Shift Ind	WT
MESO_001_T	LRP1B	Fusion transcript	WT
MESO_001_T	LRP1B	In Frame Ind	WT
MESO_001_T	LRP1B	Large indel	WT
MESO_001_T	LRP1B	Missense	WT
MESO_001_T	LRP1B	Missense (REVEL<0.5)	WT
MESO_001_T	LRP1B	Nonsense	WT
MESO_001_T	LRP1B	Nonstop	WT
MESO_001_T	LRP1B	SNV and SV	WT
MESO_001_T	LRP1B	Splice Site	WT
MESO_001_T	LRP1B	TRANS	WT
MESO_001_T	LRP1B	Translation Start Site	WT
MESO_001_T	MGA	ERG	WT
MESO_001_T	MGA	Frame Shift Ind	WT
MESO_001_T	MGA	Fusion transcript	WT
MESO_001_T	MGA	In Frame Ind	WT
MESO_001_T	MGA	Large indel	WT
MESO_001_T	MGA	Missense	WT
MESO_001_T	MGA	Missense (REVEL<0.5)	WT
MESO_001_T	MGA	Nonsense	WT
MESO_001_T	MGA	Nonstop	WT
MESO_001_T	MGA	SNV and SV	WT
MESO_001_T	MGA	Splice Site	WT
MESO_001_T	MGA	TRANS	WT
MESO_001_T	MGA	Translation Start Site	WT
MESO_001_T	MTAP	ERG	WT
MESO_001_T	MTAP	Frame Shift Ind	WT
MESO_001_T	MTAP	Fusion transcript	WT
MESO_001_T	MTAP	In Frame Ind	WT
MESO_001_T	MTAP	Large indel	WT
MESO_001_T	MTAP	Missense	WT
MESO_001_T	MTAP	Missense (REVEL<0.5)	WT
MESO_001_T	MTAP	Nonsense	WT
MESO_001_T	MTAP	Nonstop	WT
MESO_001_T	MTAP	SNV and SV	WT
MESO_001_T	MTAP	Splice Site	WT
MESO_001_T	MTAP	TRANS	WT
MESO_001_T	MTAP	Translation Start Site	WT
MESO_001_T	MYH9	ERG	WT
MESO_001_T	MYH9	Frame Shift Ind	WT
MESO_001_T	MYH9	Fusion transcript	WT
MESO_001_T	MYH9	In Frame Ind	WT
MESO_001_T	MYH9	Large indel	WT
MESO_001_T	MYH9	Missense	WT
MESO_001_T	MYH9	Missense (REVEL<0.5)	WT
MESO_001_T	MYH9	Nonsense	WT
MESO_001_T	MYH9	Nonstop	WT
MESO_001_T	MYH9	SNV and SV	WT
MESO_001_T	MYH9	Splice Site	WT
MESO_001_T	MYH9	TRANS	WT
MESO_001_T	MYH9	Translation Start Site	WT
MESO_001_T	MYO5A	ERG	WT
MESO_001_T	MYO5A	Frame Shift Ind	WT
MESO_001_T	MYO5A	Fusion transcript	WT
MESO_001_T	MYO5A	In Frame Ind	WT
MESO_001_T	MYO5A	Large indel	WT
MESO_001_T	MYO5A	Missense	WT
MESO_001_T	MYO5A	Missense (REVEL<0.5)	WT
MESO_001_T	MYO5A	Nonsense	WT
MESO_001_T	MYO5A	Nonstop	WT
MESO_001_T	MYO5A	SNV and SV	WT
MESO_001_T	MYO5A	Splice Site	WT
MESO_001_T	MYO5A	TRANS	WT
MESO_001_T	MYO5A	Translation Start Site	WT
MESO_001_T	NCOR1	ERG	WT
MESO_001_T	NCOR1	Frame Shift Ind	WT
MESO_001_T	NCOR1	Fusion transcript	WT
MESO_001_T	NCOR1	In Frame Ind	WT
MESO_001_T	NCOR1	Large indel	WT
MESO_001_T	NCOR1	Missense	WT
MESO_001_T	NCOR1	Missense (REVEL<0.5)	WT
MESO_001_T	NCOR1	Nonsense	WT
MESO_001_T	NCOR1	Nonstop	WT
MESO_001_T	NCOR1	SNV and SV	WT
MESO_001_T	NCOR1	Splice Site	WT
MESO_001_T	NCOR1	TRANS	WT
MESO_001_T	NCOR1	Translation Start Site	WT
MESO_001_T	NCOR2	ERG	WT
MESO_001_T	NCOR2	Frame Shift Ind	WT
MESO_001_T	NCOR2	Fusion transcript	WT
MESO_001_T	NCOR2	In Frame Ind	WT
MESO_001_T	NCOR2	Large indel	WT
MESO_001_T	NCOR2	Missense	WT
MESO_001_T	NCOR2	Missense (REVEL<0.5)	WT
MESO_001_T	NCOR2	Nonsense	WT
MESO_001_T	NCOR2	Nonstop	WT
MESO_001_T	NCOR2	SNV and SV	WT
MESO_001_T	NCOR2	Splice Site	WT
MESO_001_T	NCOR2	TRANS	WT
MESO_001_T	NCOR2	Translation Start Site	WT
MESO_001_T	NF1	ERG	WT
MESO_001_T	NF1	Frame Shift Ind	WT
MESO_001_T	NF1	Fusion transcript	WT
MESO_001_T	NF1	In Frame Ind	WT
MESO_001_T	NF1	Large indel	WT
MESO_001_T	NF1	Missense	WT
MESO_001_T	NF1	Missense (REVEL<0.5)	WT
MESO_001_T	NF1	Nonsense	WT
MESO_001_T	NF1	Nonstop	WT
MESO_001_T	NF1	SNV and SV	WT
MESO_001_T	NF1	Splice Site	WT
MESO_001_T	NF1	TRANS	WT
MESO_001_T	NF1	Translation Start Site	WT
MESO_001_T	NF2	ERG	WT
MESO_001_T	NF2	Frame Shift Ind	WT
MESO_001_T	NF2	Fusion transcript	WT
MESO_001_T	NF2	In Frame Ind	WT
MESO_001_T	NF2	Large indel	WT
MESO_001_T	NF2	Missense	WT
MESO_001_T	NF2	Missense (REVEL<0.5)	WT
MESO_001_T	NF2	Nonsense	WT
MESO_001_T	NF2	Nonstop	WT
MESO_001_T	NF2	SNV and SV	WT
MESO_001_T	NF2	Splice Site	WT
MESO_001_T	NF2	TRANS	WT
MESO_001_T	NF2	Translation Start Site	WT
MESO_001_T	NIN	ERG	WT
MESO_001_T	NIN	Frame Shift Ind	WT
MESO_001_T	NIN	Fusion transcript	WT
MESO_001_T	NIN	In Frame Ind	WT
MESO_001_T	NIN	Large indel	WT
MESO_001_T	NIN	Missense	WT
MESO_001_T	NIN	Missense (REVEL<0.5)	WT
MESO_001_T	NIN	Nonsense	WT
MESO_001_T	NIN	Nonstop	WT
MESO_001_T	NIN	SNV and SV	WT
MESO_001_T	NIN	Splice Site	WT
MESO_001_T	NIN	TRANS	WT
MESO_001_T	NIN	Translation Start Site	WT
MESO_001_T	NRG1	ERG	WT
MESO_001_T	NRG1	Frame Shift Ind	WT
MESO_001_T	NRG1	Fusion transcript	WT
MESO_001_T	NRG1	In Frame Ind	WT
MESO_001_T	NRG1	Large indel	WT
MESO_001_T	NRG1	Missense	WT
MESO_001_T	NRG1	Missense (REVEL<0.5)	WT
MESO_001_T	NRG1	Nonsense	WT
MESO_001_T	NRG1	Nonstop	WT
MESO_001_T	NRG1	SNV and SV	WT
MESO_001_T	NRG1	Splice Site	WT
MESO_001_T	NRG1	TRANS	WT
MESO_001_T	NRG1	Translation Start Site	WT
MESO_001_T	PBRM1	ERG	WT
MESO_001_T	PBRM1	Frame Shift Ind	WT
MESO_001_T	PBRM1	Fusion transcript	WT
MESO_001_T	PBRM1	In Frame Ind	WT
MESO_001_T	PBRM1	Large indel	WT
MESO_001_T	PBRM1	Missense	WT
MESO_001_T	PBRM1	Missense (REVEL<0.5)	WT
MESO_001_T	PBRM1	Nonsense	WT
MESO_001_T	PBRM1	Nonstop	WT
MESO_001_T	PBRM1	SNV and SV	WT
MESO_001_T	PBRM1	Splice Site	WT
MESO_001_T	PBRM1	TRANS	WT
MESO_001_T	PBRM1	Translation Start Site	WT
MESO_001_T	PCDH15	ERG	WT
MESO_001_T	PCDH15	Frame Shift Ind	WT
MESO_001_T	PCDH15	Fusion transcript	WT
MESO_001_T	PCDH15	In Frame Ind	WT
MESO_001_T	PCDH15	Large indel	WT
MESO_001_T	PCDH15	Missense	WT
MESO_001_T	PCDH15	Missense (REVEL<0.5)	WT
MESO_001_T	PCDH15	Nonsense	WT
MESO_001_T	PCDH15	Nonstop	WT
MESO_001_T	PCDH15	SNV and SV	WT
MESO_001_T	PCDH15	Splice Site	WT
MESO_001_T	PCDH15	TRANS	WT
MESO_001_T	PCDH15	Translation Start Site	WT
MESO_001_T	PLCB1	ERG	WT
MESO_001_T	PLCB1	Frame Shift Ind	WT
MESO_001_T	PLCB1	Fusion transcript	WT
MESO_001_T	PLCB1	In Frame Ind	WT
MESO_001_T	PLCB1	Large indel	WT
MESO_001_T	PLCB1	Missense	WT
MESO_001_T	PLCB1	Missense (REVEL<0.5)	WT
MESO_001_T	PLCB1	Nonsense	WT
MESO_001_T	PLCB1	Nonstop	WT
MESO_001_T	PLCB1	SNV and SV	WT
MESO_001_T	PLCB1	Splice Site	WT
MESO_001_T	PLCB1	TRANS	WT
MESO_001_T	PLCB1	Translation Start Site	WT
MESO_001_T	PTCH1	ERG	WT
MESO_001_T	PTCH1	Frame Shift Ind	WT
MESO_001_T	PTCH1	Fusion transcript	WT
MESO_001_T	PTCH1	In Frame Ind	WT
MESO_001_T	PTCH1	Large indel	WT
MESO_001_T	PTCH1	Missense	WT
MESO_001_T	PTCH1	Missense (REVEL<0.5)	WT
MESO_001_T	PTCH1	Nonsense	WT
MESO_001_T	PTCH1	Nonstop	WT
MESO_001_T	PTCH1	SNV and SV	WT
MESO_001_T	PTCH1	Splice Site	WT
MESO_001_T	PTCH1	TRANS	WT
MESO_001_T	PTCH1	Translation Start Site	WT
MESO_001_T	PTK2	ERG	WT
MESO_001_T	PTK2	Frame Shift Ind	WT
MESO_001_T	PTK2	Fusion transcript	WT
MESO_001_T	PTK2	In Frame Ind	WT
MESO_001_T	PTK2	Large indel	WT
MESO_001_T	PTK2	Missense	WT
MESO_001_T	PTK2	Missense (REVEL<0.5)	WT
MESO_001_T	PTK2	Nonsense	WT
MESO_001_T	PTK2	Nonstop	WT
MESO_001_T	PTK2	SNV and SV	WT
MESO_001_T	PTK2	Splice Site	WT
MESO_001_T	PTK2	TRANS	WT
MESO_001_T	PTK2	Translation Start Site	WT
MESO_001_T	PTPRD	ERG	WT
MESO_001_T	PTPRD	Frame Shift Ind	WT
MESO_001_T	PTPRD	Fusion transcript	WT
MESO_001_T	PTPRD	In Frame Ind	WT
MESO_001_T	PTPRD	Large indel	WT
MESO_001_T	PTPRD	Missense	WT
MESO_001_T	PTPRD	Missense (REVEL<0.5)	WT
MESO_001_T	PTPRD	Nonsense	WT
MESO_001_T	PTPRD	Nonstop	WT
MESO_001_T	PTPRD	SNV and SV	WT
MESO_001_T	PTPRD	Splice Site	WT
MESO_001_T	PTPRD	TRANS	WT
MESO_001_T	PTPRD	Translation Start Site	WT
MESO_001_T	RBFOX1	ERG	WT
MESO_001_T	RBFOX1	Frame Shift Ind	WT
MESO_001_T	RBFOX1	Fusion transcript	WT
MESO_001_T	RBFOX1	In Frame Ind	WT
MESO_001_T	RBFOX1	Large indel	WT
MESO_001_T	RBFOX1	Missense	WT
MESO_001_T	RBFOX1	Missense (REVEL<0.5)	WT
MESO_001_T	RBFOX1	Nonsense	WT
MESO_001_T	RBFOX1	Nonstop	WT
MESO_001_T	RBFOX1	SNV and SV	WT
MESO_001_T	RBFOX1	Splice Site	WT
MESO_001_T	RBFOX1	TRANS	WT
MESO_001_T	RBFOX1	Translation Start Site	WT
MESO_001_T	RHOA	ERG	WT
MESO_001_T	RHOA	Frame Shift Ind	WT
MESO_001_T	RHOA	Fusion transcript	WT
MESO_001_T	RHOA	In Frame Ind	WT
MESO_001_T	RHOA	Large indel	WT
MESO_001_T	RHOA	Missense	WT
MESO_001_T	RHOA	Missense (REVEL<0.5)	WT
MESO_001_T	RHOA	Nonsense	WT
MESO_001_T	RHOA	Nonstop	WT
MESO_001_T	RHOA	SNV and SV	WT
MESO_001_T	RHOA	Splice Site	WT
MESO_001_T	RHOA	TRANS	WT
MESO_001_T	RHOA	Translation Start Site	WT
MESO_001_T	ROBO2	ERG	WT
MESO_001_T	ROBO2	Frame Shift Ind	WT
MESO_001_T	ROBO2	Fusion transcript	WT
MESO_001_T	ROBO2	In Frame Ind	WT
MESO_001_T	ROBO2	Large indel	WT
MESO_001_T	ROBO2	Missense	WT
MESO_001_T	ROBO2	Missense (REVEL<0.5)	WT
MESO_001_T	ROBO2	Nonsense	WT
MESO_001_T	ROBO2	Nonstop	WT
MESO_001_T	ROBO2	SNV and SV	WT
MESO_001_T	ROBO2	Splice Site	WT
MESO_001_T	ROBO2	TRANS	WT
MESO_001_T	ROBO2	Translation Start Site	WT
MESO_001_T	SETD2	ERG	WT
MESO_001_T	SETD2	Frame Shift Ind	WT
MESO_001_T	SETD2	Fusion transcript	WT
MESO_001_T	SETD2	In Frame Ind	WT
MESO_001_T	SETD2	Large indel	WT
MESO_001_T	SETD2	Missense	WT
MESO_001_T	SETD2	Missense (REVEL<0.5)	WT
MESO_001_T	SETD2	Nonsense	WT
MESO_001_T	SETD2	Nonstop	WT
MESO_001_T	SETD2	SNV and SV	WT
MESO_001_T	SETD2	Splice Site	WT
MESO_001_T	SETD2	TRANS	WT
MESO_001_T	SETD2	Translation Start Site	WT
MESO_001_T	SETDB1	ERG	WT
MESO_001_T	SETDB1	Frame Shift Ind	WT
MESO_001_T	SETDB1	Fusion transcript	WT
MESO_001_T	SETDB1	In Frame Ind	WT
MESO_001_T	SETDB1	Large indel	WT
MESO_001_T	SETDB1	Missense	WT
MESO_001_T	SETDB1	Missense (REVEL<0.5)	WT
MESO_001_T	SETDB1	Nonsense	WT
MESO_001_T	SETDB1	Nonstop	WT
MESO_001_T	SETDB1	SNV and SV	WT
MESO_001_T	SETDB1	Splice Site	WT
MESO_001_T	SETDB1	TRANS	WT
MESO_001_T	SETDB1	Translation Start Site	WT
MESO_001_T	SGCZ	ERG	WT
MESO_001_T	SGCZ	Frame Shift Ind	WT
MESO_001_T	SGCZ	Fusion transcript	WT
MESO_001_T	SGCZ	In Frame Ind	WT
MESO_001_T	SGCZ	Large indel	WT
MESO_001_T	SGCZ	Missense	WT
MESO_001_T	SGCZ	Missense (REVEL<0.5)	WT
MESO_001_T	SGCZ	Nonsense	WT
MESO_001_T	SGCZ	Nonstop	WT
MESO_001_T	SGCZ	SNV and SV	WT
MESO_001_T	SGCZ	Splice Site	WT
MESO_001_T	SGCZ	TRANS	WT
MESO_001_T	SGCZ	Translation Start Site	WT
MESO_001_T	SLC24A2	ERG	WT
MESO_001_T	SLC24A2	Frame Shift Ind	WT
MESO_001_T	SLC24A2	Fusion transcript	WT
MESO_001_T	SLC24A2	In Frame Ind	WT
MESO_001_T	SLC24A2	Large indel	WT
MESO_001_T	SLC24A2	Missense	WT
MESO_001_T	SLC24A2	Missense (REVEL<0.5)	WT
MESO_001_T	SLC24A2	Nonsense	WT
MESO_001_T	SLC24A2	Nonstop	WT
MESO_001_T	SLC24A2	SNV and SV	WT
MESO_001_T	SLC24A2	Splice Site	WT
MESO_001_T	SLC24A2	TRANS	WT
MESO_001_T	SLC24A2	Translation Start Site	WT
MESO_001_T	SMYD3	ERG	WT
MESO_001_T	SMYD3	Frame Shift Ind	WT
MESO_001_T	SMYD3	Fusion transcript	WT
MESO_001_T	SMYD3	In Frame Ind	WT
MESO_001_T	SMYD3	Large indel	WT
MESO_001_T	SMYD3	Missense	WT
MESO_001_T	SMYD3	Missense (REVEL<0.5)	WT
MESO_001_T	SMYD3	Nonsense	WT
MESO_001_T	SMYD3	Nonstop	WT
MESO_001_T	SMYD3	SNV and SV	WT
MESO_001_T	SMYD3	Splice Site	WT
MESO_001_T	SMYD3	TRANS	WT
MESO_001_T	SMYD3	Translation Start Site	WT
MESO_001_T	SRGAP3	ERG	WT
MESO_001_T	SRGAP3	Frame Shift Ind	WT
MESO_001_T	SRGAP3	Fusion transcript	WT
MESO_001_T	SRGAP3	In Frame Ind	WT
MESO_001_T	SRGAP3	Large indel	WT
MESO_001_T	SRGAP3	Missense	WT
MESO_001_T	SRGAP3	Missense (REVEL<0.5)	WT
MESO_001_T	SRGAP3	Nonsense	WT
MESO_001_T	SRGAP3	Nonstop	WT
MESO_001_T	SRGAP3	SNV and SV	WT
MESO_001_T	SRGAP3	Splice Site	WT
MESO_001_T	SRGAP3	TRANS	WT
MESO_001_T	SRGAP3	Translation Start Site	WT
MESO_001_T	TP53	ERG	WT
MESO_001_T	TP53	Frame Shift Ind	WT
MESO_001_T	TP53	Fusion transcript	WT
MESO_001_T	TP53	In Frame Ind	WT
MESO_001_T	TP53	Large indel	WT
MESO_001_T	TP53	Missense	WT
MESO_001_T	TP53	Missense (REVEL<0.5)	WT
MESO_001_T	TP53	Nonsense	WT
MESO_001_T	TP53	Nonstop	WT
MESO_001_T	TP53	SNV and SV	WT
MESO_001_T	TP53	Splice Site	WT
MESO_001_T	TP53	TRANS	WT
MESO_001_T	TP53	Translation Start Site	WT
MESO_001_T	TRAF7	ERG	WT
MESO_001_T	TRAF7	Frame Shift Ind	WT
MESO_001_T	TRAF7	Fusion transcript	WT
MESO_001_T	TRAF7	In Frame Ind	WT
MESO_001_T	TRAF7	Large indel	WT
MESO_001_T	TRAF7	Missense	WT
MESO_001_T	TRAF7	Missense (REVEL<0.5)	WT
MESO_001_T	TRAF7	Nonsense	WT
MESO_001_T	TRAF7	Nonstop	WT
MESO_001_T	TRAF7	SNV and SV	WT
MESO_001_T	TRAF7	Splice Site	WT
MESO_001_T	TRAF7	TRANS	WT
MESO_001_T	TRAF7	Translation Start Site	WT
MESO_001_T	TTC28	ERG	WT
MESO_001_T	TTC28	Frame Shift Ind	WT
MESO_001_T	TTC28	Fusion transcript	WT
MESO_001_T	TTC28	In Frame Ind	WT
MESO_001_T	TTC28	Large indel	WT
MESO_001_T	TTC28	Missense	WT
MESO_001_T	TTC28	Missense (REVEL<0.5)	WT
MESO_001_T	TTC28	Nonsense	WT
MESO_001_T	TTC28	Nonstop	WT
MESO_001_T	TTC28	SNV and SV	WT
MESO_001_T	TTC28	Splice Site	WT
MESO_001_T	TTC28	TRANS	WT
MESO_001_T	TTC28	Translation Start Site	WT
MESO_001_T	UNC79	ERG	WT
MESO_001_T	UNC79	Frame Shift Ind	WT
MESO_001_T	UNC79	Fusion transcript	WT
MESO_001_T	UNC79	In Frame Ind	WT
MESO_001_T	UNC79	Large indel	WT
MESO_001_T	UNC79	Missense	WT
MESO_001_T	UNC79	Missense (REVEL<0.5)	WT
MESO_001_T	UNC79	Nonsense	WT
MESO_001_T	UNC79	Nonstop	WT
MESO_001_T	UNC79	SNV and SV	WT
MESO_001_T	UNC79	Splice Site	WT
MESO_001_T	UNC79	TRANS	WT
MESO_001_T	UNC79	Translation Start Site	WT
MESO_001_T	USH2A	ERG	WT
MESO_001_T	USH2A	Frame Shift Ind	WT
MESO_001_T	USH2A	Fusion transcript	WT
MESO_001_T	USH2A	In Frame Ind	WT
MESO_001_T	USH2A	Large indel	WT
MESO_001_T	USH2A	Missense	WT
MESO_001_T	USH2A	Missense (REVEL<0.5)	WT
MESO_001_T	USH2A	Nonsense	WT
MESO_001_T	USH2A	Nonstop	WT
MESO_001_T	USH2A	SNV and SV	WT
MESO_001_T	USH2A	Splice Site	WT
MESO_001_T	USH2A	TRANS	WT
MESO_001_T	USH2A	Translation Start Site	WT
MESO_001_T	WWOX	ERG	WT
MESO_001_T	WWOX	Frame Shift Ind	WT
MESO_001_T	WWOX	Fusion transcript	WT
MESO_001_T	WWOX	In Frame Ind	WT
MESO_001_T	WWOX	Large indel	WT
MESO_001_T	WWOX	Missense	WT
MESO_001_T	WWOX	Missense (REVEL<0.5)	WT
MESO_001_T	WWOX	Nonsense	WT
MESO_001_T	WWOX	Nonstop	WT
MESO_001_T	WWOX	SNV and SV	WT
MESO_001_T	WWOX	Splice Site	WT
MESO_001_T	WWOX	TRANS	WT
MESO_001_T	WWOX	Translation Start Site	WT
MESO_002_T2	ABCB5	ERG	WT
MESO_002_T2	ABCB5	Frame Shift Ind	WT
MESO_002_T2	ABCB5	Fusion transcript	WT
MESO_002_T2	ABCB5	In Frame Ind	WT
MESO_002_T2	ABCB5	Large indel	WT
MESO_002_T2	ABCB5	Missense	WT
MESO_002_T2	ABCB5	Missense (REVEL<0.5)	WT
MESO_002_T2	ABCB5	Nonsense	WT
MESO_002_T2	ABCB5	Nonstop	WT
MESO_002_T2	ABCB5	SNV and SV	WT
MESO_002_T2	ABCB5	Splice Site	WT
MESO_002_T2	ABCB5	TRANS	WT
MESO_002_T2	ABCB5	Translation Start Site	WT
MESO_002_T2	ADGRL4	ERG	WT
MESO_002_T2	ADGRL4	Frame Shift Ind	WT
MESO_002_T2	ADGRL4	Fusion transcript	WT
MESO_002_T2	ADGRL4	In Frame Ind	WT
MESO_002_T2	ADGRL4	Large indel	WT
MESO_002_T2	ADGRL4	Missense	WT
MESO_002_T2	ADGRL4	Missense (REVEL<0.5)	WT
MESO_002_T2	ADGRL4	Nonsense	WT
MESO_002_T2	ADGRL4	Nonstop	WT
MESO_002_T2	ADGRL4	SNV and SV	WT
MESO_002_T2	ADGRL4	Splice Site	WT
MESO_002_T2	ADGRL4	TRANS	WT
MESO_002_T2	ADGRL4	Translation Start Site	WT
MESO_002_T2	AGBL1	ERG	WT
MESO_002_T2	AGBL1	Frame Shift Ind	WT
MESO_002_T2	AGBL1	Fusion transcript	WT
MESO_002_T2	AGBL1	In Frame Ind	WT
MESO_002_T2	AGBL1	Large indel	WT
MESO_002_T2	AGBL1	Missense	WT
MESO_002_T2	AGBL1	Missense (REVEL<0.5)	WT
MESO_002_T2	AGBL1	Nonsense	WT
MESO_002_T2	AGBL1	Nonstop	WT
MESO_002_T2	AGBL1	SNV and SV	WT
MESO_002_T2	AGBL1	Splice Site	WT
MESO_002_T2	AGBL1	TRANS	WT
MESO_002_T2	AGBL1	Translation Start Site	WT
MESO_002_T2	ANKS1B	ERG	WT
MESO_002_T2	ANKS1B	Frame Shift Ind	WT
MESO_002_T2	ANKS1B	Fusion transcript	WT
MESO_002_T2	ANKS1B	In Frame Ind	WT
MESO_002_T2	ANKS1B	Large indel	WT
MESO_002_T2	ANKS1B	Missense	WT
MESO_002_T2	ANKS1B	Missense (REVEL<0.5)	WT
MESO_002_T2	ANKS1B	Nonsense	WT
MESO_002_T2	ANKS1B	Nonstop	WT
MESO_002_T2	ANKS1B	SNV and SV	WT
MESO_002_T2	ANKS1B	Splice Site	WT
MESO_002_T2	ANKS1B	TRANS	WT
MESO_002_T2	ANKS1B	Translation Start Site	WT
MESO_002_T2	ANTXR2	ERG	WT
MESO_002_T2	ANTXR2	Frame Shift Ind	WT
MESO_002_T2	ANTXR2	Fusion transcript	WT
MESO_002_T2	ANTXR2	In Frame Ind	WT
MESO_002_T2	ANTXR2	Large indel	WT
MESO_002_T2	ANTXR2	Missense	WT
MESO_002_T2	ANTXR2	Missense (REVEL<0.5)	WT
MESO_002_T2	ANTXR2	Nonsense	WT
MESO_002_T2	ANTXR2	Nonstop	WT
MESO_002_T2	ANTXR2	SNV and SV	WT
MESO_002_T2	ANTXR2	Splice Site	WT
MESO_002_T2	ANTXR2	TRANS	WT
MESO_002_T2	ANTXR2	Translation Start Site	WT
MESO_002_T2	BAP1	ERG	WT
MESO_002_T2	BAP1	Frame Shift Ind	WT
MESO_002_T2	BAP1	Fusion transcript	WT
MESO_002_T2	BAP1	In Frame Ind	WT
MESO_002_T2	BAP1	Large indel	WT
MESO_002_T2	BAP1	Missense	WT
MESO_002_T2	BAP1	Missense (REVEL<0.5)	WT
MESO_002_T2	BAP1	Nonsense	WT
MESO_002_T2	BAP1	Nonstop	WT
MESO_002_T2	BAP1	SNV and SV	WT
MESO_002_T2	BAP1	Splice Site	WT
MESO_002_T2	BAP1	TRANS	WT
MESO_002_T2	BAP1	Translation Start Site	WT
MESO_002_T2	CDKN2A	ERG	WT
MESO_002_T2	CDKN2A	Frame Shift Ind	WT
MESO_002_T2	CDKN2A	Fusion transcript	WT
MESO_002_T2	CDKN2A	In Frame Ind	WT
MESO_002_T2	CDKN2A	Large indel	WT
MESO_002_T2	CDKN2A	Missense	WT
MESO_002_T2	CDKN2A	Missense (REVEL<0.5)	WT
MESO_002_T2	CDKN2A	Nonsense	WT
MESO_002_T2	CDKN2A	Nonstop	WT
MESO_002_T2	CDKN2A	SNV and SV	WT
MESO_002_T2	CDKN2A	Splice Site	WT
MESO_002_T2	CDKN2A	TRANS	WT
MESO_002_T2	CDKN2A	Translation Start Site	WT
MESO_002_T2	CNTNAP2	ERG	WT
MESO_002_T2	CNTNAP2	Frame Shift Ind	WT
MESO_002_T2	CNTNAP2	Fusion transcript	WT
MESO_002_T2	CNTNAP2	In Frame Ind	WT
MESO_002_T2	CNTNAP2	Large indel	WT
MESO_002_T2	CNTNAP2	Missense	WT
MESO_002_T2	CNTNAP2	Missense (REVEL<0.5)	WT
MESO_002_T2	CNTNAP2	Nonsense	WT
MESO_002_T2	CNTNAP2	Nonstop	WT
MESO_002_T2	CNTNAP2	SNV and SV	WT
MESO_002_T2	CNTNAP2	Splice Site	WT
MESO_002_T2	CNTNAP2	TRANS	WT
MESO_002_T2	CNTNAP2	Translation Start Site	WT
MESO_002_T2	CSMD1	ERG	WT
MESO_002_T2	CSMD1	Frame Shift Ind	WT
MESO_002_T2	CSMD1	Fusion transcript	WT
MESO_002_T2	CSMD1	In Frame Ind	WT
MESO_002_T2	CSMD1	Large indel	WT
MESO_002_T2	CSMD1	Missense	WT
MESO_002_T2	CSMD1	Missense (REVEL<0.5)	WT
MESO_002_T2	CSMD1	Nonsense	WT
MESO_002_T2	CSMD1	Nonstop	WT
MESO_002_T2	CSMD1	SNV and SV	WT
MESO_002_T2	CSMD1	Splice Site	WT
MESO_002_T2	CSMD1	TRANS	WT
MESO_002_T2	CSMD1	Translation Start Site	WT
MESO_002_T2	CTNNA3	ERG	WT
MESO_002_T2	CTNNA3	Frame Shift Ind	WT
MESO_002_T2	CTNNA3	Fusion transcript	WT
MESO_002_T2	CTNNA3	In Frame Ind	WT
MESO_002_T2	CTNNA3	Large indel	WT
MESO_002_T2	CTNNA3	Missense	WT
MESO_002_T2	CTNNA3	Missense (REVEL<0.5)	WT
MESO_002_T2	CTNNA3	Nonsense	WT
MESO_002_T2	CTNNA3	Nonstop	WT
MESO_002_T2	CTNNA3	SNV and SV	WT
MESO_002_T2	CTNNA3	Splice Site	WT
MESO_002_T2	CTNNA3	TRANS	WT
MESO_002_T2	CTNNA3	Translation Start Site	WT
MESO_002_T2	DDX3X	ERG	WT
MESO_002_T2	DDX3X	Frame Shift Ind	WT
MESO_002_T2	DDX3X	Fusion transcript	WT
MESO_002_T2	DDX3X	In Frame Ind	WT
MESO_002_T2	DDX3X	Large indel	WT
MESO_002_T2	DDX3X	Missense	WT
MESO_002_T2	DDX3X	Missense (REVEL<0.5)	WT
MESO_002_T2	DDX3X	Nonsense	WT
MESO_002_T2	DDX3X	Nonstop	WT
MESO_002_T2	DDX3X	SNV and SV	WT
MESO_002_T2	DDX3X	Splice Site	WT
MESO_002_T2	DDX3X	TRANS	WT
MESO_002_T2	DDX3X	Translation Start Site	WT
MESO_002_T2	DLG2	ERG	WT
MESO_002_T2	DLG2	Frame Shift Ind	WT
MESO_002_T2	DLG2	Fusion transcript	WT
MESO_002_T2	DLG2	In Frame Ind	WT
MESO_002_T2	DLG2	Large indel	WT
MESO_002_T2	DLG2	Missense	WT
MESO_002_T2	DLG2	Missense (REVEL<0.5)	WT
MESO_002_T2	DLG2	Nonsense	WT
MESO_002_T2	DLG2	Nonstop	WT
MESO_002_T2	DLG2	SNV and SV	WT
MESO_002_T2	DLG2	Splice Site	WT
MESO_002_T2	DLG2	TRANS	WT
MESO_002_T2	DLG2	Translation Start Site	WT
MESO_002_T2	DNAH1	ERG	WT
MESO_002_T2	DNAH1	Frame Shift Ind	WT
MESO_002_T2	DNAH1	Fusion transcript	WT
MESO_002_T2	DNAH1	In Frame Ind	WT
MESO_002_T2	DNAH1	Large indel	WT
MESO_002_T2	DNAH1	Missense	WT
MESO_002_T2	DNAH1	Missense (REVEL<0.5)	WT
MESO_002_T2	DNAH1	Nonsense	WT
MESO_002_T2	DNAH1	Nonstop	WT
MESO_002_T2	DNAH1	SNV and SV	WT
MESO_002_T2	DNAH1	Splice Site	WT
MESO_002_T2	DNAH1	TRANS	WT
MESO_002_T2	DNAH1	Translation Start Site	WT
MESO_002_T2	DNMT3B	ERG	WT
MESO_002_T2	DNMT3B	Frame Shift Ind	WT
MESO_002_T2	DNMT3B	Fusion transcript	WT
MESO_002_T2	DNMT3B	In Frame Ind	WT
MESO_002_T2	DNMT3B	Large indel	WT
MESO_002_T2	DNMT3B	Missense	WT
MESO_002_T2	DNMT3B	Missense (REVEL<0.5)	WT
MESO_002_T2	DNMT3B	Nonsense	WT
MESO_002_T2	DNMT3B	Nonstop	WT
MESO_002_T2	DNMT3B	SNV and SV	WT
MESO_002_T2	DNMT3B	Splice Site	WT
MESO_002_T2	DNMT3B	TRANS	WT
MESO_002_T2	DNMT3B	Translation Start Site	WT
MESO_002_T2	ERG	ERG	ERG
MESO_002_T2	EYS	ERG	WT
MESO_002_T2	EYS	Frame Shift Ind	WT
MESO_002_T2	EYS	Fusion transcript	WT
MESO_002_T2	EYS	In Frame Ind	WT
MESO_002_T2	EYS	Large indel	WT
MESO_002_T2	EYS	Missense	WT
MESO_002_T2	EYS	Missense (REVEL<0.5)	WT
MESO_002_T2	EYS	Nonsense	WT
MESO_002_T2	EYS	Nonstop	WT
MESO_002_T2	EYS	SNV and SV	WT
MESO_002_T2	EYS	Splice Site	WT
MESO_002_T2	EYS	TRANS	WT
MESO_002_T2	EYS	Translation Start Site	WT
MESO_002_T2	FAT3	ERG	WT
MESO_002_T2	FAT3	Frame Shift Ind	WT
MESO_002_T2	FAT3	Fusion transcript	WT
MESO_002_T2	FAT3	In Frame Ind	WT
MESO_002_T2	FAT3	Large indel	WT
MESO_002_T2	FAT3	Missense	WT
MESO_002_T2	FAT3	Missense (REVEL<0.5)	WT
MESO_002_T2	FAT3	Nonsense	WT
MESO_002_T2	FAT3	Nonstop	WT
MESO_002_T2	FAT3	SNV and SV	WT
MESO_002_T2	FAT3	Splice Site	WT
MESO_002_T2	FAT3	TRANS	WT
MESO_002_T2	FAT3	Translation Start Site	WT
MESO_002_T2	FBXW7	ERG	WT
MESO_002_T2	FBXW7	Frame Shift Ind	WT
MESO_002_T2	FBXW7	Fusion transcript	WT
MESO_002_T2	FBXW7	In Frame Ind	WT
MESO_002_T2	FBXW7	Large indel	WT
MESO_002_T2	FBXW7	Missense	WT
MESO_002_T2	FBXW7	Missense (REVEL<0.5)	WT
MESO_002_T2	FBXW7	Nonsense	WT
MESO_002_T2	FBXW7	Nonstop	WT
MESO_002_T2	FBXW7	SNV and SV	WT
MESO_002_T2	FBXW7	Splice Site	WT
MESO_002_T2	FBXW7	TRANS	WT
MESO_002_T2	FBXW7	Translation Start Site	WT
MESO_002_T2	FGF12	ERG	WT
MESO_002_T2	FGF12	Frame Shift Ind	WT
MESO_002_T2	FGF12	Fusion transcript	WT
MESO_002_T2	FGF12	In Frame Ind	WT
MESO_002_T2	FGF12	Large indel	WT
MESO_002_T2	FGF12	Missense	WT
MESO_002_T2	FGF12	Missense (REVEL<0.5)	WT
MESO_002_T2	FGF12	Nonsense	WT
MESO_002_T2	FGF12	Nonstop	WT
MESO_002_T2	FGF12	SNV and SV	WT
MESO_002_T2	FGF12	Splice Site	WT
MESO_002_T2	FGF12	TRANS	WT
MESO_002_T2	FGF12	Translation Start Site	WT
MESO_002_T2	GPC5	ERG	WT
MESO_002_T2	GPC5	Frame Shift Ind	WT
MESO_002_T2	GPC5	Fusion transcript	WT
MESO_002_T2	GPC5	In Frame Ind	WT
MESO_002_T2	GPC5	Large indel	WT
MESO_002_T2	GPC5	Missense	WT
MESO_002_T2	GPC5	Missense (REVEL<0.5)	WT
MESO_002_T2	GPC5	Nonsense	WT
MESO_002_T2	GPC5	Nonstop	WT
MESO_002_T2	GPC5	SNV and SV	WT
MESO_002_T2	GPC5	Splice Site	WT
MESO_002_T2	GPC5	TRANS	WT
MESO_002_T2	GPC5	Translation Start Site	WT
MESO_002_T2	GRM8	ERG	WT
MESO_002_T2	GRM8	Frame Shift Ind	WT
MESO_002_T2	GRM8	Fusion transcript	WT
MESO_002_T2	GRM8	In Frame Ind	WT
MESO_002_T2	GRM8	Large indel	WT
MESO_002_T2	GRM8	Missense	WT
MESO_002_T2	GRM8	Missense (REVEL<0.5)	WT
MESO_002_T2	GRM8	Nonsense	WT
MESO_002_T2	GRM8	Nonstop	WT
MESO_002_T2	GRM8	SNV and SV	WT
MESO_002_T2	GRM8	Splice Site	WT
MESO_002_T2	GRM8	TRANS	WT
MESO_002_T2	GRM8	Translation Start Site	WT
MESO_002_T2	KCNH7	ERG	WT
MESO_002_T2	KCNH7	Frame Shift Ind	WT
MESO_002_T2	KCNH7	Fusion transcript	WT
MESO_002_T2	KCNH7	In Frame Ind	WT
MESO_002_T2	KCNH7	Large indel	WT
MESO_002_T2	KCNH7	Missense	WT
MESO_002_T2	KCNH7	Missense (REVEL<0.5)	WT
MESO_002_T2	KCNH7	Nonsense	WT
MESO_002_T2	KCNH7	Nonstop	WT
MESO_002_T2	KCNH7	SNV and SV	WT
MESO_002_T2	KCNH7	Splice Site	WT
MESO_002_T2	KCNH7	TRANS	WT
MESO_002_T2	KCNH7	Translation Start Site	WT
MESO_002_T2	KMT2D	Missense (REVEL<0.5)	Missense (REVEL<0.5)
MESO_002_T2	LATS2	ERG	WT
MESO_002_T2	LATS2	Frame Shift Ind	WT
MESO_002_T2	LATS2	Fusion transcript	WT
MESO_002_T2	LATS2	In Frame Ind	WT
MESO_002_T2	LATS2	Large indel	WT
MESO_002_T2	LATS2	Missense	WT
MESO_002_T2	LATS2	Missense (REVEL<0.5)	WT
MESO_002_T2	LATS2	Nonsense	WT
MESO_002_T2	LATS2	Nonstop	WT
MESO_002_T2	LATS2	SNV and SV	WT
MESO_002_T2	LATS2	Splice Site	WT
MESO_002_T2	LATS2	TRANS	WT
MESO_002_T2	LATS2	Translation Start Site	WT
MESO_002_T2	LINGO2	ERG	WT
MESO_002_T2	LINGO2	Frame Shift Ind	WT
MESO_002_T2	LINGO2	Fusion transcript	WT
MESO_002_T2	LINGO2	In Frame Ind	WT
MESO_002_T2	LINGO2	Large indel	WT
MESO_002_T2	LINGO2	Missense	WT
MESO_002_T2	LINGO2	Missense (REVEL<0.5)	WT
MESO_002_T2	LINGO2	Nonsense	WT
MESO_002_T2	LINGO2	Nonstop	WT
MESO_002_T2	LINGO2	SNV and SV	WT
MESO_002_T2	LINGO2	Splice Site	WT
MESO_002_T2	LINGO2	TRANS	WT
MESO_002_T2	LINGO2	Translation Start Site	WT
MESO_002_T2	LRP1B	ERG	WT
MESO_002_T2	LRP1B	Frame Shift Ind	WT
MESO_002_T2	LRP1B	Fusion transcript	WT
MESO_002_T2	LRP1B	In Frame Ind	WT
MESO_002_T2	LRP1B	Large indel	WT
MESO_002_T2	LRP1B	Missense	WT
MESO_002_T2	LRP1B	Missense (REVEL<0.5)	WT
MESO_002_T2	LRP1B	Nonsense	WT
MESO_002_T2	LRP1B	Nonstop	WT
MESO_002_T2	LRP1B	SNV and SV	WT
MESO_002_T2	LRP1B	Splice Site	WT
MESO_002_T2	LRP1B	TRANS	WT
MESO_002_T2	LRP1B	Translation Start Site	WT
MESO_002_T2	MGA	ERG	WT
MESO_002_T2	MGA	Frame Shift Ind	WT
MESO_002_T2	MGA	Fusion transcript	WT
MESO_002_T2	MGA	In Frame Ind	WT
MESO_002_T2	MGA	Large indel	WT
MESO_002_T2	MGA	Missense	WT
MESO_002_T2	MGA	Missense (REVEL<0.5)	WT
MESO_002_T2	MGA	Nonsense	WT
MESO_002_T2	MGA	Nonstop	WT
MESO_002_T2	MGA	SNV and SV	WT
MESO_002_T2	MGA	Splice Site	WT
MESO_002_T2	MGA	TRANS	WT
MESO_002_T2	MGA	Translation Start Site	WT
MESO_002_T2	MTAP	ERG	WT
MESO_002_T2	MTAP	Frame Shift Ind	WT
MESO_002_T2	MTAP	Fusion transcript	WT
MESO_002_T2	MTAP	In Frame Ind	WT
MESO_002_T2	MTAP	Large indel	WT
MESO_002_T2	MTAP	Missense	WT
MESO_002_T2	MTAP	Missense (REVEL<0.5)	WT
MESO_002_T2	MTAP	Nonsense	WT
MESO_002_T2	MTAP	Nonstop	WT
MESO_002_T2	MTAP	SNV and SV	WT
MESO_002_T2	MTAP	Splice Site	WT
MESO_002_T2	MTAP	TRANS	WT
MESO_002_T2	MTAP	Translation Start Site	WT
MESO_002_T2	MYH9	ERG	WT
MESO_002_T2	MYH9	Frame Shift Ind	WT
MESO_002_T2	MYH9	Fusion transcript	WT
MESO_002_T2	MYH9	In Frame Ind	WT
MESO_002_T2	MYH9	Large indel	WT
MESO_002_T2	MYH9	Missense	WT
MESO_002_T2	MYH9	Missense (REVEL<0.5)	WT
MESO_002_T2	MYH9	Nonsense	WT
MESO_002_T2	MYH9	Nonstop	WT
MESO_002_T2	MYH9	SNV and SV	WT
MESO_002_T2	MYH9	Splice Site	WT
MESO_002_T2	MYH9	TRANS	WT
MESO_002_T2	MYH9	Translation Start Site	WT
MESO_002_T2	MYO5A	ERG	WT
MESO_002_T2	MYO5A	Frame Shift Ind	WT
MESO_002_T2	MYO5A	Fusion transcript	WT
MESO_002_T2	MYO5A	In Frame Ind	WT
MESO_002_T2	MYO5A	Large indel	WT
MESO_002_T2	MYO5A	Missense	WT
MESO_002_T2	MYO5A	Missense (REVEL<0.5)	WT
MESO_002_T2	MYO5A	Nonsense	WT
MESO_002_T2	MYO5A	Nonstop	WT
MESO_002_T2	MYO5A	SNV and SV	WT
MESO_002_T2	MYO5A	Splice Site	WT
MESO_002_T2	MYO5A	TRANS	WT
MESO_002_T2	MYO5A	Translation Start Site	WT
MESO_002_T2	NCOR1	ERG	WT
MESO_002_T2	NCOR1	Frame Shift Ind	WT
MESO_002_T2	NCOR1	Fusion transcript	WT
MESO_002_T2	NCOR1	In Frame Ind	WT
MESO_002_T2	NCOR1	Large indel	WT
MESO_002_T2	NCOR1	Missense	WT
MESO_002_T2	NCOR1	Missense (REVEL<0.5)	WT
MESO_002_T2	NCOR1	Nonsense	WT
MESO_002_T2	NCOR1	Nonstop	WT
MESO_002_T2	NCOR1	SNV and SV	WT
MESO_002_T2	NCOR1	Splice Site	WT
MESO_002_T2	NCOR1	TRANS	WT
MESO_002_T2	NCOR1	Translation Start Site	WT
MESO_002_T2	NCOR2	ERG	WT
MESO_002_T2	NCOR2	Frame Shift Ind	WT
MESO_002_T2	NCOR2	Fusion transcript	WT
MESO_002_T2	NCOR2	In Frame Ind	WT
MESO_002_T2	NCOR2	Large indel	WT
MESO_002_T2	NCOR2	Missense	WT
MESO_002_T2	NCOR2	Missense (REVEL<0.5)	WT
MESO_002_T2	NCOR2	Nonsense	WT
MESO_002_T2	NCOR2	Nonstop	WT
MESO_002_T2	NCOR2	SNV and SV	WT
MESO_002_T2	NCOR2	Splice Site	WT
MESO_002_T2	NCOR2	TRANS	WT
MESO_002_T2	NCOR2	Translation Start Site	WT
MESO_002_T2	NF1	ERG	WT
MESO_002_T2	NF1	Frame Shift Ind	WT
MESO_002_T2	NF1	Fusion transcript	WT
MESO_002_T2	NF1	In Frame Ind	WT
MESO_002_T2	NF1	Large indel	WT
MESO_002_T2	NF1	Missense	WT
MESO_002_T2	NF1	Missense (REVEL<0.5)	WT
MESO_002_T2	NF1	Nonsense	WT
MESO_002_T2	NF1	Nonstop	WT
MESO_002_T2	NF1	SNV and SV	WT
MESO_002_T2	NF1	Splice Site	WT
MESO_002_T2	NF1	TRANS	WT
MESO_002_T2	NF1	Translation Start Site	WT
MESO_002_T2	NF2	ERG	WT
MESO_002_T2	NF2	Frame Shift Ind	WT
MESO_002_T2	NF2	Fusion transcript	WT
MESO_002_T2	NF2	In Frame Ind	WT
MESO_002_T2	NF2	Large indel	WT
MESO_002_T2	NF2	Missense	WT
MESO_002_T2	NF2	Missense (REVEL<0.5)	WT
MESO_002_T2	NF2	Nonsense	WT
MESO_002_T2	NF2	Nonstop	WT
MESO_002_T2	NF2	SNV and SV	WT
MESO_002_T2	NF2	Splice Site	WT
MESO_002_T2	NF2	TRANS	WT
MESO_002_T2	NF2	Translation Start Site	WT
MESO_002_T2	NIN	ERG	WT
MESO_002_T2	NIN	Frame Shift Ind	WT
MESO_002_T2	NIN	Fusion transcript	WT
MESO_002_T2	NIN	In Frame Ind	WT
MESO_002_T2	NIN	Large indel	WT
MESO_002_T2	NIN	Missense	WT
MESO_002_T2	NIN	Missense (REVEL<0.5)	WT
MESO_002_T2	NIN	Nonsense	WT
MESO_002_T2	NIN	Nonstop	WT
MESO_002_T2	NIN	SNV and SV	WT
MESO_002_T2	NIN	Splice Site	WT
MESO_002_T2	NIN	TRANS	WT
MESO_002_T2	NIN	Translation Start Site	WT
MESO_002_T2	NRG1	ERG	WT
MESO_002_T2	NRG1	Frame Shift Ind	WT
MESO_002_T2	NRG1	Fusion transcript	WT
MESO_002_T2	NRG1	In Frame Ind	WT
MESO_002_T2	NRG1	Large indel	WT
MESO_002_T2	NRG1	Missense	WT
MESO_002_T2	NRG1	Missense (REVEL<0.5)	WT
MESO_002_T2	NRG1	Nonsense	WT
MESO_002_T2	NRG1	Nonstop	WT
MESO_002_T2	NRG1	SNV and SV	WT
MESO_002_T2	NRG1	Splice Site	WT
MESO_002_T2	NRG1	TRANS	WT
MESO_002_T2	NRG1	Translation Start Site	WT
MESO_002_T2	PBRM1	ERG	WT
MESO_002_T2	PBRM1	Frame Shift Ind	WT
MESO_002_T2	PBRM1	Fusion transcript	WT
MESO_002_T2	PBRM1	In Frame Ind	WT
MESO_002_T2	PBRM1	Large indel	WT
MESO_002_T2	PBRM1	Missense	WT
MESO_002_T2	PBRM1	Missense (REVEL<0.5)	WT
MESO_002_T2	PBRM1	Nonsense	WT
MESO_002_T2	PBRM1	Nonstop	WT
MESO_002_T2	PBRM1	SNV and SV	WT
MESO_002_T2	PBRM1	Splice Site	WT
MESO_002_T2	PBRM1	TRANS	WT
MESO_002_T2	PBRM1	Translation Start Site	WT
MESO_002_T2	PCDH15	ERG	WT
MESO_002_T2	PCDH15	Frame Shift Ind	WT
MESO_002_T2	PCDH15	Fusion transcript	WT
MESO_002_T2	PCDH15	In Frame Ind	WT
MESO_002_T2	PCDH15	Large indel	WT
MESO_002_T2	PCDH15	Missense	WT
MESO_002_T2	PCDH15	Missense (REVEL<0.5)	WT
MESO_002_T2	PCDH15	Nonsense	WT
MESO_002_T2	PCDH15	Nonstop	WT
MESO_002_T2	PCDH15	SNV and SV	WT
MESO_002_T2	PCDH15	Splice Site	WT
MESO_002_T2	PCDH15	TRANS	WT
MESO_002_T2	PCDH15	Translation Start Site	WT
MESO_002_T2	PLCB1	ERG	WT
MESO_002_T2	PLCB1	Frame Shift Ind	WT
MESO_002_T2	PLCB1	Fusion transcript	WT
MESO_002_T2	PLCB1	In Frame Ind	WT
MESO_002_T2	PLCB1	Large indel	WT
MESO_002_T2	PLCB1	Missense	WT
MESO_002_T2	PLCB1	Missense (REVEL<0.5)	WT
MESO_002_T2	PLCB1	Nonsense	WT
MESO_002_T2	PLCB1	Nonstop	WT
MESO_002_T2	PLCB1	SNV and SV	WT
MESO_002_T2	PLCB1	Splice Site	WT
MESO_002_T2	PLCB1	TRANS	WT
MESO_002_T2	PLCB1	Translation Start Site	WT
MESO_002_T2	PTCH1	ERG	WT
MESO_002_T2	PTCH1	Frame Shift Ind	WT
MESO_002_T2	PTCH1	Fusion transcript	WT
MESO_002_T2	PTCH1	In Frame Ind	WT
MESO_002_T2	PTCH1	Large indel	WT
MESO_002_T2	PTCH1	Missense	WT
MESO_002_T2	PTCH1	Missense (REVEL<0.5)	WT
MESO_002_T2	PTCH1	Nonsense	WT
MESO_002_T2	PTCH1	Nonstop	WT
MESO_002_T2	PTCH1	SNV and SV	WT
MESO_002_T2	PTCH1	Splice Site	WT
MESO_002_T2	PTCH1	TRANS	WT
MESO_002_T2	PTCH1	Translation Start Site	WT
MESO_002_T2	PTK2	ERG	WT
MESO_002_T2	PTK2	Frame Shift Ind	WT
MESO_002_T2	PTK2	Fusion transcript	WT
MESO_002_T2	PTK2	In Frame Ind	WT
MESO_002_T2	PTK2	Large indel	WT
MESO_002_T2	PTK2	Missense	WT
MESO_002_T2	PTK2	Missense (REVEL<0.5)	WT
MESO_002_T2	PTK2	Nonsense	WT
MESO_002_T2	PTK2	Nonstop	WT
MESO_002_T2	PTK2	SNV and SV	WT
MESO_002_T2	PTK2	Splice Site	WT
MESO_002_T2	PTK2	TRANS	WT
MESO_002_T2	PTK2	Translation Start Site	WT
MESO_002_T2	PTPRD	ERG	WT
MESO_002_T2	PTPRD	Frame Shift Ind	WT
MESO_002_T2	PTPRD	Fusion transcript	WT
MESO_002_T2	PTPRD	In Frame Ind	WT
MESO_002_T2	PTPRD	Large indel	WT
MESO_002_T2	PTPRD	Missense	WT
MESO_002_T2	PTPRD	Missense (REVEL<0.5)	WT
MESO_002_T2	PTPRD	Nonsense	WT
MESO_002_T2	PTPRD	Nonstop	WT
MESO_002_T2	PTPRD	SNV and SV	WT
MESO_002_T2	PTPRD	Splice Site	WT
MESO_002_T2	PTPRD	TRANS	WT
MESO_002_T2	PTPRD	Translation Start Site	WT
MESO_002_T2	RBFOX1	TRANS	TRANS
MESO_002_T2	RHOA	ERG	WT
MESO_002_T2	RHOA	Frame Shift Ind	WT
MESO_002_T2	RHOA	Fusion transcript	WT
MESO_002_T2	RHOA	In Frame Ind	WT
MESO_002_T2	RHOA	Large indel	WT
MESO_002_T2	RHOA	Missense	WT
MESO_002_T2	RHOA	Missense (REVEL<0.5)	WT
MESO_002_T2	RHOA	Nonsense	WT
MESO_002_T2	RHOA	Nonstop	WT
MESO_002_T2	RHOA	SNV and SV	WT
MESO_002_T2	RHOA	Splice Site	WT
MESO_002_T2	RHOA	TRANS	WT
MESO_002_T2	RHOA	Translation Start Site	WT
MESO_002_T2	ROBO2	ERG	WT
MESO_002_T2	ROBO2	Frame Shift Ind	WT
MESO_002_T2	ROBO2	Fusion transcript	WT
MESO_002_T2	ROBO2	In Frame Ind	WT
MESO_002_T2	ROBO2	Large indel	WT
MESO_002_T2	ROBO2	Missense	WT
MESO_002_T2	ROBO2	Missense (REVEL<0.5)	WT
MESO_002_T2	ROBO2	Nonsense	WT
MESO_002_T2	ROBO2	Nonstop	WT
MESO_002_T2	ROBO2	SNV and SV	WT
MESO_002_T2	ROBO2	Splice Site	WT
MESO_002_T2	ROBO2	TRANS	WT
MESO_002_T2	ROBO2	Translation Start Site	WT
MESO_002_T2	SETD2	ERG	WT
MESO_002_T2	SETD2	Frame Shift Ind	WT
MESO_002_T2	SETD2	Fusion transcript	WT
MESO_002_T2	SETD2	In Frame Ind	WT
MESO_002_T2	SETD2	Large indel	WT
MESO_002_T2	SETD2	Missense	WT
MESO_002_T2	SETD2	Missense (REVEL<0.5)	WT
MESO_002_T2	SETD2	Nonsense	WT
MESO_002_T2	SETD2	Nonstop	WT
MESO_002_T2	SETD2	SNV and SV	WT
MESO_002_T2	SETD2	Splice Site	WT
MESO_002_T2	SETD2	TRANS	WT
MESO_002_T2	SETD2	Translation Start Site	WT
MESO_002_T2	SETDB1	ERG	WT
MESO_002_T2	SETDB1	Frame Shift Ind	WT
MESO_002_T2	SETDB1	Fusion transcript	WT
MESO_002_T2	SETDB1	In Frame Ind	WT
MESO_002_T2	SETDB1	Large indel	WT
MESO_002_T2	SETDB1	Missense	WT
MESO_002_T2	SETDB1	Missense (REVEL<0.5)	WT
MESO_002_T2	SETDB1	Nonsense	WT
MESO_002_T2	SETDB1	Nonstop	WT
MESO_002_T2	SETDB1	SNV and SV	WT
MESO_002_T2	SETDB1	Splice Site	WT
MESO_002_T2	SETDB1	TRANS	WT
MESO_002_T2	SETDB1	Translation Start Site	WT
MESO_002_T2	SGCZ	ERG	WT
MESO_002_T2	SGCZ	Frame Shift Ind	WT
MESO_002_T2	SGCZ	Fusion transcript	WT
MESO_002_T2	SGCZ	In Frame Ind	WT
MESO_002_T2	SGCZ	Large indel	WT
MESO_002_T2	SGCZ	Missense	WT
MESO_002_T2	SGCZ	Missense (REVEL<0.5)	WT
MESO_002_T2	SGCZ	Nonsense	WT
MESO_002_T2	SGCZ	Nonstop	WT
MESO_002_T2	SGCZ	SNV and SV	WT
MESO_002_T2	SGCZ	Splice Site	WT
MESO_002_T2	SGCZ	TRANS	WT
MESO_002_T2	SGCZ	Translation Start Site	WT
MESO_002_T2	SLC24A2	ERG	WT
MESO_002_T2	SLC24A2	Frame Shift Ind	WT
MESO_002_T2	SLC24A2	Fusion transcript	WT
MESO_002_T2	SLC24A2	In Frame Ind	WT
MESO_002_T2	SLC24A2	Large indel	WT
MESO_002_T2	SLC24A2	Missense	WT
MESO_002_T2	SLC24A2	Missense (REVEL<0.5)	WT
MESO_002_T2	SLC24A2	Nonsense	WT
MESO_002_T2	SLC24A2	Nonstop	WT
MESO_002_T2	SLC24A2	SNV and SV	WT
MESO_002_T2	SLC24A2	Splice Site	WT
MESO_002_T2	SLC24A2	TRANS	WT
MESO_002_T2	SLC24A2	Translation Start Site	WT
MESO_002_T2	SMYD3	ERG	WT
MESO_002_T2	SMYD3	Frame Shift Ind	WT
MESO_002_T2	SMYD3	Fusion transcript	WT
MESO_002_T2	SMYD3	In Frame Ind	WT
MESO_002_T2	SMYD3	Large indel	WT
MESO_002_T2	SMYD3	Missense	WT
MESO_002_T2	SMYD3	Missense (REVEL<0.5)	WT
MESO_002_T2	SMYD3	Nonsense	WT
MESO_002_T2	SMYD3	Nonstop	WT
MESO_002_T2	SMYD3	SNV and SV	WT
MESO_002_T2	SMYD3	Splice Site	WT
MESO_002_T2	SMYD3	TRANS	WT
MESO_002_T2	SMYD3	Translation Start Site	WT
MESO_002_T2	SRGAP3	ERG	WT
MESO_002_T2	SRGAP3	Frame Shift Ind	WT
MESO_002_T2	SRGAP3	Fusion transcript	WT
MESO_002_T2	SRGAP3	In Frame Ind	WT
MESO_002_T2	SRGAP3	Large indel	WT
MESO_002_T2	SRGAP3	Missense	WT
MESO_002_T2	SRGAP3	Missense (REVEL<0.5)	WT
MESO_002_T2	SRGAP3	Nonsense	WT
MESO_002_T2	SRGAP3	Nonstop	WT
MESO_002_T2	SRGAP3	SNV and SV	WT
MESO_002_T2	SRGAP3	Splice Site	WT
MESO_002_T2	SRGAP3	TRANS	WT
MESO_002_T2	SRGAP3	Translation Start Site	WT
MESO_002_T2	TP53	ERG	WT
MESO_002_T2	TP53	Frame Shift Ind	WT
MESO_002_T2	TP53	Fusion transcript	WT
MESO_002_T2	TP53	In Frame Ind	WT
MESO_002_T2	TP53	Large indel	WT
MESO_002_T2	TP53	Missense	WT
MESO_002_T2	TP53	Missense (REVEL<0.5)	WT
MESO_002_T2	TP53	Nonsense	WT
MESO_002_T2	TP53	Nonstop	WT
MESO_002_T2	TP53	SNV and SV	WT
MESO_002_T2	TP53	Splice Site	WT
MESO_002_T2	TP53	TRANS	WT
MESO_002_T2	TP53	Translation Start Site	WT
MESO_002_T2	TRAF7	ERG	WT
MESO_002_T2	TRAF7	Frame Shift Ind	WT
MESO_002_T2	TRAF7	Fusion transcript	WT
MESO_002_T2	TRAF7	In Frame Ind	WT
MESO_002_T2	TRAF7	Large indel	WT
MESO_002_T2	TRAF7	Missense	WT
MESO_002_T2	TRAF7	Missense (REVEL<0.5)	WT
MESO_002_T2	TRAF7	Nonsense	WT
MESO_002_T2	TRAF7	Nonstop	WT
MESO_002_T2	TRAF7	SNV and SV	WT
MESO_002_T2	TRAF7	Splice Site	WT
MESO_002_T2	TRAF7	TRANS	WT
MESO_002_T2	TRAF7	Translation Start Site	WT
MESO_002_T2	TTC28	ERG	WT
MESO_002_T2	TTC28	Frame Shift Ind	WT
MESO_002_T2	TTC28	Fusion transcript	WT
MESO_002_T2	TTC28	In Frame Ind	WT
MESO_002_T2	TTC28	Large indel	WT
MESO_002_T2	TTC28	Missense	WT
MESO_002_T2	TTC28	Missense (REVEL<0.5)	WT
MESO_002_T2	TTC28	Nonsense	WT
MESO_002_T2	TTC28	Nonstop	WT
MESO_002_T2	TTC28	SNV and SV	WT
MESO_002_T2	TTC28	Splice Site	WT
MESO_002_T2	TTC28	TRANS	WT
MESO_002_T2	TTC28	Translation Start Site	WT
MESO_002_T2	UNC79	ERG	WT
MESO_002_T2	UNC79	Frame Shift Ind	WT
MESO_002_T2	UNC79	Fusion transcript	WT
MESO_002_T2	UNC79	In Frame Ind	WT
MESO_002_T2	UNC79	Large indel	WT
MESO_002_T2	UNC79	Missense	WT
MESO_002_T2	UNC79	Missense (REVEL<0.5)	WT
MESO_002_T2	UNC79	Nonsense	WT
MESO_002_T2	UNC79	Nonstop	WT
MESO_002_T2	UNC79	SNV and SV	WT
MESO_002_T2	UNC79	Splice Site	WT
MESO_002_T2	UNC79	TRANS	WT
MESO_002_T2	UNC79	Translation Start Site	WT
MESO_002_T2	USH2A	ERG	WT
MESO_002_T2	USH2A	Frame Shift Ind	WT
MESO_002_T2	USH2A	Fusion transcript	WT
MESO_002_T2	USH2A	In Frame Ind	WT
MESO_002_T2	USH2A	Large indel	WT
MESO_002_T2	USH2A	Missense	WT
MESO_002_T2	USH2A	Missense (REVEL<0.5)	WT
MESO_002_T2	USH2A	Nonsense	WT
MESO_002_T2	USH2A	Nonstop	WT
MESO_002_T2	USH2A	SNV and SV	WT
MESO_002_T2	USH2A	Splice Site	WT
MESO_002_T2	USH2A	TRANS	WT
MESO_002_T2	USH2A	Translation Start Site	WT
MESO_002_T2	WWOX	ERG	WT
MESO_002_T2	WWOX	Frame Shift Ind	WT
MESO_002_T2	WWOX	Fusion transcript	WT
MESO_002_T2	WWOX	In Frame Ind	WT
MESO_002_T2	WWOX	Large indel	WT
MESO_002_T2	WWOX	Missense	WT
MESO_002_T2	WWOX	Missense (REVEL<0.5)	WT
MESO_002_T2	WWOX	Nonsense	WT
MESO_002_T2	WWOX	Nonstop	WT
MESO_002_T2	WWOX	SNV and SV	WT
MESO_002_T2	WWOX	Splice Site	WT
MESO_002_T2	WWOX	TRANS	WT
MESO_002_T2	WWOX	Translation Start Site	WT
MESO_003_T2	ABCB5	ERG	WT
MESO_003_T2	ABCB5	Frame Shift Ind	WT
MESO_003_T2	ABCB5	Fusion transcript	WT
MESO_003_T2	ABCB5	In Frame Ind	WT
MESO_003_T2	ABCB5	Large indel	WT
MESO_003_T2	ABCB5	Missense	WT
MESO_003_T2	ABCB5	Missense (REVEL<0.5)	WT
MESO_003_T2	ABCB5	Nonsense	WT
MESO_003_T2	ABCB5	Nonstop	WT
MESO_003_T2	ABCB5	SNV and SV	WT
MESO_003_T2	ABCB5	Splice Site	WT
MESO_003_T2	ABCB5	TRANS	WT
MESO_003_T2	ABCB5	Translation Start Site	WT
MESO_003_T2	ADGRL4	ERG	WT
MESO_003_T2	ADGRL4	Frame Shift Ind	WT
MESO_003_T2	ADGRL4	Fusion transcript	WT
MESO_003_T2	ADGRL4	In Frame Ind	WT
MESO_003_T2	ADGRL4	Large indel	WT
MESO_003_T2	ADGRL4	Missense	WT
MESO_003_T2	ADGRL4	Missense (REVEL<0.5)	WT
MESO_003_T2	ADGRL4	Nonsense	WT
MESO_003_T2	ADGRL4	Nonstop	WT
MESO_003_T2	ADGRL4	SNV and SV	WT
MESO_003_T2	ADGRL4	Splice Site	WT
MESO_003_T2	ADGRL4	TRANS	WT
MESO_003_T2	ADGRL4	Translation Start Site	WT
MESO_003_T2	AGBL1	ERG	WT
MESO_003_T2	AGBL1	Frame Shift Ind	WT
MESO_003_T2	AGBL1	Fusion transcript	WT
MESO_003_T2	AGBL1	In Frame Ind	WT
MESO_003_T2	AGBL1	Large indel	WT
MESO_003_T2	AGBL1	Missense	WT
MESO_003_T2	AGBL1	Missense (REVEL<0.5)	WT
MESO_003_T2	AGBL1	Nonsense	WT
MESO_003_T2	AGBL1	Nonstop	WT
MESO_003_T2	AGBL1	SNV and SV	WT
MESO_003_T2	AGBL1	Splice Site	WT
MESO_003_T2	AGBL1	TRANS	WT
MESO_003_T2	AGBL1	Translation Start Site	WT
MESO_003_T2	ANKS1B	ERG	WT
MESO_003_T2	ANKS1B	Frame Shift Ind	WT
MESO_003_T2	ANKS1B	Fusion transcript	WT
MESO_003_T2	ANKS1B	In Frame Ind	WT
MESO_003_T2	ANKS1B	Large indel	WT
MESO_003_T2	ANKS1B	Missense	WT
MESO_003_T2	ANKS1B	Missense (REVEL<0.5)	WT
MESO_003_T2	ANKS1B	Nonsense	WT
MESO_003_T2	ANKS1B	Nonstop	WT
MESO_003_T2	ANKS1B	SNV and SV	WT
MESO_003_T2	ANKS1B	Splice Site	WT
MESO_003_T2	ANKS1B	TRANS	WT
MESO_003_T2	ANKS1B	Translation Start Site	WT
MESO_003_T2	ANTXR2	ERG	WT
MESO_003_T2	ANTXR2	Frame Shift Ind	WT
MESO_003_T2	ANTXR2	Fusion transcript	WT
MESO_003_T2	ANTXR2	In Frame Ind	WT
MESO_003_T2	ANTXR2	Large indel	WT
MESO_003_T2	ANTXR2	Missense	WT
MESO_003_T2	ANTXR2	Missense (REVEL<0.5)	WT
MESO_003_T2	ANTXR2	Nonsense	WT
MESO_003_T2	ANTXR2	Nonstop	WT
MESO_003_T2	ANTXR2	SNV and SV	WT
MESO_003_T2	ANTXR2	Splice Site	WT
MESO_003_T2	ANTXR2	TRANS	WT
MESO_003_T2	ANTXR2	Translation Start Site	WT
MESO_003_T2	BAP1	ERG	WT
MESO_003_T2	BAP1	Frame Shift Ind	WT
MESO_003_T2	BAP1	Fusion transcript	WT
MESO_003_T2	BAP1	In Frame Ind	WT
MESO_003_T2	BAP1	Large indel	WT
MESO_003_T2	BAP1	Missense	WT
MESO_003_T2	BAP1	Missense (REVEL<0.5)	WT
MESO_003_T2	BAP1	Nonsense	WT
MESO_003_T2	BAP1	Nonstop	WT
MESO_003_T2	BAP1	SNV and SV	WT
MESO_003_T2	BAP1	Splice Site	WT
MESO_003_T2	BAP1	TRANS	WT
MESO_003_T2	BAP1	Translation Start Site	WT
MESO_003_T2	CDKN2A	ERG	WT
MESO_003_T2	CDKN2A	Frame Shift Ind	WT
MESO_003_T2	CDKN2A	Fusion transcript	WT
MESO_003_T2	CDKN2A	In Frame Ind	WT
MESO_003_T2	CDKN2A	Large indel	WT
MESO_003_T2	CDKN2A	Missense	WT
MESO_003_T2	CDKN2A	Missense (REVEL<0.5)	WT
MESO_003_T2	CDKN2A	Nonsense	WT
MESO_003_T2	CDKN2A	Nonstop	WT
MESO_003_T2	CDKN2A	SNV and SV	WT
MESO_003_T2	CDKN2A	Splice Site	WT
MESO_003_T2	CDKN2A	TRANS	WT
MESO_003_T2	CDKN2A	Translation Start Site	WT
MESO_003_T2	CNTNAP2	ERG	WT
MESO_003_T2	CNTNAP2	Frame Shift Ind	WT
MESO_003_T2	CNTNAP2	Fusion transcript	WT
MESO_003_T2	CNTNAP2	In Frame Ind	WT
MESO_003_T2	CNTNAP2	Large indel	WT
MESO_003_T2	CNTNAP2	Missense	WT
MESO_003_T2	CNTNAP2	Missense (REVEL<0.5)	WT
MESO_003_T2	CNTNAP2	Nonsense	WT
MESO_003_T2	CNTNAP2	Nonstop	WT
MESO_003_T2	CNTNAP2	SNV and SV	WT
MESO_003_T2	CNTNAP2	Splice Site	WT
MESO_003_T2	CNTNAP2	TRANS	WT
MESO_003_T2	CNTNAP2	Translation Start Site	WT
MESO_003_T2	CSMD1	ERG	WT
MESO_003_T2	CSMD1	Frame Shift Ind	WT
MESO_003_T2	CSMD1	Fusion transcript	WT
MESO_003_T2	CSMD1	In Frame Ind	WT
MESO_003_T2	CSMD1	Large indel	WT
MESO_003_T2	CSMD1	Missense	WT
MESO_003_T2	CSMD1	Missense (REVEL<0.5)	WT
MESO_003_T2	CSMD1	Nonsense	WT
MESO_003_T2	CSMD1	Nonstop	WT
MESO_003_T2	CSMD1	SNV and SV	WT
MESO_003_T2	CSMD1	Splice Site	WT
MESO_003_T2	CSMD1	TRANS	WT
MESO_003_T2	CSMD1	Translation Start Site	WT
MESO_003_T2	CTNNA3	ERG	WT
MESO_003_T2	CTNNA3	Frame Shift Ind	WT
MESO_003_T2	CTNNA3	Fusion transcript	WT
MESO_003_T2	CTNNA3	In Frame Ind	WT
MESO_003_T2	CTNNA3	Large indel	WT
MESO_003_T2	CTNNA3	Missense	WT
MESO_003_T2	CTNNA3	Missense (REVEL<0.5)	WT
MESO_003_T2	CTNNA3	Nonsense	WT
MESO_003_T2	CTNNA3	Nonstop	WT
MESO_003_T2	CTNNA3	SNV and SV	WT
MESO_003_T2	CTNNA3	Splice Site	WT
MESO_003_T2	CTNNA3	TRANS	WT
MESO_003_T2	CTNNA3	Translation Start Site	WT
MESO_003_T2	DDX3X	ERG	WT
MESO_003_T2	DDX3X	Frame Shift Ind	WT
MESO_003_T2	DDX3X	Fusion transcript	WT
MESO_003_T2	DDX3X	In Frame Ind	WT
MESO_003_T2	DDX3X	Large indel	WT
MESO_003_T2	DDX3X	Missense	WT
MESO_003_T2	DDX3X	Missense (REVEL<0.5)	WT
MESO_003_T2	DDX3X	Nonsense	WT
MESO_003_T2	DDX3X	Nonstop	WT
MESO_003_T2	DDX3X	SNV and SV	WT
MESO_003_T2	DDX3X	Splice Site	WT
MESO_003_T2	DDX3X	TRANS	WT
MESO_003_T2	DDX3X	Translation Start Site	WT
MESO_003_T2	DLG2	ERG	WT
MESO_003_T2	DLG2	Frame Shift Ind	WT
MESO_003_T2	DLG2	Fusion transcript	WT
MESO_003_T2	DLG2	In Frame Ind	WT
MESO_003_T2	DLG2	Large indel	WT
MESO_003_T2	DLG2	Missense	WT
MESO_003_T2	DLG2	Missense (REVEL<0.5)	WT
MESO_003_T2	DLG2	Nonsense	WT
MESO_003_T2	DLG2	Nonstop	WT
MESO_003_T2	DLG2	SNV and SV	WT
MESO_003_T2	DLG2	Splice Site	WT
MESO_003_T2	DLG2	TRANS	WT
MESO_003_T2	DLG2	Translation Start Site	WT
MESO_003_T2	DNAH1	ERG	WT
MESO_003_T2	DNAH1	Frame Shift Ind	WT
MESO_003_T2	DNAH1	Fusion transcript	WT
MESO_003_T2	DNAH1	In Frame Ind	WT
MESO_003_T2	DNAH1	Large indel	WT
MESO_003_T2	DNAH1	Missense	WT
MESO_003_T2	DNAH1	Missense (REVEL<0.5)	WT
MESO_003_T2	DNAH1	Nonsense	WT
MESO_003_T2	DNAH1	Nonstop	WT
MESO_003_T2	DNAH1	SNV and SV	WT
MESO_003_T2	DNAH1	Splice Site	WT
MESO_003_T2	DNAH1	TRANS	WT
MESO_003_T2	DNAH1	Translation Start Site	WT
MESO_003_T2	DNMT3B	ERG	WT
MESO_003_T2	DNMT3B	Frame Shift Ind	WT
MESO_003_T2	DNMT3B	Fusion transcript	WT
MESO_003_T2	DNMT3B	In Frame Ind	WT
MESO_003_T2	DNMT3B	Large indel	WT
MESO_003_T2	DNMT3B	Missense	WT
MESO_003_T2	DNMT3B	Missense (REVEL<0.5)	WT
MESO_003_T2	DNMT3B	Nonsense	WT
MESO_003_T2	DNMT3B	Nonstop	WT
MESO_003_T2	DNMT3B	SNV and SV	WT
MESO_003_T2	DNMT3B	Splice Site	WT
MESO_003_T2	DNMT3B	TRANS	WT
MESO_003_T2	DNMT3B	Translation Start Site	WT
MESO_003_T2	ERG	ERG	ERG
MESO_003_T2	EYS	TRANS	TRANS
MESO_003_T2	FAT3	ERG	WT
MESO_003_T2	FAT3	Frame Shift Ind	WT
MESO_003_T2	FAT3	Fusion transcript	WT
MESO_003_T2	FAT3	In Frame Ind	WT
MESO_003_T2	FAT3	Large indel	WT
MESO_003_T2	FAT3	Missense	WT
MESO_003_T2	FAT3	Missense (REVEL<0.5)	WT
MESO_003_T2	FAT3	Nonsense	WT
MESO_003_T2	FAT3	Nonstop	WT
MESO_003_T2	FAT3	SNV and SV	WT
MESO_003_T2	FAT3	Splice Site	WT
MESO_003_T2	FAT3	TRANS	WT
MESO_003_T2	FAT3	Translation Start Site	WT
MESO_003_T2	FBXW7	ERG	WT
MESO_003_T2	FBXW7	Frame Shift Ind	WT
MESO_003_T2	FBXW7	Fusion transcript	WT
MESO_003_T2	FBXW7	In Frame Ind	WT
MESO_003_T2	FBXW7	Large indel	WT
MESO_003_T2	FBXW7	Missense	WT
MESO_003_T2	FBXW7	Missense (REVEL<0.5)	WT
MESO_003_T2	FBXW7	Nonsense	WT
MESO_003_T2	FBXW7	Nonstop	WT
MESO_003_T2	FBXW7	SNV and SV	WT
MESO_003_T2	FBXW7	Splice Site	WT
MESO_003_T2	FBXW7	TRANS	WT
MESO_003_T2	FBXW7	Translation Start Site	WT
MESO_003_T2	FGF12	ERG	WT
MESO_003_T2	FGF12	Frame Shift Ind	WT
MESO_003_T2	FGF12	Fusion transcript	WT
MESO_003_T2	FGF12	In Frame Ind	WT
MESO_003_T2	FGF12	Large indel	WT
MESO_003_T2	FGF12	Missense	WT
MESO_003_T2	FGF12	Missense (REVEL<0.5)	WT
MESO_003_T2	FGF12	Nonsense	WT
MESO_003_T2	FGF12	Nonstop	WT
MESO_003_T2	FGF12	SNV and SV	WT
MESO_003_T2	FGF12	Splice Site	WT
MESO_003_T2	FGF12	TRANS	WT
MESO_003_T2	FGF12	Translation Start Site	WT
MESO_003_T2	GPC5	ERG	WT
MESO_003_T2	GPC5	Frame Shift Ind	WT
MESO_003_T2	GPC5	Fusion transcript	WT
MESO_003_T2	GPC5	In Frame Ind	WT
MESO_003_T2	GPC5	Large indel	WT
MESO_003_T2	GPC5	Missense	WT
MESO_003_T2	GPC5	Missense (REVEL<0.5)	WT
MESO_003_T2	GPC5	Nonsense	WT
MESO_003_T2	GPC5	Nonstop	WT
MESO_003_T2	GPC5	SNV and SV	WT
MESO_003_T2	GPC5	Splice Site	WT
MESO_003_T2	GPC5	TRANS	WT
MESO_003_T2	GPC5	Translation Start Site	WT
MESO_003_T2	GRM8	ERG	WT
MESO_003_T2	GRM8	Frame Shift Ind	WT
MESO_003_T2	GRM8	Fusion transcript	WT
MESO_003_T2	GRM8	In Frame Ind	WT
MESO_003_T2	GRM8	Large indel	WT
MESO_003_T2	GRM8	Missense	WT
MESO_003_T2	GRM8	Missense (REVEL<0.5)	WT
MESO_003_T2	GRM8	Nonsense	WT
MESO_003_T2	GRM8	Nonstop	WT
MESO_003_T2	GRM8	SNV and SV	WT
MESO_003_T2	GRM8	Splice Site	WT
MESO_003_T2	GRM8	TRANS	WT
MESO_003_T2	GRM8	Translation Start Site	WT
MESO_003_T2	KCNH7	ERG	WT
MESO_003_T2	KCNH7	Frame Shift Ind	WT
MESO_003_T2	KCNH7	Fusion transcript	WT
MESO_003_T2	KCNH7	In Frame Ind	WT
MESO_003_T2	KCNH7	Large indel	WT
MESO_003_T2	KCNH7	Missense	WT
MESO_003_T2	KCNH7	Missense (REVEL<0.5)	WT
MESO_003_T2	KCNH7	Nonsense	WT
MESO_003_T2	KCNH7	Nonstop	WT
MESO_003_T2	KCNH7	SNV and SV	WT
MESO_003_T2	KCNH7	Splice Site	WT
MESO_003_T2	KCNH7	TRANS	WT
MESO_003_T2	KCNH7	Translation Start Site	WT
MESO_003_T2	KMT2D	ERG	WT
MESO_003_T2	KMT2D	Frame Shift Ind	WT
MESO_003_T2	KMT2D	Fusion transcript	WT
MESO_003_T2	KMT2D	In Frame Ind	WT
MESO_003_T2	KMT2D	Large indel	WT
MESO_003_T2	KMT2D	Missense	WT
MESO_003_T2	KMT2D	Missense (REVEL<0.5)	WT
MESO_003_T2	KMT2D	Nonsense	WT
MESO_003_T2	KMT2D	Nonstop	WT
MESO_003_T2	KMT2D	SNV and SV	WT
MESO_003_T2	KMT2D	Splice Site	WT
MESO_003_T2	KMT2D	TRANS	WT
MESO_003_T2	KMT2D	Translation Start Site	WT
MESO_003_T2	LATS2	ERG	WT
MESO_003_T2	LATS2	Frame Shift Ind	WT
MESO_003_T2	LATS2	Fusion transcript	WT
MESO_003_T2	LATS2	In Frame Ind	WT
MESO_003_T2	LATS2	Large indel	WT
MESO_003_T2	LATS2	Missense	WT
MESO_003_T2	LATS2	Missense (REVEL<0.5)	WT
MESO_003_T2	LATS2	Nonsense	WT
MESO_003_T2	LATS2	Nonstop	WT
MESO_003_T2	LATS2	SNV and SV	WT
MESO_003_T2	LATS2	Splice Site	WT
MESO_003_T2	LATS2	TRANS	WT
MESO_003_T2	LATS2	Translation Start Site	WT
MESO_003_T2	LINGO2	ERG	WT
MESO_003_T2	LINGO2	Frame Shift Ind	WT
MESO_003_T2	LINGO2	Fusion transcript	WT
MESO_003_T2	LINGO2	In Frame Ind	WT
MESO_003_T2	LINGO2	Large indel	WT
MESO_003_T2	LINGO2	Missense	WT
MESO_003_T2	LINGO2	Missense (REVEL<0.5)	WT
MESO_003_T2	LINGO2	Nonsense	WT
MESO_003_T2	LINGO2	Nonstop	WT
MESO_003_T2	LINGO2	SNV and SV	WT
MESO_003_T2	LINGO2	Splice Site	WT
MESO_003_T2	LINGO2	TRANS	WT
MESO_003_T2	LINGO2	Translation Start Site	WT
MESO_003_T2	LRP1B	ERG	WT
MESO_003_T2	LRP1B	Frame Shift Ind	WT
MESO_003_T2	LRP1B	Fusion transcript	WT
MESO_003_T2	LRP1B	In Frame Ind	WT
MESO_003_T2	LRP1B	Large indel	WT
MESO_003_T2	LRP1B	Missense	WT
MESO_003_T2	LRP1B	Missense (REVEL<0.5)	WT
MESO_003_T2	LRP1B	Nonsense	WT
MESO_003_T2	LRP1B	Nonstop	WT
MESO_003_T2	LRP1B	SNV and SV	WT
MESO_003_T2	LRP1B	Splice Site	WT
MESO_003_T2	LRP1B	TRANS	WT
MESO_003_T2	LRP1B	Translation Start Site	WT
MESO_003_T2	MGA	ERG	WT
MESO_003_T2	MGA	Frame Shift Ind	WT
MESO_003_T2	MGA	Fusion transcript	WT
MESO_003_T2	MGA	In Frame Ind	WT
MESO_003_T2	MGA	Large indel	WT
MESO_003_T2	MGA	Missense	WT
MESO_003_T2	MGA	Missense (REVEL<0.5)	WT
MESO_003_T2	MGA	Nonsense	WT
MESO_003_T2	MGA	Nonstop	WT
MESO_003_T2	MGA	SNV and SV	WT
MESO_003_T2	MGA	Splice Site	WT
MESO_003_T2	MGA	TRANS	WT
MESO_003_T2	MGA	Translation Start Site	WT
MESO_003_T2	MTAP	ERG	WT
MESO_003_T2	MTAP	Frame Shift Ind	WT
MESO_003_T2	MTAP	Fusion transcript	WT
MESO_003_T2	MTAP	In Frame Ind	WT
MESO_003_T2	MTAP	Large indel	WT
MESO_003_T2	MTAP	Missense	WT
MESO_003_T2	MTAP	Missense (REVEL<0.5)	WT
MESO_003_T2	MTAP	Nonsense	WT
MESO_003_T2	MTAP	Nonstop	WT
MESO_003_T2	MTAP	SNV and SV	WT
MESO_003_T2	MTAP	Splice Site	WT
MESO_003_T2	MTAP	TRANS	WT
MESO_003_T2	MTAP	Translation Start Site	WT
MESO_003_T2	MYH9	ERG	WT
MESO_003_T2	MYH9	Frame Shift Ind	WT
MESO_003_T2	MYH9	Fusion transcript	WT
MESO_003_T2	MYH9	In Frame Ind	WT
MESO_003_T2	MYH9	Large indel	WT
MESO_003_T2	MYH9	Missense	WT
MESO_003_T2	MYH9	Missense (REVEL<0.5)	WT
MESO_003_T2	MYH9	Nonsense	WT
MESO_003_T2	MYH9	Nonstop	WT
MESO_003_T2	MYH9	SNV and SV	WT
MESO_003_T2	MYH9	Splice Site	WT
MESO_003_T2	MYH9	TRANS	WT
MESO_003_T2	MYH9	Translation Start Site	WT
MESO_003_T2	MYO5A	ERG	WT
MESO_003_T2	MYO5A	Frame Shift Ind	WT
MESO_003_T2	MYO5A	Fusion transcript	WT
MESO_003_T2	MYO5A	In Frame Ind	WT
MESO_003_T2	MYO5A	Large indel	WT
MESO_003_T2	MYO5A	Missense	WT
MESO_003_T2	MYO5A	Missense (REVEL<0.5)	WT
MESO_003_T2	MYO5A	Nonsense	WT
MESO_003_T2	MYO5A	Nonstop	WT
MESO_003_T2	MYO5A	SNV and SV	WT
MESO_003_T2	MYO5A	Splice Site	WT
MESO_003_T2	MYO5A	TRANS	WT
MESO_003_T2	MYO5A	Translation Start Site	WT
MESO_003_T2	NCOR1	ERG	WT
MESO_003_T2	NCOR1	Frame Shift Ind	WT
MESO_003_T2	NCOR1	Fusion transcript	WT
MESO_003_T2	NCOR1	In Frame Ind	WT
MESO_003_T2	NCOR1	Large indel	WT
MESO_003_T2	NCOR1	Missense	WT
MESO_003_T2	NCOR1	Missense (REVEL<0.5)	WT
MESO_003_T2	NCOR1	Nonsense	WT
MESO_003_T2	NCOR1	Nonstop	WT
MESO_003_T2	NCOR1	SNV and SV	WT
MESO_003_T2	NCOR1	Splice Site	WT
MESO_003_T2	NCOR1	TRANS	WT
MESO_003_T2	NCOR1	Translation Start Site	WT
MESO_003_T2	NCOR2	Missense (REVEL<0.5)	Missense (REVEL<0.5)
MESO_003_T2	NF1	ERG	WT
MESO_003_T2	NF1	Frame Shift Ind	WT
MESO_003_T2	NF1	Fusion transcript	WT
MESO_003_T2	NF1	In Frame Ind	WT
MESO_003_T2	NF1	Large indel	WT
MESO_003_T2	NF1	Missense	WT
MESO_003_T2	NF1	Missense (REVEL<0.5)	WT
MESO_003_T2	NF1	Nonsense	WT
MESO_003_T2	NF1	Nonstop	WT
MESO_003_T2	NF1	SNV and SV	WT
MESO_003_T2	NF1	Splice Site	WT
MESO_003_T2	NF1	TRANS	WT
MESO_003_T2	NF1	Translation Start Site	WT
MESO_003_T2	NF2	ERG	WT
MESO_003_T2	NF2	Frame Shift Ind	WT
MESO_003_T2	NF2	Fusion transcript	WT
MESO_003_T2	NF2	In Frame Ind	WT
MESO_003_T2	NF2	Large indel	WT
MESO_003_T2	NF2	Missense	WT
MESO_003_T2	NF2	Missense (REVEL<0.5)	WT
MESO_003_T2	NF2	Nonsense	WT
MESO_003_T2	NF2	Nonstop	WT
MESO_003_T2	NF2	SNV and SV	WT
MESO_003_T2	NF2	Splice Site	WT
MESO_003_T2	NF2	TRANS	WT
MESO_003_T2	NF2	Translation Start Site	WT
MESO_003_T2	NIN	ERG	WT
MESO_003_T2	NIN	Frame Shift Ind	WT
MESO_003_T2	NIN	Fusion transcript	WT
MESO_003_T2	NIN	In Frame Ind	WT
MESO_003_T2	NIN	Large indel	WT
MESO_003_T2	NIN	Missense	WT
MESO_003_T2	NIN	Missense (REVEL<0.5)	WT
MESO_003_T2	NIN	Nonsense	WT
MESO_003_T2	NIN	Nonstop	WT
MESO_003_T2	NIN	SNV and SV	WT
MESO_003_T2	NIN	Splice Site	WT
MESO_003_T2	NIN	TRANS	WT
MESO_003_T2	NIN	Translation Start Site	WT
MESO_003_T2	NRG1	ERG	WT
MESO_003_T2	NRG1	Frame Shift Ind	WT
MESO_003_T2	NRG1	Fusion transcript	WT
MESO_003_T2	NRG1	In Frame Ind	WT
MESO_003_T2	NRG1	Large indel	WT
MESO_003_T2	NRG1	Missense	WT
MESO_003_T2	NRG1	Missense (REVEL<0.5)	WT
MESO_003_T2	NRG1	Nonsense	WT
MESO_003_T2	NRG1	Nonstop	WT
MESO_003_T2	NRG1	SNV and SV	WT
MESO_003_T2	NRG1	Splice Site	WT
MESO_003_T2	NRG1	TRANS	WT
MESO_003_T2	NRG1	Translation Start Site	WT
MESO_003_T2	PBRM1	ERG	WT
MESO_003_T2	PBRM1	Frame Shift Ind	WT
MESO_003_T2	PBRM1	Fusion transcript	WT
MESO_003_T2	PBRM1	In Frame Ind	WT
MESO_003_T2	PBRM1	Large indel	WT
MESO_003_T2	PBRM1	Missense	WT
MESO_003_T2	PBRM1	Missense (REVEL<0.5)	WT
MESO_003_T2	PBRM1	Nonsense	WT
MESO_003_T2	PBRM1	Nonstop	WT
MESO_003_T2	PBRM1	SNV and SV	WT
MESO_003_T2	PBRM1	Splice Site	WT
MESO_003_T2	PBRM1	TRANS	WT
MESO_003_T2	PBRM1	Translation Start Site	WT
MESO_003_T2	PCDH15	ERG	WT
MESO_003_T2	PCDH15	Frame Shift Ind	WT
MESO_003_T2	PCDH15	Fusion transcript	WT
MESO_003_T2	PCDH15	In Frame Ind	WT
MESO_003_T2	PCDH15	Large indel	WT
MESO_003_T2	PCDH15	Missense	WT
MESO_003_T2	PCDH15	Missense (REVEL<0.5)	WT
MESO_003_T2	PCDH15	Nonsense	WT
MESO_003_T2	PCDH15	Nonstop	WT
MESO_003_T2	PCDH15	SNV and SV	WT
MESO_003_T2	PCDH15	Splice Site	WT
MESO_003_T2	PCDH15	TRANS	WT
MESO_003_T2	PCDH15	Translation Start Site	WT
MESO_003_T2	PLCB1	ERG	WT
MESO_003_T2	PLCB1	Frame Shift Ind	WT
MESO_003_T2	PLCB1	Fusion transcript	WT
MESO_003_T2	PLCB1	In Frame Ind	WT
MESO_003_T2	PLCB1	Large indel	WT
MESO_003_T2	PLCB1	Missense	WT
MESO_003_T2	PLCB1	Missense (REVEL<0.5)	WT
MESO_003_T2	PLCB1	Nonsense	WT
MESO_003_T2	PLCB1	Nonstop	WT
MESO_003_T2	PLCB1	SNV and SV	WT
MESO_003_T2	PLCB1	Splice Site	WT
MESO_003_T2	PLCB1	TRANS	WT
MESO_003_T2	PLCB1	Translation Start Site	WT
MESO_003_T2	PTCH1	ERG	WT
MESO_003_T2	PTCH1	Frame Shift Ind	WT
MESO_003_T2	PTCH1	Fusion transcript	WT
MESO_003_T2	PTCH1	In Frame Ind	WT
MESO_003_T2	PTCH1	Large indel	WT
MESO_003_T2	PTCH1	Missense	WT
MESO_003_T2	PTCH1	Missense (REVEL<0.5)	WT
MESO_003_T2	PTCH1	Nonsense	WT
MESO_003_T2	PTCH1	Nonstop	WT
MESO_003_T2	PTCH1	SNV and SV	WT
MESO_003_T2	PTCH1	Splice Site	WT
MESO_003_T2	PTCH1	TRANS	WT
MESO_003_T2	PTCH1	Translation Start Site	WT
MESO_003_T2	PTK2	ERG	WT
MESO_003_T2	PTK2	Frame Shift Ind	WT
MESO_003_T2	PTK2	Fusion transcript	WT
MESO_003_T2	PTK2	In Frame Ind	WT
MESO_003_T2	PTK2	Large indel	WT
MESO_003_T2	PTK2	Missense	WT
MESO_003_T2	PTK2	Missense (REVEL<0.5)	WT
MESO_003_T2	PTK2	Nonsense	WT
MESO_003_T2	PTK2	Nonstop	WT
MESO_003_T2	PTK2	SNV and SV	WT
MESO_003_T2	PTK2	Splice Site	WT
MESO_003_T2	PTK2	TRANS	WT
MESO_003_T2	PTK2	Translation Start Site	WT
MESO_003_T2	PTPRD	ERG	WT
MESO_003_T2	PTPRD	Frame Shift Ind	WT
MESO_003_T2	PTPRD	Fusion transcript	WT
MESO_003_T2	PTPRD	In Frame Ind	WT
MESO_003_T2	PTPRD	Large indel	WT
MESO_003_T2	PTPRD	Missense	WT
MESO_003_T2	PTPRD	Missense (REVEL<0.5)	WT
MESO_003_T2	PTPRD	Nonsense	WT
MESO_003_T2	PTPRD	Nonstop	WT
MESO_003_T2	PTPRD	SNV and SV	WT
MESO_003_T2	PTPRD	Splice Site	WT
MESO_003_T2	PTPRD	TRANS	WT
MESO_003_T2	PTPRD	Translation Start Site	WT
MESO_003_T2	RBFOX1	Large indel	Large indel
MESO_003_T2	RHOA	ERG	WT
MESO_003_T2	RHOA	Frame Shift Ind	WT
MESO_003_T2	RHOA	Fusion transcript	WT
MESO_003_T2	RHOA	In Frame Ind	WT
MESO_003_T2	RHOA	Large indel	WT
MESO_003_T2	RHOA	Missense	WT
MESO_003_T2	RHOA	Missense (REVEL<0.5)	WT
MESO_003_T2	RHOA	Nonsense	WT
MESO_003_T2	RHOA	Nonstop	WT
MESO_003_T2	RHOA	SNV and SV	WT
MESO_003_T2	RHOA	Splice Site	WT
MESO_003_T2	RHOA	TRANS	WT
MESO_003_T2	RHOA	Translation Start Site	WT
MESO_003_T2	ROBO2	ERG	WT
MESO_003_T2	ROBO2	Frame Shift Ind	WT
MESO_003_T2	ROBO2	Fusion transcript	WT
MESO_003_T2	ROBO2	In Frame Ind	WT
MESO_003_T2	ROBO2	Large indel	WT
MESO_003_T2	ROBO2	Missense	WT
MESO_003_T2	ROBO2	Missense (REVEL<0.5)	WT
MESO_003_T2	ROBO2	Nonsense	WT
MESO_003_T2	ROBO2	Nonstop	WT
MESO_003_T2	ROBO2	SNV and SV	WT
MESO_003_T2	ROBO2	Splice Site	WT
MESO_003_T2	ROBO2	TRANS	WT
MESO_003_T2	ROBO2	Translation Start Site	WT
MESO_003_T2	SETD2	ERG	WT
MESO_003_T2	SETD2	Frame Shift Ind	WT
MESO_003_T2	SETD2	Fusion transcript	WT
MESO_003_T2	SETD2	In Frame Ind	WT
MESO_003_T2	SETD2	Large indel	WT
MESO_003_T2	SETD2	Missense	WT
MESO_003_T2	SETD2	Missense (REVEL<0.5)	WT
MESO_003_T2	SETD2	Nonsense	WT
MESO_003_T2	SETD2	Nonstop	WT
MESO_003_T2	SETD2	SNV and SV	WT
MESO_003_T2	SETD2	Splice Site	WT
MESO_003_T2	SETD2	TRANS	WT
MESO_003_T2	SETD2	Translation Start Site	WT
MESO_003_T2	SETDB1	ERG	WT
MESO_003_T2	SETDB1	Frame Shift Ind	WT
MESO_003_T2	SETDB1	Fusion transcript	WT
[truncated: 76,868 more rows]

## Sheet: proportions_data
x	col	n
TRAF7	Missense (REVEL<0.5)	0.00869565
TRAF7	Missense	NA
TRAF7	Large indel	NA
TRAF7	TRANS	NA
TRAF7	Frame Shift Ind	NA
TRAF7	Splice Site	NA
TRAF7	Nonsense	NA
TRAF7	SNV and SV	NA
TRAF7	Translation Start Site	NA
TRAF7	Nonstop	NA
TRAF7	In Frame Ind	NA
TRAF7	Fusion transcript	NA
TRAF7	ERG	NA
TRAF7	WT	0
RHOA	Missense (REVEL<0.5)	NA
RHOA	Missense	0.00869565
RHOA	Large indel	NA
RHOA	TRANS	NA
RHOA	Frame Shift Ind	NA
RHOA	Splice Site	NA
RHOA	Nonsense	NA
RHOA	SNV and SV	NA
RHOA	Translation Start Site	NA
RHOA	Nonstop	NA
RHOA	In Frame Ind	NA
RHOA	Fusion transcript	NA
RHOA	ERG	NA
RHOA	WT	0
PTCH1	Missense (REVEL<0.5)	NA
PTCH1	Missense	NA
PTCH1	Large indel	0.00869565
PTCH1	TRANS	0.00869565
PTCH1	Frame Shift Ind	NA
PTCH1	Splice Site	NA
PTCH1	Nonsense	NA
PTCH1	SNV and SV	NA
PTCH1	Translation Start Site	NA
PTCH1	Nonstop	NA
PTCH1	In Frame Ind	NA
PTCH1	Fusion transcript	NA
PTCH1	ERG	NA
PTCH1	WT	0
NIN	Missense (REVEL<0.5)	0.00869565
NIN	Missense	NA
NIN	Large indel	0.00869565
NIN	TRANS	NA
NIN	Frame Shift Ind	NA
NIN	Splice Site	NA
NIN	Nonsense	NA
NIN	SNV and SV	NA
NIN	Translation Start Site	NA
NIN	Nonstop	NA
NIN	In Frame Ind	NA
NIN	Fusion transcript	NA
NIN	ERG	NA
NIN	WT	0
MYH9	Missense (REVEL<0.5)	NA
MYH9	Missense	0.00869565
MYH9	Large indel	NA
MYH9	TRANS	NA
MYH9	Frame Shift Ind	0.00869565
MYH9	Splice Site	NA
MYH9	Nonsense	NA
MYH9	SNV and SV	NA
MYH9	Translation Start Site	NA
MYH9	Nonstop	NA
MYH9	In Frame Ind	NA
MYH9	Fusion transcript	NA
MYH9	ERG	NA
MYH9	WT	0
SETDB1	Missense (REVEL<0.5)	0.0173913
SETDB1	Missense	NA
SETDB1	Large indel	NA
SETDB1	TRANS	NA
SETDB1	Frame Shift Ind	NA
SETDB1	Splice Site	0.00869565
SETDB1	Nonsense	NA
SETDB1	SNV and SV	NA
SETDB1	Translation Start Site	NA
SETDB1	Nonstop	NA
SETDB1	In Frame Ind	NA
SETDB1	Fusion transcript	NA
SETDB1	ERG	NA
SETDB1	WT	0
NCOR1	Missense (REVEL<0.5)	0.00869565
NCOR1	Missense	0.00869565
NCOR1	Large indel	NA
NCOR1	TRANS	0.00869565
NCOR1	Frame Shift Ind	NA
NCOR1	Splice Site	NA
NCOR1	Nonsense	NA
NCOR1	SNV and SV	NA
NCOR1	Translation Start Site	NA
NCOR1	Nonstop	NA
NCOR1	In Frame Ind	NA
NCOR1	Fusion transcript	NA
NCOR1	ERG	NA
NCOR1	WT	0
MYO5A	Missense (REVEL<0.5)	0.0173913
MYO5A	Missense	NA
MYO5A	Large indel	NA
MYO5A	TRANS	NA
MYO5A	Frame Shift Ind	NA
MYO5A	Splice Site	NA
MYO5A	Nonsense	0.00869565
MYO5A	SNV and SV	NA
MYO5A	Translation Start Site	NA
MYO5A	Nonstop	NA
MYO5A	In Frame Ind	NA
MYO5A	Fusion transcript	NA
MYO5A	ERG	NA
MYO5A	WT	0
NF1	Missense (REVEL<0.5)	NA
NF1	Missense	0.00869565
NF1	Large indel	NA
NF1	TRANS	0.0173913
NF1	Frame Shift Ind	NA
NF1	Splice Site	NA
NF1	Nonsense	0.00869565
NF1	SNV and SV	NA
NF1	Translation Start Site	NA
NF1	Nonstop	NA
NF1	In Frame Ind	NA
NF1	Fusion transcript	NA
NF1	ERG	NA
NF1	WT	0
LATS2	Missense (REVEL<0.5)	0.00869565
LATS2	Missense	NA
LATS2	Large indel	0.0173913
LATS2	TRANS	NA
LATS2	Frame Shift Ind	NA
LATS2	Splice Site	NA
LATS2	Nonsense	0.00869565
LATS2	SNV and SV	NA
LATS2	Translation Start Site	NA
LATS2	Nonstop	NA
LATS2	In Frame Ind	NA
LATS2	Fusion transcript	NA
LATS2	ERG	NA
LATS2	WT	0
DNMT3B	Missense (REVEL<0.5)	NA
DNMT3B	Missense	0.0173913
DNMT3B	Large indel	NA
DNMT3B	TRANS	0.00869565
DNMT3B	Frame Shift Ind	NA
DNMT3B	Splice Site	NA
DNMT3B	Nonsense	0.00869565
DNMT3B	SNV and SV	NA
DNMT3B	Translation Start Site	NA
DNMT3B	Nonstop	NA
DNMT3B	In Frame Ind	NA
DNMT3B	Fusion transcript	NA
DNMT3B	ERG	NA
DNMT3B	WT	0
MGA	Missense (REVEL<0.5)	NA
MGA	Missense	NA
MGA	Large indel	0.00869565
MGA	TRANS	0.00869565
MGA	Frame Shift Ind	0.0173913
MGA	Splice Site	NA
MGA	Nonsense	0.00869565
MGA	SNV and SV	NA
MGA	Translation Start Site	NA
MGA	Nonstop	NA
MGA	In Frame Ind	NA
MGA	Fusion transcript	NA
MGA	ERG	NA
MGA	WT	0
FBXW7	Missense (REVEL<0.5)	NA
FBXW7	Missense	0.00869565
FBXW7	Large indel	0.0173913
FBXW7	TRANS	NA
FBXW7	Frame Shift Ind	NA
FBXW7	Splice Site	NA
FBXW7	Nonsense	0.00869565
FBXW7	SNV and SV	0.00869565
FBXW7	Translation Start Site	NA
FBXW7	Nonstop	NA
FBXW7	In Frame Ind	NA
FBXW7	Fusion transcript	NA
FBXW7	ERG	NA
FBXW7	WT	0
SGCZ	Missense (REVEL<0.5)	NA
SGCZ	Missense	NA
SGCZ	Large indel	0.00869565
SGCZ	TRANS	0.0434783
SGCZ	Frame Shift Ind	NA
SGCZ	Splice Site	NA
SGCZ	Nonsense	NA
SGCZ	SNV and SV	NA
SGCZ	Translation Start Site	NA
SGCZ	Nonstop	NA
SGCZ	In Frame Ind	NA
SGCZ	Fusion transcript	NA
SGCZ	ERG	NA
SGCZ	WT	0
FAT3	Missense (REVEL<0.5)	0.026087
FAT3	Missense	0.00869565
FAT3	Large indel	NA
FAT3	TRANS	0.0173913
FAT3	Frame Shift Ind	NA
FAT3	Splice Site	NA
FAT3	Nonsense	NA
FAT3	SNV and SV	NA
FAT3	Translation Start Site	NA
FAT3	Nonstop	NA
FAT3	In Frame Ind	NA
FAT3	Fusion transcript	NA
FAT3	ERG	NA
FAT3	WT	0
DDX3X	Missense (REVEL<0.5)	0.026087
DDX3X	Missense	NA
DDX3X	Large indel	NA
DDX3X	TRANS	NA
DDX3X	Frame Shift Ind	0.00869565
DDX3X	Splice Site	0.00869565
DDX3X	Nonsense	0.00869565
DDX3X	SNV and SV	NA
DDX3X	Translation Start Site	NA
DDX3X	Nonstop	NA
DDX3X	In Frame Ind	NA
DDX3X	Fusion transcript	NA
DDX3X	ERG	NA
DDX3X	WT	0
AGBL1	Missense (REVEL<0.5)	NA
AGBL1	Missense	NA
AGBL1	Large indel	0.00869565
AGBL1	TRANS	0.0434783
AGBL1	Frame Shift Ind	NA
AGBL1	Splice Site	NA
AGBL1	Nonsense	NA
AGBL1	SNV and SV	NA
AGBL1	Translation Start Site	NA
AGBL1	Nonstop	NA
AGBL1	In Frame Ind	NA
AGBL1	Fusion transcript	NA
AGBL1	ERG	NA
AGBL1	WT	0
ADGRL4	Missense (REVEL<0.5)	NA
ADGRL4	Missense	NA
ADGRL4	Large indel	0.00869565
ADGRL4	TRANS	0.0434783
ADGRL4	Frame Shift Ind	NA
ADGRL4	Splice Site	NA
ADGRL4	Nonsense	NA
ADGRL4	SNV and SV	NA
ADGRL4	Translation Start Site	NA
ADGRL4	Nonstop	NA
ADGRL4	In Frame Ind	NA
ADGRL4	Fusion transcript	NA
ADGRL4	ERG	NA
ADGRL4	WT	0
ABCB5	Missense (REVEL<0.5)	NA
ABCB5	Missense	NA
ABCB5	Large indel	NA
ABCB5	TRANS	0.0434783
ABCB5	Frame Shift Ind	NA
ABCB5	Splice Site	NA
ABCB5	Nonsense	NA
ABCB5	SNV and SV	0.00869565
ABCB5	Translation Start Site	NA
ABCB5	Nonstop	NA
ABCB5	In Frame Ind	NA
ABCB5	Fusion transcript	NA
ABCB5	ERG	NA
ABCB5	WT	0
SLC24A2	Missense (REVEL<0.5)	NA
SLC24A2	Missense	NA
SLC24A2	Large indel	NA
SLC24A2	TRANS	0.0521739
SLC24A2	Frame Shift Ind	NA
SLC24A2	Splice Site	NA
SLC24A2	Nonsense	0.00869565
SLC24A2	SNV and SV	NA
SLC24A2	Translation Start Site	NA
SLC24A2	Nonstop	NA
SLC24A2	In Frame Ind	NA
SLC24A2	Fusion transcript	NA
SLC24A2	ERG	NA
SLC24A2	WT	0
EYS	Missense (REVEL<0.5)	NA
EYS	Missense	NA
EYS	Large indel	NA
EYS	TRANS	0.0521739
EYS	Frame Shift Ind	NA
EYS	Splice Site	NA
EYS	Nonsense	0.00869565
EYS	SNV and SV	NA
EYS	Translation Start Site	NA
EYS	Nonstop	NA
EYS	In Frame Ind	NA
EYS	Fusion transcript	NA
EYS	ERG	NA
EYS	WT	0
CDKN2A	Missense (REVEL<0.5)	NA
CDKN2A	Missense	NA
CDKN2A	Large indel	0.00869565
CDKN2A	TRANS	0.0434783
CDKN2A	Frame Shift Ind	NA
CDKN2A	Splice Site	NA
CDKN2A	Nonsense	0.00869565
CDKN2A	SNV and SV	NA
CDKN2A	Translation Start Site	NA
CDKN2A	Nonstop	NA
CDKN2A	In Frame Ind	NA
CDKN2A	Fusion transcript	NA
CDKN2A	ERG	NA
CDKN2A	WT	0
WWOX	Missense (REVEL<0.5)	NA
WWOX	Missense	NA
WWOX	Large indel	0.00869565
WWOX	TRANS	0.0521739
WWOX	Frame Shift Ind	NA
WWOX	Splice Site	NA
WWOX	Nonsense	NA
WWOX	SNV and SV	NA
WWOX	Translation Start Site	0.00869565
WWOX	Nonstop	NA
WWOX	In Frame Ind	NA
WWOX	Fusion transcript	NA
WWOX	ERG	NA
WWOX	WT	0
LRP1B	Missense (REVEL<0.5)	0.0173913
LRP1B	Missense	0.0173913
LRP1B	Large indel	0.00869565
LRP1B	TRANS	0.0173913
LRP1B	Frame Shift Ind	NA
LRP1B	Splice Site	NA
LRP1B	Nonsense	0.00869565
LRP1B	SNV and SV	NA
LRP1B	Translation Start Site	NA
LRP1B	Nonstop	NA
LRP1B	In Frame Ind	NA
LRP1B	Fusion transcript	NA
LRP1B	ERG	NA
LRP1B	WT	0
KMT2D	Missense (REVEL<0.5)	0.0173913
KMT2D	Missense	0.0173913
KMT2D	Large indel	NA
KMT2D	TRANS	NA
KMT2D	Frame Shift Ind	0.0173913
KMT2D	Splice Site	0.00869565
KMT2D	Nonsense	0.00869565
KMT2D	SNV and SV	NA
KMT2D	Translation Start Site	NA
KMT2D	Nonstop	NA
KMT2D	In Frame Ind	NA
KMT2D	Fusion transcript	NA
KMT2D	ERG	NA
KMT2D	WT	0
CTNNA3	Missense (REVEL<0.5)	NA
CTNNA3	Missense	NA
CTNNA3	Large indel	0.00869565
CTNNA3	TRANS	0.0608696
CTNNA3	Frame Shift Ind	NA
CTNNA3	Splice Site	NA
CTNNA3	Nonsense	NA
CTNNA3	SNV and SV	NA
CTNNA3	Translation Start Site	NA
CTNNA3	Nonstop	NA
CTNNA3	In Frame Ind	NA
CTNNA3	Fusion transcript	NA
CTNNA3	ERG	NA
CTNNA3	WT	0
ANTXR2	Missense (REVEL<0.5)	NA
ANTXR2	Missense	NA
ANTXR2	Large indel	NA
ANTXR2	TRANS	0.0608696
ANTXR2	Frame Shift Ind	0.00869565
ANTXR2	Splice Site	NA
ANTXR2	Nonsense	NA
ANTXR2	SNV and SV	NA
ANTXR2	Translation Start Site	NA
ANTXR2	Nonstop	NA
ANTXR2	In Frame Ind	NA
ANTXR2	Fusion transcript	NA
ANTXR2	ERG	NA
ANTXR2	WT	0
PTPRD	Missense (REVEL<0.5)	0.00869565
PTPRD	Missense	0.0173913
PTPRD	Large indel	NA
PTPRD	TRANS	0.0521739
PTPRD	Frame Shift Ind	NA
PTPRD	Splice Site	NA
PTPRD	Nonsense	NA
PTPRD	SNV and SV	NA
PTPRD	Translation Start Site	NA
PTPRD	Nonstop	NA
PTPRD	In Frame Ind	NA
PTPRD	Fusion transcript	NA
PTPRD	ERG	NA
PTPRD	WT	0
PBRM1	Missense (REVEL<0.5)	NA
PBRM1	Missense	NA
PBRM1	Large indel	0.00869565
PBRM1	TRANS	0.0521739
PBRM1	Frame Shift Ind	NA
PBRM1	Splice Site	NA
PBRM1	Nonsense	0.0173913
PBRM1	SNV and SV	NA
PBRM1	Translation Start Site	NA
PBRM1	Nonstop	NA
PBRM1	In Frame Ind	NA
PBRM1	Fusion transcript	NA
PBRM1	ERG	NA
PBRM1	WT	0
DLG2	Missense (REVEL<0.5)	NA
DLG2	Missense	NA
DLG2	Large indel	NA
DLG2	TRANS	0.0695652
DLG2	Frame Shift Ind	0.00869565
DLG2	Splice Site	NA
DLG2	Nonsense	NA
DLG2	SNV and SV	NA
DLG2	Translation Start Site	NA
DLG2	Nonstop	NA
DLG2	In Frame Ind	NA
DLG2	Fusion transcript	NA
DLG2	ERG	NA
DLG2	WT	0
ROBO2	Missense (REVEL<0.5)	0.026087
ROBO2	Missense	0.00869565
ROBO2	Large indel	NA
ROBO2	TRANS	0.0521739
ROBO2	Frame Shift Ind	NA
ROBO2	Splice Site	NA
ROBO2	Nonsense	NA
ROBO2	SNV and SV	NA
ROBO2	Translation Start Site	NA
ROBO2	Nonstop	NA
ROBO2	In Frame Ind	NA
ROBO2	Fusion transcript	NA
ROBO2	ERG	NA
ROBO2	WT	0
CNTNAP2	Missense (REVEL<0.5)	0.00869565
CNTNAP2	Missense	NA
CNTNAP2	Large indel	0.0173913
CNTNAP2	TRANS	0.0608696
CNTNAP2	Frame Shift Ind	NA
CNTNAP2	Splice Site	NA
CNTNAP2	Nonsense	NA
CNTNAP2	SNV and SV	NA
CNTNAP2	Translation Start Site	NA
CNTNAP2	Nonstop	NA
CNTNAP2	In Frame Ind	NA
CNTNAP2	Fusion transcript	NA
CNTNAP2	ERG	NA
CNTNAP2	WT	0
TP53	Missense (REVEL<0.5)	NA
TP53	Missense	0.0521739
TP53	Large indel	0.00869565
TP53	TRANS	0.00869565
TP53	Frame Shift Ind	0.00869565
TP53	Splice Site	0.00869565
TP53	Nonsense	NA
TP53	SNV and SV	NA
TP53	Translation Start Site	NA
TP53	Nonstop	0.00869565
TP53	In Frame Ind	NA
TP53	Fusion transcript	NA
TP53	ERG	NA
TP53	WT	0
PCDH15	Missense (REVEL<0.5)	NA
PCDH15	Missense	NA
PCDH15	Large indel	0.00869565
PCDH15	TRANS	0.0869565
PCDH15	Frame Shift Ind	NA
PCDH15	Splice Site	NA
PCDH15	Nonsense	NA
PCDH15	SNV and SV	NA
PCDH15	Translation Start Site	NA
PCDH15	Nonstop	NA
PCDH15	In Frame Ind	NA
PCDH15	Fusion transcript	NA
PCDH15	ERG	NA
PCDH15	WT	0
TTC28	Missense (REVEL<0.5)	0.00869565
TTC28	Missense	NA
TTC28	Large indel	NA
TTC28	TRANS	0.0869565
TTC28	Frame Shift Ind	NA
TTC28	Splice Site	NA
TTC28	Nonsense	0.00869565
TTC28	SNV and SV	NA
TTC28	Translation Start Site	NA
TTC28	Nonstop	NA
TTC28	In Frame Ind	NA
TTC28	Fusion transcript	NA
TTC28	ERG	NA
TTC28	WT	0
SETD2	Missense (REVEL<0.5)	NA
SETD2	Missense	0.026087
SETD2	Large indel	0.00869565
SETD2	TRANS	0.0347826
SETD2	Frame Shift Ind	0.0173913
SETD2	Splice Site	NA
SETD2	Nonsense	0.0173913
SETD2	SNV and SV	NA
SETD2	Translation Start Site	NA
SETD2	Nonstop	NA
SETD2	In Frame Ind	NA
SETD2	Fusion transcript	NA
SETD2	ERG	NA
SETD2	WT	0
MTAP	Missense (REVEL<0.5)	NA
MTAP	Missense	NA
MTAP	Large indel	0.00869565
MTAP	TRANS	0.0869565
MTAP	Frame Shift Ind	NA
MTAP	Splice Site	NA
MTAP	Nonsense	NA
MTAP	SNV and SV	NA
MTAP	Translation Start Site	NA
MTAP	Nonstop	NA
MTAP	In Frame Ind	NA
MTAP	Fusion transcript	0.0173913
MTAP	ERG	NA
MTAP	WT	0
NF2	Missense (REVEL<0.5)	NA
NF2	Missense	0.00869565
NF2	Large indel	0.0608696
NF2	TRANS	0.113043
NF2	Frame Shift Ind	0.0434783
NF2	Splice Site	NA
NF2	Nonsense	0.0173913
NF2	SNV and SV	NA
NF2	Translation Start Site	NA
NF2	Nonstop	NA
NF2	In Frame Ind	0.00869565
NF2	Fusion transcript	0.0173913
NF2	ERG	NA
NF2	WT	0
BAP1	Missense (REVEL<0.5)	NA
BAP1	Missense	0.026087
BAP1	Large indel	NA
BAP1	TRANS	0.113043
BAP1	Frame Shift Ind	0.0956522
BAP1	Splice Site	0.0173913
BAP1	Nonsense	0.0173913
BAP1	SNV and SV	0.00869565
BAP1	Translation Start Site	NA
BAP1	Nonstop	NA
BAP1	In Frame Ind	0.00869565
BAP1	Fusion transcript	0.0173913
BAP1	ERG	NA
BAP1	WT	0
UNC79	Missense (REVEL<0.5)	0.0173913
UNC79	Missense	NA
UNC79	Large indel	NA
UNC79	TRANS	0.0521739
UNC79	Frame Shift Ind	NA
UNC79	Splice Site	NA
UNC79	Nonsense	NA
UNC79	SNV and SV	NA
UNC79	Translation Start Site	NA
UNC79	Nonstop	NA
UNC79	In Frame Ind	NA
UNC79	Fusion transcript	NA
UNC79	ERG	NA
UNC79	WT	0
PLCB1	Missense (REVEL<0.5)	0.0173913
PLCB1	Missense	NA
PLCB1	Large indel	NA
PLCB1	TRANS	0.0521739
PLCB1	Frame Shift Ind	NA
PLCB1	Splice Site	NA
PLCB1	Nonsense	NA
PLCB1	SNV and SV	NA
PLCB1	Translation Start Site	NA
PLCB1	Nonstop	NA
PLCB1	In Frame Ind	NA
PLCB1	Fusion transcript	NA
PLCB1	ERG	NA
PLCB1	WT	0
PTK2	Missense (REVEL<0.5)	0.0173913
PTK2	Missense	NA
PTK2	Large indel	NA
PTK2	TRANS	0.0695652
PTK2	Frame Shift Ind	NA
PTK2	Splice Site	NA
PTK2	Nonsense	NA
PTK2	SNV and SV	NA
PTK2	Translation Start Site	NA
PTK2	Nonstop	NA
PTK2	In Frame Ind	NA
PTK2	Fusion transcript	NA
PTK2	ERG	NA
PTK2	WT	0
KCNH7	Missense (REVEL<0.5)	NA
KCNH7	Missense	0.0173913
KCNH7	Large indel	NA
KCNH7	TRANS	0.0695652
KCNH7	Frame Shift Ind	NA
KCNH7	Splice Site	NA
KCNH7	Nonsense	NA
KCNH7	SNV and SV	NA
KCNH7	Translation Start Site	NA
KCNH7	Nonstop	NA
KCNH7	In Frame Ind	NA
KCNH7	Fusion transcript	NA
KCNH7	ERG	NA
KCNH7	WT	0
CSMD1	Missense (REVEL<0.5)	0.0173913
CSMD1	Missense	0.0173913
CSMD1	Large indel	0.026087
CSMD1	TRANS	0.0521739
CSMD1	Frame Shift Ind	NA
CSMD1	Splice Site	NA
CSMD1	Nonsense	NA
CSMD1	SNV and SV	NA
CSMD1	Translation Start Site	NA
CSMD1	Nonstop	NA
CSMD1	In Frame Ind	NA
CSMD1	Fusion transcript	NA
CSMD1	ERG	NA
CSMD1	WT	0
RBFOX1	Missense (REVEL<0.5)	NA
RBFOX1	Missense	0.0173913
RBFOX1	Large indel	0.130435
RBFOX1	TRANS	0.130435
RBFOX1	Frame Shift Ind	NA
RBFOX1	Splice Site	NA
RBFOX1	Nonsense	NA
RBFOX1	SNV and SV	NA
RBFOX1	Translation Start Site	NA
RBFOX1	Nonstop	NA
RBFOX1	In Frame Ind	NA
RBFOX1	Fusion transcript	NA
RBFOX1	ERG	NA
RBFOX1	WT	0
SRGAP3	Missense (REVEL<0.5)	0.026087
SRGAP3	Missense	NA
SRGAP3	Large indel	NA
SRGAP3	TRANS	NA
SRGAP3	Frame Shift Ind	NA
SRGAP3	Splice Site	NA
SRGAP3	Nonsense	NA
SRGAP3	SNV and SV	NA
SRGAP3	Translation Start Site	NA
SRGAP3	Nonstop	NA
SRGAP3	In Frame Ind	NA
SRGAP3	Fusion transcript	NA
SRGAP3	ERG	NA
SRGAP3	WT	0
USH2A	Missense (REVEL<0.5)	0.0347826
USH2A	Missense	NA
USH2A	Large indel	NA
USH2A	TRANS	0.0608696
USH2A	Frame Shift Ind	NA
USH2A	Splice Site	NA
USH2A	Nonsense	NA
USH2A	SNV and SV	NA
USH2A	Translation Start Site	NA
USH2A	Nonstop	NA
USH2A	In Frame Ind	NA
USH2A	Fusion transcript	NA
USH2A	ERG	NA
USH2A	WT	0
NCOR2	Missense (REVEL<0.5)	0.0434783
NCOR2	Missense	NA
NCOR2	Large indel	NA
NCOR2	TRANS	NA
NCOR2	Frame Shift Ind	NA
NCOR2	Splice Site	NA
NCOR2	Nonsense	NA
NCOR2	SNV and SV	NA
NCOR2	Translation Start Site	NA
NCOR2	Nonstop	NA
NCOR2	In Frame Ind	NA
NCOR2	Fusion transcript	NA
NCOR2	ERG	NA
NCOR2	WT	0
SMYD3	Missense (REVEL<0.5)	NA
SMYD3	Missense	NA
SMYD3	Large indel	NA
SMYD3	TRANS	0.0521739
SMYD3	Frame Shift Ind	NA
SMYD3	Splice Site	NA
SMYD3	Nonsense	NA
SMYD3	SNV and SV	NA
SMYD3	Translation Start Site	NA
SMYD3	Nonstop	NA
SMYD3	In Frame Ind	NA
SMYD3	Fusion transcript	NA
SMYD3	ERG	NA
SMYD3	WT	0
NRG1	Missense (REVEL<0.5)	NA
NRG1	Missense	NA
NRG1	Large indel	NA
NRG1	TRANS	0.0521739
NRG1	Frame Shift Ind	NA
NRG1	Splice Site	NA
NRG1	Nonsense	NA
NRG1	SNV and SV	NA
NRG1	Translation Start Site	NA
NRG1	Nonstop	NA
NRG1	In Frame Ind	NA
NRG1	Fusion transcript	NA
NRG1	ERG	NA
NRG1	WT	0
GPC5	Missense (REVEL<0.5)	NA
GPC5	Missense	NA
GPC5	Large indel	NA
GPC5	TRANS	0.0521739
GPC5	Frame Shift Ind	NA
GPC5	Splice Site	NA
GPC5	Nonsense	NA
GPC5	SNV and SV	NA
GPC5	Translation Start Site	NA
GPC5	Nonstop	NA
GPC5	In Frame Ind	NA
GPC5	Fusion transcript	NA
GPC5	ERG	NA
GPC5	WT	0
FGF12	Missense (REVEL<0.5)	NA
FGF12	Missense	NA
FGF12	Large indel	NA
FGF12	TRANS	0.0521739
FGF12	Frame Shift Ind	NA
FGF12	Splice Site	NA
FGF12	Nonsense	NA
FGF12	SNV and SV	NA
FGF12	Translation Start Site	NA
FGF12	Nonstop	NA
FGF12	In Frame Ind	NA
FGF12	Fusion transcript	NA
FGF12	ERG	NA
FGF12	WT	0
ANKS1B	Missense (REVEL<0.5)	NA
ANKS1B	Missense	NA
ANKS1B	Large indel	NA
ANKS1B	TRANS	0.0521739
ANKS1B	Frame Shift Ind	NA
ANKS1B	Splice Site	NA
ANKS1B	Nonsense	NA
ANKS1B	SNV and SV	NA
ANKS1B	Translation Start Site	NA
ANKS1B	Nonstop	NA
ANKS1B	In Frame Ind	NA
ANKS1B	Fusion transcript	NA
ANKS1B	ERG	NA
ANKS1B	WT	0
GRM8	Missense (REVEL<0.5)	NA
GRM8	Missense	NA
GRM8	Large indel	NA
GRM8	TRANS	0.0608696
GRM8	Frame Shift Ind	NA
GRM8	Splice Site	NA
GRM8	Nonsense	NA
GRM8	SNV and SV	NA
GRM8	Translation Start Site	NA
GRM8	Nonstop	NA
GRM8	In Frame Ind	NA
GRM8	Fusion transcript	NA
GRM8	ERG	NA
GRM8	WT	0
LINGO2	Missense (REVEL<0.5)	NA
LINGO2	Missense	NA
LINGO2	Large indel	NA
LINGO2	TRANS	0.0695652
LINGO2	Frame Shift Ind	NA
LINGO2	Splice Site	NA
LINGO2	Nonsense	NA
LINGO2	SNV and SV	NA
LINGO2	Translation Start Site	NA
LINGO2	Nonstop	NA
LINGO2	In Frame Ind	NA
LINGO2	Fusion transcript	NA
LINGO2	ERG	NA
LINGO2	WT	0
DNAH1	Missense (REVEL<0.5)	NA
DNAH1	Missense	NA
DNAH1	Large indel	NA
DNAH1	TRANS	0.0869565
DNAH1	Frame Shift Ind	NA
DNAH1	Splice Site	NA
DNAH1	Nonsense	NA
DNAH1	SNV and SV	NA
DNAH1	Translation Start Site	NA
DNAH1	Nonstop	NA
DNAH1	In Frame Ind	NA
DNAH1	Fusion transcript	NA
DNAH1	ERG	NA
DNAH1	WT	0
ERG	Missense (REVEL<0.5)	NA
ERG	Missense	NA
ERG	Large indel	NA
ERG	TRANS	NA
ERG	Frame Shift Ind	NA
ERG	Splice Site	NA
ERG	Nonsense	NA
ERG	SNV and SV	NA
ERG	Translation Start Site	NA
ERG	Nonstop	NA
ERG	In Frame Ind	NA
ERG	Fusion transcript	NA
ERG	ERG	0.573913
ERG	WT	0

## Sheet: burden_data
x	alt	y
MESO_001_T	TMB	0
MESO_001_T	SVB	8
MESO_001_T	CNB	64
MESO_002_T2	TMB	37
MESO_002_T2	SVB	47
MESO_002_T2	CNB	100
MESO_003_T2	TMB	72
MESO_003_T2	SVB	189
MESO_003_T2	CNB	112
MESO_006_T	TMB	26
MESO_006_T	SVB	210
MESO_006_T	CNB	96
MESO_007_T	TMB	27
MESO_007_T	SVB	97
MESO_007_T	CNB	1612
MESO_009_T	TMB	22
MESO_009_T	SVB	11
MESO_009_T	CNB	64
MESO_010_T	TMB	30
MESO_010_T	SVB	242
MESO_010_T	CNB	98
MESO_011_T	TMB	35
MESO_011_T	SVB	86
MESO_011_T	CNB	90
MESO_012_T	TMB	7
MESO_012_T	SVB	39
MESO_012_T	CNB	69
MESO_013_T	TMB	40
MESO_013_T	SVB	99
MESO_013_T	CNB	123
MESO_014_T	TMB	36
MESO_014_T	SVB	172
MESO_014_T	CNB	143
MESO_015_T	TMB	36
MESO_015_T	SVB	120
MESO_015_T	CNB	94
MESO_017_T	TMB	43
MESO_017_T	SVB	152
MESO_017_T	CNB	165
MESO_018_T	TMB	23
MESO_018_T	SVB	97
MESO_018_T	CNB	92
MESO_019_T	TMB	59
MESO_019_T	SVB	327
MESO_019_T	CNB	201
MESO_020_T	TMB	56
MESO_020_T	SVB	92
MESO_020_T	CNB	120
MESO_021_T	TMB	54
MESO_021_T	SVB	82
MESO_021_T	CNB	82
MESO_022_T	TMB	40
MESO_022_T	SVB	117
MESO_022_T	CNB	107
MESO_023_T	TMB	59
MESO_023_T	SVB	47
MESO_023_T	CNB	101
MESO_024_T	TMB	101
MESO_024_T	SVB	64
MESO_024_T	CNB	150
MESO_025_T	TMB	35
MESO_025_T	SVB	311
MESO_025_T	CNB	162
MESO_026_T	TMB	36
MESO_026_T	SVB	77
MESO_026_T	CNB	81
MESO_027_T	TMB	46
MESO_027_T	SVB	50
MESO_027_T	CNB	108
MESO_028_T	TMB	45
MESO_028_T	SVB	186
MESO_028_T	CNB	113
MESO_029_T	TMB	39
MESO_029_T	SVB	150
MESO_029_T	CNB	117
MESO_030_T	TMB	11
MESO_030_T	SVB	48
MESO_030_T	CNB	84
MESO_031_T	TMB	59
MESO_031_T	SVB	58
MESO_031_T	CNB	77
MESO_032_T	TMB	32
MESO_032_T	SVB	79
MESO_032_T	CNB	120
MESO_033_T	TMB	22
MESO_033_T	SVB	37
MESO_033_T	CNB	96
MESO_034_T	TMB	35
MESO_034_T	SVB	60
MESO_034_T	CNB	97
MESO_035_T	TMB	37
MESO_035_T	SVB	51
MESO_035_T	CNB	343
MESO_037_T	TMB	33
MESO_037_T	SVB	87
MESO_037_T	CNB	106
MESO_038_T	TMB	26
MESO_038_T	SVB	56
MESO_038_T	CNB	121
MESO_039_T	TMB	29
MESO_039_T	SVB	36
MESO_039_T	CNB	129
MESO_040_T	TMB	34
MESO_040_T	SVB	147
MESO_040_T	CNB	121
MESO_041_T1	TMB	21
MESO_041_T1	SVB	63
MESO_041_T1	CNB	93
MESO_042_T1	TMB	29
MESO_042_T1	SVB	44
MESO_042_T1	CNB	65
MESO_043_T	TMB	1
MESO_043_T	SVB	6
MESO_043_T	CNB	52
MESO_044_T	TMB	4
MESO_044_T	SVB	48
MESO_044_T	CNB	102
MESO_045_T	TMB	15
MESO_045_T	SVB	24
MESO_045_T	CNB	82
MESO_046_T	TMB	44
MESO_046_T	SVB	226
MESO_046_T	CNB	141
MESO_047_T	TMB	7
MESO_047_T	SVB	14
MESO_047_T	CNB	64
MESO_048_T1	TMB	34
MESO_048_T1	SVB	85
MESO_048_T1	CNB	80
MESO_049_T	TMB	33
MESO_049_T	SVB	29
MESO_049_T	CNB	62
MESO_050_T	TMB	3
MESO_050_T	SVB	13
MESO_050_T	CNB	48
MESO_051_T	TMB	26
MESO_051_T	SVB	134
MESO_051_T	CNB	116
MESO_052_T2	TMB	22
MESO_052_T2	SVB	551
MESO_052_T2	CNB	191
MESO_053_T	TMB	27
MESO_053_T	SVB	534
MESO_053_T	CNB	209
MESO_054_T	TMB	27
MESO_054_T	SVB	202
MESO_054_T	CNB	77
MESO_055_T	TMB	2
MESO_055_T	SVB	36
MESO_055_T	CNB	65
MESO_056_T2	TMB	31
MESO_056_T2	SVB	162
MESO_056_T2	CNB	97
MESO_057_T2	TMB	56
MESO_057_T2	SVB	164
MESO_057_T2	CNB	97
MESO_058_T2	TMB	4
MESO_058_T2	SVB	7
MESO_058_T2	CNB	46
MESO_059_T1	TMB	4
MESO_059_T1	SVB	6
MESO_059_T1	CNB	46
MESO_060_T	TMB	31
MESO_060_T	SVB	33
MESO_060_T	CNB	59
MESO_061_T	TMB	627
MESO_061_T	SVB	62
MESO_061_T	CNB	107
MESO_062_T2	TMB	19
MESO_062_T2	SVB	78
MESO_062_T2	CNB	80
MESO_063_T	TMB	47
MESO_063_T	SVB	199
MESO_063_T	CNB	116
MESO_064_T	TMB	38
MESO_064_T	SVB	374
MESO_064_T	CNB	146
MESO_065_T	TMB	28
MESO_065_T	SVB	62
MESO_065_T	CNB	67
MESO_066_T	TMB	6
MESO_066_T	SVB	14
MESO_066_T	CNB	74
MESO_067_T	TMB	9
MESO_067_T	SVB	29
MESO_067_T	CNB	67
MESO_068_T	TMB	31
MESO_068_T	SVB	162
MESO_068_T	CNB	113
MESO_069_T	TMB	27
MESO_069_T	SVB	87
MESO_069_T	CNB	176
MESO_070_T	TMB	40
MESO_070_T	SVB	75
MESO_070_T	CNB	102
MESO_071_T	TMB	32
MESO_071_T	SVB	138
MESO_071_T	CNB	98
MESO_072_T	TMB	19
MESO_072_T	SVB	36
MESO_072_T	CNB	91
MESO_073_T	TMB	81
MESO_073_T	SVB	189
MESO_073_T	CNB	83
MESO_074_T	TMB	43
MESO_074_T	SVB	59
MESO_074_T	CNB	87
MESO_075_T	TMB	28
MESO_075_T	SVB	59
MESO_075_T	CNB	120
MESO_076_T	TMB	2
MESO_076_T	SVB	4
MESO_076_T	CNB	48
MESO_077_T	TMB	44
MESO_077_T	SVB	87
MESO_077_T	CNB	71
MESO_078_T	TMB	51
MESO_078_T	SVB	167
MESO_078_T	CNB	167
MESO_079_T	TMB	21
MESO_079_T	SVB	32
MESO_079_T	CNB	127
MESO_080_T	TMB	36
MESO_080_T	SVB	178
MESO_080_T	CNB	106
MESO_081_T	TMB	48
MESO_081_T	SVB	27
MESO_081_T	CNB	64
MESO_082_T	TMB	33
MESO_082_T	SVB	178
MESO_082_T	CNB	105
MESO_083_T	TMB	35
MESO_083_T	SVB	167
MESO_083_T	CNB	126
MESO_084_T	TMB	475
MESO_084_T	SVB	33
MESO_084_T	CNB	95
MESO_085_T	TMB	58
MESO_085_T	SVB	79
MESO_085_T	CNB	71
MESO_086_T	TMB	41
MESO_086_T	SVB	43
MESO_086_T	CNB	78
MESO_087_T	TMB	47
MESO_087_T	SVB	102
MESO_087_T	CNB	177
MESO_088_T	TMB	49
MESO_088_T	SVB	167
MESO_088_T	CNB	138
MESO_089_T	TMB	34
MESO_089_T	SVB	71
MESO_089_T	CNB	167
MESO_090_T	TMB	0
MESO_090_T	SVB	5
MESO_090_T	CNB	48
MESO_091_T	TMB	38
MESO_091_T	SVB	72
MESO_091_T	CNB	74
MESO_092_T	TMB	38
MESO_092_T	SVB	108
MESO_092_T	CNB	112
MESO_093_T	TMB	30
MESO_093_T	SVB	81
MESO_093_T	CNB	89
MESO_094_T1	TMB	11
MESO_094_T1	SVB	56
MESO_094_T1	CNB	112
MESO_095_T	TMB	35
MESO_095_T	SVB	100
MESO_095_T	CNB	122
MESO_097_T	TMB	45
MESO_097_T	SVB	105
MESO_097_T	CNB	112
MESO_098_T	TMB	77
MESO_098_T	SVB	136
MESO_098_T	CNB	131
MESO_099_T	TMB	25
MESO_099_T	SVB	85
MESO_099_T	CNB	214
MESO_100_T	TMB	48
MESO_100_T	SVB	200
MESO_100_T	CNB	158
MESO_101_T	TMB	34
MESO_101_T	SVB	582
MESO_101_T	CNB	147
MESO_102_T	TMB	47
MESO_102_T	SVB	409
MESO_102_T	CNB	184
MESO_104_T	TMB	78
MESO_104_T	SVB	150
MESO_104_T	CNB	111
MESO_105_T	TMB	30
MESO_105_T	SVB	60
MESO_105_T	CNB	100
MESO_106_T	TMB	15
MESO_106_T	SVB	156
MESO_106_T	CNB	53
MESO_107_T	TMB	367
MESO_107_T	SVB	30
MESO_107_T	CNB	675
MESO_108_T	TMB	63
MESO_108_T	SVB	84
MESO_108_T	CNB	68
MESO_109_T	TMB	39
MESO_109_T	SVB	103
MESO_109_T	CNB	102
MESO_110_T	TMB	39
MESO_110_T	SVB	58
MESO_110_T	CNB	72
MESO_111_T	TMB	29
MESO_111_T	SVB	266
MESO_111_T	CNB	196
MESO_112_T	TMB	167
MESO_112_T	SVB	88
MESO_112_T	CNB	155
MESO_113_T	TMB	24
MESO_113_T	SVB	99
MESO_113_T	CNB	189
MESO_116_T	TMB	34
MESO_116_T	SVB	93
MESO_116_T	CNB	110
MESO_117_T	TMB	49
MESO_117_T	SVB	32
MESO_117_T	CNB	65
MESO_118_T	TMB	59
MESO_118_T	SVB	139
MESO_118_T	CNB	186
MESO_119_T	TMB	43
MESO_119_T	SVB	150
MESO_119_T	CNB	166
MESO_120_T	TMB	35
MESO_120_T	SVB	63
MESO_120_T	CNB	149
MESO_121_T	TMB	52
MESO_121_T	SVB	117
MESO_121_T	CNB	113
MESO_122_T	TMB	30
MESO_122_T	SVB	62
MESO_122_T	CNB	108
MESO_123_T	TMB	51
MESO_123_T	SVB	108
MESO_123_T	CNB	96
MESO_124_T	TMB	18
MESO_124_T	SVB	47
MESO_124_T	CNB	109

## Sheet: sample_features
Sample information			Sequencing data			Clinical data																										Purity estimations			Pathological review
ID_MESOMICS	Sample	ITH	WGS	RNA	850K	Provider	Sex	Age	Age_class	Sample.Date	Smoking	Professional.Asbestos	ExtraProfessional.Asbestos	Survival.Censor	Survival.Time	Asbestos.Exposure.probability	Asbestos.Exposure.frequency	Asbestos.Exposure.intensity	Asbestos.Exposure.period	Asbestos.Exposure.duration	Asbestos.Score	Surgery	Surgery.type	Chimio	Chimio.type	Radioth	Immunoth	Immunoth.type	History.of.cancer	History.Location	History.Radiotherapy	Purity.Patho	Purity.WGS.PURPLE	Purity.RNA	Tumor.content	Macrodissection	Slide.Quality	Tumor.cell	Normal.cell	Immune.cell	Grade	Necrosis	Vessel	Type	Epithelioid.Component	Sarcomatoid.Component	Subtype1	Subtype1.Component	Subtype2
MESO_001	MESO_001_T	FALSE	T/N	T	T	Provider3	M	67	class2	39600	Ex-smoker	Exposed	Non exposed	dead	10.1	1	1	4	1955-1972	19	76	YES	Pleuro-pneumectomy	YES	Cisplatine/Gemzar	YES	NO	NA	NO	0.0	NA	80	0.1	0.753125112822171	60	NO	+	80	20	0	2	-	++	MMB	40	60	trabecular	70	acinar
MESO_002	MESO_002_T2	TRUE	T1/T2/N	T1/T2	T1/T2	Provider3	M	62	class1	37376	Ex-smoker	Exposed	Non exposed	dead	30.6	1	0.25	1	1968-1995	29	7.25	YES	Pleuro-pneumectomy	YES	Tomudex/Eloxatine (TOMOX)	YES	NO	NA	NO	0.0	NA	70	0.2	0.587332475069235	80	NO	++	70	20	10	2	-	++	MME	100	0	trabecular	70	acinar
MESO_003	MESO_003_T2	TRUE	T1/T2/N	T1/T2	T1/T2	Provider3	F	65	class2	36545	No smoker	Non exposed	Non exposed	dead	81.8	0	0	0	0.0	0	0	YES	Pleuro-pneumectomy	YES	Cisplatine/Alimta	YES	NO	NA	NO	0.0	NA	80	0.51	0.764261550384771	90	NO	++	80	10	10	2	-	++	MME	100	0	acinar	100	non
MESO_006	MESO_006_T	FALSE	T/N	T	T	Provider5	M	61	class1	41816	Ex-smoker	NA	NA	dead	9.4	NA	NA	NA	NA	NA	NA	YES	Pleuro-pneumectomy	YES	NA	YES	NA	NA	NA	NA	NA	90	0.72	0.884480178594835	80	NO	+	90	10	0	2	-	+	MME	100	0	acinar	100	non
MESO_007	MESO_007_T	FALSE	T/N	T	T	Provider5	F	62	class1	41768	Ex-smoker	Non exposed	Exposed	dead	19.8	0.666666666666667	0.5	1	1972-1976	6	2	YES	coelio explo + right pleuro-pneumonectomy reconstructed diaph and pericardial	YES	Carboplatine/Alimta	NA	NA	NA	YES	Pleura (NP)	NA	80	0.38	0.873352198846637	80	NO	++	80	15	5	2	-	+	MME	100	0	acinar	100	non
MESO_009	MESO_009_T	FALSE	T/N	T	T	Provider5	M	63	class1	42284	Ex-smoker	Non exposed	NA	dead	2.9	NA	NA	NA	NA	NA	NA	YES	Pleuro-pneumectomy	NO	NA	YES	NO	NA	NO	0.0	NA	90	0.22	0.717791782087863	90	NO	++	90	10	0	2	-	+	MME	100	0	acinar	100	non
MESO_010	MESO_010_T	FALSE	T	T	T	Provider3	M	73	class3	39456	Ex-smoker	Exposed	Non exposed	dead	12	1	0.5	2	1954-1990	38	38	NA	NA	YES	Cisplatyl/Alimta	YES	NO	NA	YES	Prostate (Carcinoma)	YES	80	0.75	0.811628987364631	80	NO	++	80	15	5	2	-	+	MMB	70	30	tubulopapillary	100	non
MESO_011	MESO_011_T	FALSE	T	T	T	Provider2	M	65	class2	36550	Ex-smoker	Exposed	NA	dead	15.1	NA	NA	NA	NA	NA	NA	YES	NA	NO	NA	NO	NO	NA	NO	0.0	NA	80	0.63	0.69489053386491	80	NO	++	80	15	5	2	+	+	MME	100	0	tubulopapillary	100	non
MESO_012	MESO_012_T	FALSE	T	T	T	Provider2	F	52	class1	41907	Smoker	Non exposed	NA	alive	43.5	NA	NA	NA	NA	NA	NA	NA	NA	YES	NA	NA	NA	NA	NA	NA	NA	75	0.82	0.794863920812754	80	NO	++	75	5	20	2	-	+	MMB	50	50	acinar	100	non
MESO_013	MESO_013_T	FALSE	T	T	T	Provider3	M	80	class3	39583	Ex-smoker	Exposed	Non exposed	dead	9	1	0.75	1	1950-1984	36	27	YES	Pleurectomy	NO	NA	YES	NO	NA	NO	0.0	NA	95	0.65	0.752374802998052	80	NO	++	95	5	0	2	-	++	MMB	80	20	tubulopapillary	100	non
MESO_014	MESO_014_T	FALSE	T	T	T	Provider3	M	86	class3	39216	Ex-smoker	Exposed	Non exposed	dead	7	1	0.25	1	1948-1976	30	7.5	NA	NA	YES	NA	NA	NO	NA	YES	Bladder (NP)	NA	85	0.43	0.878586841639217	80	YES	++	85	10	5	2	-	++	MME	100	0	acinar	100	non
MESO_015	MESO_015_T	FALSE	T	T	T	Provider3	M	69	class2	38559	NA	Exposed	Non exposed	dead	13.1	0.333333333333333	0.5	1	1959-1990	33	5.5	YES	Pleurectomy	YES	Cisplatine/Alimta	YES	NO	NA	NO	0.0	NA	90	0.57	0.796652639780812	100	NO	++	90	10	0	2	-	+	MME	100	0	acinar	100	non
MESO_016	MESO_016_T	FALSE	NA	T	T	Provider2	M	77	class3	42782	NA	Exposed	NA	dead	0.8	NA	NA	NA	NA	NA	NA	NA	NA	NO	NA	NA	NA	NA	NA	NA	NA	90	NA	0.859345324709461	90	NO	-	90	10	0	2	-	+	MME	100	0	acinar	100	non
MESO_017	MESO_017_T	FALSE	T	T	T	Provider6	M	77	class3	40694	Ex-smoker	Exposed	NA	dead	3	NA	NA	NA	NA	NA	NA	NA	NA	NA	NA	NA	NO	NA	NA	NA	NA	90	0.5	0.819366368855085	90	NO	++	90	5	5	2	-	+	MME	100	0	acinar	95	trabecular
MESO_018	MESO_018_T	FALSE	T	T	T	Provider6	M	69	class2	42341	NA	Exposed	NA	dead	17.2	NA	NA	NA	NA	NA	NA	NA	NA	YES	Cisplatine/Alimta	NA	NA	NA	NA	NA	NA	90	0.71	0.746937299264805	90	NO	++	90	5	5	2	-	++	MMB	70	30	solid	100	non
MESO_019	MESO_019_T	FALSE	T	T	T	Provider6	M	81	class3	40780	NA	Exposed	NA	dead	0.4	NA	NA	NA	NA	NA	NA	NA	NA	NO	NA	NA	NA	NA	NA	NA	NA	95	0.69	0.841175155098911	100	NO	++	95	0	5	2	+	++	MME	100	0	solid	100	non
MESO_020	MESO_020_T	FALSE	T	T	T	Provider6	M	69	class2	40820	NA	NA	NA	dead	24.5	NA	NA	NA	NA	NA	NA	NA	NA	YES	Cisplatine/Alimta + Avastin	NA	NA	NA	NA	NA	NA	70	0.41	0.717198037170536	90	NO	++	70	20	10	3	-	+	MME	100	0	solid	100	non
MESO_021	MESO_021_T	FALSE	T	T	T	Provider6	M	65	class2	41190	Smoker	Exposed	NA	dead	26.8	NA	NA	NA	NA	NA	NA	NA	NA	YES	NA	YES	NA	NA	NO	0.0	NA	85	0.54	0.747907364007993	80	NO	++	85	10	5	2	-	+	MMB	90	10	solid	100	non
MESO_022	MESO_022_T	FALSE	T	T	T	Provider6	M	85	class3	41010	Ex-smoker	Exposed	NA	dead	7.1	NA	NA	NA	NA	NA	NA	NA	NA	NA	NA	NA	NA	NA	NA	NA	NA	60	0.41	0.744260228492974	90	NO	++	60	20	20	2	-	++	MME	100	0	acinar	100	non
MESO_023	MESO_023_T	FALSE	T	T	T	Provider6	M	69	class2	41486	NA	Exposed	NA	dead	17.7	NA	NA	NA	NA	NA	NA	NA	NA	NA	NA	NA	NA	NA	NA	NA	NA	90	0.23	0.585221754225372	90	NO	++	90	10	0	2	-	+	MME	100	0	solid	100	non
MESO_024	MESO_024_T	FALSE	T	T	T	Provider6	M	79	class3	41620	Ex-smoker	Non exposed	NA	dead	6.3	NA	NA	NA	NA	NA	NA	NA	NA	NA	NA	NA	NA	NA	NA	NA	NA	80	0.29	0.586425037078619	80	NO	++	80	10	10	2	-	+	MMB	90	10	solid	100	non
MESO_025	MESO_025_T	FALSE	T	T	T	Provider6	M	84	class3	41583	NA	Non exposed	NA	dead	5	NA	NA	NA	NA	NA	NA	NA	NA	NA	NA	NA	NA	NA	NA	NA	NA	80	0.58	0.746773070656907	80	NO	++	80	10	10	2	-	++	MME	100	0	solid	100	non
MESO_026	MESO_026_T	FALSE	T	T	T	Provider6	M	72	class3	41746	No smoker	Exposed	Non exposed	dead	56.2	1	0.5	2	1965-1994	31	31	NA	NA	NA	NA	NA	NA	NA	NA	NA	NA	90	0.49	0.775484723646277	90	NO	+	90	10	0	2	-	+	MME	100	0	acinar	100	non
MESO_027	MESO_027_T	FALSE	T	T	T	Provider6	M	68	class2	41905	Ex-smoker	Non exposed	NA	dead	8.8	NA	NA	NA	NA	NA	NA	NA	NA	NA	NA	NA	NA	NA	YES	Leukemia (NP)	NO	70	0.53	0.873945728888601	70	NO	++	70	25	5	2	-	+	MME	100	0	solid	80	macrocystic
MESO_028	MESO_028_T	FALSE	T	T	T	Provider6	F	83	class3	41876	No smoker	Non exposed	NA	alive	0	NA	NA	NA	NA	NA	NA	NA	NA	NA	NA	NA	NA	NA	NA	NA	NA	70	0.59	0.829492576494369	80	NO	+	70	25	5	2	-	++	MME	100	0	solid	100	non
MESO_029	MESO_029_T	FALSE	T	T	T	Provider6	M	88	class3	42201	Smoker	Exposed	NA	dead	4.8	NA	NA	NA	NA	NA	NA	NA	NA	NA	NA	NA	NA	NA	NA	NA	NA	80	0.56	0.722581158740772	50	NO	++	80	15	5	2	-	+	MMB	60	40	acinar	100	non
MESO_030	MESO_030_T	FALSE	T	T	T	Provider6	F	72	class3	42318	Smoker	Exposed	NA	alive	24.7	NA	NA	NA	NA	NA	NA	NA	NA	NA	NA	NA	NA	NA	YES	Kidney (NP)	NA	55	0.15	0.425104613776537	80	NO	++	55	0	45	2	-	+	MME	100	0	micropapillary	100	non
MESO_031	MESO_031_T	FALSE	T	T	T	Provider6	M	77	class3	41807	NA	NA	NA	dead	15	NA	NA	NA	NA	NA	NA	NA	NA	NA	NA	NA	NA	NA	NA	NA	NA	90	0.56	0.654583166864944	80	NO	++	90	5	5	2	-	++	MMB	80	20	acinar	80	tubulopapillary
MESO_032	MESO_032_T	FALSE	T	T	T	Provider6	F	59	class1	42485	Smoker	Non exposed	NA	dead	18.5	NA	NA	NA	NA	NA	NA	NA	NA	YES	Cisplatine/Alimta + Avastin	YES	NA	NA	NA	NA	NA	70	0.27	0.710260171396498	80	YES	++	70	20	10	2	++	+	MMB	60	40	solid	100	non
MESO_033	MESO_033_T	FALSE	T	T	T	Provider5	F	77	class3	40631	No smoker	Non exposed	NA	alive	0	NA	NA	NA	NA	NA	NA	NA	NA	YES	Cisplatine/Alimta	YES	NO	NA	NA	NA	NA	60	0.21	0.660258904432988	60	NO	++	60	30	10	2	-	++	MME	100	0	solid	100	non
MESO_034	MESO_034_T	FALSE	T	T	T	Provider5	M	60	class1	40854	Ex-smoker	Exposed	Non exposed	dead	74	1	0.75	2	1972-2005	35	52.5	YES	Pleurectomy	NO	NA	NO	NA	NA	NA	NA	NA	30	0.24	0.642894756785794	50	NO	++	30	40	30	2	-	+	MME	100	0	tubulopapillary	100	non
MESO_035	MESO_035_T	FALSE	T	T	T	Provider5	F	67	class2	40913	No smoker	Exposed	NA	dead	28.2	NA	NA	NA	NA	NA	NA	NA	NA	YES	Cisplatine/Alimta	NA	NA	NA	NA	NA	NA	80	0.28	0.584911228642518	90	NO	++	80	10	10	2	-	+	MME	100	0	solid	100	non
MESO_036	MESO_036_T	FALSE	NA	T	T	Provider5	M	79	class3	41242	NA	Exposed	NA	dead	46.6	NA	NA	NA	NA	NA	NA	NO	NA	NO	NA	YES	NA	NA	NA	NA	NA	65	NA	0.693772269050824	80	NO	++	65	30	5	2	-	+	MME	100	0	trabecular	80	acinar
MESO_037	MESO_037_T	FALSE	T	T	T	Provider5	M	60	class1	41513	Ex-smoker	Non exposed	NA	dead	10.8	NA	NA	NA	NA	NA	NA	YES	Pleurectomy+diaph+cortication	YES	NA	NA	NA	NA	NO	0.0	NA	65	0.49	0.718390250345013	90	NO	++	65	5	30	3	-	++	MME	100	0	solid	100	non
MESO_038	MESO_038_T	FALSE	T	T	T	Provider5	M	81	class3	42137	Ex-smoker	Non exposed	NA	dead	9.1	NA	NA	NA	NA	NA	NA	NA	NA	NA	NA	NA	NA	NA	NO	0.0	NA	40	0.37	0.826275502876515	40	NO	++	40	55	5	3	-	-	MME	100	0	trabecular	100	non
MESO_039	MESO_039_T	FALSE	T	T	T	Provider3	M	54	class1	37818	Smoker	Exposed	Non exposed	dead	81.8	1	0.5	3	1967-2001	36	54	NA	NA	YES	Cisplatine/Gemzar	YES	NO	NA	YES	Lung (Carcinoma)	NA	30	0.17	0.720690977694341	40	NO	++	30	60	10	2	-	++	MME	100	0	acinar	100	non
MESO_040	MESO_040_T	FALSE	T/N	T	T	Provider3	M	69	class2	39399	No smoker	Exposed	Non exposed	dead	9.2	1	0.5	2	1953-1998	47	47	NA	NA	YES	Cisplatine/Alimta	YES	NO	NA	NO	0.0	NA	90	0.47	0.883161767097367	80	NO	++	90	10	0	2	-	-	MME	100	0	solid	100	non
MESO_041	MESO_041_T1	TRUE	T1/T2/N	T1/T2	T1/T2	Provider3	M	71	class2	36900	No smoker	Exposed	Non exposed	dead	9.1	1	0.75	2	1955-1984	31	46.5	YES	Pleuro-pneumectomy	NO	NA	YES	NO	NA	NO	0.0	NA	60	0.31	0.781716897476505	60	NO	++	60	20	20	2	-	++	MME	100	0	acinar	100	non
MESO_042	MESO_042_T1	TRUE	T1/T2/N	T1/T2	T1/T2	Provider3	M	67	class2	37477	Ex-smoker	Exposed	Non exposed	dead	38.6	0.333333333333333	0.25	1	1961-1991	32	2.66666666666667	YES	Pleurectomy	YES	Cisplatine/Alimta	YES	NO	NA	NO	0.0	NA	60	0.28	0.838475941499335	60	NO	++	60	35	5	2	-	+	MME	100	0	acinar	100	non
MESO_043	MESO_043_T	FALSE	T/N	T	T	Provider3	F	90	class3	42047	No smoker	Non exposed	NA	dead	27.6	NA	NA	NA	NA	NA	NA	NA	NA	NA	NA	NA	NA	NA	NA	NA	NA	70	0.39	0.7544434705097	80	NO	++	70	20	10	2	-	-	MME	100	0	acinar	80	solid
MESO_044	MESO_044_T	FALSE	T/N	T	T	Provider2	M	66	class2	40883	Ex-smoker	Exposed	NA	dead	73.7	NA	NA	NA	NA	NA	NA	NO	NA	YES	Cisplatine/Alimta	NO	NO	NA	NA	NA	NA	70	0.15	0.743165733272358	50	NO	++	70	15	15	2	-	++	MME	100	0	trabecular	100	non
MESO_045	MESO_045_T	FALSE	T/N	T	T	Provider2	M	68	class2	40934	Smoker	Exposed	NA	dead	15.8	NA	NA	NA	NA	NA	NA	NA	NA	NA	NA	NA	NO	NA	NA	NA	NA	30	0.13	0.665436669470552	40	NO	++	30	40	30	2	-	++	MME	100	0	solid	100	non
MESO_046	MESO_046_T	FALSE	T/N	T	T	Provider2	M	78	class3	41694	Ex-smoker	Exposed	NA	dead	13.9	NA	NA	NA	NA	NA	NA	NA	NA	NA	NA	NA	NA	NA	NA	NA	NA	70	0.64	0.80656927429953	80	NO	++	70	30	0	2	-	+	MME	100	0	acinar	100	non
MESO_047	MESO_047_T	FALSE	T/N	T	T	Provider2	M	65	class2	41828	Smoker	Exposed	NA	alive	40.7	NA	NA	NA	NA	NA	NA	NA	NA	NA	NA	NA	NA	NA	NA	NA	NA	60	0.15	0.736611269728499	50	NO	++	60	40	0	2	-	-	MME	100	0	NR	100	non
MESO_048	MESO_048_T1	TRUE	T1/T2/N	T1/T2	T1/T2	Provider7	M	83	class3	42261	NA	Exposed	Non exposed	dead	11.5	1	0.5	2	1959-1994	37	37	NA	NA	NA	NA	NA	NA	NA	NA	NA	NA	60	0.56	0.686715647743164	80	NO	++	60	30	10	3	-	+	MME	100	0	trabecular	100	non
MESO_049	MESO_049_T	FALSE	T/N	T	T	Provider7	M	63	class1	42552	NA	Exposed	Non exposed	alive	17	1	0.5	2	1962-1967	7	7	NA	NA	NA	NA	NA	NA	NA	NA	NA	NA	70	0.42	0.846199853681671	80	NO	++	70	30	0	2	-	-	MME	100	0	NR	70	solid
MESO_050	MESO_050_T	FALSE	T/N	T	T	Provider7	M	60	class1	38874	NA	Non exposed	NA	dead	0.1	NA	NA	NA	NA	NA	NA	YES	Pleuro-pneumectomy	NO	NA	NA	NO	NA	NA	NA	NA	30	NA	0.539910951793866	20	YES	++	30	60	10	2	-	+	MME	100	0	trabecular	100	non
MESO_051	MESO_051_T	FALSE	T/N	T	T	Provider7	M	64	class2	40569	NA	Exposed	NA	dead	17.8	NA	NA	NA	NA	NA	NA	YES	Pleuro-pneumectomy	YES	NA	YES	NO	NA	NO	0.0	NA	70	0.33	0.706735584916768	70	NO	++	70	30	0	2	-	+	MME	100	0	solid	50	trabecular
MESO_052	MESO_052_T2	TRUE	T1/T2/N	T1/T2	T1/T2	Provider7	F	56	class1	40679	No smoker	Exposed	NA	dead	34.8	NA	NA	NA	NA	NA	NA	YES	Decortication	YES	Cisplatine/Alimta	YES	NO	NA	NO	0.0	NA	70	0.41	0.756015901069732	70	NO	++	70	25	5	2	-	+	MME	100	0	trabecular	100	non
MESO_053	MESO_053_T	FALSE	T/N	T	T	Provider7	M	63	class1	40026	No smoker	Exposed	NA	dead	15.1	NA	NA	NA	NA	NA	NA	YES	Pleurectomy	NA	NA	NA	NO	NA	NA	NA	NA	80	0.65	0.751034998614577	90	NO	++	80	15	5	2	-	+	MME	100	0	micropapillary	70	acinar
MESO_054	MESO_054_T	FALSE	T/N	NA	T	Provider7	M	70	class2	40830	NA	Exposed	NA	alive	27.1	NA	NA	NA	NA	NA	NA	NA	NA	NA	NA	NA	NA	NA	NA	NA	NA	90	0.42	NA	80	NO	++	90	10	0	2	-	+	MME	100	0	acinar	100	non
MESO_055	MESO_055_T	FALSE	T/N	T	T	Provider7	M	64	class2	40060	Ex-smoker	Exposed	NA	dead	13.9	NA	NA	NA	NA	NA	NA	NA	NA	NA	NA	NA	NO	NA	NA	NA	NA	80	0.15	0.559690492902103	80	NO	++	80	15	5	2	-	+	MME	100	0	acinar	100	non
MESO_056	MESO_056_T2	TRUE	T2/N	T1/T2	T1/T2	Provider3	M	67	class2	42558	No smoker	Exposed	Non exposed	alive	0.7	1	0.5	2	1968-2007	41	41	NA	NA	YES	NA	NA	YES	Tazemetostat	NO	0.0	NA	70	0.49	0.771250056843221	70	NO	++	70	10	20	2	-	++	MMB	90	10	solid	90	acinar
MESO_057	MESO_057_T2	TRUE	T1/T2/N	T1/T2	T1/T2	Provider3	M	69	class2	40351	NA	Exposed	Non exposed	dead	6.1	1	0.5	3	1956-1960	6	9	NO	NA	YES	Carboplatine/Alimta	YES	NO	NA	YES	ENT (Carcinoma); Skin (Carcinoma NP)	NA	80	0.73	0.816020518567157	80	NO	++	80	15	5	2	-	+	MME	100	0	solid	100	non
MESO_058	MESO_058_T2	TRUE	T1/T2/N	T1/T2	T1/T2	Provider3	F	66	class2	38791	No smoker	Exposed	Non exposed	dead	18.4	0.666666666666667	0.5	1	1956.0	2	0.666666666666667	YES	Pleurectomy	YES	Cisplatine/Alimta	YES	NO	NA	NO	0.0	NA	40	NA	0.589649644600378	50	NO	++	40	50	10	2	-	+	MME	100	0	trabecular	100	non
MESO_059	MESO_059_T1	TRUE	T1/T2/N	T1/T2	T1/T2	Provider3	F	46	class1	39701	Ex-smoker	Non exposed	Exposed	dead	66.1	1	0.5	1	1950-1952	4	2	YES	excision of the anterior extremity of the 5th et 4th right ribs	YES	Cisplatine/Alimta	NO	NO	NA	NO	0.0	NA	10	NA	0.687926586690521	40	YES	++	10	80	10	2	-	+	MME	100	0	papillary	100	non
MESO_060	MESO_060_T	FALSE	T/N	T	T	Provider6	M	58	class1	38446	No smoker	Non exposed	Non exposed	dead	0	0	0	0	0.0	0	0	YES	Pleurectomy	NO	NA	NO	NO	NA	YES	Hodgkin lymphoma	NA	90	0.75	0.770301262816165	90	NO	++	90	10	0	1	-	+	MME	100	0	acinar	100	non
MESO_061	MESO_061_T	FALSE	T/N	T	T	Provider6	M	56	class1	42165	Smoker	Exposed	NA	alive	29.7	NA	NA	NA	NA	NA	NA	YES	Lobectomy	NA	NA	NA	NA	NA	NO	0.0	NA	80	0.17	0.411821866475415	80	NO	++	80	5	15	3	-	+	MME	100	0	NR	100	non
MESO_062	MESO_062_T2	TRUE	T1/T2/N	T1/T2	T1/T2	Provider4	F	62	class1	42422	No smoker	Non exposed	NA	alive	21.2	NA	NA	NA	NA	NA	NA	NA	NA	NA	NA	NA	NA	NA	NA	NA	NA	80	0.26	0.759904086071209	80	NO	++	80	15	5	2	-	+	MME	100	0	trabecular	100	non
MESO_063	MESO_063_T	FALSE	T/N	T	T	Provider4	M	72	class3	42418	NA	Exposed	NA	dead	25.9	NA	NA	NA	NA	NA	NA	NA	NA	NA	NA	NA	NA	NA	NA	NA	NA	80	0.16	0.71960986595764	70	NO	++	80	15	5	2	-	-	MME	100	0	solid	60	acinar
MESO_064	MESO_064_T	FALSE	T/N	T	T	Provider4	M	74	class3	42150	Smoker	Exposed	Non exposed	dead	27.3	0.666666666666667	0.25	1	1961-1966	7	1.16666666666667	NA	NA	YES	Cisplatine/Alimta	YES	NA	NA	NO	0.0	NA	95	0.57	0.828251536030672	80	NO	++	95	5	0	2	-	+	MMB	60	40	tubulopapillary	100	non
MESO_065	MESO_065_T	FALSE	T/N	T	T	Provider4	F	54	class1	42426	Ex-smoker	Exposed	NA	alive	21.1	NA	NA	NA	NA	NA	NA	NA	NA	NA	NA	NA	NA	NA	NO	0.0	NA	100	0.36	0.726644584328157	100	NO	-	100	0	0	2	-	-	MME	100	0	macrocystic	100	non
MESO_066	MESO_066_T	FALSE	T/N	NA	T	Provider3	M	65	class2	38022	Ex-smoker	Exposed	Non exposed	dead	15	1	0.75	2	1959-1999	42	63	NA	NA	YES	Cisplatine/Alimta	YES	NO	NA	NO	0.0	NA	30	0.17	NA	40	NO	++	30	60	10	2	+	+	MME	100	0	solid	100	non
MESO_067	MESO_067_T	FALSE	T/N	NA	T	Provider3	F	62	class1	37823	No smoker	Exposed	Non exposed	dead	54.6	0.666666666666667	0.5	1	1963-2001	40	13.3333333333333	YES	Decortication	YES	Cisplatine/Alimta	YES	NO	NA	NO	0.0	NA	30	0.25	NA	70	YES	+	30	70	0	2	-	++	MME	100	0	acinar	100	non
MESO_068	MESO_068_T	FALSE	T/N	NA	NA	Provider3	M	74	class3	38134	No smoker	Exposed	Non exposed	dead	25.3	1	0.5	1	1945-1980	37	18.5	NA	NA	YES	Oxaliplatine/Gemzar	NA	NO	NA	NO	0.0	NA	80	0.4	NA	60	YES	++	80	15	5	2	-	++	MMB	80	20	solid	100	non
MESO_069	MESO_069_T	FALSE	T/N	NA	T	Provider2	M	77	class3	41317	No smoker	Non exposed	Non exposed	dead	37.3	0	0	0	0.0	0	0	NA	NA	YES	NA	NA	NA	NA	NA	NA	NA	100	0.37	NA	90	NO	++	100	0	0	2	-	-	MME	100	0	acinar	100	non
MESO_070	MESO_070_T	FALSE	T/N	NA	T	Provider7	F	77	class3	42184	No smoker	Exposed	Non exposed	dead	15.2	1	0.75	2	1963-1987	26	39	NA	NA	YES	Cisplatine/Alimta	YES	NA	NA	NO	0.0	NA	30	0.21	NA	30	NO	++	30	25	45	2	+	+	MME	100	0	solid	100	non
MESO_071	MESO_071_T	FALSE	T/N	NA	T	Provider3	M	72	class3	42549	No smoker	Exposed	Non exposed	dead	14.4	1	0.75	1	1974-2011	39	29.25	NA	NA	NA	NA	NA	NA	NA	NO	0.0	NA	90	0.89	NA	70	NO	+	90	10	0	2	+	++	MME	100	0	solid	100	non
MESO_072	MESO_072_T	FALSE	T/N	NA	T	Provider3	M	56	class1	40268	Ex-smoker	Exposed	NA	dead	13.1	NA	NA	NA	NA	NA	NA	NA	NA	NA	NA	NA	NO	NA	NA	NA	NA	30	0.24	NA	30	NO	++	30	70	0	2	-	+	MME	100	0	trabecular	90	solid
MESO_073	MESO_073_T	FALSE	T/N	NA	T	Provider3	F	70	class2	42678	NA	Non exposed	NA	dead	22.4	NA	NA	NA	NA	NA	NA	NA	NA	NA	NA	NA	YES	Tazemetostat	NA	NA	NA	90	0.65	NA	80	NO	++	90	10	0	2	-	+	MME	100	0	solid	100	non
MESO_074	MESO_074_T	FALSE	T	T	T	Provider1	F	45	class1	36651	NA	Non exposed	NA	alive	0	NA	NA	NA	NA	NA	NA	NA	NA	NA	NA	NA	NO	NA	NA	NA	NA	90	0.54	0.803250374851547	100	NO	+	90	5	5	2	-	++	MME	100	0	acinar	100	non
MESO_075	MESO_075_T	FALSE	T	T	T	Provider1	F	53	class1	37523	NA	Exposed	Non exposed	alive	14	0.333333333333333	0.5	1	1963-1968	7	1.16666666666667	YES	Pleuro-pneumectomy	NA	NA	NA	NO	NA	NA	NA	NA	70	0.48	0.649345820952536	80	NO	++	70	30	0	2	-	++	MME	100	0	tubulopapillary	100	non
MESO_076	MESO_076_T	FALSE	T/N	T	T	Provider3	M	50	class1	38763	Ex-smoker	Exposed	NA	alive	135.2	NA	NA	NA	NA	NA	NA	NO	NA	YES	Cisplatine/Alimta	YES	NO	NA	YES	Kidney (Carcinoma)	NA	20	NA	0.684152128098765	30	NO	+	20	80	0	2	-	++	MME	100	0	tubulopapillary	100	non
MESO_077	MESO_077_T	FALSE	T	T	T	Provider6	M	36	class1	39594	Ex-smoker	Exposed	NA	dead	93.7	NA	NA	NA	NA	NA	NA	YES	Decortication+pleurectomy+pleuro-pneumectomy	YES	Cisplatine/Alimta	YES	NO	NA	NO	0.0	NA	60	0.25	0.73472760667612	80	NO	++	60	40	0	2	-	+	MME	100	0	acinar	70	tubulopapillary
MESO_078	MESO_078_T	FALSE	T	T	T	Provider3	M	63	class1	39903	No smoker	Exposed	Non exposed	dead	7.3	0.333333333333333	0.25	1	1961-1964	5	0.416666666666667	NA	NA	NA	NA	NA	NO	NA	NA	NA	NA	80	0.57	0.885787787219824	90	NO	++	80	15	5	2	-	+	MME	100	0	solid	100	non
MESO_079	MESO_079_T	FALSE	T	T	T	Provider1	M	82	class3	40266	NA	Exposed	NA	dead	24	NA	NA	NA	NA	NA	NA	NA	NA	NA	NA	NA	NO	NA	YES	Colon (Carcinoma)	NA	70	0.16	0.532767942219208	80	NO	++	70	20	10	2	-	+	MME	100	0	tubulopapillary	100	non
MESO_080	MESO_080_T	FALSE	T	T	T	Provider8	M	57	class1	40289	Ex-smoker	Exposed	NA	dead	10.8	NA	NA	NA	NA	NA	NA	YES	Pneumectomy	NA	NA	NA	NO	NA	NA	NA	NA	100	0.56	0.709321784701414	70	NO	++	100	0	0	2	-	+	MMB	60	40	acinar	100	non
MESO_081	MESO_081_T	FALSE	T	T	T	Provider8	F	61	class1	40491	NA	Exposed	NA	dead	7.8	NA	NA	NA	NA	NA	NA	NA	NA	NA	NA	NA	NO	NA	NA	NA	NA	90	0.41	0.721501237402898	90	NO	++	90	5	5	2	-	+	MME	100	0	acinar	100	non
MESO_082	MESO_082_T	FALSE	T	T	T	Provider8	M	64	class2	40490	NA	Exposed	NA	dead	4.1	NA	NA	NA	NA	NA	NA	NA	NA	NA	NA	NA	NO	NA	NA	NA	NA	80	0.52	0.745784720412509	70	NO	++	80	20	0	2	+	+	MME	100	0	solid	100	non
MESO_083	MESO_083_T	FALSE	T	T	T	Provider8	M	72	class3	40553	NA	Exposed	NA	dead	12	NA	NA	NA	NA	NA	NA	NA	NA	NA	NA	NA	NO	NA	NA	NA	NA	90	0.59	0.812978642368653	90	NO	++	90	5	5	2	-	+	MME	100	0	tubulopapillary	70	micropapillary
MESO_084	MESO_084_T	FALSE	T	T	T	Provider8	M	73	class3	40821	NA	Exposed	NA	dead	3	NA	NA	NA	NA	NA	NA	NA	NA	NA	NA	NA	NO	NA	NA	NA	NA	80	0.41	0.752151022849934	70	NO	++	80	15	5	2	-	-	MME	100	0	acinar	60	solid
MESO_085	MESO_085_T	FALSE	T	T	T	Provider8	M	85	class3	40864	Ex-smoker	Exposed	NA	dead	0.7	NA	NA	NA	NA	NA	NA	NA	NA	NO	NA	NA	NA	NA	NA	NA	NA	80	0.65	0.860803207766827	90	NO	++	80	15	5	2	-	++	MME	100	0	solid	60	acinar
MESO_086	MESO_086_T	FALSE	T	T	T	Provider6	F	83	class3	40876	No smoker	Non exposed	Non exposed	dead	20.9	0	0	0	0.0	0	0	NA	NA	YES	Alimta	YES	NA	NA	YES	Breast (NP)	YES	70	0.38	0.788846638522916	90	NO	++	70	20	10	2	-	+	MME	100	0	tubulopapillary	70	acinar
MESO_087	MESO_087_T	FALSE	T	T	T	Provider1	F	68	class2	41016	No smoker	Non exposed	NA	dead	41.9	NA	NA	NA	NA	NA	NA	NA	NA	YES	NA	YES	NA	NA	NO	0.0	NA	90	0.27	0.772674501714079	50	NO	++	90	10	0	2	-	++	MME	100	0	tubulopapillary	100	non
MESO_088	MESO_088_T	FALSE	T	T	T	Provider8	M	65	class2	41032	No smoker	Exposed	NA	dead	11.9	NA	NA	NA	NA	NA	NA	NA	NA	NA	NA	NA	NO	NA	NO	0.0	NA	80	0.66	0.782342922928225	90	NO	++	80	15	5	2	-	+	MME	100	0	solid	100	non
MESO_089	MESO_089_T	FALSE	T	T	T	Provider2	M	72	class3	41816	Smoker	Exposed	NA	dead	32.4	NA	NA	NA	NA	NA	NA	NA	NA	YES	Carboplatine/Alimta	NA	NA	NA	NA	NA	NA	50	0.52	0.841166720768342	80	NO	++	50	50	0	2	-	+	MME	95	5	trabecular	50	solid
MESO_090	MESO_090_T	FALSE	T/N	T	T	Provider3	M	69	class2	41928	No smoker	Exposed	Non exposed	alive	37.4	1	0.75	2	1965-1997	34	51	NO	NA	YES	Cisplatine/Alimta	YES	NA	NA	NA	NA	NA	80	0.59	0.716799067348881	30	NO	++	80	10	10	2	-	+	MME	100	0	acinar	70	tubulopapillary
MESO_091	MESO_091_T	FALSE	T	T	T	Provider4	M	56	class1	42327	Ex-smoker	Exposed	NA	dead	11.1	NA	NA	NA	NA	NA	NA	NA	NA	NA	NA	NA	NA	NA	YES	Hodgkin lymphoma	YES	80	0.55	0.718538558350757	100	NO	++	80	15	5	2	-	+	MME	100	0	tubulopapillary	80	micropapillary
MESO_092	MESO_092_T	FALSE	T	T	T	Provider4	M	63	class1	42541	No smoker	Exposed	NA	dead	5.9	NA	NA	NA	NA	NA	NA	NA	NA	NA	NA	NA	NA	NA	NO	0.0	NA	80	0.6	0.648980595566938	80	NO	++	80	20	0	2	-	++	MME	100	0	acinar	100	non
MESO_093	MESO_093_T	FALSE	T/N	T	T	Provider7	F	43	class1	42877	NA	Non exposed	NA	dead	13	NA	NA	NA	NA	NA	NA	YES	Pleuro-pneumectomy	YES	NA	NA	NA	NA	NA	NA	NA	90	0.4	0.680343282457237	90	NO	+	90	5	5	2	-	+	MME	100	0	acinar	100	non
MESO_094	MESO_094_T1	TRUE	T1/T2	T1/T2	T1/T2	Provider3	M	66	class2	37643	NA	Exposed	Non exposed	dead	1.9	0.666666666666667	0.5	1	1955-1984	31	10.3333333333333	NA	NA	YES	Cisplatine/Alimta	NA	NO	NA	NA	NA	NA	80	0.18	0.608413637521008	70	YES	++	80	15	5	3	+	+	MMB	90	10	solid	50	acinar
MESO_095	MESO_095_T	FALSE	T	T	T	Provider3	M	55	class1	37389	Ex-smoker	Exposed	Non exposed	dead	12.8	1	0.75	3	1968-1989	23	51.75	NA	NA	YES	Tomudex/Eloxatine (TOMOX)	NA	NO	NA	NO	0.0	NA	80	0.27	0.61009466162477	100	NO	++	80	15	5	1	-	+	MMB	30	70	tubulopapillary	50	trabecular
MESO_097	MESO_097_T	FALSE	T	T	T	Provider3	M	67	class2	37823	Ex-smoker	Exposed	Non exposed	dead	4.5	1	0.75	4	1955-1992	39	117	NO	NA	YES	Cisplatine/Alimta	YES	NO	NA	NO	0.0	NA	60	0.58	0.831945563241964	90	NO	++	60	40	0	2	-	+	MMS	10	90	0.0	NA	0.0
MESO_098	MESO_098_T	FALSE	T	T	T	Provider7	M	80	class3	38653	NA	Non exposed	NA	dead	0.4	NA	NA	NA	NA	NA	NA	NA	NA	YES	NA	NA	NO	NA	NA	NA	NA	95	0.55	0.803063387813593	100	NO	++	95	5	0	3	-	+	MMS	10	90	0.0	NA	0.0
MESO_099	MESO_099_T	FALSE	T	T	T	Provider7	M	80	class3	39567	Ex-smoker	Exposed	Non exposed	dead	4.4	1	0.5	2	1949-1986	39	39	NA	NA	YES	NA	NA	NO	NA	NO	0.0	NA	95	0.25	0.721209993158181	100	NO	++	95	0	5	3	-	++	MMS	10	90	0.0	NA	0.0
MESO_100	MESO_100_T	FALSE	T	T	T	Provider7	M	75	class3	39657	NA	Exposed	NA	dead	2.4	NA	NA	NA	NA	NA	NA	NA	NA	NA	NA	NA	NO	NA	NA	NA	NA	90	0.42	0.780292283019668	100	NO	++	90	0	10	3	-	+	MMS	20	80	0.0	NA	0.0
MESO_101	MESO_101_T	FALSE	T	T	T	Provider3	M	56	class1	39825	No smoker	Non exposed	Exposed	dead	17.1	1	0.25	1	1971-1973+1980	4	1	YES	Decortication	YES	Cisplatine/Alimta + Avastin	YES	NO	NA	NO	0.0	NA	80	0.62	0.739108959744826	90	NO	++	80	10	10	2	-	++	MMS	0	100	0.0	NA	0.0
MESO_102	MESO_102_T	FALSE	T	T	T	Provider7	M	69	class2	40141	No smoker	Exposed	Non exposed	dead	12.9	1	0.75	3	1964-1995	33	74.25	NA	NA	NA	NA	YES	NO	NA	NO	0.0	NA	100	0.8	0.825809275955774	100	NO	++	100	0	0	3	-	++	MMS	0	100	0.0	NA	0.0
MESO_103	MESO_103_T	FALSE	NA	T	T	Provider3	F	64	class2	40554	No smoker	Exposed	Non exposed	dead	10.1	1	1	3	1973-1996	25	75	NO	NA	YES	Cisplatine/Alimta + Avastin	NA	NA	NA	NO	0.0	NA	70	NA	0.73568024797346	100	YES	++	70	5	25	1	-	+	MMS	0	100	0.0	NA	0.0
MESO_104	MESO_104_T	FALSE	T	T	T	Provider8	F	69	class2	41138	No smoker	Non exposed	NA	dead	4.8	NA	NA	NA	NA	NA	NA	NA	NA	NA	NA	NA	NO	NA	YES	Breast (Carcinoma)	YES	95	0.51	0.897767458782031	55	NO	++	95	5	0	3	++	++	MMS	0	100	0.0	NA	0.0
MESO_105	MESO_105_T	FALSE	T	T	T	Provider5	M	75	class3	41004	NA	NA	NA	dead	0.5	NA	NA	NA	NA	NA	NA	NO	NA	NO	NA	NO	NO	NA	NA	NA	NA	90	0.62	0.772685876798592	60	NO	+	90	0	10	1	++	+	MMS	10	90	0.0	NA	0.0
MESO_106	MESO_106_T	FALSE	T	T	T	Provider5	F	79	class3	41053	NA	NA	NA	dead	37.3	NA	NA	NA	NA	NA	NA	NO	NA	YES	Carboplatine/Alimta	NA	NA	NA	NO	0.0	NA	55	0.95	0.524213921835345	60	NO	-	55	5	40	1	-	++	MMS	5	95	0.0	NA	0.0
MESO_107	MESO_107_T	FALSE	T	T	T	Provider5	F	57	class1	41130	Ex-smoker	Non exposed	NA	dead	1.4	NA	NA	NA	NA	NA	NA	YES	Pleuro-pulmonary decortication	NO	NA	NO	NA	NA	NO	0.0	NA	80	0.24	0.80958745226558	80	NO	++	80	15	5	3	+	++	MMB	20	80	solid	100	non
MESO_108	MESO_108_T	FALSE	T	T	T	Provider6	F	53	class1	41144	No smoker	Non exposed	NA	dead	2.2	NA	NA	NA	NA	NA	NA	NA	NA	NA	NA	NA	NA	NA	NA	NA	NA	90	0.69	0.652627575293446	70	NO	+	90	5	5	2	+	+	MMS	20	80	0.0	NA	0.0
MESO_109	MESO_109_T	FALSE	T	T	T	Provider5	M	71	class2	41430	No smoker	Exposed	NA	dead	3.9	NA	NA	NA	NA	NA	NA	NO	NA	NO	NA	NO	NO	NA	YES	Prostate (NP);Thymoma	NA	90	0.4	0.811776228140482	80	NO	++	90	5	5	2	-	+	MMB	20	80	solid	100	non
MESO_110	MESO_110_T	FALSE	T	T	T	Provider7	M	82	class3	41487	NA	Exposed	Non exposed	dead	15.7	1	0.25	2	1953-1971	20	10	NA	NA	NA	NA	NA	NA	NA	NA	NA	NA	95	0.53	0.569147972833696	100	NO	++	95	0	5	3	-	+	MMS	0	100	0.0	NA	0.0
MESO_111	MESO_111_T	FALSE	T	T	T	Provider5	F	71	class2	40806	No smoker	Exposed	NA	alive	34.1	NA	NA	NA	NA	NA	NA	NA	NA	YES	Cisplatine/Alimta	YES	NA	NA	YES	Colon (ADC)	NO	95	0.91	0.766963178420242	90	NO	++	95	5	0	3	-	+	MMB	15	85	tubulopapillary	90	trabecular
MESO_112	MESO_112_T	FALSE	T	T	T	Provider5	M	64	class2	42641	Ex-smoker	Exposed	NA	dead	1.2	NA	NA	NA	NA	NA	NA	NO	NA	NO	NA	NA	NO	NA	NO	0.0	NA	100	0.53	0.866226353349094	90	NO	++	100	0	0	1	-	+	MMB	70	30	solid	100	non
MESO_113	MESO_113_T	FALSE	T	T	T	Provider6	M	55	class1	43097	Ex-smoker	Exposed	NA	alive	13.1	NA	NA	NA	NA	NA	NA	NO	NA	YES	Cisplatine/Alimta + Avastin	YES	YES	Nivolumab	NO	0.0	NA	90	0.4	0.749685432613336	70	NO	++	90	0	10	2	-	+	MMS	0	100	0.0	NA	0.0
MESO_114	MESO_114_T	FALSE	NA	NA	T	Provider5	M	72	class3	40766	NA	NA	NA	dead	1.4	NA	NA	NA	NA	NA	NA	NO	NA	NO	NA	NO	NA	NA	NA	NA	NA	90	NA	NA	90	NO	++	90	5	5	1	-	++	MMS	10	90	0.0	NA	0.0
MESO_115	MESO_115_T	FALSE	NA	T	T	Provider3	M	46	class1	36070	NA	Exposed	Non exposed	dead	15.6	0.666666666666667	0.75	2	1970-1998	30	30	YES	Decortication	NO	NA	YES	NO	NA	NO	0.0	NA	60	NA	0.793518607063697	NA	NO	-	60	40	0	2	-	-	MMB	60	40	solid	100	non
MESO_116	MESO_116_T	FALSE	T	NA	T	Provider3	M	66	class2	36845	No smoker	Non exposed	NA	dead	0.9	NA	NA	NA	NA	NA	NA	YES	Pleuro-pneumectomy	NO	NA	YES	NO	NA	NO	0.0	NA	95	0.29	NA	NA	NO	++	95	0	5	2	-	++	MMS	0	100	0.0	NA	0.0
MESO_117	MESO_117_T	FALSE	T	T	T	Provider3	F	70	class2	39097	No smoker	Non exposed	NA	dead	0.6	NA	NA	NA	NA	NA	NA	YES	Pleurectomy	NO	NA	NO	NO	NA	NO	0.0	NA	90	0.3	0.85949922971706	NA	NO	++	90	5	5	2	-	+	MMB	80	20	solid	100	non
MESO_118	MESO_118_T	FALSE	T	T	T	Provider3	M	59	class1	39889	NA	Exposed	Non exposed	dead	9.5	1	0.5	2	1969-1996	29	29	YES	Pleuro-pneumectomy	YES	Cisplatine/Alimta	YES	NO	NA	NO	0.0	NA	100	0.26	0.792626833020232	NA	NO	++	100	0	0	3	+	+	MMB	60	40	solid	100	non
MESO_119	MESO_119_T	FALSE	T	T	T	Provider3	M	58	class1	40189	No smoker	Exposed	Non exposed	dead	19.4	1	0.5	2	1971-1993	24	24	NA	NA	NA	NA	NA	NO	NA	NO	0.0	NA	80	0.45	0.795739799074929	NA	NO	++	80	20	0	2	-	+	MME	90	10	trabecular	90	acinar
MESO_120	MESO_120_T	FALSE	T	T	T	Provider3	M	56	class1	40357	No smoker	Exposed	Non exposed	dead	15.9	1	0.75	3	1976-2000	26	58.5	NA	NA	NA	NA	NA	NO	NA	NO	0.0	NA	80	0.26	0.751632835800832	NA	NO	++	80	15	5	2	-	++	MME	100	0	trabecular	60	acinar
MESO_121	MESO_121_T	FALSE	T	T	T	Provider3	M	79	class3	40947	No smoker	Exposed	Non exposed	dead	14	0.666666666666667	0.25	2	1957-1971	16	5.33333333333333	NA	NA	NA	NA	NA	NO	NA	NA	NA	NA	40	0.46	0.913948602106323	NA	NO	++	40	60	0	2	-	+	MME	100	0	trabecular	100	non
MESO_122	MESO_122_T	FALSE	T	T	T	Provider3	F	80	class3	40988	No smoker	Exposed	NA	dead	4.8	NA	NA	NA	NA	NA	NA	NA	NA	NA	NA	NA	NO	NA	NO	0.0	NA	70	0.32	0.661999543977008	NA	NO	++	70	10	20	2	-	-	MMB	30	70	solid	100	non
MESO_123	MESO_123_T	FALSE	T	T	T	Provider3	M	84	class3	41996	NA	Exposed	Non exposed	dead	1.2	1	0.75	2	1947-1969	24	36	NO	NA	NO	NA	NO	NO	NA	NA	NA	NA	90	0.48	0.850558443826017	NA	NO	++	90	10	0	2	-	+	MMB	70	30	trabecular	60	acinar
MESO_124	MESO_124_T	FALSE	T	T	T	Provider3	F	67	class2	42082	NA	Exposed	Non exposed	dead	13.1	1	1	3	1970-1999	31	93	YES	Decortication	NA	NA	YES	NO	NA	NO	0.0	NA	80	0.2	0.736187308837632	NA	NO	++	80	20	0	2	-	++	MMB	30	70	solid	100	non
Sample information
ID_MESOMICS	Sample	ITH
Identifier within the MESOMICS project	Sample used in cohort	Is this sample part of the 13 multi-regional sequencing sub-cohort
Sequencing data
WGS	RNA	850K
Which samples were sequenced (T: tumor; N: matched normal/blood; T1/T2: regions 1 and 2 from a same ITH tumor)
Clinical data
Provider	Sex	Age	Age_class	Birth.Date	Sample.Date	Smoking	Professional.Asbestos	ExtraProfessional.Asbestos	Survival.Censor	Survival.Time	Asbestos.Exposure.probability	Asbestos.Exposure.frequency	Asbestos.Exposure.intensity	Asbestos.Exposure.period	Asbestos.Exposure.duration	Asbestos.Score	Surgery	Surgery.type	Chimio	Chimio.type	Radioth	Immunoth	Immunoth.type	History.of.cancer	History.Location	History.Radiotherapy
Anonymized sample provider	Standard clinical information Standard clinical information		3-class discretised age (1: lowest, 3: greatest)	Date of birth in DD/MM/YYYY format	Date of sample collection in DD/MM/YYYY format	Exposure information			survival information		no evidence found-0, possible-1/3, likely-2/3, and very likely-1	sporadic-0.25, intermittent-0.5, frequent-0.75, and persistent-1	low-1, intermediate-2, high-3, and very high-4	Period (calendar years) of known exposure	Total duration of exposure in years (from previous column)	Combined score taking into account probability, frequency, intensity, and duration	Treatment of MPM (done after sample collection)							History of independent cancer before MPM diagnosis, and previous treatment information
Purity estimations
Purity.Patho	Purity.WGS.PURPLE	Purity.RNA
Purity estimated by our pathologist from whole-slide images	Purity estimated by PURPLE from WGS data	Purity estimated by quanTIseq from RNA-seq data
Pathological review
Tumor.content	Macrodissection	Slide.Quality	Tumor.cell	Normal.cell	Immune.cell	Grade	Necrosis	Vessel	Type	Epithelioid.Component	Sarcomatoid.Component	Subtype1	Subtype1.Component	Subtype2	Subtype2.Component	Cytological.Variant1	Cytological.Variant1.Component	Cytological.Variant2	Cytological.Variant2.Component	Stroma1	Stroma1.Component	Stroma2	Stroma2.Component	Prognosis	Sarcomatoid.Characteristics	Type.FFPE	Epithelioid.Component.FFPE	Sarcomatoid.Component.FFPE	Subtype1.FFPE	Subtype1.Component.FFPE	Subtype2.FFPE	Subtype2.Component.FFPE	Grade.FFPE	IHC.BAP1
% of tumor in the slide	Was a microdissection performed to improve tumor content before sequencing?	Assessment of the quality of the whole-slide image for performing the pathological review (-: poor quality; +: adequate quality; ++: perfect quality)	% of cells estimated by our pathologist (the 3 columns sum to 100%)			Tumor grade (1 to 3)	Presence of necrosis (-: none; +: some; ++: much)	Presence of blood vessels (-: none; +: some; ++: much)	WHO histopathological type (MME: epithelioid, MMB: biphasic, MMS: sarcomatoid)	% of the tumor that are MME and MMS, respectively (sum to 100%)	% of the tumor that is MMS	First MME subtype name	First MME subtype %	Second MME subtype name	Second MME subtype %	Name of 2 major cytological variants detected and their % (sum to 100%)				Name of 2 major stromal variants detected and their % (sum to 100%)				A priori prognosis group based on pathological review	Additional comments about MMS component	Same variables but estimated from FFPE rather than Fresh Frozen tissue								BAP1 protein expression based on IHC?
Immune deconvolution from RNA-seq
B.cells.quanTIseq	Macrophages.M1.quanTIseq	Macrophages.M2.quanTIseq	Monocytes.quanTIseq	Neutrophils.quanTIseq	NK.cells.quanTIseq	T.cells.CD4.quanTIseq	T.cells.CD8.quanTIseq	Tregs.quanTIseq	Dendritic.cells.quanTIseq	Total Immune cells.quanTIseq
Proportions of cells estimated by quanTIseq (sum to 1)
Immune deconvolution from methylation
Epi.EpiDISH	Fib.EpiDISH	B.EpiDISH	NK.EpiDISH	CD4T.EpiDISH	CD8T.EpiDISH	Mono.EpiDISH	Neutro.EpiDISH	Eosino.EpiDISH
Proportions of cells estimated by EpiDISH (sum to 1)
Clonal reconstruction
Subclone.detected	Clonal (early)	Clonal (late)	Clonal (unspecified)	Subclonal (in selected subclone)	Subclonal (in neutral tail)
Was a subclone detected by MOBSTER?	Proportion of alterations classified in each category (sum to 1)
[truncated: 46 more columns]
