# Supplementary material for: Multiomic analysis of malignant pleural mesothelioma identifies molecular axes and specialized tumor profiles driving intertumor heterogeneity
Source: Nat Genet. 2023 Mar 16;55(4):607–18. doi: 10.1038/s41588-023-01321-1 (PMC10101853; doi:10.1038/s41588-023-01321-1)
Supplement: Source Data Fig. 5 — Statistical and figure source data. [file 41588_2023_1321_MOESM9_ESM.xlsx]

## Sheet: Fig_5a
Event	n.Altered.samples	Type	p-value.Ploidy	p-value.Morphology	p-value.Adaptive-response	p-value.CIMP-index	Position_Difference.Ploidy	Position_Difference.Morphology	Position_Difference.Adaptive-response	Position_Difference.CIMP-index	q-value.Ploidy	q-value.Morphology	q-value.Adaptive-response	q-value.CIMP-index	Comment
WGD	17	Large-scale	3.29998022796492e-33	0.14585354078909	0.018072675260865	0.05423729771812	4.30003379341687	-0.646355134867267	-0.903767406634175	0.682685982773227	2.63998418237194e-31	0.486178469296967	0.0809034121491071	0.160703104349985	NA
Chromothripsis	23	Large-scale	0.462060536444044	0.462781751771218	0.00292475845832466	0.474866261102094	0.33060354841768	0.294771675126624	-1.04212084127302	0.236199224334381	0.616080715258725	0.73564684605843	0.0212709706059975	0.611639658957657	NA
HRD	18	Large-scale	0.309556812146941	0.19931486065779	0.458738500893117	0.179550831556906	0.472450084921477	-0.557789800656958	0.279783230251052	-0.466926956097445	0.542169769280877	0.498287151644476	0.622018306295752	0.388218014177095	NA
amplicon	37	Large-scale	0.441571152242545	0.164361684668365	0.458386391395432	0.076840517370924	0.278566318635087	-0.469740237777067	-0.217788587453458	0.477367287272561	0.60906365826558	0.492608306432533	0.622018306295752	0.204908046322464	NA
4p DEL	37	Arm-level CN	0.714572789515158	0.106407994006023	0.0205162458877596	0.0523702614546635	0.132522319640632	0.544596323467615	-0.673241309051126	0.522705171794363	0.816654616588752	0.3869381600219	0.0820649835510384	0.160703104349985	NA
4q DEL	39	Arm-level CN	0.0581647952890368	0.041302215521215	0.00234003130964392	0.0314751098006561	0.672207939660066	0.67681361000292	-0.865208306932733	0.570770751587459	0.166185129397248	0.236012660121228	0.0187202504771513	0.139889376891805	NA
5p (TERT) AMP	29	Arm-level CN	1.22650736754911e-05	0.00383290094304052	0.0008127556607238	0.304699575158527	1.63502357886564	-1.03597224140949	-1.03336037076536	0.29927177264144	0.000327068631346428	0.0438045822061774	0.008127556607238	0.484131687331145	NA
6q DEL	39	Arm-level CN	0.431709268675663	0.35186078428686	0.121630098127665	0.0689648522782701	0.280835199337595	0.311065184110183	0.44679855157702	0.483987745755491	0.607416059438681	0.668130411416172	0.256063364479294	0.190247868353849	NA
9p DEL	40	Arm-level CN	0.989161786214889	0.864995892402673	0.0182032677335491	0.607601902180456	-0.00482931896676873	0.0565705678095644	-0.672752224548773	0.136752644748054	0.992588656793967	0.969991291033275	0.0809034121491071	0.704465973542558	NA
9q DEL	32	Arm-level CN	0.0761225373122441	0.844241795282401	0.0173937085560896	0.349727833082458	0.665481932845479	0.0694752759677868	-0.719959210851186	0.264313266138754	0.200639488856998	0.964847766037029	0.0809034121491071	0.519087546767531	NA
10p DEL	25	Arm-level CN	0.00786771786706401	0.610644514913551	0.0194469546058125	0.00149602632346189	1.07409700053386	0.195519999332082	-0.76892874686109	0.955563724999586	0.0393385893353201	0.845925172971283	0.0818819141297367	0.0149602632346189	NA
13q DEL	50	Arm-level CN	0.195798622738878	0.998205959053936	0.636452071667617	0.308633950673605	0.440214829429072	-0.000718844347572911	0.130916783045058	0.260049597334753	0.401638200490006	0.9995113293981	0.759942772140438	0.484131687331145	NA
14q DEL	40	Arm-level CN	0.309427571367301	0.804369878506625	0.00861257348848123	0.00242178071966614	0.360522940273387	0.0824104784914448	-0.746238259094439	-0.791938816632128	0.542169769280877	0.93260275768884	0.0492147056484642	0.0215269397303657	NA
17p DEL	32	Arm-level CN	0.330652930551197	0.623869815066321	0.0724912680373113	0.228571237106775	-0.366785099115293	0.173326277699214	-0.546623697205255	0.339892673687082	0.561851250536681	0.845925172971283	0.181228170093278	0.435373784965285	NA
22q (NF2) DEL	71	Arm-level CN	0.0681235156852309	0.176759864581094	0.000469577436295279	0.481666231429155	-0.630847037213415	0.438691482681659	-0.962274081511534	0.183534939729776	0.187926939821326	0.492608306432533	0.00626103248393705	0.611639658957657	NA
1p36.31 DEL	53	CN Peak	0.477144477669225	0.73999323371273	0.00431442595853896	0.270677446122138	0.241214943380428	-0.105487665791539	-0.772557314449336	0.279699920400845	0.625763249402262	0.888019357082792	0.0287628397235931	0.480100669554346	NA
1p31.1 DEL	37	CN Peak	0.992588656793967	0.178570511081793	0.0646880001621268	0.00673918212073295	-0.00336690257888849	0.454535156193531	-0.539170337547816	0.724260485824207	0.992588656793967	0.492608306432533	0.16693677461194	0.0449278808048863	NA
1p13.2 DEL	42	CN Peak	0.386697650199929	0.788885784650483	0.086868531661178	0.0484255663631465	-0.303902641010145	0.0881192207446133	-0.485322580990773	0.515746302454988	0.583694566339515	0.928100923118216	0.210590379784674	0.160703104349985	NA
2q35 DEL	23	CN Peak	0.960622474634223	0.367471726278895	0.485477508572867	0.721958108446465	-0.0208997106786572	0.356428645263493	0.239291987588193	-0.112872788059432	0.992588656793967	0.668130411416172	0.633521946692084	0.780495252374557	NA
3p21.1 (BAP1) DEL	49	CN Peak	0.34929097029894	0.000301562704429702	0.745639774084847	0.00049619996578799	-0.319860034673075	1.12539482511171	0.0900949169797926	0.870281739710739	0.570270971916637	0.00603125408859403	0.806097053064699	0.00793919945260783	NA
4q34.3 DEL	45	CN Peak	0.106143581754995	0.194803422186186	0.000652898900546166	0.0297163433721478	0.557344838445947	0.41944941775649	-0.935188655347061	0.559419161765673	0.242873876093344	0.498287151644476	0.00746170172052762	0.139841615868931	NA
6q22.31 DEL	61	CN Peak	0.311747617336504	0.0378278352143996	0.734645903440502	0.0103317242105734	0.342419743630195	0.653201483950754	0.093274850600864	0.642739705403335	0.542169769280877	0.232786678242459	0.806097053064699	0.0590384240604195	NA
7q36.1 (EZH2) DEL	18	CN Peak	0.97268743135473	0.980350233249767	0.634091169922028	0.000163272151904809	-0.0159551085439822	0.0107429222359863	-0.179863768855324	1.27627478646667	0.992588656793967	0.9995113293981	0.759942772140438	0.00517081274424946	NA
9p21.3 (CDKN2A/B, MTAP) DEL	61	CN Peak	0.647430197428111	0.0454023069425991	0.000377640664145087	0.0263925616710076	0.155090952286484	-0.62978744156943	-0.951728188658822	0.558513318310814	0.784763875670438	0.242145637027195	0.00604225062632139	0.131962808355038	NA
10q24.32 DEL	26	CN Peak	0.450859956630455	0.0152255391802032	0.557049058003652	0.773845596884485	-0.304821953653246	0.907617098712168	-0.192704978251856	0.087168221807473	0.611335534414177	0.133551216605109	0.696311322504565	0.814574312509984	NA
15q14 (B2M) DEL	32	CN Peak	0.0488369967499055	0.934149632080362	0.245382628939064	0.0153277543357494	0.737960474245242	-0.0292196716295078	-0.355020861376883	0.677756669082815	0.150200169709689	0.998632873645462	0.417672559896278	0.0817480231239966	NA
16p13.3 (RBFOX1) DEL	16	CN Peak	0.75135798168931	0.0226734324000849	0.68409423832964	0.0488674770671955	0.154986491894913	-1.03165342269781	-0.16144728870404	0.716155162213426	0.834842201877011	0.164897690182436	0.781821986662445	0.160703104349985	NA
ARHGAP5	35	Driver	0.0124413000702026	0.361527857094605	0.0611118113337745	0.00733810280335392	-0.416093014027927	-0.285489743909677	-0.585503813106722	-0.672489717395854	0.0523844213482216	0.668130411416172	0.162964830223399	0.0451575557129472	NA
BAP1	59	Driver	0.43278394235006	8.12436748780681e-06	0.623188671380605	0.00388883381741734	-0.159696728142546	1.36517690880701	-0.150376516188639	0.723531253435662	0.607416059438681	0.000649949399024545	0.759942772140438	0.0311106705393387	not enough samples for test
DDX3X	7	Driver	0.374803626246575	0.316963879096705	0.335549589847537	0.821469685421926	0.127594639943253	0.63378103683803	-0.556929294941033	0.0860029162589753	0.57662096345627	0.647332398725934	0.497110503477832	0.853474997840962	NA
DNMT3B	4	Driver	0.000739915206230152	0.267644951666594	0.265105339444644	0.574549196964419	1.19994553596068	0.902024204422423	-0.840618428891429	0.356111895341256	0.00591932164984122	0.578691787387231	0.433470519549695	0.69642326904778	NA
EZH2	NA	NA	NA	NA	NA	NA	NA	NA	NA	NA	NA	NA	NA	NA	not enough samples for test
FAT3	6	Driver	0.00411710545041837	0.348693386346671	0.734555759149802	0.274261172445976	0.60480203841625	0.581636079557957	0.215061482871717	0.484915545538069	0.0274473696694558	0.668130411416172	0.806097053064699	0.480100669554346	NA
FBXW7	36	Driver	0.0815134922527934	0.71086082293183	0.0372733320414292	0.0620880801007834	-0.3324234353798	-0.124242782826453	-0.646348039184318	0.474722499208131	0.203783730631983	0.888019357082792	0.12437548438959	0.177394514573667	NA
HLA-A	NA	NA	NA	NA	NA	NA	NA	NA	NA	NA	NA	NA	NA	NA	not enough samples for test
KMT2D	8	Driver	0.303839580113653	0.174029934376272	0.363730329646569	0.0939765148625472	0.314205671513731	0.767782927232436	-0.501164518864102	0.77872158971139	0.542169769280877	0.492608306432533	0.529062297667737	0.236094885152272	NA
LATS2	7	Driver	0.766216421129619	0.0515008304805196	0.330623317860241	0.260163518155618	-0.0576500009150879	-1.08676776469151	-0.578620800471167	0.487793948457836	0.839689228635199	0.242356849320092	0.497110503477832	0.480100669554346	NA
LRP1B	8	Driver	0.110648060800582	0.101200302597984	0.999528223066246	0.383697331254418	0.548236086018304	-0.974922539811403	-0.000321130811682044	0.40662350036537	0.24588457955685	0.385524962278036	0.999528223066246	0.53433487343386	NA
MGA	5	Driver	0.0148790811468416	0.468974864362249	0.901011023681354	0.387392783239549	0.791577948234278	-0.543995062801653	0.093019236992911	-0.467519234165679	0.0566822138927298	0.73564684605843	0.936115349279329	0.53433487343386	NA
MYH9	NA	NA	NA	NA	NA	NA	NA	NA	NA	NA	NA	NA	NA	NA	not enough samples for test
MYO5A	3	Driver	0.000403321682650266	0.72346667301476	0.331879773360391	0.650956439304361	1.73293358598113	0.317215334932345	-0.876367482493053	-0.361247633904454	0.00403321682650266	0.888019357082792	0.497110503477832	0.723284932560401	NA
NCOR1	32	Driver	0.228069732082674	0.653143230327314	0.0288812363494033	0.441634332345262	-0.204905220858048	0.14804914529572	-0.69624766789172	0.201951042478764	0.445014111380827	0.870857640436419	0.105022677634194	0.595672459661293	NA
NCOR2	5	Driver	1.0732329977781e-19	0.45134553154038	0.187053662138854	0.636830904157164	3.21521537271403	-0.554998635811906	-0.883049670539721	-0.274401403409913	4.29293199111241e-18	0.73564684605843	0.364982755392885	0.723284932560401	NA
NF1	4	Driver	0.194720782366704	0.5765891851488	0.0505981531575555	0.644610282980034	-0.403343469337259	0.442374208454134	-1.4619263200477	0.293752314963223	0.401638200490006	0.845925172971283	0.149920453800165	0.723284932560401	NA
NF2	70	Driver	0.0260810958783968	0.684954333299876	3.3640789205501e-05	0.174758408880927	-0.460008970716579	-0.139605597789959	-1.27623993933771	0.35728607859372	0.0907168552292064	0.883812042967582	0.00067281578411002	0.388218014177095	NA
NIN	3	Driver	0.826770272253126	0.965566485091968	0.49662864388922	0.366409700950592	-0.100566456542413	-0.0385800121764357	-0.615203110731994	-0.675746838764685	0.89380569973311	0.9995113293981	0.633521946692084	0.523442429929417	NA
PBRM1	46	Driver	0.00498767380763485	0.000173331134669421	0.971164121022758	0.000214264283445874	-0.329525158221025	1.16021677807515	-0.0112191047164565	0.902508212202171	0.0285009931864848	0.00462216359118455	0.983457337744565	0.00517081274424946	NA
PIK3CA	NA	NA	NA	NA	NA	NA	NA	NA	NA	NA	NA	NA	NA	NA	not enough samples for test
PTCH1	NA	NA	NA	NA	NA	NA	NA	NA	NA	NA	NA	NA	NA	NA	not enough samples for test
PTPRD	9	Driver	0.37194201766424	0.026086588933598	0.0218346490142819	0.294061660102037	0.352883313659011	-1.37539943883022	-1.29573512911692	0.50812443922216	0.57662096345627	0.173910592890653	0.0831796152925024	0.480100669554346	NA
RHOA	NA	NA	NA	NA	NA	NA	NA	NA	NA	NA	NA	NA	NA	NA	not enough samples for test
SETD2	12	Driver	0.700016075873396	0.0649066155581224	0.196180045157323	0.0482405525036776	-0.0495012560597175	0.846870375931501	0.658833562523116	0.641415692982955	0.816654616588752	0.273291012876305	0.364986130525251	0.160703104349985	NA
SETDB1	3	Driver	0.959088788250909	0.9995113293981	0.0565768563355811	0.599181463970099	0.0173221861026061	0.000555345337872132	-1.66984945880223	-0.303274815416011	0.992588656793967	0.9995113293981	0.156074086442982	0.704465973542558	NA
SRGAP3	3	Driver	0.397167053804319	0.323666199362967	0.265500693224188	0.512213828596561	-0.218547892221998	0.820199104723608	-0.944509183644773	0.489211682249217	0.588395635265658	0.647332398725934	0.433470519549695	0.630417019811153	NA
TP53	38	Driver	0.608836407670187	0.617146975129977	0.0448005121431743	0.220306789571439	-0.0887051236599068	0.156427958823192	-0.602305426597765	0.306056186553571	0.761770218046345	0.845925172971283	0.138706645096089	0.435373784965285	NA
TRAF7	NA	NA	NA	NA	NA	NA	NA	NA	NA	NA	NA	NA	NA	NA	not enough samples for test
WNK2	NA	NA	NA	NA	NA	NA	NA	NA	NA	NA	NA	NA	NA	NA	not enough samples for test
ABCB5	6	Driver	2.39283624912942e-05	0.0166939020756386	0.243912702119529	0.604816064873235	1.98520387015814	-1.50725556685682	0.755130350490247	-0.296255038647295	0.000478567249825883	0.133551216605109	0.417672559896278	0.704465973542558	not enough samples for test
ADGRL4	6	Driver	0.337110750322009	0.935176188643682	0.773583042570282	0.276063464654555	-0.327792969972006	-0.0572537661278369	0.191415403200161	0.521408392220267	0.561851250536681	0.998632873645462	0.8251552454083	0.480100669554346	NA
AGBL1	6	Driver	0.709075343450836	0.389984447298939	0.878192669221062	0.500047499958058	0.0990271939133329	0.560059404527403	-0.10133605577914	0.387751654232988	0.816654616588752	0.677550608394814	0.92441333602217	0.625059374947572	NA
ANKS1B	6	Driver	0.00480131274390231	0.0549432330963839	0.212679406709519	0.285781117460834	0.799390227300878	-1.24898845611164	-0.763373032568049	0.560701169666305	0.0285009931864848	0.244192147095039	0.386689830380944	0.480100669554346	NA
CDKN2A	70	Driver	0.730951517870802	0.000569106811714443	1.21975208678461e-06	0.0480151945399783	-0.0955939331789064	-1.13859183914665	-1.42049321090709	0.526366619080535	0.823607344079777	0.00910570898743109	4.87900834713843e-05	0.160703104349985	NA
EYS	7	Driver	0.630872394024951	0.723805304114667	0.175125088323057	0.454200250491736	0.121402202661606	0.227423450374853	-0.814653059754859	0.393907419024889	0.776458331107632	0.888019357082792	0.350250176646114	0.595672459661293	NA
FGF12	6	Driver	6.88005891792356e-05	0.872992161929947	0.037312645316877	0.000892173790997458	1.62293895785589	-0.104520131278519	-1.34883028100997	1.60826363576881	0.00108605342989778	0.969991291033275	0.12437548438959	0.0101962718971138	NA
GPC5	6	Driver	0.255892922623752	0.575708142530384	0.647765146037011	0.356872688402677	0.274395836988008	0.323281917517981	0.297491999771389	0.433826452882508	0.487415090711909	0.845925172971283	0.762076642396484	0.519087546767531	NA
NRG1	6	Driver	0.0777478019320866	0.398060982431953	0.121301944648037	0.354453203304419	0.517708205029073	0.533878311085307	-0.99292312331875	0.490597021805592	0.200639488856998	0.677550608394814	0.256063364479294	0.519087546767531	NA
PLCB1	8	Driver	0.211831620458449	0.420292335893365	0.400038096571568	0.763386922118685	0.376076069280903	-0.473323332615465	-0.471062959757771	-0.113494412409312	0.423663240916898	0.700487226488941	0.561456977644306	0.814279383593264	NA
ROBO2	10	Driver	0.00549129203926528	0.176985937308717	0.244695744483739	0.670580905414578	0.649256046311056	0.670027045517859	-0.593968116435143	-0.152253300881734	0.0292868908760815	0.492608306432533	0.417672559896278	0.734883184015976	NA
SGCZ	6	Driver	0.000124743276941539	0.66562373428896	0.94962870791404	0.335354198953607	1.15326907049563	-0.272744272907972	0.0402307650970061	0.499152979190539	0.00142563745076045	0.872949159723227	0.973978161963118	0.515929536851704	NA
SLC24A2	8	Driver	0.705345958922103	0.0092461006794886	0.00098758434927702	0.990007910325548	-0.133969785026044	-1.64960762275212	-1.74124207332618	-0.00652260797984433	0.816654616588752	0.092461006794886	0.00877852754912907	0.990007910325548	NA
SMYD3	6	Driver	0.49863461985484	0.069624868984279	0.387144689130731	0.866269027022912	0.182987184959629	-1.2212674071419	-0.554578178007907	0.0882787358151267	0.643399509490117	0.278499475937116	0.55306384161533	0.888481053356833	NA
UNC79	9	Driver	0.412619609343498	0.0498802704727617	0.108576392762588	0.924853806931931	-0.2366629900375	-1.10654681699468	-0.879210986122293	0.0423450101751327	0.600173977226905	0.242356849320092	0.241280872805751	0.936560817146259	NA
ANTXR2	41	Driver	0.0499916034075921	0.256700079803531	0.00971581117785297	0.0337603843498734	-0.309636490121342	0.367347561532576	-0.778641752694209	0.522291830732098	0.150200169709689	0.578078493150766	0.0518176596152158	0.142148986736309	NA
GRM8	7	Driver	0.0934784878029698	0.219713649060045	0.053099085509609	0.22454422545399	0.71499474210017	-0.74734253886439	-1.18506888724953	0.525859279036066	0.226614515885987	0.532639149236473	0.151711672884597	0.435373784965285	NA
USH2A	11	Driver	0.0144115327620467	0.190977827901276	0.157739516260153	0.00441639530391869	0.721756909829672	-0.674601950935607	-0.67903324221348	1.18280911884555	0.0566822138927298	0.498287151644476	0.323568238482364	0.0321192385739541	NA
WWOX	22	Driver	0.0506925572770199	0.51172363503172	0.286411060735041	0.166501459089514	-0.43123289418939	-0.244672483201532	-0.380919774942972	0.418460480682139	0.150200169709689	0.787267130818031	0.458257697176065	0.380574763633175	NA
CTNNA3	8	Driver	0.000470039343484313	0.229462563568944	0.329217176524905	0.291373531680126	1.60740017300233	-0.702612005842146	-0.562612308249516	0.427099797963921	0.00417812749763834	0.539911914279867	0.497110503477832	0.480100669554346	NA
DLG2	9	Driver	0.0171212311589309	0.954301315937871	0.194377641677126	0.0944379540609089	0.555491320515231	0.0308079432283591	-0.679166593841508	0.612951235897025	0.0622590223961123	0.9995113293981	0.364986130525251	0.236094885152272	NA
KCNH7	10	Driver	0.00906958564041239	0.743716211556838	0.498898533020016	0.000690506553429138	0.815800497534714	-0.173368360181354	-0.340311238170534	1.2981253551202	0.040309269512944	0.888019357082792	0.633521946692084	0.00920675404572184	NA
LINGO2	18	Driver	0.365628267859959	0.395958747205544	0.00527098344493752	0.127100570118106	-0.219967390940301	-0.388057304283201	-1.1597304112145	0.561885184443941	0.57662096345627	0.677550608394814	0.0324368211996155	0.308122594225713	NA
PTK2	10	Driver	8.14540072423333e-05	0.615293169922823	0.473538647142943	0.186361397590389	-0.732484552956381	-0.258419190030466	-0.36015880226937	-0.551067096277261	0.00108605342989778	0.845925172971283	0.631384862857258	0.392339784400819	NA
CNTNAP2	10	Driver	0.00228438491081333	0.308769656903496	0.657548170631751	0.0427871757917115	1.40215064901172	-0.529707066020885	-0.230257884918964	0.734703575302048	0.0166137084422787	0.647332398725934	0.762374690587537	0.160703104349985	NA
CSMD1	13	Driver	0.0369299444875142	0.936218319042621	0.103321434051301	0.224026880057086	0.711005827836058	0.0361142055956364	-0.730419997570193	0.459489109140789	0.123099814958381	0.998632873645462	0.241280872805751	0.435373784965285	NA
DNAH1	47	Driver	0.609416174437076	2.37876078491485e-05	0.745613258758523	0.000258540637212473	-0.102754087811366	1.27460297386179	-0.100369479803861	0.902948094115893	0.761770218046345	0.000951504313965942	0.806097053064699	0.00517081274424946	NA
TTC28	68	Driver	0.140308858311664	0.619561330480523	9.36979575115373e-06	0.136149121644563	-0.388332547781702	-0.17191612735451	-1.32964330290227	0.393332799139801	0.303370504457651	0.845925172971283	0.000249861220030766	0.320350874457795	NA
MTAP	57	Driver	0.912532263120626	0.00146532808419454	1.3980805115695e-09	0.0507942479014798	0.0402402167482327	-1.08802720849157	-1.70606558301612	0.53354178691953	0.973367747328668	0.0195377077892605	1.1184644092556e-07	0.160703104349985	NA
PCDH15	11	Driver	0.00899242398658392	0.131122372524907	0.105590135795868	0.00018545701663524	1.10498185378375	-0.779008395958638	-0.795580567316171	1.49584542415323	0.040309269512944	0.456077817477938	0.241280872805751	0.00517081274424946	NA
RBFOX1	36	Driver	0.106257320790838	0.260135321917844	0.045079659656229	0.45088069628672	0.537164344895901	-0.381960132186752	-0.661376757454001	0.212093276895123	0.242873876093344	0.578078493150766	0.138706645096089	0.595672459661293	NA

## Sheet: Fig_5b
Sample	EZH2 (nrc)	CIMP.index			Sample	Feature	Value			Sample	WT1 (nrc)	CIMP.index	Type
MESO_112_T	10.4499	0.472942			MESO_112_T	WT1	2			MESO_001_T	10.3554	0.346953	MMB
MESO_117_T	10.1442	0.424973			MESO_071_T	WT1	-0.368514			MESO_002_T2	13.3017	0.336507	MME
MESO_083_T	9.98086	0.420996			MESO_117_T	WT1	1.38891			MESO_003_T2	12.3329	0.336387	MME
MESO_107_T	10.4513	0.414045			MESO_083_T	WT1	-1.36941			MESO_006_T	8.21443	0.39677	MME
MESO_099_T	10.3358	0.407135			MESO_107_T	WT1	1.58159			MESO_007_T	12.3152	0.333213	MME
MESO_104_T	10.2956	0.400707			MESO_099_T	WT1	1.20701			MESO_009_T	12.204	0.323731	MME
MESO_105_T	9.31601	0.399221			MESO_104_T	WT1	-0.405618			MESO_010_T	12.8618	0.362059	MMB
MESO_092_T	11.9388	0.398176			MESO_105_T	WT1	2			MESO_011_T	13.0925	0.341288	MME
MESO_006_T	11.1202	0.39677			MESO_092_T	WT1	-1.74674			MESO_012_T	13.5692	0.328111	MMB
MESO_121_T	10.3	0.396167			MESO_006_T	WT1	1.77803			MESO_013_T	12.4948	0.356956	MMB
MESO_063_T	11.0107	0.393194			MESO_121_T	WT1	-0.215394			MESO_014_T	12.6749	0.36692	MME
MESO_098_T	11.0071	0.392069			MESO_063_T	WT1	-0.199337			MESO_015_T	12.6588	0.342614	MME
MESO_100_T	10.2916	0.390945			MESO_098_T	WT1	1.7327			MESO_016_T	12.7291	0.387409	MME
MESO_087_T	8.93924	0.390262			MESO_100_T	WT1	-0.435045			MESO_017_T	12.4221	0.361496	MME
MESO_022_T	9.52886	0.388574			MESO_087_T	WT1	-0.575034			MESO_018_T	12.6843	0.355229	MMB
MESO_052_T2	10.6429	0.38769			MESO_022_T	WT1	0.433786			MESO_019_T	9.15043	0.384999	MME
MESO_016_T	9.83168	0.387409			MESO_052_T2	WT1	1.3144			MESO_020_T	12.2511	0.374714	MME
MESO_035_T	10.6867	0.387048			MESO_016_T	WT1	-1.32312			MESO_021_T	13.2521	0.344864	MMB
MESO_029_T	10.4977	0.386606			MESO_035_T	WT1	-0.944396			MESO_022_T	12.1781	0.388574	MME
MESO_019_T	11.2573	0.384999			MESO_029_T	WT1	0.343774			MESO_023_T	12.0952	0.342051	MME
MESO_056_T2	10.3601	0.384436			MESO_019_T	WT1	2			MESO_024_T	8.58532	0.35081	MMB
MESO_025_T	9.4625	0.383432			MESO_056_T2	WT1	1.30648			MESO_025_T	11.9184	0.383432	MME
MESO_064_T	10.9167	0.382829			MESO_025_T	WT1	0.194352			MESO_026_T	12.0017	0.336748	MME
MESO_123_T	9.38711	0.382106			MESO_064_T	WT1	-0.982404			MESO_027_T	11.4862	0.352658	MME
MESO_119_T	9.89885	0.377325			MESO_123_T	WT1	-0.937478			MESO_028_T	12.7137	0.367442	MME
MESO_053_T	10.1249	0.376361			MESO_119_T	WT1	0.686491			MESO_029_T	12.1731	0.386606	MMB
MESO_036_T	10.3154	0.374955			MESO_053_T	WT1	-0.0869152			MESO_030_T	12.6647	0.342132	MME
MESO_020_T	9.16446	0.374714			MESO_036_T	WT1	0.0325367			MESO_031_T	13.364	0.363666	MMB
MESO_082_T	10.3355	0.374714			MESO_020_T	WT1	0.832345			MESO_032_T	10.7785	0.37379	MMB
MESO_032_T	10.5207	0.37379			MESO_082_T	WT1	0.675546			MESO_033_T	12.7986	0.347354	MME
MESO_095_T	9.32764	0.372625			MESO_032_T	WT1	0.516539			MESO_034_T	11.7175	0.359367	MME
MESO_041_T1	10.096	0.372544			MESO_116_T	WT1	0.795986			MESO_035_T	11.4515	0.387048	MME
MESO_046_T	10.6468	0.37154			MESO_095_T	WT1	1.12731			MESO_036_T	12.2972	0.374955	MME
MESO_088_T	9.8869	0.368647			MESO_041_T1	WT1	0.129073			MESO_037_T	11.7722	0.331767	MME
MESO_097_T	8.87058	0.368004			MESO_046_T	WT1	1.47767			MESO_038_T	11.7701	0.351894	MME
MESO_048_T1	10.6698	0.367522			MESO_088_T	WT1	-1.4459			MESO_039_T	12.4479	0.351051	MME
MESO_028_T	9.17352	0.367442			MESO_097_T	WT1	2			MESO_040_T	10.5952	0.336427	MME
MESO_014_T	10.5593	0.36692			MESO_048_T1	WT1	-0.0369088			MESO_041_T1	11.6018	0.372544	MME
MESO_094_T1	10.6676	0.366558			MESO_028_T	WT1	-1.0903			MESO_042_T1	12.2252	0.365433	MME
MESO_042_T1	9.46696	0.365433			MESO_014_T	WT1	-0.63179			MESO_043_T	13.7551	0.352015	MME
MESO_115_T	10.1218	0.364871			MESO_094_T1	WT1	0.34518			MESO_044_T	11.6132	0.334981	MME
MESO_031_T	10.0942	0.363666			MESO_042_T1	WT1	-0.463948			MESO_045_T	12.0567	0.328151	MME
MESO_110_T	10.3588	0.363384			MESO_115_T	WT1	-0.974452			MESO_046_T	10.4859	0.37154	MME
MESO_122_T	9.90202	0.363344			MESO_031_T	WT1	-0.608163			MESO_047_T	11.8197	0.328593	MME
MESO_010_T	11.9125	0.362059			MESO_110_T	WT1	-1.32965			MESO_048_T1	10.8094	0.367522	MME
MESO_101_T	9.93387	0.361938			MESO_122_T	WT1	-0.0983739			MESO_049_T	12.1655	0.354385	MME
MESO_017_T	9.9742	0.361496			MESO_114_T	WT1	1.16333			MESO_050_T	11.4152	0.361416	MME
MESO_050_T	9.2615	0.361416			MESO_010_T	WT1	-0.314791			MESO_051_T	10.1189	0.347515	MME
MESO_086_T	9.39351	0.359929			MESO_101_T	WT1	2			MESO_052_T2	12.0443	0.38769	MME
MESO_034_T	9.45786	0.359367			MESO_017_T	WT1	-0.701383			MESO_053_T	12.6361	0.376361	MME
MESO_109_T	9.49158	0.358282			MESO_050_T	WT1	-0.154563			MESO_055_T	12.0482	0.324655	MME
MESO_078_T	10.1297	0.35772			MESO_086_T	WT1	-0.394308			MESO_056_T2	10.9471	0.384436	MMB
MESO_057_T2	11.9135	0.357318			MESO_034_T	WT1	0.362032			MESO_057_T2	12.9945	0.357318	MME
MESO_013_T	9.73909	0.356956			MESO_109_T	WT1	0.502849			MESO_058_T2	12.9058	0.339641	MME
MESO_118_T	10.6787	0.356193			MESO_078_T	WT1	-0.578961			MESO_059_T1	12.1064	0.329999	MME
MESO_120_T	9.40678	0.355309			MESO_057_T2	WT1	-0.989921			MESO_060_T	13.7247	0.34406	MME
MESO_018_T	10.5289	0.355229			MESO_054_T	WT1	-1.28552			MESO_061_T	8.6787	0.354546	MME
MESO_111_T	11.1665	0.355108			MESO_013_T	WT1	-0.970256			MESO_062_T2	12.1377	0.349082	MME
MESO_102_T	10.845	0.354827			MESO_070_T	WT1	0.147976			MESO_063_T	12.3858	0.393194	MME
MESO_061_T	11.0794	0.354546			MESO_118_T	WT1	-0.368751			MESO_064_T	12.1411	0.382829	MMB
MESO_049_T	9.42953	0.354385			MESO_120_T	WT1	0.663186			MESO_065_T	13.6898	0.34627	MME
MESO_027_T	9.54406	0.352658			MESO_018_T	WT1	-1.71454			MESO_074_T	11.8818	0.336949	MME
MESO_043_T	8.63006	0.352015			MESO_111_T	WT1	0.974978			MESO_075_T	12.5034	0.321401	MME
MESO_038_T	11.0174	0.351894			MESO_102_T	WT1	1.73511			MESO_076_T	13.1421	0.326062	MME
MESO_039_T	9.4837	0.351051			MESO_061_T	WT1	0.575648			MESO_077_T	13.9511	0.336748	MME
MESO_024_T	11.9246	0.35081			MESO_049_T	WT1	0.260145			MESO_078_T	11.1635	0.35772	MME
MESO_085_T	10.5413	0.349644			MESO_027_T	WT1	-0.355433			MESO_079_T	13.1325	0.327227	MME
MESO_062_T2	9.0558	0.349082			MESO_043_T	WT1	0.160604			MESO_080_T	11.6168	0.334137	MMB
MESO_113_T	10.2368	0.348278			MESO_038_T	WT1	1.49285			MESO_081_T	12.9775	0.348158	MME
MESO_081_T	9.66805	0.348158			MESO_039_T	WT1	0.757168			MESO_082_T	11.7223	0.374714	MME
MESO_051_T	9.50803	0.347515			MESO_024_T	WT1	0.248328			MESO_083_T	13.1569	0.420996	MME
MESO_033_T	9.34923	0.347354			MESO_085_T	WT1	-0.380361			MESO_084_T	12.2385	0.337672	MME
MESO_001_T	9.04577	0.346953			MESO_062_T2	WT1	0.22356			MESO_085_T	12.288	0.349644	MME
MESO_065_T	9.24725	0.34627			MESO_113_T	WT1	0.514499			MESO_086_T	13.4418	0.359929	MME
MESO_021_T	10.5891	0.344864			MESO_081_T	WT1	-0.598338			MESO_087_T	13.0018	0.390262	MME
MESO_060_T	10.166	0.34406			MESO_051_T	WT1	0.690597			MESO_088_T	13.1492	0.368647	MME
MESO_124_T	9.22012	0.343819			MESO_033_T	WT1	-0.154939			MESO_089_T	13.409	0.343618	MME
MESO_089_T	9.13406	0.343618			MESO_001_T	WT1	0.163986			MESO_090_T	8.77763	0.332731	MME
MESO_015_T	11.1591	0.342614			MESO_069_T	WT1	-0.221192			MESO_091_T	13.2436	0.322044	MME
MESO_106_T	9.46335	0.342252			MESO_066_T	WT1	0.520644			MESO_092_T	13.9292	0.398176	MME
MESO_030_T	10.3322	0.342132			MESO_065_T	WT1	-0.644495			MESO_093_T	11.7913	0.328191	MME
MESO_023_T	10.4566	0.342051			MESO_021_T	WT1	-1.0642			MESO_094_T1	9.60174	0.366558	MMB
MESO_011_T	10.0142	0.341288			MESO_060_T	WT1	-1.45932			MESO_095_T	11.3296	0.372625	MMB
MESO_058_T2	9.0889	0.339641			MESO_124_T	WT1	0.474283			MESO_097_T	8.50002	0.368004	MMS
MESO_084_T	9.29823	0.337672			MESO_089_T	WT1	0.437601			MESO_098_T	5.09346	0.392069	MMS
MESO_074_T	10.3489	0.336949			MESO_015_T	WT1	-0.869332			MESO_099_T	10.109	0.407135	MMS
MESO_026_T	9.65015	0.336748			MESO_067_T	WT1	0.193048			MESO_100_T	8.72995	0.390945	MMS
MESO_077_T	9.28882	0.336748			MESO_106_T	WT1	0.463016			MESO_101_T	7.662	0.361938	MMS
MESO_002_T2	9.95002	0.336507			MESO_030_T	WT1	-0.399044			MESO_102_T	6.55914	0.354827	MMS
MESO_040_T	9.41848	0.336427			MESO_023_T	WT1	-0.407959			MESO_103_T	8.10978	0.325379	MMS
MESO_003_T2	10.615	0.336387			MESO_011_T	WT1	-1.26207			MESO_104_T	2.73514	0.400707	MMS
MESO_044_T	8.06793	0.334981			MESO_072_T	WT1	-0.300838			MESO_105_T	7.36873	0.399221	MMS
MESO_080_T	10.4961	0.334137			MESO_058_T2	WT1	0.396107			MESO_106_T	9.32325	0.342252	MMS
MESO_007_T	8.97706	0.333213			MESO_084_T	WT1	-0.635378			MESO_107_T	5.64242	0.414045	MMB
MESO_090_T	8.61892	0.332731			MESO_074_T	WT1	-1.16068			MESO_108_T	10.3185	0.330481	MMS
MESO_037_T	9.84745	0.331767			MESO_026_T	WT1	-0.860966			MESO_109_T	9.08413	0.358282	MMB
MESO_108_T	10.0669	0.330481			MESO_077_T	WT1	-1.41164			MESO_110_T	12.7707	0.363384	MMS
MESO_059_T1	8.11979	0.329999			MESO_002_T2	WT1	0.273896			MESO_111_T	11.5785	0.355108	MMB
MESO_047_T	8.80622	0.328593			MESO_040_T	WT1	-0.550652			MESO_112_T	7.40427	0.472942	MMB
MESO_093_T	8.31532	0.328191			MESO_003_T2	WT1	-0.401376			MESO_113_T	9.67369	0.348278	MMS
MESO_045_T	9.28565	0.328151			MESO_044_T	WT1	1.17357			MESO_115_T	12.3861	0.364871	MMB
MESO_012_T	9.07572	0.328111			MESO_080_T	WT1	-1.04936			MESO_117_T	9.53478	0.424973	MMB
MESO_079_T	10.3782	0.327227			MESO_007_T	WT1	-0.777589			MESO_118_T	11.5474	0.356193	MMB
MESO_076_T	8.74983	0.326062			MESO_090_T	WT1	0.157594			MESO_119_T	11.9334	0.377325	MME
MESO_103_T	9.47788	0.325379			MESO_037_T	WT1	-1.33943			MESO_120_T	11.1121	0.355309	MME
MESO_055_T	9.43816	0.324655			MESO_108_T	WT1	2			MESO_121_T	9.97036	0.396167	MME
MESO_009_T	9.00706	0.323731			MESO_059_T1	WT1	-0.769333			MESO_122_T	11.7427	0.363344	MMB
MESO_091_T	9.51541	0.322044			MESO_073_T	WT1	-1.32421			MESO_123_T	10.9196	0.382106	MMB
MESO_075_T	8.84439	0.321401			MESO_047_T	WT1	-0.326132			MESO_124_T	11.4813	0.343819	MMB
					MESO_093_T	WT1	-0.81785
					MESO_045_T	WT1	-0.159373
					MESO_012_T	WT1	-0.633638
					MESO_079_T	WT1	-0.117495
					MESO_076_T	WT1	-0.144078
					MESO_103_T	WT1	-0.782685
					MESO_055_T	WT1	0.153361
					MESO_009_T	WT1	-0.595622
					MESO_091_T	WT1	-1.48656
					MESO_075_T	WT1	-0.0418822
					MESO_112_T	CCND2	2
					MESO_071_T	CCND2	-0.526575
					MESO_117_T	CCND2	2
					MESO_083_T	CCND2	1.23755
					MESO_107_T	CCND2	2
					MESO_099_T	CCND2	0.0341232
					MESO_104_T	CCND2	0.493203
					MESO_105_T	CCND2	0.0909098
					MESO_092_T	CCND2	-0.0851887
					MESO_006_T	CCND2	1.59856
					MESO_121_T	CCND2	-0.0900151
					MESO_063_T	CCND2	1.35937
					MESO_098_T	CCND2	-0.137269
					MESO_100_T	CCND2	1.02861
					MESO_087_T	CCND2	1.29939
					MESO_022_T	CCND2	-0.218982
					MESO_052_T2	CCND2	2
					MESO_016_T	CCND2	0.0900536
					MESO_035_T	CCND2	-0.157008
					MESO_029_T	CCND2	-0.32823
					MESO_019_T	CCND2	0.272435
					MESO_056_T2	CCND2	0.130224
					MESO_025_T	CCND2	0.899158
					MESO_064_T	CCND2	0.370092
					MESO_123_T	CCND2	-0.649369
					MESO_119_T	CCND2	-0.353286
					MESO_053_T	CCND2	-0.120066
					MESO_036_T	CCND2	0.982743
					MESO_020_T	CCND2	0.392432
					MESO_082_T	CCND2	-0.432281
					MESO_032_T	CCND2	-0.0786068
					MESO_116_T	CCND2	-0.238478
					MESO_095_T	CCND2	0.0232656
					MESO_041_T1	CCND2	-0.104785
					MESO_046_T	CCND2	-0.387544
					MESO_088_T	CCND2	-0.486033
					MESO_097_T	CCND2	-0.609392
					MESO_048_T1	CCND2	-0.463235
					MESO_028_T	CCND2	0.0841804
					MESO_014_T	CCND2	-0.453081
					MESO_094_T1	CCND2	1.61235
					MESO_042_T1	CCND2	-0.358901
					MESO_115_T	CCND2	-0.181924
					MESO_031_T	CCND2	-0.471915
					MESO_110_T	CCND2	-0.326042
					MESO_122_T	CCND2	-0.388832
					MESO_114_T	CCND2	-0.26702
					MESO_010_T	CCND2	-0.356544
					MESO_101_T	CCND2	1.65067
					MESO_017_T	CCND2	-0.510022
					MESO_050_T	CCND2	-0.503274
					MESO_086_T	CCND2	-0.234837
					MESO_034_T	CCND2	-0.236186
					MESO_109_T	CCND2	0.867558
					MESO_078_T	CCND2	-0.41818
					MESO_057_T2	CCND2	0.0353006
					MESO_054_T	CCND2	-0.249183
					MESO_013_T	CCND2	-0.368295
					MESO_070_T	CCND2	-0.297968
					MESO_118_T	CCND2	-0.397217
					MESO_120_T	CCND2	0.180677
					MESO_018_T	CCND2	0.0454327
					MESO_111_T	CCND2	-0.668679
					MESO_102_T	CCND2	-0.500061
					MESO_061_T	CCND2	0.534911
					MESO_049_T	CCND2	-0.394291
					MESO_027_T	CCND2	0.0223818
					MESO_043_T	CCND2	-0.754689
					MESO_038_T	CCND2	-0.444281
					MESO_039_T	CCND2	-0.523012
					MESO_024_T	CCND2	-0.091211
					MESO_085_T	CCND2	0.501555
					MESO_062_T2	CCND2	-0.236571
					MESO_113_T	CCND2	-0.360363
					MESO_081_T	CCND2	-0.540261
					MESO_051_T	CCND2	-0.417102
					MESO_033_T	CCND2	-0.436972
					MESO_001_T	CCND2	-0.481532
					MESO_069_T	CCND2	-0.41803
					MESO_066_T	CCND2	-0.354991
					MESO_065_T	CCND2	-0.213421
					MESO_021_T	CCND2	-0.419067
					MESO_060_T	CCND2	1.43496
					MESO_124_T	CCND2	-0.33155
					MESO_089_T	CCND2	-0.625238
					MESO_015_T	CCND2	-0.0684412
					MESO_067_T	CCND2	-0.423059
					MESO_106_T	CCND2	-0.521886
					MESO_030_T	CCND2	-0.694546
					MESO_023_T	CCND2	-0.551787
					MESO_011_T	CCND2	-0.534549
					MESO_072_T	CCND2	-0.476174
					MESO_058_T2	CCND2	-0.25325
					MESO_084_T	CCND2	-0.406583
					MESO_074_T	CCND2	-0.617327
					MESO_026_T	CCND2	-0.0950893
					MESO_077_T	CCND2	-0.507335
					MESO_002_T2	CCND2	-0.454248
					MESO_040_T	CCND2	-0.308375
					MESO_003_T2	CCND2	-0.325647
					MESO_044_T	CCND2	-0.449573
					MESO_080_T	CCND2	-0.422583
					MESO_007_T	CCND2	-0.389114
					MESO_090_T	CCND2	-0.542884
					MESO_037_T	CCND2	-0.484077
					MESO_108_T	CCND2	-0.184611
					MESO_059_T1	CCND2	0.0664643
					MESO_073_T	CCND2	-0.539047
					MESO_047_T	CCND2	-0.318991
					MESO_093_T	CCND2	-0.14206
					MESO_045_T	CCND2	-0.595981
					MESO_012_T	CCND2	-0.353585
					MESO_079_T	CCND2	-0.811751
					MESO_076_T	CCND2	-0.457431
					MESO_103_T	CCND2	-0.0495001
					MESO_055_T	CCND2	-0.430252
					MESO_009_T	CCND2	-0.434918
					MESO_091_T	CCND2	-0.492574
					MESO_075_T	CCND2	-0.439596
					MESO_112_T	KCNA1	2
					MESO_071_T	KCNA1	0.152573
					MESO_117_T	KCNA1	2
					MESO_083_T	KCNA1	2
					MESO_107_T	KCNA1	2
					MESO_099_T	KCNA1	0.266509
					MESO_104_T	KCNA1	2
					MESO_105_T	KCNA1	0.147485
					MESO_092_T	KCNA1	-0.150724
					MESO_006_T	KCNA1	-0.146381
					MESO_121_T	KCNA1	0.0971164
					MESO_063_T	KCNA1	0.498427
					MESO_098_T	KCNA1	2
					MESO_100_T	KCNA1	1.46256
					MESO_087_T	KCNA1	-0.12075
					MESO_022_T	KCNA1	-0.182927
					MESO_052_T2	KCNA1	-0.160774
					MESO_016_T	KCNA1	-0.488938
					MESO_035_T	KCNA1	-0.16902
					MESO_029_T	KCNA1	-0.0862163
					MESO_019_T	KCNA1	0.0871884
					MESO_056_T2	KCNA1	-0.735282
					MESO_025_T	KCNA1	-0.0033255
					MESO_064_T	KCNA1	-0.0629616
					MESO_123_T	KCNA1	-0.29402
					MESO_119_T	KCNA1	-0.332093
					MESO_053_T	KCNA1	-0.389733
					MESO_036_T	KCNA1	0.625155
					MESO_020_T	KCNA1	-0.320295
					MESO_082_T	KCNA1	-0.232542
					MESO_032_T	KCNA1	-0.284934
					MESO_116_T	KCNA1	-0.188879
					MESO_095_T	KCNA1	-0.449591
					MESO_041_T1	KCNA1	0.0285413
					MESO_046_T	KCNA1	-1.81728
					MESO_088_T	KCNA1	-0.0240899
					MESO_097_T	KCNA1	-0.613849
					MESO_048_T1	KCNA1	-0.189211
					MESO_028_T	KCNA1	-0.517137
					MESO_014_T	KCNA1	0.0195055
					MESO_094_T1	KCNA1	0.762243
					MESO_042_T1	KCNA1	-0.353761
					MESO_115_T	KCNA1	-0.278056
					MESO_031_T	KCNA1	-0.303739
					MESO_110_T	KCNA1	1.06108
					MESO_122_T	KCNA1	-0.127613
					MESO_114_T	KCNA1	0.462266
					MESO_010_T	KCNA1	-0.142924
					MESO_101_T	KCNA1	-0.0970328
					MESO_017_T	KCNA1	-0.053083
					MESO_050_T	KCNA1	0.26798
					MESO_086_T	KCNA1	0.00539043
					MESO_034_T	KCNA1	-0.48432
					MESO_109_T	KCNA1	-0.713801
					MESO_078_T	KCNA1	-0.151473
					MESO_057_T2	KCNA1	-0.182096
					MESO_054_T	KCNA1	-0.158547
					MESO_013_T	KCNA1	-0.0916016
					MESO_070_T	KCNA1	-0.506275
					MESO_118_T	KCNA1	-0.214153
					MESO_120_T	KCNA1	-0.191597
					MESO_018_T	KCNA1	-0.159059
					MESO_111_T	KCNA1	0.165739
					MESO_102_T	KCNA1	0.0408887
					MESO_061_T	KCNA1	1.4268
					MESO_049_T	KCNA1	-0.319274
					MESO_027_T	KCNA1	-0.468818
					MESO_043_T	KCNA1	0.0626174
					MESO_038_T	KCNA1	-0.340483
					MESO_039_T	KCNA1	-0.243565
					MESO_024_T	KCNA1	-0.40098
					MESO_085_T	KCNA1	-0.474187
					MESO_062_T2	KCNA1	-0.167681
					MESO_113_T	KCNA1	-0.597346
					MESO_081_T	KCNA1	-0.374217
					MESO_051_T	KCNA1	-0.253732
					MESO_033_T	KCNA1	-0.022697
					MESO_001_T	KCNA1	-0.217343
					MESO_069_T	KCNA1	-0.495372
					MESO_066_T	KCNA1	-0.326215
					MESO_065_T	KCNA1	-0.0692204
					MESO_021_T	KCNA1	0.106245
					MESO_060_T	KCNA1	-0.0994257
					MESO_124_T	KCNA1	-0.148825
					MESO_089_T	KCNA1	-0.423509
					MESO_015_T	KCNA1	-0.234765
					MESO_067_T	KCNA1	-0.227619
					MESO_106_T	KCNA1	0.123391
					MESO_030_T	KCNA1	-0.190425
					MESO_023_T	KCNA1	-0.167148
					MESO_011_T	KCNA1	-0.149687
					MESO_072_T	KCNA1	-0.506763
					MESO_058_T2	KCNA1	-0.149495
					MESO_084_T	KCNA1	-0.618869
					MESO_074_T	KCNA1	-0.411752
					MESO_026_T	KCNA1	-0.452473
					MESO_077_T	KCNA1	-0.2565
					MESO_002_T2	KCNA1	-0.610112
					MESO_040_T	KCNA1	-0.28495
					MESO_003_T2	KCNA1	-0.384582
					MESO_044_T	KCNA1	-0.289233
					MESO_080_T	KCNA1	-0.196282
					MESO_007_T	KCNA1	-0.58453
					MESO_090_T	KCNA1	-0.562519
					MESO_037_T	KCNA1	-0.433616
					MESO_108_T	KCNA1	0.189356
					MESO_059_T1	KCNA1	-0.333106
					MESO_073_T	KCNA1	-0.297381
					MESO_047_T	KCNA1	-0.417521
					MESO_093_T	KCNA1	-0.202414
					MESO_045_T	KCNA1	-0.590889
					MESO_012_T	KCNA1	-0.384969
					MESO_079_T	KCNA1	-0.161179
					MESO_076_T	KCNA1	-0.297946
					MESO_103_T	KCNA1	-0.550388
					MESO_055_T	KCNA1	-0.592863
					MESO_009_T	KCNA1	-0.569756
					MESO_091_T	KCNA1	-0.610203
					MESO_075_T	KCNA1	-0.864232
					MESO_112_T	OTX2	1.87992
					MESO_071_T	OTX2	2
					MESO_117_T	OTX2	1.15351
					MESO_083_T	OTX2	1.83154
					MESO_107_T	OTX2	0.207428
					MESO_099_T	OTX2	0.51768
					MESO_104_T	OTX2	1.11959
					MESO_105_T	OTX2	1.76546
					MESO_092_T	OTX2	2
					MESO_006_T	OTX2	1.38351
					MESO_121_T	OTX2	0.545826
					MESO_063_T	OTX2	0.14664
					MESO_098_T	OTX2	1.80874
					MESO_100_T	OTX2	1.30265
					MESO_087_T	OTX2	1.07956
					MESO_022_T	OTX2	0.377503
					MESO_052_T2	OTX2	0.400789
					MESO_016_T	OTX2	1.18278
					MESO_035_T	OTX2	-0.288442
					MESO_029_T	OTX2	0.629566
					MESO_019_T	OTX2	1.12786
					MESO_056_T2	OTX2	0.576986
					MESO_025_T	OTX2	0.27454
					MESO_064_T	OTX2	0.923542
					MESO_123_T	OTX2	-0.122051
					MESO_119_T	OTX2	0.89526
					MESO_053_T	OTX2	-0.342421
					MESO_036_T	OTX2	-0.20587
					MESO_020_T	OTX2	0.394808
					MESO_082_T	OTX2	0.606236
					MESO_032_T	OTX2	0.126531
					MESO_116_T	OTX2	0.106048
					MESO_095_T	OTX2	-0.36321
					MESO_041_T1	OTX2	-0.0371725
					MESO_046_T	OTX2	-0.313393
					MESO_088_T	OTX2	-0.044145
					MESO_097_T	OTX2	-0.128473
					MESO_048_T1	OTX2	0.570549
					MESO_028_T	OTX2	0.529914
					MESO_014_T	OTX2	0.233509
					MESO_094_T1	OTX2	-0.0439582
					MESO_042_T1	OTX2	0.227273
					MESO_115_T	OTX2	-0.458177
					MESO_031_T	OTX2	-0.513585
					MESO_110_T	OTX2	0.662999
					MESO_122_T	OTX2	-0.267872
					MESO_114_T	OTX2	0.291932
					MESO_010_T	OTX2	-0.403567
					MESO_101_T	OTX2	-0.319956
					MESO_017_T	OTX2	-0.0475502
					MESO_050_T	OTX2	-0.140793
					MESO_086_T	OTX2	-0.373749
					MESO_034_T	OTX2	-0.28722
					MESO_109_T	OTX2	0.0474083
					MESO_078_T	OTX2	0.116136
					MESO_057_T2	OTX2	-0.336626
					MESO_054_T	OTX2	0.0680134
					MESO_013_T	OTX2	-0.297762
					MESO_070_T	OTX2	-0.386861
					MESO_118_T	OTX2	0.0925719
					MESO_120_T	OTX2	-0.346252
					MESO_018_T	OTX2	0.439505
					MESO_111_T	OTX2	2
					MESO_102_T	OTX2	2
					MESO_061_T	OTX2	-0.448966
					MESO_049_T	OTX2	-0.457468
					MESO_027_T	OTX2	-0.0392395
					MESO_043_T	OTX2	-0.565028
					MESO_038_T	OTX2	-0.266443
					MESO_039_T	OTX2	-0.719878
					MESO_024_T	OTX2	-0.0242314
					MESO_085_T	OTX2	-0.10677
					MESO_062_T2	OTX2	-0.135656
					MESO_113_T	OTX2	-0.617377
					MESO_081_T	OTX2	-0.0819732
					MESO_051_T	OTX2	0.0410664
					MESO_033_T	OTX2	-0.449086
					MESO_001_T	OTX2	-0.657599
					MESO_069_T	OTX2	-0.691208
					MESO_066_T	OTX2	-0.419337
					MESO_065_T	OTX2	-0.346921
					MESO_021_T	OTX2	-0.855843
					MESO_060_T	OTX2	0.502702
					MESO_124_T	OTX2	-0.506458
					MESO_089_T	OTX2	-0.578628
					MESO_015_T	OTX2	-0.530385
					MESO_067_T	OTX2	-0.474868
					MESO_106_T	OTX2	-0.269492
					MESO_030_T	OTX2	-0.39332
					MESO_023_T	OTX2	-0.691362
					MESO_011_T	OTX2	-0.962858
					MESO_072_T	OTX2	-0.310401
					MESO_058_T2	OTX2	-0.857514
					MESO_084_T	OTX2	-0.152316
					MESO_074_T	OTX2	-0.524407
					MESO_026_T	OTX2	-0.755791
					MESO_077_T	OTX2	0.144249
					MESO_002_T2	OTX2	-1.1266
					MESO_040_T	OTX2	-0.452683
					MESO_003_T2	OTX2	-0.221459
					MESO_044_T	OTX2	-0.791865
					MESO_080_T	OTX2	-0.678584
					MESO_007_T	OTX2	-1.5166
					MESO_090_T	OTX2	-0.98043
					MESO_037_T	OTX2	-0.748746
					MESO_108_T	OTX2	-1.14566
					MESO_059_T1	OTX2	-0.925368
					MESO_073_T	OTX2	-0.656549
					MESO_047_T	OTX2	-0.715375
					MESO_093_T	OTX2	-0.608545
					MESO_045_T	OTX2	-1.05995
					MESO_012_T	OTX2	-1.07827
					MESO_079_T	OTX2	-0.972412
					MESO_076_T	OTX2	-1.26025
					MESO_103_T	OTX2	-1.12137
					MESO_055_T	OTX2	-1.24498
					MESO_009_T	OTX2	-0.7689
					MESO_091_T	OTX2	-1.2766
					MESO_075_T	OTX2	-1.52934
					MESO_112_T	SALL1	2
					MESO_071_T	SALL1	2
					MESO_117_T	SALL1	1.7419
					MESO_083_T	SALL1	2
					MESO_107_T	SALL1	1.89941
					MESO_099_T	SALL1	0.236426
					MESO_104_T	SALL1	1.12329
					MESO_105_T	SALL1	0.710524
					MESO_092_T	SALL1	-0.309006
					MESO_006_T	SALL1	0.768339
					MESO_121_T	SALL1	0.813891
					MESO_063_T	SALL1	0.0769932
					MESO_098_T	SALL1	2
					MESO_100_T	SALL1	1.60674
					MESO_087_T	SALL1	-0.231964
					MESO_022_T	SALL1	-0.231701
					MESO_052_T2	SALL1	0.307606
					MESO_016_T	SALL1	0.0704986
					MESO_035_T	SALL1	0.730472
					MESO_029_T	SALL1	0.264845
					MESO_019_T	SALL1	0.107414
					MESO_056_T2	SALL1	-0.447181
					MESO_025_T	SALL1	0.569014
					MESO_064_T	SALL1	0.433857
					MESO_123_T	SALL1	-0.647036
					MESO_119_T	SALL1	0.0547304
					MESO_053_T	SALL1	0.192363
					MESO_036_T	SALL1	0.360749
					MESO_020_T	SALL1	0.221899
					MESO_082_T	SALL1	0.569308
					MESO_032_T	SALL1	-0.298154
					MESO_116_T	SALL1	0.0761039
					MESO_095_T	SALL1	0.517917
					MESO_041_T1	SALL1	0.526366
					MESO_046_T	SALL1	-1.12786
					MESO_088_T	SALL1	-0.116601
					MESO_097_T	SALL1	-0.1386
					MESO_048_T1	SALL1	-0.45477
					MESO_028_T	SALL1	-0.452295
					MESO_014_T	SALL1	0.448329
					MESO_094_T1	SALL1	1.10898
					MESO_042_T1	SALL1	-0.163092
					MESO_115_T	SALL1	-0.583625
					MESO_031_T	SALL1	-0.509917
					MESO_110_T	SALL1	0.162283
					MESO_122_T	SALL1	0.0756235
					MESO_114_T	SALL1	0.814723
					MESO_010_T	SALL1	-0.159017
					MESO_101_T	SALL1	0.717164
					MESO_017_T	SALL1	-0.0977673
					MESO_050_T	SALL1	0.879651
					MESO_086_T	SALL1	-0.0510979
					MESO_034_T	SALL1	-0.283998
					MESO_109_T	SALL1	-0.329164
					MESO_078_T	SALL1	-0.380664
					MESO_057_T2	SALL1	-0.234941
					MESO_054_T	SALL1	-0.124746
					MESO_013_T	SALL1	-0.686808
					MESO_070_T	SALL1	-0.329548
					MESO_118_T	SALL1	0.295979
					MESO_120_T	SALL1	-0.297712
					MESO_018_T	SALL1	-0.0425473
					MESO_111_T	SALL1	0.340806
					MESO_102_T	SALL1	-0.155619
					MESO_061_T	SALL1	-0.666964
					MESO_049_T	SALL1	-0.0454979
					MESO_027_T	SALL1	-0.4243
					MESO_043_T	SALL1	-0.26046
					MESO_038_T	SALL1	-0.205513
					MESO_039_T	SALL1	-0.324274
					MESO_024_T	SALL1	-0.143088
					MESO_085_T	SALL1	-0.725926
					MESO_062_T2	SALL1	-0.560786
					MESO_113_T	SALL1	0.515627
					MESO_081_T	SALL1	-0.132435
					MESO_051_T	SALL1	-0.705862
					MESO_033_T	SALL1	0.0157169
					MESO_001_T	SALL1	-0.0537886
					MESO_069_T	SALL1	-0.659606
					MESO_066_T	SALL1	-0.744789
					MESO_065_T	SALL1	-0.332469
					MESO_021_T	SALL1	0.237714
					MESO_060_T	SALL1	-0.465289
					MESO_124_T	SALL1	-0.484968
					MESO_089_T	SALL1	-0.908891
					MESO_015_T	SALL1	-0.336317
					MESO_067_T	SALL1	-0.364525
					MESO_106_T	SALL1	0.272487
					MESO_030_T	SALL1	-0.00674628
					MESO_023_T	SALL1	0.00543032
					MESO_011_T	SALL1	-0.720495
					MESO_072_T	SALL1	-0.844847
					MESO_058_T2	SALL1	-0.329835
					MESO_084_T	SALL1	-0.733711
					MESO_074_T	SALL1	-0.549353
					MESO_026_T	SALL1	-0.743318
					MESO_077_T	SALL1	0.0594523
					MESO_002_T2	SALL1	-0.819471
					MESO_040_T	SALL1	-0.322873
					MESO_003_T2	SALL1	-0.819756
					MESO_044_T	SALL1	-0.254965
					MESO_080_T	SALL1	-0.611992
					MESO_007_T	SALL1	-0.852333
					MESO_090_T	SALL1	-0.479604
					MESO_037_T	SALL1	-0.591408
					MESO_108_T	SALL1	-0.742357
					MESO_059_T1	SALL1	-0.754892
					MESO_073_T	SALL1	-0.819847
					MESO_047_T	SALL1	-0.533923
					MESO_093_T	SALL1	-0.396955
					MESO_045_T	SALL1	-0.833917
					MESO_012_T	SALL1	-0.707577
					MESO_079_T	SALL1	-0.366257
					MESO_076_T	SALL1	-0.971954
					MESO_103_T	SALL1	-0.721936
					MESO_055_T	SALL1	-0.981924
					MESO_009_T	SALL1	-0.859693
					MESO_091_T	SALL1	-0.818592
					MESO_075_T	SALL1	-1.00025
					MESO_112_T	MT1G	0.982667
					MESO_071_T	MT1G	2
					MESO_117_T	MT1G	1.32341
					MESO_083_T	MT1G	0.427088
					MESO_107_T	MT1G	-0.278336
					MESO_099_T	MT1G	1.28864
					MESO_104_T	MT1G	0.129214
					MESO_105_T	MT1G	1.01256
					MESO_092_T	MT1G	2
					MESO_006_T	MT1G	2
					MESO_121_T	MT1G	-0.508285
					MESO_063_T	MT1G	0.521033
					MESO_098_T	MT1G	1.50738
					MESO_100_T	MT1G	1.28584
					MESO_087_T	MT1G	-0.258546
					MESO_022_T	MT1G	1.12147
					MESO_052_T2	MT1G	1.36748
					MESO_016_T	MT1G	0.867236
					MESO_035_T	MT1G	-0.318042
					MESO_029_T	MT1G	0.961365
					MESO_019_T	MT1G	2
					MESO_056_T2	MT1G	1.18244
					MESO_025_T	MT1G	-0.775584
					MESO_064_T	MT1G	-0.490346
					MESO_123_T	MT1G	-1.38267
					MESO_119_T	MT1G	0.616231
					MESO_053_T	MT1G	1.62036
					MESO_036_T	MT1G	0.369793
					MESO_020_T	MT1G	0.476944
					MESO_082_T	MT1G	0.846204
					MESO_032_T	MT1G	1.44778
					MESO_116_T	MT1G	-0.738288
					MESO_095_T	MT1G	1.2951
					MESO_041_T1	MT1G	-0.203693
					MESO_046_T	MT1G	-1.45572
					MESO_088_T	MT1G	-0.390852
					MESO_097_T	MT1G	2
					MESO_048_T1	MT1G	-1.28667
					MESO_028_T	MT1G	-0.106802
					MESO_014_T	MT1G	-0.630808
					MESO_094_T1	MT1G	0.615569
					MESO_042_T1	MT1G	0.28157
					MESO_115_T	MT1G	0.458096
					MESO_031_T	MT1G	-0.361201
					MESO_110_T	MT1G	1.22738
					MESO_122_T	MT1G	-0.0408456
					MESO_114_T	MT1G	-0.503231
					MESO_010_T	MT1G	-1.6668
					MESO_101_T	MT1G	-1.05924
					MESO_017_T	MT1G	1.30545
					MESO_050_T	MT1G	-0.0160037
					MESO_086_T	MT1G	0.395888
					MESO_034_T	MT1G	0.929964
					MESO_109_T	MT1G	1.38494
					MESO_078_T	MT1G	1.63528
					MESO_057_T2	MT1G	1.56213
					MESO_054_T	MT1G	-0.472951
					MESO_013_T	MT1G	-1.35389
					MESO_070_T	MT1G	-1.0548
					MESO_118_T	MT1G	0.591526
					MESO_120_T	MT1G	1.22452
					MESO_018_T	MT1G	-1.41558
					MESO_111_T	MT1G	-1.29934
					MESO_102_T	MT1G	-0.313634
					MESO_061_T	MT1G	0.0412618
					MESO_049_T	MT1G	0.977619
					MESO_027_T	MT1G	-0.484705
					MESO_043_T	MT1G	0.270156
					MESO_038_T	MT1G	-0.836863
					MESO_039_T	MT1G	0.00760054
					MESO_024_T	MT1G	-0.731629
					MESO_085_T	MT1G	-0.966694
					MESO_062_T2	MT1G	0.399084
					MESO_113_T	MT1G	0.280518
					MESO_081_T	MT1G	-0.0144458
					MESO_051_T	MT1G	-0.819001
					MESO_033_T	MT1G	-0.894494
					MESO_001_T	MT1G	0.781021
					MESO_069_T	MT1G	-0.120392
					MESO_066_T	MT1G	0.101391
					MESO_065_T	MT1G	-0.388254
					MESO_021_T	MT1G	-0.689011
					MESO_060_T	MT1G	0.161503
					MESO_124_T	MT1G	-0.560029
					MESO_089_T	MT1G	-0.155291
					MESO_015_T	MT1G	-1.21275
					MESO_067_T	MT1G	0.806633
					MESO_106_T	MT1G	-0.175619
					MESO_030_T	MT1G	-0.843221
					MESO_023_T	MT1G	-0.968799
					MESO_011_T	MT1G	-1.09903
					MESO_072_T	MT1G	-0.66203
					MESO_058_T2	MT1G	-0.116703
					MESO_084_T	MT1G	-0.947441
					MESO_074_T	MT1G	-1.60509
					MESO_026_T	MT1G	-1.19226
					MESO_077_T	MT1G	-0.10578
					MESO_002_T2	MT1G	-0.790935
					MESO_040_T	MT1G	-1.42197
					MESO_003_T2	MT1G	-0.756828
					MESO_044_T	MT1G	0.418144
					MESO_080_T	MT1G	-0.86125
					MESO_007_T	MT1G	-0.796081
					MESO_090_T	MT1G	-0.238241
					MESO_037_T	MT1G	0.301812
					MESO_108_T	MT1G	-1.34826
					MESO_059_T1	MT1G	0.309769
					MESO_073_T	MT1G	-1.00704
					MESO_047_T	MT1G	-0.584466
					MESO_093_T	MT1G	-1.08554
					MESO_045_T	MT1G	-0.770423
					MESO_012_T	MT1G	-0.872985
					MESO_079_T	MT1G	-1.10544
					MESO_076_T	MT1G	-0.532394
					MESO_103_T	MT1G	-0.203486
					MESO_055_T	MT1G	-0.58664
					MESO_009_T	MT1G	-0.880415
					MESO_091_T	MT1G	-0.547177
					MESO_075_T	MT1G	-0.815381
					MESO_112_T	CBX8	2
					MESO_071_T	CBX8	2
					MESO_117_T	CBX8	-0.671699
					MESO_083_T	CBX8	2
					MESO_107_T	CBX8	1.15637
					MESO_099_T	CBX8	0.571428
					MESO_104_T	CBX8	0.426084
					MESO_105_T	CBX8	1.89818
					MESO_092_T	CBX8	0.323458
					MESO_006_T	CBX8	1.14142
					MESO_121_T	CBX8	-0.797014
					MESO_063_T	CBX8	0.471084
					MESO_098_T	CBX8	-0.385316
					MESO_100_T	CBX8	-0.800711
					MESO_087_T	CBX8	-0.148539
					MESO_022_T	CBX8	1.02412
					MESO_052_T2	CBX8	1.14475
					MESO_016_T	CBX8	2
					MESO_035_T	CBX8	1.57873
					MESO_029_T	CBX8	0.943896
					MESO_019_T	CBX8	1.16017
					MESO_056_T2	CBX8	0.547608
					MESO_025_T	CBX8	1.90701
					MESO_064_T	CBX8	0.641722
					MESO_123_T	CBX8	1.57458
					MESO_119_T	CBX8	-0.246038
					MESO_053_T	CBX8	-0.851642
					MESO_036_T	CBX8	0.108588
					MESO_020_T	CBX8	-0.411606
					MESO_082_T	CBX8	0.109055
					MESO_032_T	CBX8	0.57905
					MESO_116_T	CBX8	0.152687
					MESO_095_T	CBX8	-0.508298
					MESO_041_T1	CBX8	0.353305
					MESO_046_T	CBX8	1.85175
					MESO_088_T	CBX8	-0.603096
					MESO_097_T	CBX8	0.835227
					MESO_048_T1	CBX8	-0.65349
					MESO_028_T	CBX8	-0.0740853
					MESO_014_T	CBX8	-0.60014
					MESO_094_T1	CBX8	-0.0613575
					MESO_042_T1	CBX8	1.0258
					MESO_115_T	CBX8	0.0790833
					MESO_031_T	CBX8	0.615933
					MESO_110_T	CBX8	-1.03225
					MESO_122_T	CBX8	-0.0470768
					MESO_114_T	CBX8	-0.346678
					MESO_010_T	CBX8	-0.460589
					MESO_101_T	CBX8	-0.12804
					MESO_017_T	CBX8	1.22137
					MESO_050_T	CBX8	-0.59589
					MESO_086_T	CBX8	0.611171
					MESO_034_T	CBX8	0.288544
					MESO_109_T	CBX8	0.257477
					MESO_078_T	CBX8	-0.352216
					MESO_057_T2	CBX8	0.309844
					MESO_054_T	CBX8	0.316256
					MESO_013_T	CBX8	-0.43758
					MESO_070_T	CBX8	-0.0986459
					MESO_118_T	CBX8	-0.203281
					MESO_120_T	CBX8	1.11762
					MESO_018_T	CBX8	0.462461
					MESO_111_T	CBX8	-0.533914
					MESO_102_T	CBX8	2
					MESO_061_T	CBX8	-0.470622
					MESO_049_T	CBX8	-0.508982
					MESO_027_T	CBX8	0.725067
					MESO_043_T	CBX8	-0.717199
					MESO_038_T	CBX8	-0.112235
					MESO_039_T	CBX8	-0.175259
					MESO_024_T	CBX8	-0.444287
					MESO_085_T	CBX8	0.116834
					MESO_062_T2	CBX8	-0.338534
					MESO_113_T	CBX8	-0.658205
					MESO_081_T	CBX8	-0.765877
					MESO_051_T	CBX8	-0.344802
					MESO_033_T	CBX8	-0.22567
					MESO_001_T	CBX8	-0.434257
					MESO_069_T	CBX8	-0.765641
					MESO_066_T	CBX8	-0.503433
					MESO_065_T	CBX8	-0.56374
					MESO_021_T	CBX8	1.53252
					MESO_060_T	CBX8	-1.0609
					MESO_124_T	CBX8	-0.208146
					MESO_089_T	CBX8	0.268546
					MESO_015_T	CBX8	-0.530558
					MESO_067_T	CBX8	-0.685107
					MESO_106_T	CBX8	-0.866013
					MESO_030_T	CBX8	-1.16089
					MESO_023_T	CBX8	-0.680458
					MESO_011_T	CBX8	-0.907508
					MESO_072_T	CBX8	-0.196627
					MESO_058_T2	CBX8	-0.624532
					MESO_084_T	CBX8	-1.16628
					MESO_074_T	CBX8	0.429513
					MESO_026_T	CBX8	-0.675317
					MESO_077_T	CBX8	-0.483337
					MESO_002_T2	CBX8	-0.793485
					MESO_040_T	CBX8	0.040786
					MESO_003_T2	CBX8	-0.703366
					MESO_044_T	CBX8	-0.419304
					MESO_080_T	CBX8	-0.569113
					MESO_007_T	CBX8	-1.0072
					MESO_090_T	CBX8	-0.515292
					MESO_037_T	CBX8	-1.52919
					MESO_108_T	CBX8	-1.25778
					MESO_059_T1	CBX8	0.489027
					MESO_073_T	CBX8	-0.815395
					MESO_047_T	CBX8	-0.832983
					MESO_093_T	CBX8	-0.514416
					MESO_045_T	CBX8	-1.31362
					MESO_012_T	CBX8	-1.06248
					MESO_079_T	CBX8	-1.42007
					MESO_076_T	CBX8	-0.937411
					MESO_103_T	CBX8	-0.255083
					MESO_055_T	CBX8	-0.7793
					MESO_009_T	CBX8	-0.7468
					MESO_091_T	CBX8	-1.26728
					MESO_075_T	CBX8	-0.513464
					MESO_112_T	NPTX1	2
					MESO_071_T	NPTX1	2
					MESO_117_T	NPTX1	1.21553
					MESO_083_T	NPTX1	2
					MESO_107_T	NPTX1	2
					MESO_099_T	NPTX1	1.24534
					MESO_104_T	NPTX1	0.2933
					MESO_105_T	NPTX1	1.04994
					MESO_092_T	NPTX1	1.24923
					MESO_006_T	NPTX1	1.90999
					MESO_121_T	NPTX1	2
					MESO_063_T	NPTX1	0.260169
					MESO_098_T	NPTX1	2
					MESO_100_T	NPTX1	-0.839627
					MESO_087_T	NPTX1	1.16955
					MESO_022_T	NPTX1	0.558742
					MESO_052_T2	NPTX1	0.302861
					MESO_016_T	NPTX1	1.3019
					MESO_035_T	NPTX1	-0.0501653
					MESO_029_T	NPTX1	-0.0364209
					MESO_019_T	NPTX1	-0.824993
					MESO_056_T2	NPTX1	-0.17898
					MESO_025_T	NPTX1	0.287864
					MESO_064_T	NPTX1	-0.276092
					MESO_123_T	NPTX1	-0.162547
					MESO_119_T	NPTX1	-0.584392
					MESO_053_T	NPTX1	0.0452776
					MESO_036_T	NPTX1	0.66299
					MESO_020_T	NPTX1	0.711099
					MESO_082_T	NPTX1	-0.048542
					MESO_032_T	NPTX1	-0.31722
					MESO_116_T	NPTX1	-0.558892
					MESO_095_T	NPTX1	-0.45372
					MESO_041_T1	NPTX1	0.335124
					MESO_046_T	NPTX1	-0.476766
					MESO_088_T	NPTX1	-0.55346
					MESO_097_T	NPTX1	-0.551389
					MESO_048_T1	NPTX1	-0.401429
					MESO_028_T	NPTX1	0.125408
					MESO_014_T	NPTX1	0.179334
					MESO_094_T1	NPTX1	0.2984
					MESO_042_T1	NPTX1	0.154088
					MESO_115_T	NPTX1	-0.255285
					MESO_031_T	NPTX1	-0.245633
					MESO_110_T	NPTX1	1.26951
					MESO_122_T	NPTX1	0.454847
					MESO_114_T	NPTX1	0.249035
					MESO_010_T	NPTX1	0.52778
					MESO_101_T	NPTX1	-0.848419
					MESO_017_T	NPTX1	0.00784821
					MESO_050_T	NPTX1	0.503891
					MESO_086_T	NPTX1	0.225222
					MESO_034_T	NPTX1	-0.00589815
					MESO_109_T	NPTX1	-0.629594
					MESO_078_T	NPTX1	-0.123487
					MESO_057_T2	NPTX1	0.871843
					MESO_054_T	NPTX1	0.81944
					MESO_013_T	NPTX1	-0.62942
					MESO_070_T	NPTX1	-0.403561
					MESO_118_T	NPTX1	-0.183289
					MESO_120_T	NPTX1	-0.0987022
					MESO_018_T	NPTX1	-0.98686
					MESO_111_T	NPTX1	-0.742785
					MESO_102_T	NPTX1	-1.15597
					MESO_061_T	NPTX1	-0.311566
					MESO_049_T	NPTX1	-0.685947
					MESO_027_T	NPTX1	-0.175304
					MESO_043_T	NPTX1	-0.517465
					MESO_038_T	NPTX1	-0.621492
					MESO_039_T	NPTX1	-0.424905
					MESO_024_T	NPTX1	-0.671232
					MESO_085_T	NPTX1	-0.43528
					MESO_062_T2	NPTX1	-0.2418
					MESO_113_T	NPTX1	-0.699991
					MESO_081_T	NPTX1	0.0627549
					MESO_051_T	NPTX1	-0.902204
					MESO_033_T	NPTX1	-0.295524
					MESO_001_T	NPTX1	-0.539943
					MESO_069_T	NPTX1	-0.486177
					MESO_066_T	NPTX1	-0.334896
					MESO_065_T	NPTX1	-0.0125268
					MESO_021_T	NPTX1	-0.33107
					MESO_060_T	NPTX1	-0.655703
					MESO_124_T	NPTX1	-0.665797
					MESO_089_T	NPTX1	-0.729326
					MESO_015_T	NPTX1	0.227642
					MESO_067_T	NPTX1	-0.317815
					MESO_106_T	NPTX1	-0.180076
					MESO_030_T	NPTX1	-0.351061
					MESO_023_T	NPTX1	-0.641218
					MESO_011_T	NPTX1	-0.1099
					MESO_072_T	NPTX1	-0.0874724
					MESO_058_T2	NPTX1	-0.207579
					MESO_084_T	NPTX1	-0.62122
					MESO_074_T	NPTX1	-0.349954
					MESO_026_T	NPTX1	-0.116622
					MESO_077_T	NPTX1	-0.201175
					MESO_002_T2	NPTX1	-0.513654
					MESO_040_T	NPTX1	-0.243393
					MESO_003_T2	NPTX1	0.225193
					MESO_044_T	NPTX1	0.375092
					MESO_080_T	NPTX1	-0.661562
					MESO_007_T	NPTX1	-1.04741
					MESO_090_T	NPTX1	-0.67809
					MESO_037_T	NPTX1	-0.727208
					MESO_108_T	NPTX1	-1.09066
					MESO_059_T1	NPTX1	-0.365272
					MESO_073_T	NPTX1	-1.09548
					MESO_047_T	NPTX1	-0.305752
					MESO_093_T	NPTX1	-0.423348
					MESO_045_T	NPTX1	-0.862655
					MESO_012_T	NPTX1	-0.575053
					MESO_079_T	NPTX1	-0.441021
					MESO_076_T	NPTX1	-0.806133
					MESO_103_T	NPTX1	-0.801122
					MESO_055_T	NPTX1	-0.77507
					MESO_009_T	NPTX1	-0.644949
					MESO_091_T	NPTX1	-0.209209
					MESO_075_T	NPTX1	-0.801191
					MESO_112_T	VSNL1	2
					MESO_071_T	VSNL1	-0.347287
					MESO_117_T	VSNL1	-0.247798
					MESO_083_T	VSNL1	-0.328794
					MESO_107_T	VSNL1	2
					MESO_099_T	VSNL1	-0.191166
					MESO_104_T	VSNL1	-0.289917
					MESO_105_T	VSNL1	-0.321844
					MESO_092_T	VSNL1	-0.313164
					MESO_006_T	VSNL1	-0.38308
					MESO_121_T	VSNL1	-0.315157
					MESO_063_T	VSNL1	-0.228262
					MESO_098_T	VSNL1	2
					MESO_100_T	VSNL1	-0.309469
					MESO_087_T	VSNL1	2
					MESO_022_T	VSNL1	-0.198671
					MESO_052_T2	VSNL1	-0.170088
					MESO_016_T	VSNL1	-0.343337
					MESO_035_T	VSNL1	0.919157
					MESO_029_T	VSNL1	2
					MESO_019_T	VSNL1	2
					MESO_056_T2	VSNL1	-0.398119
					MESO_025_T	VSNL1	-0.215301
					MESO_064_T	VSNL1	-0.288604
					MESO_123_T	VSNL1	-0.443096
					MESO_119_T	VSNL1	1.83895
					MESO_053_T	VSNL1	0.164807
					MESO_036_T	VSNL1	-0.144724
					MESO_020_T	VSNL1	-0.291253
					MESO_082_T	VSNL1	-0.256182
					MESO_032_T	VSNL1	-0.304391
					MESO_116_T	VSNL1	-0.232105
					MESO_095_T	VSNL1	-0.32243
					MESO_041_T1	VSNL1	0.402663
					MESO_046_T	VSNL1	-0.322411
					MESO_088_T	VSNL1	-0.308114
					MESO_097_T	VSNL1	-0.462196
					MESO_048_T1	VSNL1	-0.160035
					MESO_028_T	VSNL1	-0.319906
					MESO_014_T	VSNL1	0.117005
					MESO_094_T1	VSNL1	-0.0180783
					MESO_042_T1	VSNL1	-0.141987
					MESO_115_T	VSNL1	-0.345708
					MESO_031_T	VSNL1	-0.141857
					MESO_110_T	VSNL1	-0.321517
					MESO_122_T	VSNL1	-0.192401
					MESO_114_T	VSNL1	-0.197818
					MESO_010_T	VSNL1	-0.332962
					MESO_101_T	VSNL1	-0.347051
					MESO_017_T	VSNL1	-0.296197
					MESO_050_T	VSNL1	0.354992
					MESO_086_T	VSNL1	-0.174597
					MESO_034_T	VSNL1	-0.223207
					MESO_109_T	VSNL1	-0.328046
					MESO_078_T	VSNL1	-0.343823
					MESO_057_T2	VSNL1	-0.230862
					MESO_054_T	VSNL1	-0.151273
					MESO_013_T	VSNL1	-0.317665
					MESO_070_T	VSNL1	-0.22286
					MESO_118_T	VSNL1	-0.348601
					MESO_120_T	VSNL1	-0.190688
					MESO_018_T	VSNL1	-0.362639
					MESO_111_T	VSNL1	-0.378872
					MESO_102_T	VSNL1	-0.3319
					MESO_061_T	VSNL1	-0.38759
					MESO_049_T	VSNL1	-0.348823
					MESO_027_T	VSNL1	-0.342873
					MESO_043_T	VSNL1	-0.170199
					MESO_038_T	VSNL1	-0.225336
					MESO_039_T	VSNL1	-0.313633
					MESO_024_T	VSNL1	-0.332131
					MESO_085_T	VSNL1	-0.341261
					MESO_062_T2	VSNL1	-0.29922
					MESO_113_T	VSNL1	-0.306404
					MESO_081_T	VSNL1	-0.238835
					MESO_051_T	VSNL1	-0.374471
					MESO_033_T	VSNL1	0.786426
					MESO_001_T	VSNL1	-0.383395
					MESO_069_T	VSNL1	-0.327561
					MESO_066_T	VSNL1	-0.291409
					MESO_065_T	VSNL1	0.242336
					MESO_021_T	VSNL1	-0.265462
					MESO_060_T	VSNL1	-0.144107
					MESO_124_T	VSNL1	-0.207762
					MESO_089_T	VSNL1	-0.388144
					MESO_015_T	VSNL1	-0.344628
					MESO_067_T	VSNL1	-0.334264
					MESO_106_T	VSNL1	-0.0883273
					MESO_030_T	VSNL1	-0.125052
					MESO_023_T	VSNL1	0.0528341
					MESO_011_T	VSNL1	-0.239826
					MESO_072_T	VSNL1	-0.329386
					MESO_058_T2	VSNL1	-0.0849666
					MESO_084_T	VSNL1	-0.281282
					MESO_074_T	VSNL1	-0.372114
					MESO_026_T	VSNL1	-0.356565
					MESO_077_T	VSNL1	-0.299745
					MESO_002_T2	VSNL1	-0.266531
					MESO_040_T	VSNL1	-0.149762
					MESO_003_T2	VSNL1	-0.155973
					MESO_044_T	VSNL1	-0.120664
					MESO_080_T	VSNL1	-0.324383
					MESO_007_T	VSNL1	-0.390774
					MESO_090_T	VSNL1	-0.36388
					MESO_037_T	VSNL1	-0.281406
					MESO_108_T	VSNL1	-0.301528
					MESO_059_T1	VSNL1	-0.164496
					MESO_073_T	VSNL1	-0.340924
					MESO_047_T	VSNL1	-0.0293577
					MESO_093_T	VSNL1	-0.275689
					MESO_045_T	VSNL1	-0.324495
					MESO_012_T	VSNL1	-0.06984
					MESO_079_T	VSNL1	-0.35302
					MESO_076_T	VSNL1	-0.325243
					MESO_103_T	VSNL1	0.0517504
					MESO_055_T	VSNL1	-0.29735
					MESO_009_T	VSNL1	-0.312614
					MESO_091_T	VSNL1	-0.187168
					MESO_075_T	VSNL1	-0.44342
					MESO_112_T	CYP1B1	0.726574
					MESO_071_T	CYP1B1	2
					MESO_117_T	CYP1B1	0.787635
					MESO_083_T	CYP1B1	0.72627
					MESO_107_T	CYP1B1	-0.811774
					MESO_099_T	CYP1B1	1.44785
					MESO_104_T	CYP1B1	-0.0626742
					MESO_105_T	CYP1B1	0.957533
					MESO_092_T	CYP1B1	1.31789
					MESO_006_T	CYP1B1	0.192456
					MESO_121_T	CYP1B1	1.4684
					MESO_063_T	CYP1B1	0.557618
					MESO_098_T	CYP1B1	-0.519255
					MESO_100_T	CYP1B1	1.06485
					MESO_087_T	CYP1B1	0.337022
					MESO_022_T	CYP1B1	1.1238
					MESO_052_T2	CYP1B1	0.442523
					MESO_016_T	CYP1B1	1.63891
					MESO_035_T	CYP1B1	1.52397
					MESO_029_T	CYP1B1	0.984621
					MESO_019_T	CYP1B1	-0.731102
					MESO_056_T2	CYP1B1	0.76171
					MESO_025_T	CYP1B1	1.11069
					MESO_064_T	CYP1B1	2
					MESO_123_T	CYP1B1	-0.772899
					MESO_119_T	CYP1B1	0.120102
					MESO_053_T	CYP1B1	-0.846232
					MESO_036_T	CYP1B1	0.896308
					MESO_020_T	CYP1B1	0.411856
					MESO_082_T	CYP1B1	0.463234
					MESO_032_T	CYP1B1	0.639793
					MESO_116_T	CYP1B1	0.994958
					MESO_095_T	CYP1B1	0.666132
					MESO_041_T1	CYP1B1	0.509704
					MESO_046_T	CYP1B1	0.357952
					MESO_088_T	CYP1B1	-0.0100339
					MESO_097_T	CYP1B1	-0.679327
					MESO_048_T1	CYP1B1	-0.190727
					MESO_028_T	CYP1B1	0.127245
					MESO_014_T	CYP1B1	-0.424099
					MESO_094_T1	CYP1B1	0.288925
					MESO_042_T1	CYP1B1	0.267804
					MESO_115_T	CYP1B1	-0.185947
					MESO_031_T	CYP1B1	-0.610209
					MESO_110_T	CYP1B1	-1.14242
					MESO_122_T	CYP1B1	-0.273622
					MESO_114_T	CYP1B1	-0.418597
					MESO_010_T	CYP1B1	-1.11864
					MESO_101_T	CYP1B1	-0.0873417
					MESO_017_T	CYP1B1	-0.288928
					MESO_050_T	CYP1B1	-0.0679832
					MESO_086_T	CYP1B1	-0.522391
					MESO_034_T	CYP1B1	-0.211442
					MESO_109_T	CYP1B1	-0.570385
					MESO_078_T	CYP1B1	-0.475569
					MESO_057_T2	CYP1B1	-0.650718
					MESO_054_T	CYP1B1	-0.11354
					MESO_013_T	CYP1B1	-0.11402
					MESO_070_T	CYP1B1	-0.118666
					MESO_118_T	CYP1B1	-0.0287718
					MESO_120_T	CYP1B1	-0.371063
					MESO_018_T	CYP1B1	0.205374
					MESO_111_T	CYP1B1	2
					MESO_102_T	CYP1B1	2
					MESO_061_T	CYP1B1	-0.687076
					MESO_049_T	CYP1B1	-0.536707
					MESO_027_T	CYP1B1	-0.167823
					MESO_043_T	CYP1B1	-0.427778
					MESO_038_T	CYP1B1	-0.555433
					MESO_039_T	CYP1B1	0.370633
					MESO_024_T	CYP1B1	-0.77947
					MESO_085_T	CYP1B1	-0.15148
					MESO_062_T2	CYP1B1	0.0483994
					MESO_113_T	CYP1B1	-0.579355
					MESO_081_T	CYP1B1	-0.85776
					MESO_051_T	CYP1B1	-0.523922
					MESO_033_T	CYP1B1	-0.295919
					MESO_001_T	CYP1B1	-0.439956
					MESO_069_T	CYP1B1	-0.647778
					MESO_066_T	CYP1B1	-0.216166
					MESO_065_T	CYP1B1	-0.386637
					MESO_021_T	CYP1B1	-0.313856
					MESO_060_T	CYP1B1	-0.493373
					MESO_124_T	CYP1B1	0.00290763
					MESO_089_T	CYP1B1	-0.166315
					MESO_015_T	CYP1B1	0.0241504
					MESO_067_T	CYP1B1	-0.285536
					MESO_106_T	CYP1B1	-0.0212
					MESO_030_T	CYP1B1	-0.0183398
					MESO_023_T	CYP1B1	-0.494565
					MESO_011_T	CYP1B1	-0.748827
					MESO_072_T	CYP1B1	-0.818832
					MESO_058_T2	CYP1B1	-0.117205
					MESO_084_T	CYP1B1	-0.174019
					MESO_074_T	CYP1B1	-0.211457
					MESO_026_T	CYP1B1	-0.683721
					MESO_077_T	CYP1B1	-0.620463
					MESO_002_T2	CYP1B1	-0.786921
					MESO_040_T	CYP1B1	-0.348279
					MESO_003_T2	CYP1B1	-0.786961
					MESO_044_T	CYP1B1	-0.366184
					MESO_080_T	CYP1B1	-0.454748
					MESO_007_T	CYP1B1	-0.557679
					MESO_090_T	CYP1B1	-0.524971
					MESO_037_T	CYP1B1	-1.25775
					MESO_108_T	CYP1B1	-0.758947
					MESO_059_T1	CYP1B1	-0.316511
					MESO_073_T	CYP1B1	-1.08057
					MESO_047_T	CYP1B1	-0.605497
					MESO_093_T	CYP1B1	0.0975433
					MESO_045_T	CYP1B1	-0.907583
					MESO_012_T	CYP1B1	-0.762948
					MESO_079_T	CYP1B1	-0.790811
					MESO_076_T	CYP1B1	-0.67751
					MESO_103_T	CYP1B1	-0.387647
					MESO_055_T	CYP1B1	-0.868587
					MESO_009_T	CYP1B1	-0.769172
					MESO_091_T	CYP1B1	-0.704394
					MESO_075_T	CYP1B1	-1.25862
					MESO_112_T	DKK2	2
					MESO_071_T	DKK2	1.94892
					MESO_117_T	DKK2	2
					MESO_083_T	DKK2	-0.341618
					MESO_107_T	DKK2	2
					MESO_099_T	DKK2	0.434055
					MESO_104_T	DKK2	0.011592
					MESO_105_T	DKK2	-0.274847
					MESO_092_T	DKK2	-0.601986
					MESO_006_T	DKK2	-0.458857
					MESO_121_T	DKK2	-0.500006
					MESO_063_T	DKK2	-0.27811
					MESO_098_T	DKK2	2
					MESO_100_T	DKK2	0.494366
					MESO_087_T	DKK2	-0.0928471
					MESO_022_T	DKK2	-0.322068
					MESO_052_T2	DKK2	-0.274561
					MESO_016_T	DKK2	-0.547747
					MESO_035_T	DKK2	0.311366
					MESO_029_T	DKK2	-0.39359
					MESO_019_T	DKK2	-0.180104
					MESO_056_T2	DKK2	1.05289
					MESO_025_T	DKK2	-0.391428
					MESO_064_T	DKK2	0.199465
					MESO_123_T	DKK2	-0.665343
					MESO_119_T	DKK2	-0.0338352
					MESO_053_T	DKK2	-0.537251
					MESO_036_T	DKK2	0.188343
					MESO_020_T	DKK2	-0.248715
					MESO_082_T	DKK2	-0.491971
					MESO_032_T	DKK2	-0.0500992
					MESO_116_T	DKK2	-0.136981
					MESO_095_T	DKK2	-0.285431
					MESO_041_T1	DKK2	0.581243
					MESO_046_T	DKK2	-0.613997
					MESO_088_T	DKK2	0.741553
					MESO_097_T	DKK2	-0.774756
					MESO_048_T1	DKK2	-0.30973
					MESO_028_T	DKK2	-0.508077
					MESO_014_T	DKK2	-0.2605
					MESO_094_T1	DKK2	0.124078
					MESO_042_T1	DKK2	0.00434356
					MESO_115_T	DKK2	-0.592277
					MESO_031_T	DKK2	-0.148041
					MESO_110_T	DKK2	0.109718
					MESO_122_T	DKK2	0.248715
					MESO_114_T	DKK2	-0.414917
					MESO_010_T	DKK2	-0.567273
					MESO_101_T	DKK2	-0.560283
					MESO_017_T	DKK2	0.198308
					MESO_050_T	DKK2	1.09989
					MESO_086_T	DKK2	0.0613131
					MESO_034_T	DKK2	-0.221459
					MESO_109_T	DKK2	0.0871923
					MESO_078_T	DKK2	-0.568282
					MESO_057_T2	DKK2	0.417863
					MESO_054_T	DKK2	-0.125665
					MESO_013_T	DKK2	-0.564548
					MESO_070_T	DKK2	-0.258196
					MESO_118_T	DKK2	-0.517357
					MESO_120_T	DKK2	-0.0905508
					MESO_018_T	DKK2	-0.415548
					MESO_111_T	DKK2	-0.763465
					MESO_102_T	DKK2	-0.63205
					MESO_061_T	DKK2	1.76162
					MESO_049_T	DKK2	-0.0301228
					MESO_027_T	DKK2	-0.261495
					MESO_043_T	DKK2	-0.086195
					MESO_038_T	DKK2	-0.116535
					MESO_039_T	DKK2	0.0144294
					MESO_024_T	DKK2	0.692069
					MESO_085_T	DKK2	-0.636231
					MESO_062_T2	DKK2	-0.37717
					MESO_113_T	DKK2	-0.378748
					MESO_081_T	DKK2	-0.437337
					MESO_051_T	DKK2	-0.532839
					MESO_033_T	DKK2	1.00898
					MESO_001_T	DKK2	0.150918
					MESO_069_T	DKK2	-0.529727
					MESO_066_T	DKK2	-0.378018
					MESO_065_T	DKK2	-0.223683
					MESO_021_T	DKK2	-0.16044
					MESO_060_T	DKK2	-0.371337
					MESO_124_T	DKK2	-0.205229
					MESO_089_T	DKK2	-0.520177
					MESO_015_T	DKK2	0.332594
					MESO_067_T	DKK2	-0.373935
					MESO_106_T	DKK2	0.542081
					MESO_030_T	DKK2	0.183962
					MESO_023_T	DKK2	0.0198472
					MESO_011_T	DKK2	-0.300954
					MESO_072_T	DKK2	-0.463582
					MESO_058_T2	DKK2	0.150067
					MESO_084_T	DKK2	-0.54042
					MESO_074_T	DKK2	-0.645355
					MESO_026_T	DKK2	-0.444337
					MESO_077_T	DKK2	-0.494199
					MESO_002_T2	DKK2	-0.361997
					MESO_040_T	DKK2	-0.371463
					MESO_003_T2	DKK2	-0.539117
					MESO_044_T	DKK2	-0.0707413
					MESO_080_T	DKK2	-0.473548
					MESO_007_T	DKK2	-0.802461
					MESO_090_T	DKK2	-0.110974
					MESO_037_T	DKK2	-0.393954
					MESO_108_T	DKK2	-0.391024
					MESO_059_T1	DKK2	-0.205753
					MESO_073_T	DKK2	-0.581232
					MESO_047_T	DKK2	0.217843
					MESO_093_T	DKK2	0.17278
					MESO_045_T	DKK2	-0.427579
					MESO_012_T	DKK2	-0.209767
					MESO_079_T	DKK2	-0.0873524
					MESO_076_T	DKK2	-0.296156
					MESO_103_T	DKK2	-0.162134
					MESO_055_T	DKK2	-0.391518
					MESO_009_T	DKK2	-0.369929
					MESO_091_T	DKK2	-0.477588
					MESO_075_T	DKK2	-0.639018
					MESO_112_T	UCP1	2
					MESO_071_T	UCP1	2
					MESO_117_T	UCP1	-0.280956
					MESO_083_T	UCP1	0.452885
					MESO_107_T	UCP1	-0.065631
					MESO_099_T	UCP1	0.313833
					MESO_104_T	UCP1	1.31532
					MESO_105_T	UCP1	0.561861
					MESO_092_T	UCP1	-0.525686
					MESO_006_T	UCP1	-0.506649
					MESO_121_T	UCP1	1.14996
					MESO_063_T	UCP1	0.189109
					MESO_098_T	UCP1	-0.615705
					MESO_100_T	UCP1	1.57269
					MESO_087_T	UCP1	-0.333008
					MESO_022_T	UCP1	0.686281
					MESO_052_T2	UCP1	-0.244769
					MESO_016_T	UCP1	-0.313317
					MESO_035_T	UCP1	2
					MESO_029_T	UCP1	-0.402824
					MESO_019_T	UCP1	-0.563568
					MESO_056_T2	UCP1	-0.576249
					MESO_025_T	UCP1	-0.248775
					MESO_064_T	UCP1	-0.412212
					MESO_123_T	UCP1	-0.576894
					MESO_119_T	UCP1	-0.281978
					MESO_053_T	UCP1	-0.340294
					MESO_036_T	UCP1	1.09153
					MESO_020_T	UCP1	0.235724
					MESO_082_T	UCP1	-0.497569
					MESO_032_T	UCP1	-0.461768
					MESO_116_T	UCP1	-0.0584285
					MESO_095_T	UCP1	-0.401914
					MESO_041_T1	UCP1	0.686977
					MESO_046_T	UCP1	-0.542292
					MESO_088_T	UCP1	-0.504193
					MESO_097_T	UCP1	-0.642062
					MESO_048_T1	UCP1	-0.184287
					MESO_028_T	UCP1	-0.410201
					MESO_014_T	UCP1	-0.486948
					MESO_094_T1	UCP1	-0.253016
					MESO_042_T1	UCP1	0.438095
					MESO_115_T	UCP1	-0.482222
					MESO_031_T	UCP1	-0.19956
					MESO_110_T	UCP1	0.615596
					MESO_122_T	UCP1	-0.00451815
					MESO_114_T	UCP1	-0.35603
					MESO_010_T	UCP1	0.881284
					MESO_101_T	UCP1	-0.261048
					MESO_017_T	UCP1	-0.370592
					MESO_050_T	UCP1	1.74337
					MESO_086_T	UCP1	-0.0104038
					MESO_034_T	UCP1	-0.258811
					MESO_109_T	UCP1	-0.533804
					MESO_078_T	UCP1	-0.328569
					MESO_057_T2	UCP1	-0.484765
					MESO_054_T	UCP1	0.0962283
					MESO_013_T	UCP1	-0.522184
					MESO_070_T	UCP1	-0.42203
					MESO_118_T	UCP1	-0.591732
					MESO_120_T	UCP1	-0.10907
					MESO_018_T	UCP1	0.171706
					MESO_111_T	UCP1	-0.614532
					MESO_102_T	UCP1	-0.481627
					MESO_061_T	UCP1	2
					MESO_049_T	UCP1	-0.409124
					MESO_027_T	UCP1	-0.380405
					MESO_043_T	UCP1	0.121066
					MESO_038_T	UCP1	-0.279692
					MESO_039_T	UCP1	-0.0213605
					MESO_024_T	UCP1	-0.542988
					MESO_085_T	UCP1	-0.516962
					MESO_062_T2	UCP1	0.0964151
					MESO_113_T	UCP1	-0.431591
					MESO_081_T	UCP1	0.69412
					MESO_051_T	UCP1	-0.451894
					MESO_033_T	UCP1	0.654746
					MESO_001_T	UCP1	-0.508089
					MESO_069_T	UCP1	-0.25403
					MESO_066_T	UCP1	-0.409843
					MESO_065_T	UCP1	-0.177309
					MESO_021_T	UCP1	-0.416323
					MESO_060_T	UCP1	0.321988
					MESO_124_T	UCP1	-0.253226
					MESO_089_T	UCP1	-0.590872
					MESO_015_T	UCP1	-0.50622
					MESO_067_T	UCP1	0.118361
					MESO_106_T	UCP1	0.532795
					MESO_030_T	UCP1	0.215402
					MESO_023_T	UCP1	-0.0552631
					MESO_011_T	UCP1	-0.543758
					MESO_072_T	UCP1	-0.433691
					MESO_058_T2	UCP1	0.160853
					MESO_084_T	UCP1	-0.381933
					MESO_074_T	UCP1	-0.543042
					MESO_026_T	UCP1	-0.515051
					MESO_077_T	UCP1	-0.482066
					MESO_002_T2	UCP1	-0.418678
					MESO_040_T	UCP1	-0.375915
					MESO_003_T2	UCP1	-0.325191
					MESO_044_T	UCP1	0.524707
					MESO_080_T	UCP1	-0.401946
					MESO_007_T	UCP1	-0.57553
					MESO_090_T	UCP1	-0.247454
					MESO_037_T	UCP1	-0.564173
					MESO_108_T	UCP1	-0.542737
					MESO_059_T1	UCP1	-0.0940123
					MESO_073_T	UCP1	-0.472007
					MESO_047_T	UCP1	-0.199193
					MESO_093_T	UCP1	0.0992907
					MESO_045_T	UCP1	-0.466011
					MESO_012_T	UCP1	-0.254907
					MESO_079_T	UCP1	-0.015069
					MESO_076_T	UCP1	-0.332914
					MESO_103_T	UCP1	-0.337059
					MESO_055_T	UCP1	-0.326805
					MESO_009_T	UCP1	-0.33861
					MESO_091_T	UCP1	-0.344564
					MESO_075_T	UCP1	-0.615669
					MESO_112_T	TCF7	1.1114
					MESO_071_T	TCF7	2
					MESO_117_T	TCF7	-0.243684
					MESO_083_T	TCF7	2
					MESO_107_T	TCF7	0.233939
					MESO_099_T	TCF7	2
					MESO_104_T	TCF7	-0.333427
					MESO_105_T	TCF7	1.20201
					MESO_092_T	TCF7	-0.453564
					MESO_006_T	TCF7	2
					MESO_121_T	TCF7	2
					MESO_063_T	TCF7	0.0579608
					MESO_098_T	TCF7	-1.25832
					MESO_100_T	TCF7	-0.859026
					MESO_087_T	TCF7	0.135865
					MESO_022_T	TCF7	1.54014
					MESO_052_T2	TCF7	-0.124674
					MESO_016_T	TCF7	0.297844
					MESO_035_T	TCF7	2
					MESO_029_T	TCF7	1.54632
					MESO_019_T	TCF7	0.534368
					MESO_056_T2	TCF7	-0.100728
					MESO_025_T	TCF7	-0.576361
					MESO_064_T	TCF7	-0.178282
					MESO_123_T	TCF7	-0.396167
					MESO_119_T	TCF7	-0.210974
					MESO_053_T	TCF7	-0.0509692
					MESO_036_T	TCF7	0.892825
					MESO_020_T	TCF7	0.194571
					MESO_082_T	TCF7	-0.339468
					MESO_032_T	TCF7	-0.553158
					MESO_116_T	TCF7	-0.0450072
					MESO_095_T	TCF7	-0.465446
					MESO_041_T1	TCF7	-0.00212395
					MESO_046_T	TCF7	-0.529189
					MESO_088_T	TCF7	-0.369701
					MESO_097_T	TCF7	-0.838046
					MESO_048_T1	TCF7	-0.732308
					MESO_028_T	TCF7	2
					MESO_014_T	TCF7	0.866192
					MESO_094_T1	TCF7	0.647092
					MESO_042_T1	TCF7	1.06051
					MESO_115_T	TCF7	-0.403536
					MESO_031_T	TCF7	-0.366995
					MESO_110_T	TCF7	0.21623
					MESO_122_T	TCF7	0.534264
					MESO_114_T	TCF7	-0.51696
					MESO_010_T	TCF7	-0.932611
					MESO_101_T	TCF7	-0.363509
					MESO_017_T	TCF7	-0.615375
					MESO_050_T	TCF7	-0.493619
					MESO_086_T	TCF7	1.14365
					MESO_034_T	TCF7	-0.36303
					MESO_109_T	TCF7	1.49961
					MESO_078_T	TCF7	-0.206714
					MESO_057_T2	TCF7	0.439354
					MESO_054_T	TCF7	1.15134
					MESO_013_T	TCF7	-0.355618
					MESO_070_T	TCF7	-0.640885
					MESO_118_T	TCF7	-0.704627
					MESO_120_T	TCF7	0.324583
					MESO_018_T	TCF7	2
					MESO_111_T	TCF7	-1.07331
					MESO_102_T	TCF7	0.797825
					MESO_061_T	TCF7	-1.00799
					MESO_049_T	TCF7	-0.500448
					MESO_027_T	TCF7	-0.378014
					MESO_043_T	TCF7	-0.233557
					MESO_038_T	TCF7	-0.775327
					MESO_039_T	TCF7	-0.668061
					MESO_024_T	TCF7	0.582714
					MESO_085_T	TCF7	2
					MESO_062_T2	TCF7	0.332061
					MESO_113_T	TCF7	-0.30669
					MESO_081_T	TCF7	-0.0348834
					MESO_051_T	TCF7	-0.46204
					MESO_033_T	TCF7	-0.36334
					MESO_001_T	TCF7	-0.850053
					MESO_069_T	TCF7	-0.864886
					MESO_066_T	TCF7	-0.211238
					MESO_065_T	TCF7	1.12602
					MESO_021_T	TCF7	-0.256866
					MESO_060_T	TCF7	-0.664129
					MESO_124_T	TCF7	-0.406407
					MESO_089_T	TCF7	-0.987104
					MESO_015_T	TCF7	0.668969
					MESO_067_T	TCF7	-0.540018
					MESO_106_T	TCF7	-0.562506
					MESO_030_T	TCF7	-0.638949
					MESO_023_T	TCF7	-0.705339
					MESO_011_T	TCF7	-0.108712
					MESO_072_T	TCF7	-0.297548
					MESO_058_T2	TCF7	-0.491184
					MESO_084_T	TCF7	-0.719209
					MESO_074_T	TCF7	-0.0387864
					MESO_026_T	TCF7	0.0637565
					MESO_077_T	TCF7	-0.739811
					MESO_002_T2	TCF7	-0.828431
					MESO_040_T	TCF7	-0.782404
					MESO_003_T2	TCF7	-0.306434
					MESO_044_T	TCF7	-0.419453
					MESO_080_T	TCF7	-0.488888
					MESO_007_T	TCF7	-0.792206
					MESO_090_T	TCF7	-0.529809
					MESO_037_T	TCF7	-1.01308
					MESO_108_T	TCF7	-0.866723
					MESO_059_T1	TCF7	-0.0291234
					MESO_073_T	TCF7	-1.01403
					MESO_047_T	TCF7	-0.255643
					MESO_093_T	TCF7	-0.528711
					MESO_045_T	TCF7	-0.955595
					MESO_012_T	TCF7	-0.633114
					MESO_079_T	TCF7	-1.05904
					MESO_076_T	TCF7	-0.533491
					MESO_103_T	TCF7	-0.355798
					MESO_055_T	TCF7	-0.454262
					MESO_009_T	TCF7	-0.79396
					MESO_091_T	TCF7	-0.627377
					MESO_075_T	TCF7	-0.874379
					MESO_112_T	FOXC1	1.28026
					MESO_071_T	FOXC1	0.0485703
					MESO_117_T	FOXC1	-0.405804
					MESO_083_T	FOXC1	1.09108
					MESO_107_T	FOXC1	0.645805
					MESO_099_T	FOXC1	-0.424709
					MESO_104_T	FOXC1	1.18805
					MESO_105_T	FOXC1	0.757758
					MESO_092_T	FOXC1	1.91172
					MESO_006_T	FOXC1	1.658
					MESO_121_T	FOXC1	1.14586
					MESO_063_T	FOXC1	-0.0235032
					MESO_098_T	FOXC1	0.761559
					MESO_100_T	FOXC1	0.209717
					MESO_087_T	FOXC1	-0.175035
					MESO_022_T	FOXC1	0.255869
					MESO_052_T2	FOXC1	0.912812
					MESO_016_T	FOXC1	1.19021
					MESO_035_T	FOXC1	-0.584387
					MESO_029_T	FOXC1	1.06426
					MESO_019_T	FOXC1	0.48546
					MESO_056_T2	FOXC1	0.985627
					MESO_025_T	FOXC1	0.746953
					MESO_064_T	FOXC1	0.79699
					MESO_123_T	FOXC1	0.650416
					MESO_119_T	FOXC1	0.473516
					MESO_053_T	FOXC1	1.28279
					MESO_036_T	FOXC1	-0.661774
					MESO_020_T	FOXC1	-0.205718
					MESO_082_T	FOXC1	0.971725
					MESO_032_T	FOXC1	-0.631894
					MESO_116_T	FOXC1	-0.387448
					MESO_095_T	FOXC1	-0.110111
					MESO_041_T1	FOXC1	0.394542
					MESO_046_T	FOXC1	1.36552
					MESO_088_T	FOXC1	0.978483
					MESO_097_T	FOXC1	0.940077
					MESO_048_T1	FOXC1	0.4093
					MESO_028_T	FOXC1	-0.107503
					MESO_014_T	FOXC1	0.0466025
					MESO_094_T1	FOXC1	-1.3054
					MESO_042_T1	FOXC1	-0.448874
					MESO_115_T	FOXC1	0.00184796
					MESO_031_T	FOXC1	0.50823
					MESO_110_T	FOXC1	0.215926
					MESO_122_T	FOXC1	0.224054
					MESO_114_T	FOXC1	0.0873827
					MESO_010_T	FOXC1	1.117
					MESO_101_T	FOXC1	1.00811
					MESO_017_T	FOXC1	0.0014891
					MESO_050_T	FOXC1	-1.12639
					MESO_086_T	FOXC1	0.1938
					MESO_034_T	FOXC1	-0.481757
					MESO_109_T	FOXC1	-0.330347
					MESO_078_T	FOXC1	0.725105
					MESO_057_T2	FOXC1	1.65976
					MESO_054_T	FOXC1	-0.225071
					MESO_013_T	FOXC1	0.851983
					MESO_070_T	FOXC1	-1.27846
					MESO_118_T	FOXC1	0.271743
					MESO_120_T	FOXC1	-0.0966421
					MESO_018_T	FOXC1	1.06975
					MESO_111_T	FOXC1	-0.590412
					MESO_102_T	FOXC1	1.45413
					MESO_061_T	FOXC1	-2
					MESO_049_T	FOXC1	0.0995214
					MESO_027_T	FOXC1	0.71894
					MESO_043_T	FOXC1	1.48306
					MESO_038_T	FOXC1	0.431994
					MESO_039_T	FOXC1	-0.353838
					MESO_024_T	FOXC1	0.468865
					MESO_085_T	FOXC1	1.57631
					MESO_062_T2	FOXC1	-0.296548
					MESO_113_T	FOXC1	-0.228582
					MESO_081_T	FOXC1	-0.511953
					MESO_051_T	FOXC1	-0.0540379
					MESO_033_T	FOXC1	-0.855028
					MESO_001_T	FOXC1	0.149468
					MESO_069_T	FOXC1	0.762255
					MESO_066_T	FOXC1	0.0381569
					MESO_065_T	FOXC1	0.056909
					MESO_021_T	FOXC1	0.731985
					MESO_060_T	FOXC1	1.64142
					MESO_124_T	FOXC1	-0.000718065
					MESO_089_T	FOXC1	1.28367
					MESO_015_T	FOXC1	0.805965
					MESO_067_T	FOXC1	0.0454054
					MESO_106_T	FOXC1	-1.54186
					MESO_030_T	FOXC1	-1.62658
					MESO_023_T	FOXC1	-0.844739
					MESO_011_T	FOXC1	0.819235
					MESO_072_T	FOXC1	0.315825
					MESO_058_T2	FOXC1	-0.806704
					MESO_084_T	FOXC1	0.0145178
					MESO_074_T	FOXC1	-0.25759
					MESO_026_T	FOXC1	0.0663002
					MESO_077_T	FOXC1	0.751225
					MESO_002_T2	FOXC1	-1.23167
					MESO_040_T	FOXC1	-0.746785
					MESO_003_T2	FOXC1	-1.16275
					MESO_044_T	FOXC1	-0.944424
					MESO_080_T	FOXC1	-0.675593
					MESO_007_T	FOXC1	-0.266339
					MESO_090_T	FOXC1	-1.83075
					MESO_037_T	FOXC1	-0.0360569
					MESO_108_T	FOXC1	-2
					MESO_059_T1	FOXC1	-1.68394
					MESO_073_T	FOXC1	0.549972
					MESO_047_T	FOXC1	-1.22292
					MESO_093_T	FOXC1	-1.04688
					MESO_045_T	FOXC1	-1.64685
					MESO_012_T	FOXC1	-1.79738
					MESO_079_T	FOXC1	-2
					MESO_076_T	FOXC1	-0.206005
					MESO_103_T	FOXC1	-1.96132
					MESO_055_T	FOXC1	-1.20899
					MESO_009_T	FOXC1	-1.14803
					MESO_091_T	FOXC1	-2
					MESO_075_T	FOXC1	-0.994489
					MESO_112_T	TRIM15	0.803036
					MESO_071_T	TRIM15	2
					MESO_117_T	TRIM15	0.543095
					MESO_083_T	TRIM15	1.80223
					MESO_107_T	TRIM15	-0.443381
					MESO_099_T	TRIM15	-0.133881
					MESO_104_T	TRIM15	0.447487
					MESO_105_T	TRIM15	1.52907
					MESO_092_T	TRIM15	1.92897
					MESO_006_T	TRIM15	1.37309
					MESO_121_T	TRIM15	1.05006
					MESO_063_T	TRIM15	0.532162
					MESO_098_T	TRIM15	-0.0597822
					MESO_100_T	TRIM15	1.62333
					MESO_087_T	TRIM15	0.594593
					MESO_022_T	TRIM15	0.878806
					MESO_052_T2	TRIM15	0.877976
					MESO_016_T	TRIM15	1.47585
					MESO_035_T	TRIM15	0.554843
					MESO_029_T	TRIM15	1.16785
					MESO_019_T	TRIM15	1.25566
					MESO_056_T2	TRIM15	1.40703
					MESO_025_T	TRIM15	1.58454
					MESO_064_T	TRIM15	1.0126
					MESO_123_T	TRIM15	1.41746
					MESO_119_T	TRIM15	1.0627
					MESO_053_T	TRIM15	1.41657
					MESO_036_T	TRIM15	-0.421995
					MESO_020_T	TRIM15	1.1735
					MESO_082_T	TRIM15	0.910623
					MESO_032_T	TRIM15	0.118296
					MESO_116_T	TRIM15	0.168272
					MESO_095_T	TRIM15	0.263688
					MESO_041_T1	TRIM15	0.642727
					MESO_046_T	TRIM15	0.50512
					MESO_088_T	TRIM15	-0.0388263
					MESO_097_T	TRIM15	0.692156
					MESO_048_T1	TRIM15	0.22173
					MESO_028_T	TRIM15	0.845703
					MESO_014_T	TRIM15	0.411596
					MESO_094_T1	TRIM15	-0.23908
					MESO_042_T1	TRIM15	-0.097914
					MESO_115_T	TRIM15	0.477975
					MESO_031_T	TRIM15	0.654003
					MESO_110_T	TRIM15	0.0620011
					MESO_122_T	TRIM15	-0.823421
					MESO_114_T	TRIM15	-0.362563
					MESO_010_T	TRIM15	-0.182474
					MESO_101_T	TRIM15	-0.963454
					MESO_017_T	TRIM15	-0.342781
					MESO_050_T	TRIM15	-0.710354
					MESO_086_T	TRIM15	-0.622785
					MESO_034_T	TRIM15	0.427316
					MESO_109_T	TRIM15	0.36436
					MESO_078_T	TRIM15	1.22164
					MESO_057_T2	TRIM15	1.32211
					MESO_054_T	TRIM15	-0.77581
					MESO_013_T	TRIM15	0.467627
					MESO_070_T	TRIM15	0.110988
					MESO_118_T	TRIM15	0.599713
					MESO_120_T	TRIM15	-0.0618316
					MESO_018_T	TRIM15	-0.342724
					MESO_111_T	TRIM15	2
					MESO_102_T	TRIM15	0.758263
					MESO_061_T	TRIM15	-0.49083
					MESO_049_T	TRIM15	0.374007
					MESO_027_T	TRIM15	-0.229271
					MESO_043_T	TRIM15	-0.0962925
					MESO_038_T	TRIM15	0.0652514
					MESO_039_T	TRIM15	-0.925452
					MESO_024_T	TRIM15	-0.633269
					MESO_085_T	TRIM15	1.01675
					MESO_062_T2	TRIM15	-0.740107
					MESO_113_T	TRIM15	-0.55338
					MESO_081_T	TRIM15	-0.644511
					MESO_051_T	TRIM15	-0.0363703
					MESO_033_T	TRIM15	-0.675565
					MESO_001_T	TRIM15	-0.139981
					MESO_069_T	TRIM15	0.0337396
					MESO_066_T	TRIM15	-0.581094
					MESO_065_T	TRIM15	-0.289341
					MESO_021_T	TRIM15	-0.0972176
					MESO_060_T	TRIM15	-0.270162
					MESO_124_T	TRIM15	-0.482992
					MESO_089_T	TRIM15	0.0793966
					MESO_015_T	TRIM15	0.496358
					MESO_067_T	TRIM15	-0.468389
					MESO_106_T	TRIM15	-1.05744
					MESO_030_T	TRIM15	-0.936598
					MESO_023_T	TRIM15	-0.758027
					MESO_011_T	TRIM15	-0.692989
					MESO_072_T	TRIM15	-0.364912
					MESO_058_T2	TRIM15	-1.02587
					MESO_084_T	TRIM15	-0.625196
					MESO_074_T	TRIM15	-1.01026
					MESO_026_T	TRIM15	-0.292039
					MESO_077_T	TRIM15	-0.799051
					MESO_002_T2	TRIM15	-1.44245
					MESO_040_T	TRIM15	0.222437
					MESO_003_T2	TRIM15	-1.35295
					MESO_044_T	TRIM15	-1.12589
					MESO_080_T	TRIM15	-0.884986
					MESO_007_T	TRIM15	-0.474422
					MESO_090_T	TRIM15	-1.6407
					MESO_037_T	TRIM15	-0.342704
					MESO_108_T	TRIM15	-1.28293
					MESO_059_T1	TRIM15	-1.35038
					MESO_073_T	TRIM15	-1.28424
					MESO_047_T	TRIM15	-1.0771
					MESO_093_T	TRIM15	-1.40519
					MESO_045_T	TRIM15	-1.3833
					MESO_012_T	TRIM15	-1.60063
					MESO_079_T	TRIM15	-1.34925
					MESO_076_T	TRIM15	-1.34461
					MESO_103_T	TRIM15	-1.57132
					MESO_055_T	TRIM15	-1.38707
					MESO_009_T	TRIM15	-0.845533
					MESO_091_T	TRIM15	-1.65957
					MESO_075_T	TRIM15	-1.41853
					MESO_112_T	HOXA5	1.22313
					MESO_071_T	HOXA5	1.71737
					MESO_117_T	HOXA5	0.921253
					MESO_083_T	HOXA5	0.991767
					MESO_107_T	HOXA5	1.4147
					MESO_099_T	HOXA5	0.746109
					MESO_104_T	HOXA5	0.40737
					MESO_105_T	HOXA5	0.397339
					MESO_092_T	HOXA5	0.548183
					MESO_006_T	HOXA5	-1.16043
					MESO_121_T	HOXA5	0.25095
					MESO_063_T	HOXA5	0.347346
					MESO_098_T	HOXA5	1.13836
					MESO_100_T	HOXA5	0.26445
					MESO_087_T	HOXA5	0.165835
					MESO_022_T	HOXA5	0.829042
					MESO_052_T2	HOXA5	0.761168
					MESO_016_T	HOXA5	-0.789004
					MESO_035_T	HOXA5	0.367957
					MESO_029_T	HOXA5	0.667976
					MESO_019_T	HOXA5	0.0529412
					MESO_056_T2	HOXA5	-0.136974
					MESO_025_T	HOXA5	1.17688
					MESO_064_T	HOXA5	0.282298
					MESO_123_T	HOXA5	-0.659184
					MESO_119_T	HOXA5	0.262662
					MESO_053_T	HOXA5	1.80938
					MESO_036_T	HOXA5	-0.499844
					MESO_020_T	HOXA5	0.0947692
					MESO_082_T	HOXA5	1.24372
					MESO_032_T	HOXA5	0.120323
					MESO_116_T	HOXA5	-0.972734
					MESO_095_T	HOXA5	0.0108612
					MESO_041_T1	HOXA5	0.917496
					MESO_046_T	HOXA5	0.23714
					MESO_088_T	HOXA5	1.03904
					MESO_097_T	HOXA5	0.705343
					MESO_048_T1	HOXA5	-0.642803
					MESO_028_T	HOXA5	-0.0596517
					MESO_014_T	HOXA5	-0.587325
					MESO_094_T1	HOXA5	1.6144
					MESO_042_T1	HOXA5	0.343613
					MESO_115_T	HOXA5	-0.336188
					MESO_031_T	HOXA5	-0.90229
					MESO_110_T	HOXA5	-0.611887
					MESO_122_T	HOXA5	1.05772
					MESO_114_T	HOXA5	-0.589972
					MESO_010_T	HOXA5	0.273687
					MESO_101_T	HOXA5	-0.369928
					MESO_017_T	HOXA5	0.479642
					MESO_050_T	HOXA5	1.04976
					MESO_086_T	HOXA5	-0.081829
					MESO_034_T	HOXA5	0.828969
					MESO_109_T	HOXA5	0.663632
					MESO_078_T	HOXA5	-0.361987
					MESO_057_T2	HOXA5	-1.77779
					MESO_054_T	HOXA5	0.891485
					MESO_013_T	HOXA5	-1.91892
					MESO_070_T	HOXA5	1.39648
					MESO_118_T	HOXA5	-1.93259
					MESO_120_T	HOXA5	0.533785
					MESO_018_T	HOXA5	-1.23989
					MESO_111_T	HOXA5	0.421345
					MESO_102_T	HOXA5	-0.357864
					MESO_061_T	HOXA5	1.53919
					MESO_049_T	HOXA5	-0.165318
					MESO_027_T	HOXA5	-2
					MESO_043_T	HOXA5	0.364072
					MESO_038_T	HOXA5	0.688659
					MESO_039_T	HOXA5	-0.0438736
					MESO_024_T	HOXA5	1.49237
					MESO_085_T	HOXA5	0.000948134
					MESO_062_T2	HOXA5	-0.087343
					MESO_113_T	HOXA5	0.842819
					MESO_081_T	HOXA5	0.427673
					MESO_051_T	HOXA5	-0.529125
					MESO_033_T	HOXA5	0.393269
					MESO_001_T	HOXA5	0.0712688
					MESO_069_T	HOXA5	-1.3454
					MESO_066_T	HOXA5	-0.0469211
					MESO_065_T	HOXA5	-0.172552
					MESO_021_T	HOXA5	0.0280735
					MESO_060_T	HOXA5	-0.345645
					MESO_124_T	HOXA5	0.469527
					MESO_089_T	HOXA5	-0.711412
					MESO_015_T	HOXA5	-2
					MESO_067_T	HOXA5	-0.210926
					MESO_106_T	HOXA5	2
					MESO_030_T	HOXA5	0.867324
					MESO_023_T	HOXA5	1.05015
					MESO_011_T	HOXA5	-1.60177
					MESO_072_T	HOXA5	-0.849899
					MESO_058_T2	HOXA5	0.336657
					MESO_084_T	HOXA5	-0.924671
					MESO_074_T	HOXA5	0.627273
					MESO_026_T	HOXA5	-1.83038
					MESO_077_T	HOXA5	-1.60299
					MESO_002_T2	HOXA5	0.3935
					MESO_040_T	HOXA5	-1.41768
					MESO_003_T2	HOXA5	-1.58834
					MESO_044_T	HOXA5	0.361261
					MESO_080_T	HOXA5	-1.66381
					MESO_007_T	HOXA5	-1.78487
					MESO_090_T	HOXA5	-0.614802
					MESO_037_T	HOXA5	-0.257713
					MESO_108_T	HOXA5	0.199622
					MESO_059_T1	HOXA5	-1.9189
					MESO_073_T	HOXA5	1.37002
					MESO_047_T	HOXA5	0.490819
					MESO_093_T	HOXA5	-1.60367
					MESO_045_T	HOXA5	0.590438
					MESO_012_T	HOXA5	-0.191155
					MESO_079_T	HOXA5	1.98259
					MESO_076_T	HOXA5	-0.266379
					MESO_103_T	HOXA5	-1.87708
					MESO_055_T	HOXA5	0.263535
					MESO_009_T	HOXA5	-0.371213
					MESO_091_T	HOXA5	-1.8536
					MESO_075_T	HOXA5	-1.49673
					MESO_112_T	CNTFR	2
					MESO_071_T	CNTFR	2
					MESO_117_T	CNTFR	-0.850815
					MESO_083_T	CNTFR	2
					MESO_107_T	CNTFR	0.28848
					MESO_099_T	CNTFR	1.05694
					MESO_104_T	CNTFR	1.62111
					MESO_105_T	CNTFR	2
					MESO_092_T	CNTFR	1.85922
					MESO_006_T	CNTFR	2
					MESO_121_T	CNTFR	0.316894
					MESO_063_T	CNTFR	-0.00529202
					MESO_098_T	CNTFR	-2
					MESO_100_T	CNTFR	0.126219
					MESO_087_T	CNTFR	0.236298
					MESO_022_T	CNTFR	0.0724072
					MESO_052_T2	CNTFR	0.0462878
					MESO_016_T	CNTFR	0.180773
					MESO_035_T	CNTFR	0.262663
					MESO_029_T	CNTFR	0.916633
					MESO_019_T	CNTFR	-0.451683
					MESO_056_T2	CNTFR	0.501081
					MESO_025_T	CNTFR	0.33501
					MESO_064_T	CNTFR	1.43551
					MESO_123_T	CNTFR	0.0211693
					MESO_119_T	CNTFR	-0.263499
					MESO_053_T	CNTFR	0.941409
					MESO_036_T	CNTFR	-0.371957
					MESO_020_T	CNTFR	0.14249
					MESO_082_T	CNTFR	0.0887882
					MESO_032_T	CNTFR	-0.303779
					MESO_116_T	CNTFR	-0.413507
					MESO_095_T	CNTFR	-0.104311
					MESO_041_T1	CNTFR	-0.141299
					MESO_046_T	CNTFR	0.421111
					MESO_088_T	CNTFR	-1.47408
					MESO_097_T	CNTFR	0.648467
					MESO_048_T1	CNTFR	-0.11284
					MESO_028_T	CNTFR	1.26829
					MESO_014_T	CNTFR	0.515171
					MESO_094_T1	CNTFR	-0.698071
					MESO_042_T1	CNTFR	0.4758
					MESO_115_T	CNTFR	0.0628195
					MESO_031_T	CNTFR	1.48536
					MESO_110_T	CNTFR	0.937755
					MESO_122_T	CNTFR	0.373408
					MESO_114_T	CNTFR	0.240799
					MESO_010_T	CNTFR	1.58935
					MESO_101_T	CNTFR	-0.444978
					MESO_017_T	CNTFR	0.179045
					MESO_050_T	CNTFR	-0.519459
					MESO_086_T	CNTFR	1.52064
					MESO_034_T	CNTFR	0.427597
					MESO_109_T	CNTFR	-0.158436
					MESO_078_T	CNTFR	0.984837
					MESO_057_T2	CNTFR	-0.164496
					MESO_054_T	CNTFR	0.340773
					MESO_013_T	CNTFR	-0.326872
					MESO_070_T	CNTFR	-0.252834
					MESO_118_T	CNTFR	0.261027
					MESO_120_T	CNTFR	0.0876449
					MESO_018_T	CNTFR	0.465164
					MESO_111_T	CNTFR	-0.143927
					MESO_102_T	CNTFR	-1.31087
					MESO_061_T	CNTFR	-1.80837
					MESO_049_T	CNTFR	0.051042
					MESO_027_T	CNTFR	0.80978
					MESO_043_T	CNTFR	-0.648171
					MESO_038_T	CNTFR	0.15641
					MESO_039_T	CNTFR	-0.835665
					MESO_024_T	CNTFR	-1.47852
					MESO_085_T	CNTFR	0.679829
					MESO_062_T2	CNTFR	0.36243
					MESO_113_T	CNTFR	-1.62507
					MESO_081_T	CNTFR	0.668824
					MESO_051_T	CNTFR	-0.488107
					MESO_033_T	CNTFR	-0.028751
					MESO_001_T	CNTFR	-0.552433
					MESO_069_T	CNTFR	0.07944
					MESO_066_T	CNTFR	-0.865725
					MESO_065_T	CNTFR	-0.0709368
					MESO_021_T	CNTFR	-0.00392813
					MESO_060_T	CNTFR	0.932629
					MESO_124_T	CNTFR	0.0569395
					MESO_089_T	CNTFR	-0.0334768
					MESO_015_T	CNTFR	0.954913
					MESO_067_T	CNTFR	-0.249562
					MESO_106_T	CNTFR	-1.51108
					MESO_030_T	CNTFR	-1.33754
					MESO_023_T	CNTFR	-0.93832
					MESO_011_T	CNTFR	-0.024697
					MESO_072_T	CNTFR	0.998457
					MESO_058_T2	CNTFR	-1.14738
					MESO_084_T	CNTFR	-0.722203
					MESO_074_T	CNTFR	-0.799981
[truncated: 24 more rows]

## Sheet: Fig_5c
ID	Cohort	MOFA.MESOMICS.Cell division	MOFA.MESOMICS.Tumor-immune-interaction	MOFA.MESOMICS.Acinar
Morphology_factor	Factor	-3.59733245242571	-1.79807036681759	3.85856701073313
Adaptive-response_factor	Factor	-2.39600999565261	3.56348237698459	-0.825586204203109
MESO_001_T	MESOMICS	0.349710290660984	0.299338514626641	0.350951194712375
MESO_002_T2	MESOMICS	0.299461166950571	0.551234227548781	0.149304605500648
MESO_003_T2	MESOMICS	0.398004274319616	0.176277101013398	0.425718624666986
MESO_006_T	MESOMICS	0.442357618701446	0	0.557642381298554
MESO_007_T	MESOMICS	0.14759397316994	0.0470578905832164	0.805348136246844
MESO_009_T	MESOMICS	0.218460091105718	0.344538793444162	0.43700111545012
MESO_010_T	MESOMICS	0.430633426528836	0	0.569366573471164
MESO_011_T	MESOMICS	0.397594146977338	0.0109438539664222	0.59146199905624
MESO_012_T	MESOMICS	0	0.707929257717762	0.292070742282238
MESO_013_T	MESOMICS	0.338629672765698	0	0.661370327234302
MESO_014_T	MESOMICS	0.388529757396923	0.0660384860152794	0.545431756587798
MESO_015_T	MESOMICS	0.208285678114343	0.0726214885654151	0.719092833320242
MESO_016_T	MESOMICS	0.150955134836714	0.0390307917943705	0.810014073368915
MESO_017_T	MESOMICS	0.258908912962791	0.174058082220271	0.567033004816938
MESO_018_T	MESOMICS	0.348278181342039	0	0.651721818657961
MESO_019_T	MESOMICS	0.809452601396079	0.190547398603921	0
MESO_020_T	MESOMICS	0.0342081832603428	0.377190898075814	0.588600918663844
MESO_021_T	MESOMICS	0.308402698972224	0.153360134262971	0.538237166764805
MESO_022_T	MESOMICS	0.0854321839792549	0.359024540252123	0.555543275768622
MESO_023_T	MESOMICS	0.107040168039896	0.657468687924895	0.235491144035209
MESO_024_T	MESOMICS	0.331473472737382	0.542635090565194	0.125891436697423
MESO_025_T	MESOMICS	0.41725174724351	0.122519216443198	0.460229036313292
MESO_026_T	MESOMICS	0.0392065716058898	0.218960244899521	0.74183318349459
MESO_027_T	MESOMICS	0.309914970756121	0.153152974493012	0.536932054750867
MESO_028_T	MESOMICS	0.0816652313244806	0.135902572920688	0.782432195754832
MESO_029_T	MESOMICS	0.333124600504983	0.135201779982007	0.531673619513011
MESO_030_T	MESOMICS	0	0.903184941992435	0.0968150580075647
MESO_031_T	MESOMICS	0.281874248026407	0.274806266363149	0.443319485610445
MESO_032_T	MESOMICS	0.237534356623399	0.444284846887454	0.318180796489146
MESO_033_T	MESOMICS	0	0.619102189817748	0.380897810182252
MESO_034_T	MESOMICS	0	0.546660204485479	0.453339795514521
MESO_035_T	MESOMICS	0.170831700029322	0.468233464127494	0.360934835843184
MESO_036_T	MESOMICS	0.0547594214836182	0.53348318702295	0.411757391493432
MESO_037_T	MESOMICS	0.603029049313398	0.120828017622097	0.276142933064504
MESO_038_T	MESOMICS	0.279314584041107	0.300114109024485	0.420571306934408
MESO_039_T	MESOMICS	0.0712738365652973	0.591690322125524	0.337035841309179
MESO_040_T	MESOMICS	0.299291729569897	0.232219254568819	0.468489015861284
MESO_041_T1	MESOMICS	0.133729055170213	0.486988625808097	0.37928231902169
MESO_042_T1	MESOMICS	0	0.50063133271483	0.49936866728517
MESO_043_T	MESOMICS	0	0.346982536931641	0.653017463068359
MESO_044_T	MESOMICS	0.354314961290427	0.42153430398211	0.224150734727463
MESO_045_T	MESOMICS	0	0.77532019594947	0.22467980405053
MESO_046_T	MESOMICS	0.475695259116345	0	0.524304740883655
MESO_047_T	MESOMICS	0.222739131450086	0.510319771858541	0.266941096691373
MESO_048_T1	MESOMICS	0.445874025808219	0.107080897525305	0.447045076666476
MESO_049_T	MESOMICS	0.0856343478205545	0.25895139691748	0.655414255261965
MESO_050_T	MESOMICS	0.0168912982675033	0.83149682826774	0.151611873464757
MESO_051_T	MESOMICS	0.307946051804847	0.228422663830982	0.463631284364171
MESO_052_T2	MESOMICS	0.112348827202648	0.239089215653389	0.648561957143963
MESO_053_T	MESOMICS	0.299112779039349	0.0267514636253521	0.674135757335299
MESO_054_T	MESOMICS	0	0.45665612597561	0.54334387402439
MESO_055_T	MESOMICS	0.250281717051763	0.580707558137165	0.169010724811072
MESO_056_T2	MESOMICS	0.3311786045908	0.0264096437578681	0.642411751651332
MESO_057_T2	MESOMICS	0.307498064460647	0	0.692501935539353
MESO_058_T2	MESOMICS	0.114038895313519	0.581515328736903	0.304445775949578
MESO_059_T1	MESOMICS	0	0.48595161693367	0.51404838306633
MESO_060_T	MESOMICS	0	0	1
MESO_061_T	MESOMICS	0.0224360087471823	0.977563991252818	0
MESO_062_T2	MESOMICS	0	0.464293225513579	0.535706774486421
MESO_063_T	MESOMICS	0.0580924838619051	0.471227372142622	0.470680143995473
MESO_064_T	MESOMICS	0.428337582133923	0.0550479859690907	0.516614431896986
MESO_065_T	MESOMICS	0.00934932667866475	0.357553032297608	0.633097641023728
MESO_066_T	MESOMICS	0.163650803489957	0.454809473985134	0.381539722524909
MESO_067_T	MESOMICS	0.204552399894963	0.29925855938654	0.496189040718497
MESO_068_T	MESOMICS	0.054837220015011	0.488843245081624	0.456319534903365
MESO_069_T	MESOMICS	0.0643119763060975	0.348565850141984	0.587122173551919
MESO_070_T	MESOMICS	0.205222085071025	0.66614966891536	0.128628246013615
MESO_071_T	MESOMICS	0.0701373447096857	0.0541346871324025	0.875727968157912
MESO_072_T	MESOMICS	0.616897124204269	0.0763719460997961	0.306730929695935
MESO_073_T	MESOMICS	0.180330018652876	0.312679381476255	0.506990599870869
MESO_074_T	MESOMICS	0.506068476746368	0	0.493931523253632
MESO_075_T	MESOMICS	0.265508942353879	0.28358851214707	0.450902545499051
MESO_076_T	MESOMICS	0.241522328245018	0.290694616979687	0.467783054775295
MESO_077_T	MESOMICS	0.410808115190374	0.0298779124462992	0.559313972363327
MESO_078_T	MESOMICS	0.438842347489628	0.0143699686085664	0.546787683901805
MESO_079_T	MESOMICS	0	0.909722543396158	0.0902774566038417
MESO_080_T	MESOMICS	0.352574114295385	0.108333287859187	0.539092597845428
MESO_081_T	MESOMICS	0.0544136650493811	0.468589509134322	0.476996825816297
MESO_082_T	MESOMICS	0.579760910103649	0.239598837191771	0.18064025270458
MESO_083_T	MESOMICS	0.289792812954715	0.0368405746809282	0.673366612364357
MESO_084_T	MESOMICS	0.0843318652421055	0.328198072742773	0.587470062015121
MESO_085_T	MESOMICS	0.0172337342688847	0.00218826557819624	0.980578000152919
MESO_086_T	MESOMICS	0	0.464279811216208	0.535720188783792
MESO_087_T	MESOMICS	0.171355872756471	0.31122901486118	0.517415112382349
MESO_088_T	MESOMICS	0.344849823490635	0.102895144133095	0.55225503237627
MESO_089_T	MESOMICS	0	0.165406566375891	0.834593433624108
MESO_090_T	MESOMICS	0.0242648741084365	0.693743244820305	0.281991881071258
MESO_091_T	MESOMICS	0.367986110895066	0.182827746884115	0.449186142220818
MESO_092_T	MESOMICS	0.11862426837606	0	0.88137573162394
MESO_093_T	MESOMICS	0.21682964714959	0.34143971973909	0.44173063311132
MESO_094_T1	MESOMICS	0.119900910960851	0.846524772340738	0.0335743166984108
MESO_095_T	MESOMICS	0.373097344720742	0.374040492051298	0.25286216322796
MESO_097_T	MESOMICS	1	0	0
MESO_098_T	MESOMICS	0.790045796641858	0.209954203358142	0
MESO_099_T	MESOMICS	0.341353946464225	0.623396253801433	0.0352497997343415
MESO_100_T	MESOMICS	0.757785868700588	0.124248285894286	0.117965845405125
MESO_101_T	MESOMICS	0.719087514941247	0.27658656005958	0.0043259249991736
MESO_102_T	MESOMICS	0.442363763589211	0.194227146328695	0.363409090082094
MESO_103_T	MESOMICS	0.145205001072293	0.559857137689985	0.294937861237722
MESO_104_T	MESOMICS	0.698723002265004	0.198940182081133	0.102336815653863
MESO_105_T	MESOMICS	0.814561771077981	0	0.185438228922019
MESO_106_T	MESOMICS	0.038723677664337	0.961276322335663	0
MESO_107_T	MESOMICS	0.584452826477209	0.415547173522791	0
MESO_108_T	MESOMICS	0.716954472076361	0.283045527923639	0
MESO_109_T	MESOMICS	0.730687704395898	0.196698391257137	0.0726139043469643
MESO_110_T	MESOMICS	0.771255245190546	0.10196644968733	0.126778305122124
MESO_111_T	MESOMICS	0.434987123329676	0	0.565012876670324
MESO_112_T	MESOMICS	0.840238207287656	0.0725755097939462	0.0871862829183974
MESO_113_T	MESOMICS	0.541457608292614	0.420821597530648	0.0377207941767384
MESO_114_T	MESOMICS	0.494856773015342	0.441796480029733	0.0633467469549255
MESO_115_T	MESOMICS	0.241121711914607	0.196982923551787	0.561895364533606
MESO_116_T	MESOMICS	0.195530365265925	0.319461615005949	0.485008019728126
MESO_117_T	MESOMICS	0.465122340029556	0.357937855628757	0.176939804341687
MESO_118_T	MESOMICS	0.576600232082773	0	0.423399767917227
MESO_119_T	MESOMICS	0.188600599828088	0.265569667474277	0.545829732697634
MESO_120_T	MESOMICS	0.25599979335645	0.383199979340706	0.360800227302844
MESO_121_T	MESOMICS	0.311833543283936	0.16647577199304	0.521690684723024
MESO_122_T	MESOMICS	0.237305128195628	0.48417715718595	0.278517714618422
MESO_123_T	MESOMICS	0.336486174581978	0.0833325623634875	0.580181263054534
MESO_124_T	MESOMICS	0.252804965067379	0.421706590958233	0.325488443974388
Sample	WGD	Chromothripsis	5p (TERT) AMP	9p21.3 (CDKN2A/B, MTAP) DEL	BAP1	NF2	TTC28
MESO_001_T	YES	WT	YES	YES	NA	ALT	ALT
MESO_002_T2	NO	Chromothripsis	NO	YES	WT	ALT	ALT
MESO_003_T2	NO	WT	NO	YES	WT	ALT	ALT
MESO_006_T	NO	WT	YES	YES	ALT	ALT	ALT
MESO_007_T	YES	WT	NO	NO	ALT	ALT	NA
MESO_009_T	NO	WT	NO	NO	ALT	WT	WT
MESO_010_T	NO	Chromothripsis	NO	NO	WT	ALT	ALT
MESO_011_T	NO	WT	YES	YES	WT	ALT	ALT
MESO_012_T	NO	WT	NO	NO	WT	WT	WT
MESO_013_T	NO	WT	NO	YES	ALT	ALT	ALT
MESO_014_T	YES	Chromothripsis	YES	YES	NA	NA	NA
MESO_015_T	NO	Chromothripsis	NO	YES	ALT	ALT	ALT
MESO_016_T	NA	NA	NA	NA	NA	NA	NA
MESO_017_T	NO	WT	NO	NO	WT	ALT	ALT
MESO_018_T	NO	NA	NO	YES	ALT	ALT	ALT
MESO_019_T	YES	Chromothripsis	YES	YES	WT	WT	WT
MESO_020_T	NO	Chromothripsis	NO	NO	ALT	WT	WT
MESO_021_T	NO	WT	NO	YES	WT	ALT	ALT
MESO_022_T	NO	NA	NO	YES	ALT	ALT	ALT
MESO_023_T	NO	WT	NO	YES	WT	WT	WT
MESO_024_T	YES	WT	YES	NO	NA	NA	NA
MESO_025_T	NO	NA	YES	YES	ALT	ALT	ALT
MESO_026_T	NO	NA	YES	NO	ALT	ALT	ALT
MESO_027_T	NO	WT	YES	NO	ALT	NA	NA
MESO_028_T	NO	NA	NO	YES	ALT	ALT	ALT
MESO_029_T	NO	NA	YES	YES	WT	ALT	ALT
MESO_030_T	NO	WT	NO	NO	WT	ALT	NA
MESO_031_T	NO	WT	NO	YES	WT	ALT	ALT
MESO_032_T	NO	WT	NO	YES	ALT	ALT	ALT
MESO_033_T	NO	WT	NO	NO	ALT	ALT	ALT
MESO_034_T	NO	WT	NO	NO	ALT	ALT	ALT
MESO_035_T	NO	WT	NO	YES	ALT	ALT	NA
MESO_036_T	NA	NA	NA	NA	NA	NA	NA
MESO_037_T	NO	WT	YES	YES	WT	ALT	ALT
MESO_038_T	NO	WT	NO	YES	WT	ALT	ALT
MESO_039_T	NO	WT	NO	YES	WT	WT	WT
MESO_040_T	NO	Chromothripsis	NO	YES	WT	ALT	ALT
MESO_041_T1	NO	WT	NO	YES	ALT	ALT	ALT
MESO_042_T1	NO	WT	NO	NO	ALT	ALT	ALT
MESO_043_T	NO	WT	NO	NO	ALT	WT	WT
MESO_044_T	NO	WT	NO	NO	ALT	WT	WT
MESO_045_T	NO	Chromothripsis	NO	NO	ALT	ALT	ALT
MESO_046_T	NO	Chromothripsis	NO	YES	ALT	ALT	ALT
MESO_047_T	NO	WT	NO	NO	ALT	WT	WT
MESO_048_T1	NO	Chromothripsis	NO	YES	WT	ALT	ALT
MESO_049_T	NO	WT	NO	NO	ALT	ALT	ALT
MESO_050_T	NO	WT	NO	NO	WT	WT	WT
MESO_051_T	NO	Chromothripsis	NO	YES	ALT	ALT	ALT
MESO_052_T2	NO	Chromothripsis	NO	YES	ALT	WT	WT
MESO_053_T	NO	Chromothripsis	NO	YES	WT	ALT	ALT
MESO_054_T	NO	WT	NO	NO	ALT	WT	WT
MESO_055_T	NO	WT	NO	NO	WT	WT	WT
MESO_056_T2	NO	NA	NO	YES	ALT	ALT	ALT
MESO_057_T2	NO	WT	NO	YES	ALT	ALT	ALT
MESO_058_T2	NO	WT	NO	NO	WT	WT	WT
MESO_059_T1	NO	WT	NO	NO	WT	WT	WT
MESO_060_T	NO	WT	NO	NO	ALT	WT	WT
MESO_061_T	NO	WT	YES	YES	ALT	WT	WT
MESO_062_T2	NO	WT	NO	NO	ALT	WT	WT
MESO_063_T	YES	WT	NO	YES	ALT	NA	NA
MESO_064_T	NO	Chromothripsis	NO	YES	WT	ALT	ALT
MESO_065_T	NO	WT	NO	NO	ALT	WT	WT
MESO_066_T	NO	WT	NO	YES	WT	WT	WT
MESO_067_T	NO	WT	NO	NO	ALT	ALT	ALT
MESO_068_T	NO	WT	NO	YES	ALT	WT	WT
MESO_069_T	NO	WT	NO	NO	ALT	WT	WT
MESO_070_T	NO	WT	NO	NO	ALT	WT	WT
MESO_071_T	NO	WT	NO	NO	ALT	ALT	ALT
MESO_072_T	NO	WT	NO	YES	ALT	ALT	ALT
MESO_073_T	NO	WT	NO	NO	WT	WT	WT
MESO_074_T	NO	Chromothripsis	NO	NO	NA	ALT	ALT
MESO_075_T	YES	WT	YES	NO	NA	NA	NA
MESO_076_T	NO	WT	NO	NO	ALT	WT	WT
MESO_077_T	YES	WT	YES	NO	NA	WT	WT
MESO_078_T	NO	Chromothripsis	NO	YES	ALT	ALT	ALT
MESO_079_T	NO	WT	NO	YES	WT	ALT	ALT
MESO_080_T	NO	Chromothripsis	NO	YES	ALT	ALT	ALT
MESO_081_T	NO	WT	NO	NO	WT	ALT	ALT
MESO_082_T	NO	WT	NO	YES	WT	ALT	ALT
MESO_083_T	YES	WT	YES	YES	NA	NA	NA
MESO_084_T	NO	Chromothripsis	NO	NO	ALT	WT	WT
MESO_085_T	YES	WT	YES	NO	NA	WT	WT
MESO_086_T	NO	WT	NO	NO	ALT	ALT	ALT
MESO_087_T	NO	NA	NO	NO	ALT	ALT	ALT
MESO_088_T	NO	Chromothripsis	NO	NO	ALT	ALT	ALT
MESO_089_T	NO	NA	NO	NO	ALT	ALT	ALT
MESO_090_T	NO	WT	NO	NO	WT	WT	WT
MESO_091_T	NO	WT	NO	NO	WT	ALT	ALT
MESO_092_T	YES	Chromothripsis	YES	YES	NA	NA	NA
MESO_093_T	NO	WT	YES	NO	WT	ALT	ALT
MESO_094_T1	NO	WT	NO	NO	ALT	ALT	ALT
MESO_095_T	NO	WT	NO	YES	WT	ALT	ALT
MESO_097_T	NO	WT	YES	YES	WT	ALT	ALT
MESO_098_T	YES	WT	NO	YES	NA	NA	NA
MESO_099_T	NO	WT	YES	YES	WT	ALT	ALT
MESO_100_T	YES	WT	NO	YES	ALT	NA	NA
MESO_101_T	NO	Chromothripsis	YES	YES	WT	ALT	ALT
MESO_102_T	YES	Chromothripsis	YES	YES	NA	NA	ALT
MESO_103_T	NA	NA	NA	NA	NA	NA	NA
MESO_104_T	YES	WT	YES	NO	NA	NA	NA
MESO_105_T	NO	WT	YES	NO	WT	ALT	ALT
MESO_106_T	NO	WT	NO	NO	WT	WT	WT
MESO_107_T	YES	WT	YES	NO	NA	NA	ALT
MESO_108_T	NO	WT	YES	NO	ALT	ALT	ALT
MESO_109_T	NO	NA	NO	YES	NA	ALT	NA
MESO_110_T	NO	WT	NO	YES	WT	ALT	ALT
MESO_111_T	NO	WT	YES	NO	ALT	ALT	ALT
MESO_112_T	YES	Chromothripsis	YES	YES	NA	NA	NA
MESO_113_T	NO	WT	YES	YES	WT	ALT	ALT
MESO_114_T	NA	NA	NA	NA	NA	NA	NA
MESO_115_T	NA	NA	NA	NA	NA	NA	NA
MESO_116_T	NO	WT	NO	YES	ALT	WT	WT
MESO_117_T	NO	WT	NO	NO	WT	WT	WT
MESO_118_T	NO	NA	NO	YES	ALT	ALT	ALT
MESO_119_T	NO	WT	NO	YES	ALT	ALT	ALT
MESO_120_T	NO	WT	NO	YES	ALT	ALT	ALT
MESO_121_T	NO	NA	NO	NO	ALT	ALT	ALT
MESO_122_T	NO	WT	NO	YES	WT	ALT	ALT
MESO_123_T	NO	NA	NO	YES	ALT	ALT	ALT
MESO_124_T	NO	WT	NO	YES	ALT	ALT	ALT

## Sheet: Fig_5d
samplename	type	histology_abbreviation	Event_relative_timing	no.snvs	Cohort	Event_chronological_timing_years
0009b464-b376-4fbc-8a56-da538269a02f	WGD	Ovary-AdenoCA	0.254159806838985	6364	PCAWG	40.275370430694814
00db1b95-8ca3-4cc4-bb46-6b8c8019a7c7	WGD	Kidney-RCC.clearcell	0.845305998055869	5184	PCAWG	8.817558110815465
01658141-8398-4585-9f0f-8355dd9b0604	WGD	Breast-AdenoCA	0.553020457238085	12791	PCAWG	27.71273165123873
01b0848c-ae36-4ade-a3da-d297b003c99f	WGD	Panc-AdenoCA	0.715807115313058	7214	PCAWG	14.778030003720986
01df36af-3617-40fc-9892-f54ce433cf71	WGD	Ovary-AdenoCA	0.273422995009913	3946	PCAWG	47.954082329345745
020fab36-c7de-4933-b2bf-dc7b019a1326	WGD	Lung-AdenoCA	0.534759193243017	2934	PCAWG	28.844930018932946
0250e6f7-2538-4d1f-a8ff-ca34a7057dde	WGD	Eso-AdenoCA	0.8553767897714	22876	PCAWG	11.280610397830802
0332b017-17d5-4083-8fc4-9d6f8fdbbbde	WGD	CNS-GBM	0.897605805288595	5531	PCAWG	5.426892319704464
03b5268e-881e-49e7-824f-170c3fc8b11b	WGD	CNS-Medullo	0.121573893185136	1263	PCAWG	12.297965495408096
03c3c692-8a86-4843-85ae-e045f0fa6f88	WGD	Panc-AdenoCA	0.66811662659085	12484	PCAWG	16.262285297048347
03ced0ce-186a-4349-8d98-572c2bc90382	WGD	SoftTissue-Leiomyo	0.866322414404682	2248	PCAWG	10.159496505244164
03cff38d-7e29-4409-a508-749bddb1b3df	WGD	ColoRect-AdenoCA	0.681824251381748	10752	PCAWG	19.726896414331627
04aa6b77-8074-480c-872e-a1a47afa5314	WGD	Skin-Melanoma	0.916343061999893	598589	PCAWG	3.764562210004814
04c09376-8756-41d9-bbca-f464170a8cfb	WGD	Skin-Melanoma	0.437871734330037	59262	PCAWG	33.727695940197776
04db8bef-8777-48ac-bc2e-3c9acb103f48	WGD	Kidney-RCC.clearcell	0.828752288352773	5840	PCAWG	12.501082950247568
051cb117-16fd-459e-81e5-002eca2b7eea	WGD	Panc-Endocrine	0.202667951576211	167	PCAWG	20.730633259018514
052665d1-ab75-4f40-be5a-b88154c8beed	WGD	Ovary-AdenoCA	0.20859617861337	4428	PCAWG	56.18967131845073
0554ffe5-31f7-43f5-8372-2b73c9cf3527	WGD	Panc-AdenoCA	0.955325863191976	3176	PCAWG	2.8591447557135368
079bcb09-a075-4313-9a3e-dd67734a8c5d	WGD	Panc-AdenoCA	0.277724967019874	5440	PCAWG	40.447401846887054
07e0e938-f61f-477a-92a2-5b7e74b78943	WGD	Kidney-ChRCC	0.596398738486496	6448	PCAWG	21.794468121729214
080ecc31-756a-4a1b-a51e-d632ac8219f7	WGD	ColoRect-AdenoCA	0.559128349344854	11211	PCAWG	32.6245021484808
08227616-02a5-46e8-9db1-f2d1d691ab23	WGD	Head-SCC	0.716577700491193	8152	PCAWG	18.13902716856365
08b5d0e4-4661-460e-a9f7-f2e687414711	WGD	Skin-Melanoma	0.98719949371225	67430	PCAWG	0.7296288584017488
09497b9b-6fca-48cb-af97-161a3e434a51	WGD	Eso-AdenoCA	0.680342639305079	1107	PCAWG	24.933274134203838
09508a0d-ebe0-4fa1-b7b2-1710814181cd	WGD	Ovary-AdenoCA	0.811557473479016	5078	PCAWG	13.756304436031835
0972bfcf-c6c6-48cc-b820-cdfa6279a4f3	WGD	Panc-AdenoCA	0.413463146471579	5029	PCAWG	39.29796918640421
09bc8542-4ea1-4599-91b3-d606425b37e2	WGD	Lung-AdenoCA	0.278546199056556	10303	PCAWG	42.5657742556632
09cb8bc5-13ac-44ac-9b7d-6de143373570	WGD	Panc-AdenoCA	0.739921292201127	4765	PCAWG	20.546217916110965
0a9c9db0-c623-11e3-bf01-24c6515278c0	WGD	Liver-HCC	0.912593205889804	7983	PCAWG	6.468102764154506
0b29c893-03bf-4131-b192-c14a2788d411	WGD	Panc-AdenoCA	0.81772971081828	10138	PCAWG	10.571676772539757
0bbc7ede-5022-4084-925c-d65baaf7abc2	WGD	Lung-SCC	0.967849609010222	28724	PCAWG	1.8647226774071246
0bfd1043-70fb-d2dc-e050-11ac0c4860cb	WGD	Prost-AdenoCA	0.520224439290063	2433	PCAWG	23.50900247478691
0bfd1043-8170-e3e4-e050-11ac0c4860c5	WGD	Prost-AdenoCA	0.725742274342228	4854	PCAWG	18.10100989341295
0bfd1068-3fd3-a95b-e050-11ac0c4860c3	WGD	Prost-AdenoCA	0.766117744332167	1355	PCAWG	15.202346618409148
0c39c03a-ec84-42c6-be69-8e98bc7a9f5a	WGD	Uterus-AdenoCA	0.337956508060467	9846	PCAWG	47.005087927706846
0c7aca3f-e006-4de3-afc2-20b4f727d4fd	WGD	Bladder-TCC	0.37887491646455	9190	PCAWG	40.373130429804256
0cd60b96-eb2d-4687-9709-d1455ec45de7	WGD	Stomach-AdenoCA	0.618742153986032	4089	PCAWG	28.975596297061564
0cdbabf2-c623-11e3-bf01-24c6515278c0	WGD	Liver-HCC	0.956840782342236	5017	PCAWG	2.157960882888199
0cf9bbc2-cbd5-4b64-8d90-cfa416307b39	WGD	Panc-AdenoCA	0.857533794214581	2967	PCAWG	8.69043855291056
0d0793c1-df1b-4db1-ba36-adcb960cc0f5	WGD	Ovary-AdenoCA	0.586833918528999	6500	PCAWG	16.113477177369038
0dd0718d-5ddf-4c59-8c47-0f51303daeb5	WGD	Skin-Melanoma	0.939379454365201	127493	PCAWG	2.909786190470353
0e6654c9-cd5e-4f94-a6d4-54f2bb16de1f	WGD	Lung-SCC	0.86652732328673	22598	PCAWG	7.741415249369661
0e7ac212-0469-4f17-9432-205ab1831257	WGD	Panc-Endocrine	0.539834039310157	2282	PCAWG	30.370953405529633
0e872e0d-4711-4364-a5d0-6beeb6fd3ff2	WGD	Eso-AdenoCA	0.271044512650534	11026	PCAWG	53.942706063860484
0ead45d8-d785-4404-8319-2ef951e02e03	WGD	Ovary-AdenoCA	0.79401597002804	9339	PCAWG	9.475265378710159
0ef92ff8-829f-425a-91d8-c594b6e22a2b	WGD	Eso-AdenoCA	0.578837578484924	7559	PCAWG	24.84858286938948
0f6b355e-3898-4be6-be97-da0c3840a4ed	WGD	Cervix-SCC	0.924702962620821	2094	PCAWG	2.8612874204088032
0f9e70b3-24cf-4d76-af7b-84ace66ec5a7	WGD	Head-SCC	0.734385532782551	4512	PCAWG	13.280723360872448
0fbd94b1-bb34-4620-841b-861a0b5e0c12	WGD	Panc-AdenoCA	0.387501175039667	4208	PCAWG	41.64992009730264
0fc63b79-7fff-441d-88fc-922d53c787ab	WGD	Panc-AdenoCA	0.716329039525601	434	PCAWG	23.828360679849517
1021b60d-f7b2-43b0-b2cc-f282d619d533	WGD	Stomach-AdenoCA	0.135917338822159	31070	PCAWG	66.53436491069375
10cb8ac6-c622-11e3-bf01-24c6515278c0	WGD	Liver-HCC	0.942433120853146	13412	PCAWG	3.2237452322238234
10d15b7a-16d1-4953-aaef-f193ffa97f42	WGD	Kidney-RCC.clearcell	0.644824931299422	5610	PCAWG	19.179453709831215
110b5f05-ded7-45ec-b0f6-a941c92d77dd	WGD	Breast-AdenoCA	0.634123537820718	3783	PCAWG	15.000934949350563
123c9d1c-72ba-4d82-8e57-d5caa52a40ba	WGD	Ovary-AdenoCA	0.714041200800168	4965	PCAWG	17.15752795198992
12874085-a596-41ae-b4cd-817cb1ebb278	WGD	Ovary-AdenoCA	0.146839279419203	5519	PCAWG	52.89596467600941
1292e13b-d7c6-447b-a227-9a8113215580	WGD	Ovary-AdenoCA	0.394302883620534	8799	PCAWG	25.439278887937572
12d7121a-0345-4808-a819-09d6e3227bd5	WGD	CNS-Medullo	0.422324568641769	546	PCAWG	5.776754313582311
12f038e1-00af-4c64-a2e0-9e63323492ef	WGD	Panc-AdenoCA	0.762904803151958	5017	PCAWG	NA
1327bbd4-a466-4e26-905f-cf91315f1cc8	WGD	Panc-AdenoCA	0.44194054985879	3695	PCAWG	41.29639931044954
13c312ec-0add-4758-ab8d-c193e2e08c6d	WGD	Breast-AdenoCA	0.784433869694252	2160	PCAWG	15.305195251708108
14334aea-2dae-428c-9d4a-1a37878dfc3f	WGD	ColoRect-AdenoCA	0.611138418750422	6259	PCAWG	33.05323440621413
14630c19-9ee0-4ab3-9d8b-8c3309d1e7d0	WGD	Skin-Melanoma	0.84470753072172	19697	PCAWG	6.9881611175225995
14b8bbf2-310b-459b-b52d-a7ef510ce1cf	WGD	Cervix-SCC	0.711663933850817	2406	PCAWG	14.416803307459148
14bf9bfb-14d6-4cac-a556-828f680e8a15	WGD	Lung-AdenoCA	0.798724265137086	18884	PCAWG	14.089301440403975
14ed7388-41ed-43d4-afb2-04cd6410d5d2	WGD	Ovary-AdenoCA	0.454172480148505	2167	PCAWG	42.028719028565114
153a64ee-6322-4f2e-b3df-77ef7d3a4cf0	WGD	Stomach-AdenoCA	0.721627488320248	33874	PCAWG	19.486075817582638
15895218-c623-11e3-bf01-24c6515278c0	WGD	Liver-HCC	0.63777439571001	10905	PCAWG	21.00908504881942
15d597de-d26c-4ce1-b0cb-077e39b55f30	WGD	Uterus-AdenoCA	0.688822376487145	4622	PCAWG	21.782433645899854
1659bae5-3140-4d05-891c-81b48277b2fc	WGD	Ovary-AdenoCA	0.67035817687513	4088	PCAWG	25.712062203739862
16d33e09-2e21-4da2-8e57-e78ce28c4408	WGD	SoftTissue-Leiomyo	0.396407314676195	1828	PCAWG	35.008375748780686
16d5519e-ecb9-4fc8-81f1-e0e4adf722a8	WGD	Skin-Melanoma	0.777843847308642	85003	PCAWG	15.77308684108642
16df7888-2480-4394-8856-d57a6ef371d2	WGD	Ovary-AdenoCA	0.414585175592575	3864	PCAWG	41.56445253292718
170ad241-9e24-469b-b7ca-3fd783a89b21	WGD	Panc-AdenoCA	0.436477070584787	3496	PCAWG	45.645357282632254
1727e88b-df0a-4af2-9191-8c6061d98ad0	WGD	Head-SCC	0.792502050807555	7103	PCAWG	7.054930272543131
172c9864-c26d-4e9b-947a-e8ce761e996d	WGD	Stomach-AdenoCA	0.771662036997482	7884	PCAWG	17.582023151193884
17ed8831-a261-42d9-8ff3-cf75a6cb2a24	WGD	Ovary-AdenoCA	0.369060780779995	3796	PCAWG	39.74917081086031
183b04f5-107f-496c-8e9a-8263dd00cffa	WGD	Panc-AdenoCA	0.396150068058216	7187	PCAWG	50.119544351168074
190eb791-383d-4e27-870d-e470630843e7	WGD	Head-SCC	0.417482767775769	12006	PCAWG	39.02865455902348
1a0ef226-41a5-4b56-9078-4b7834f0c976	WGD	Panc-AdenoCA	0.482259453997038	3692	PCAWG	21.745102932124407
1a391468-fbf3-451a-b88e-a257a26d047f	WGD	Stomach-AdenoCA	0.913918085093256	4382	PCAWG	3.9597680857102238
1a841850-fca0-48ab-8c78-db0bd5a64435	WGD	Panc-AdenoCA	0.263389862896555	5445	PCAWG	51.56270959724115
1aff91a6-1b0f-4575-8f4b-4e064a50b886	WGD	Head-SCC	0.238396605950866	6744	PCAWG	24.37130860957229
1bb2bdb7-8a89-4e7d-903d-03a6f8018efb	WGD	Eso-AdenoCA	0.833351004833196	8734	PCAWG	8.832396743840611
1be8fa2c-8fea-4e8c-90db-c04d9fcdbf49	WGD	Ovary-AdenoCA	0.266457635301175	2073	PCAWG	56.48276208180953
1c00925b-7328-4db0-b930-04aab2d80719	WGD	Liver-HCC	0.85336231125654	6229	PCAWG	3.8125799073299587
1c0e384f-7254-4afe-93c0-b3fc6c6a7894	WGD	Breast-AdenoCA	0.132390741121079	6093	PCAWG	57.26221108600879
1c188bf5-2c99-4eb4-a774-59c75d53e643	WGD	SoftTissue-Liposarc	0.229506291094075	3818	PCAWG	45.459128825449575
1c9fbe26-1447-4335-aaab-06d6bb3e2741	WGD	Panc-AdenoCA	0.750865768939004	3711	PCAWG	19.68160425381868
1cd0acf2-3116-4dfa-a063-0a435b9f6da3	WGD	Skin-Melanoma	0.634408294232289	3790	PCAWG	21.935502346062663
1d2d355a-8409-4c8a-9f07-ac62885e228d	WGD	Stomach-AdenoCA	0.787139207638713	3232	PCAWG	10.004457240980487
1d4a091d-fe65-49c0-8810-5a95243b108a	WGD	Skin-Melanoma	0.980387003587064	125559	PCAWG	1.2356187740149687
1daefc49-5248-4948-87ce-0ec19a248ef9	WGD	Skin-Melanoma	0.983774708585727	92515	PCAWG	0.76258869647083
1dbdbb2c-c623-11e3-bf01-24c6515278c0	WGD	Liver-HCC	0.923400533098616	20586	PCAWG	5.59176108380103
1dc9e7fd-fc62-4b32-9619-4e02a266a385	WGD	Ovary-AdenoCA	0.128803638658684	4842	PCAWG	70.56690526864661
1e046ab9-fa4c-4c15-8d78-ed0048c80ebf	WGD	Kidney-RCC.clearcell	0.919225585526862	3720	PCAWG	4.604141624968869
1e2dcbcc-771c-43c5-8c8d-e0eb77cb3494	WGD	Biliary-AdenoCA	0.744103981971223	7212	PCAWG	19.448097370187057
1e8ae8dd-74c1-44d5-a74e-bfdce801c736	WGD	Kidney-ChRCC	0.282744154947503	1738	PCAWG	30.124745492204877
1eb37b28-fac2-477a-88b3-e04291a07926	WGD	Prost-AdenoCA	0.457084411452592	3776	PCAWG	39.08992237541337
1eb62abc-7928-405b-84cc-f091ca5347b2	WGD	Breast-AdenoCA	0.578654387880626	4473	PCAWG	25.702082339281816
1f2a8889-4374-4037-bb56-0f20733380e3	WGD	Stomach-AdenoCA	0.66178093752313	15672	PCAWG	21.984239060996547
1f5e70c1-c5de-49e7-941a-46e11a4f4416	WGD	Prost-AdenoCA	0.418831723014057	3691	PCAWG	39.519442835044124
1f81a1b0-8089-44ef-87b5-b3359a407ad2	WGD	Panc-AdenoCA	0.641085479574768	2627	PCAWG	25.841845470616704
1f967003-82d6-4932-a445-24fc25723594	WGD	Eso-AdenoCA	0.661220176167034	5826	PCAWG	26.763606082804316
1fdab6a6-7346-4229-aa8d-5dbd258f0c60	WGD	Head-SCC	0.868686502087884	5278	PCAWG	8.404063866375424
1fff8b62-534b-4d71-a65f-e5f93b8b50ed	WGD	Head-SCC	0.405561177647953	12230	PCAWG	27.938624650546206
2045c788-9ea8-4ea5-a5e3-65fc16a62adb	WGD	Lung-SCC	0.84758520249028	66517	PCAWG	9.449717445602639
207f8a42-5b05-4876-b0ae-ebfaeea27844	WGD	Breast-AdenoCA	0.786348476128464	5077	PCAWG	8.759712478732975
20d1b88b-3ff6-4201-a748-6a993500c652	WGD	Panc-AdenoCA	0.957234222167307	1902	PCAWG	2.8225413369577366
20e02396-e676-412d-9724-44a428919cdb	WGD	Skin-Melanoma	0.807921006257969	2640	PCAWG	13.6376085556842
21205681-a0c7-48d0-81d4-0b7ef31158cf	WGD	Head-SCC	0.39263388503829	34439	PCAWG	34.61986855281747
21b1a37f-e91e-4ce1-83cf-bb89b8d0fb35	WGD	Panc-AdenoCA	0.926596428598596	2888	PCAWG	4.25740714128143
221d0290-c623-11e3-bf01-24c6515278c0	WGD	Liver-HCC	0.596808403315766	7497	PCAWG	20.965963027580166
22edd867-dcd6-42b5-92bb-025ceb84b106	WGD	Skin-Melanoma	0.918895687126441	49187	PCAWG	5.109571711034218
23d77176-dfed-4bee-ac96-9934377d8d81	WGD	Lung-AdenoCA	0.550964666739828	10210	PCAWG	21.10466066322808
2468e58c-c623-11e3-bf01-24c6515278c0	WGD	Liver-HCC	0.833168585607467	8682	PCAWG	10.677210521122113
25103371-28ac-4f43-b0e2-2d376d0dcb84	WGD	Skin-Melanoma	0.986175848705238	198186	PCAWG	0.718855867327624
25224aa0-cfdd-48ec-92e5-8f3992a3e574	WGD	Lung-SCC	0.901956642030904	31706	PCAWG	6.66694834189853
2564a262-03e8-467b-9ea2-f3ab38d75ae1	WGD	Panc-AdenoCA	0.925704741316512	4611	PCAWG	3.9376487102248623
2584b428-c623-11e3-bf01-24c6515278c0	WGD	Biliary-AdenoCA	0.966056908395611	3123	PCAWG	2.036585496263341
25bee010-cc99-4af0-ba2f-fe4dd308be33	WGD	CNS-GBM	0.43961697270429	1507	PCAWG	23.53608714641982
25c32aca-6738-43ef-a103-243f2f9a3b43	WGD	Panc-AdenoCA	0.665660316125357	3737	PCAWG	19.057361980854647
25f07374-313a-4100-9a60-3d21d2988fca	WGD	Stomach-AdenoCA	0.0645575441973154	11113	PCAWG	66.4164143619906
25f73b03-4ba8-47ba-ad80-6ccb82105c98	WGD	Ovary-AdenoCA	0.145184702321293	4826	PCAWG	65.82077792126044
2660825c-68f0-4631-948e-6da158edbe9e	WGD	Panc-Endocrine	0.957199251756487	1720	PCAWG	2.739247887584831
274723ac-2bc1-4e2c-b31a-1907217b9f84	WGD	Panc-Endocrine	0.601109861632789	75	PCAWG	6.781132352242587
27847313-3b1e-47f2-84f1-acadaf265cf3	WGD	CNS-Medullo	0.049707792008394	1031	PCAWG	11.403506495899272
27f87d1e-2c32-4beb-9677-62f7a286673d	WGD	Breast-AdenoCA	0.412580049074031	2397	PCAWG	30.545837448150387
282b45ee-4af2-4c61-9acc-286eaf8d661a	WGD	Lymph-BNHL	0.667405406290523	7358	PCAWG	21.618648591116003
293a2f0a-4846-4c7c-b8b1-bb741c8d3275	WGD	Eso-AdenoCA	0.800357471973357	58702	PCAWG	13.176406849758434
29548b5f-c88a-4908-8c46-e86483e75067	WGD	Kidney-RCC.clearcell	0.884220744862682	3684	PCAWG	6.252079777415172
2a8d63eb-0174-4213-9214-413f391f512c	WGD	Ovary-AdenoCA	0.157098245320159	7460	PCAWG	45.51669475271141
2b142863-b963-4cc9-8f8f-c72503c93390	WGD	Bladder-TCC	0.461445257218146	18453	PCAWG	28.54340136743826
2b3837b3-ee29-4a08-848e-1206404da986	WGD	Panc-AdenoCA	0.823576312295934	3416	PCAWG	11.99681076387649
2b41746a-95c0-4875-afb5-c6d3d3ad30d9	WGD	Eso-AdenoCA	0.40106717357874	13683	PCAWG	46.11782763443702
2b78de4e-4c8b-4adf-a058-3dae797e7881	WGD	Uterus-AdenoCA	0.555247653972545	1000	PCAWG	31.5774165679493
2bde43e2-fd4e-413e-adc7-c50bca75d358	WGD	Lung-AdenoCA	0.922321032227645	34824	PCAWG	5.049132905203072
2bf5b018-9f19-4fbd-9e1f-7d958aabe5d1	WGD	Panc-AdenoCA	0.140883075369774	3191	PCAWG	51.54701547781356
2bff30d5-be79-4686-8164-7a7d9619d3c0	WGD	Liver-HCC	0.816124709863395	12731	PCAWG	13.790646760245373
2c71d542-1653-4d97-8752-f2fd05c7e75d	WGD	CNS-GBM	0.863383026054269	4503	PCAWG	7.2406996191237445
2cdc4cce-0877-4ec1-85f5-20c909912e65	WGD	ColoRect-AdenoCA	0.918563851457708	7706	PCAWG	5.863402695045022
2e43e0ca-54ea-482e-acf2-0048d9187a5c	WGD	Panc-AdenoCA	0.55105358349464	5389	PCAWG	36.81360615343952
2e69c886-535b-4ff0-9236-abf6799acdbd	WGD	Eso-AdenoCA	0.715469304637019	7978	PCAWG	15.933718940326937
2e76891c-b620-4cc0-9315-6f1217b09b1e	WGD	Skin-Melanoma	0.946834422455404	30333	PCAWG	2.924106764952783
2f149d78-c623-11e3-bf01-24c6515278c0	WGD	Liver-HCC	0.973606875456799	11940	PCAWG	1.7947324689376662
2fdfb06c-0d2f-4e1d-9756-bcb08a7f90af	WGD	Panc-AdenoCA	0.835506756312387	804	PCAWG	10.034087864944391
30376989-7edb-4863-9496-1789eccef8c4	WGD	CNS-Medullo	0.257898421984731	583	PCAWG	6.678914202137421
305a5074-5384-45a0-985d-289b178d09f6	WGD	Liver-HCC	0.977497368714795	8596	PCAWG	1.035121039119431
30dbe353-86d5-40ed-84c2-dbddf7beb17b	WGD	Breast-AdenoCA	0.120559999561276	737	PCAWG	36.05704001798768
31f3ff14-7d74-447c-a5da-9ad8336c3f3f	WGD	Eso-AdenoCA	0.599673722072313	2170	PCAWG	34.82838617970877
322f0b01-2118-4dbe-aba1-3875a54ee71b	WGD	Kidney-ChRCC	0.570249414928625	30040	PCAWG	30.512291540067622
3269608c-5dd7-452a-976a-31ac971aac2f	WGD	Cervix-SCC	0.260807926360759	6650	PCAWG	26.610914651012678
32a63b4f-3baa-4987-ad30-5bd0c0548088	WGD	CNS-Medullo	0.0257802151976748	878	PCAWG	5.845318708813951
32fa6457-c8bd-4d26-8106-925baf13df68	WGD	Panc-AdenoCA	0.744301976282165	2977	PCAWG	16.87606956537711
33070975-0f35-4518-9ffb-4c6170c32534	WGD	Panc-AdenoCA	0.914014851798145	4323	PCAWG	6.706841559744689
33b99e90-741d-43f2-804b-75721199a0dc	WGD	Panc-Endocrine	0.514612156128047	80	PCAWG	9.70775687743906
3433b1f3-59d1-4ac2-9bbf-e0c4042b4ddc	WGD	Skin-Melanoma	0.483056200478283	4616	PCAWG	27.398021374651
34881c6b-f59f-42c0-9f29-9c5c47262ae6	WGD	Lung-SCC	0.624442730846791	20155	PCAWG	28.91790972479709
34a445c2-1eb4-4a9f-8838-cddc2f82aae4	WGD	Stomach-AdenoCA	0.970801294517752	6152	PCAWG	1.6935249179703846
34d7b6cc-cfcf-4178-b075-f4d129ab18f7	WGD	Head-SCC	0.803570770987295	154	PCAWG	6.28573532840656
3585e133-b3c1-4d90-b5f2-2b867e0ae0ec	WGD	Breast-AdenoCA	0.80788894828335	3910	PCAWG	12.2951073098656
35c797fd-ca81-4cef-b6c4-7e3776f661b3	WGD	SoftTissue-Liposarc	0.512395000551639	439	PCAWG	27.305879969108215
35dc84c1-476c-4d48-ae23-622bf6e043ac	WGD	Eso-AdenoCA	0.509661344027743	19263	PCAWG	27.458964734446393
35e33a7a-c622-11e3-bf01-24c6515278c0	WGD	Liver-HCC	0.719374891167341	3928	PCAWG	13.189380115134973
35eb6ecf-9514-4416-94b1-02200c0a1571	WGD	Eso-AdenoCA	0.658699589369946	5467	PCAWG	25.597530797254052
369c06f2-8904-49cb-99d1-dd297ed0cd0c	WGD	Lung-SCC	0.217252872218569	12328	PCAWG	54.792298944700164
36d9c1aa-c623-11e3-bf01-24c6515278c0	WGD	Liver-HCC	0.64325292551072	3509	PCAWG	21.4048244693568
37522f18-77b2-4414-8df8-3c2c8048adba	WGD	Ovary-AdenoCA	0.322409828035997	3221	PCAWG	43.36577100569619
380593d8-c623-11e3-bf01-24c6515278c0	WGD	Liver-HCC	0.926884476519079	16824	PCAWG	5.118086643664469
384ef419-ee94-4563-9237-236fddeb4b64	WGD	Eso-AdenoCA	0.86197812161894	6549	PCAWG	9.937575243436317
3933c60d-73d6-4f74-ae02-fd545fc1f092	WGD	Panc-AdenoCA	0.483646624480902	4754	PCAWG	41.824623417046936
3a551616-4840-4111-a8c5-b4aa773d82c2	WGD	Eso-AdenoCA	0.575726783746166	7608	PCAWG	20.789387596437866
3a5eaed6-fcfd-437a-b61c-fd3725c64717	WGD	Ovary-AdenoCA	0.182142604138494	3060	PCAWG	61.339304689612945
3a6bce45-0431-49d8-82df-b1d9a738e5a6	WGD	Ovary-AdenoCA	0.46062772278526	2490	PCAWG	40.4529207911055
3ae3ce4a-54ec-4c3b-83f2-845696ea0fa1	WGD	Panc-Endocrine	0.0702699510558753	344	PCAWG	33.47028176198849
3b20d548-2a7d-4031-85a1-425ca7201d7a	WGD	Lung-AdenoCA	0.826789366639161	79985	PCAWG	13.3372187687846
3b399659-8302-428a-9c97-1e7b455c9c2f	WGD	CNS-Medullo	0.580419607453573	182	PCAWG	0.419580392546427
3b590d75-ccfb-4da8-a2e9-10fb07e02cea	WGD	Eso-AdenoCA	0.796768781537785	21890	PCAWG	10.161560923110752
3bb4c27b-4d0d-4d13-b910-41a9ebf95880	WGD	Eso-AdenoCA	0.823279428421016	7299	PCAWG	13.960925154739737
3c78970e-c622-11e3-bf01-24c6515278c0	WGD	Liver-HCC	0.946679115885077	10033	PCAWG	3.3592156992401474
3c86ba21-7b11-4ec7-9d20-a2325197c676	WGD	Panc-AdenoCA	0.335016410339676	7528	PCAWG	50.538752814184626
3db3b7b1-da1d-4b9c-a92a-c60fecf4328c	WGD	Stomach-AdenoCA	0.373317819057471	12829	PCAWG	46.37448138974714
3e4d0e50-8cf4-4eb0-a00a-ccf0484ecc2f	WGD	Panc-AdenoCA	0.865695351929058	2007	PCAWG	8.595497476540288
3e6a17f9-c249-41b6-ba49-55aaa39d21c5	WGD	Eso-AdenoCA	0.103568513969075	21872	PCAWG	53.7858891618555
3f3aff50-d71b-44af-85d4-f81e813ea420	WGD	CNS-Medullo	0.0376157568377329	932	PCAWG	8.661458188460404
3f98d326-5676-4257-9af8-0a5f5d3c2527	WGD	Skin-Melanoma	0.448349736594451	3343	PCAWG	28.134163433683
3faeb03e-c622-11e3-bf01-24c6515278c0	WGD	Liver-HCC	0.828910486687424	16818	PCAWG	12.660623985130627
3fba4880-cb7b-4ac5-ab5f-728614faa1ea	WGD	Panc-AdenoCA	0.670726967482373	920	PCAWG	26.01256956889253
40378b7a-a65d-4510-aaba-a34c4058fac7	WGD	Panc-AdenoCA	0.638529163647931	4413	PCAWG	30.363550253573795
41840dc1-5ea2-4f01-a0d4-8b65add641c8	WGD	Liver-HCC	0.476806848778523	3307	PCAWG	23.543691804966468
418a3dec-96ff-4719-becb-e1a8260cce2f	WGD	Bladder-TCC	0.896112399608557	31603	PCAWG	7.168244427009564
418e916b-7a4e-4fab-8616-15dcec4d79f8	WGD	Breast-AdenoCA	0.701601649754773	5771	PCAWG	13.72632411128044
41a7b031-d928-4a1f-891b-82fb3f6d548f	WGD	Skin-Melanoma	0.0739841433268701	120944	PCAWG	62.969078253772835
42629ae0-9410-4fac-8df1-2c276467deb5	WGD	Eso-AdenoCA	0.932267828105286	20127	PCAWG	4.87671637641941
4283773c-c04b-4f33-a398-f3566f6d293a	WGD	Eso-AdenoCA	0.787619987848756	7610	PCAWG	14.22946081413335
428c100f-d7d0-4860-a8fc-2bae6a4bba95	WGD	ColoRect-AdenoCA	0.691846985096181	162	PCAWG	19.413639938940594
42f00950-09c9-461a-8423-d5b04a96af10	WGD	Panc-AdenoCA	0.891147573334417	2785	PCAWG	7.075407733262898
436af904-65b2-4196-ad8c-a4e98081ee41	WGD	CNS-Medullo	0.906396648848185	320	PCAWG	0.28081005345544485
43aa4123-0fe2-4071-8a81-cbdd0410b917	WGD	Lung-SCC	0.854561529037446	14689	PCAWG	7.708238961015363
43f7a2e0-fec9-4e43-872d-18c6c946fa17	WGD	Breast-AdenoCA	0.703974106233585	1853	PCAWG	15.689372369619994
44406493-37f4-48c7-961b-8714be50773a	WGD	Panc-Endocrine	0.0686550393115122	436	PCAWG	52.155317798555316
448fe471-3f4e-4dc8-a4e0-6f147dc93abe	WGD	Bladder-TCC	0.71614170041436	27386	PCAWG	22.424805667265563
44eebc04-c027-45ae-beca-c4012b494f29	WGD	Ovary-AdenoCA	0.208790567769815	4020	PCAWG	58.54949798503369
450e8eba-a3a9-4dcb-b423-e33dfcd5c34e	WGD	Skin-Melanoma	0.395738676157538	4806	PCAWG	36.25567943054772
45a7949d-e63f-4956-866c-df51257032de	WGD	Bladder-TCC	0.777161020330556	17030	PCAWG	12.033304902149975
45e16b70-c3ec-493e-86d1-505ffdf5056c	WGD	Lung-SCC	0.847813204933337	35913	PCAWG	8.218086933599801
460f7427-ebcf-404b-9e9e-e0278d0bca95	WGD	Uterus-AdenoCA	0.255779747612638	10717	PCAWG	61.02606069576368
4652ae03-b096-42d0-bdfa-3f6281d4f023	WGD	Panc-AdenoCA	0.422798076701645	7884	PCAWG	33.47771155130459
46693a2b-5105-4770-a9e1-031dfedeb694	WGD	Lung-AdenoCA	0.872461775918109	25644	PCAWG	9.18275213389615
46d35b82-e1b7-4d35-be5e-3a70fd47e421	WGD	Head-SCC	0.13249356950966	13117	PCAWG	65.93048871726585
47312f61-5ef4-4f25-9320-8fbb4758790e	WGD	Breast-AdenoCA	0.383919873934274	6455	PCAWG	44.973849202798
47874ff4-0b1c-4a31-9192-2a10e93ce9a1	WGD	Eso-AdenoCA	0.609451667688394	12160	PCAWG	31.634414917240086
4838b5a9-968c-4178-bffb-3fafe1f6dc09	WGD	Bladder-TCC	0.883481507494047	14811	PCAWG	9.204960907970289
48a0da38-8147-40fe-b683-3f070413a792	WGD	Eso-AdenoCA	0.882148834950957	12783	PCAWG	7.896028058285883
48b15122-b1e9-4c30-8fc5-70a07686779a	WGD	Panc-Endocrine	0.693060129115634	762	PCAWG	16.267813156871398
48f68f73-3ac0-44ac-ba12-b8889fcb7f38	WGD	Lung-SCC	0.855801107506335	13511	PCAWG	8.075137979645241
493e7008-551c-4c0e-b567-a0f31868629e	WGD	Uterus-AdenoCA	0.610965338234573	4226	PCAWG	24.120149029456474
49dec0c2-8e75-4f44-a253-82b2ea605890	WGD	Lung-AdenoCA	0.735841045793918	27463	PCAWG	18.491126794425742
4a1ad661-f6ae-44e8-b50b-72ff658ff22b	WGD	CNS-GBM	0.0630676247927042	1620	PCAWG	54.34207776202315
4a698352-25e6-4137-bef8-b6520d5b1b95	WGD	CNS-Medullo	0.914900300858801	20	PCAWG	0.2552990974235969
4aa7eabc-0419-4897-b7af-5dcccfd6ac2f	WGD	Panc-AdenoCA	0.50301018072789	3217	PCAWG	22.36454186724495
4c3840df-9824-40db-879e-6d24adc8c155	WGD	Lung-SCC	0.892833573274864	27532	PCAWG	7.823149150934928
4c59fb2d-21b6-4b09-8174-6102de736e4d	WGD	SoftTissue-Liposarc	0.306603750057002	8161	PCAWG	54.77830374549684
4cfb0aee-6661-478a-8694-9d8ba15e46b7	WGD	ColoRect-AdenoCA	0.824314678116559	15947	PCAWG	9.662692703589254
4d409156-3a36-4c63-9ad6-b6af34f27b06	WGD	Breast-AdenoCA	0.237112577509865	3261	PCAWG	48.0619076168785
4e361622-f9a8-4e9b-a89e-19bafebe1d6a	WGD	CNS-Medullo	0.0594335601354599	764	PCAWG	3.7622657594581606
4e7cdeda-6dc1-4f17-b853-72a68e5aa7e1	WGD	Lymph-BNHL	0.858433674904507	22944	PCAWG	11.183739682543951
4e8396f7-9506-4401-96b6-bb2e89557d59	WGD	Skin-Melanoma	0.596702793440786	20959	PCAWG	25.40772401323048
4e84eed6-82a8-4e91-b0fd-61ec6ef69ce9	WGD	Breast-AdenoCA	0.712488213876233	75	PCAWG	24.150990034396433
4e913899-eeb8-4630-ba9d-41a81ced8069	WGD	Ovary-AdenoCA	0.76037562757061	4059	PCAWG	12.939716111187064
4ed52e0c-c623-11e3-bf01-24c6515278c0	WGD	Liver-HCC	0.825967359916544	2427	PCAWG	9.745827844673535
4f1fc78e-733d-4c6e-86b2-dbe1f98c141d	WGD	Liver-HCC	0.787251586686669	9123	PCAWG	14.466892105306512
4f3c2c94-fa7f-4945-9dff-e4d4dac95f56	WGD	CNS-Medullo	0.0558303975554046	969	PCAWG	NA
4f6f48bc-c622-11e3-bf01-24c6515278c0	WGD	Liver-HCC	0.882842679563006	9471	PCAWG	9.138270994085532
5042b417-d14e-42bb-b6f3-de303346a252	WGD	Liver-HCC	0.940632711216228	11831	PCAWG	3.680771904593861
5046f1b4-9d95-4841-ba30-691fa44719a2	WGD	Head-SCC	0.890722568011616	23405	PCAWG	7.321587943221729
504cdfc5-6721-43ef-b31e-fdf52f0cd9cd	WGD	Ovary-AdenoCA	0.70142392764969	4282	PCAWG	18.511716485719223
504d4cb0-d2dd-420d-82e6-9ec14434a0fc	WGD	Lung-SCC	0.922111490318703	35833	PCAWG	4.205979522790039
50b61288-1412-4104-92e6-8b1a359ef399	WGD	Liver-HCC	0.721018001187074	8162	PCAWG	16.180955931149704
50ee360c-e3df-4888-9999-ebb88e271d08	WGD	Liver-HCC	0.78006570646491	5689	PCAWG	16.715006308666837
5174f450-0bf7-4237-a53e-844064f0e701	WGD	Panc-Endocrine	0.709871720107752	1857	PCAWG	11.024874635905423
51893d3f-e7f3-43f9-9fd0-c0f25ae96804	WGD	Skin-Melanoma	0.913585906439689	196207	PCAWG	1.3826254969649767
518d6c1b-8234-40be-9560-6d383d5866fa	WGD	CNS-Medullo	0.157878225177152	94	PCAWG	11.789704847519872
51adf6cf-f422-4d7e-aa46-cc9bf0ef8693	WGD	Prost-AdenoCA	0.793648186350245	3026	PCAWG	9.904887055188238
522dc834-8367-4f49-b93b-fcba91a2de7e	WGD	SoftTissue-Leiomyo	0.286206002401996	2524	PCAWG	48.53799183666427
524bbd14-1e1f-479b-9a71-d27fce32d8bc	WGD	Skin-Melanoma	0.79309047175553	4525	PCAWG	12.621481222912667
52910a60-bb15-4ba5-9d09-50d8ee6a445b	WGD	Lung-AdenoCA	0.870047458322267	2517	PCAWG	NA
52d8ccfc-c623-11e3-bf01-24c6515278c0	WGD	Liver-HCC	0.815164178094685	12038	PCAWG	15.341373218141145
532259b8-c622-11e3-bf01-24c6515278c0	WGD	Liver-HCC	0.581747211176578	19499	PCAWG	30.532453584109806
532bec86-b8d3-41a1-ba17-913a7d378f66	WGD	Eso-AdenoCA	0.657969540785167	12720	PCAWG	26.33634535954214
53bb7112-3e38-45fe-a9c4-1b0871babf4a	WGD	Lung-AdenoCA	0.94234263269382	51087	PCAWG	4.036015711432599
53bcbb68-addd-47fc-9910-cd1d3f38197d	WGD	Ovary-AdenoCA	0.167265156664652	3237	PCAWG	57.45870419013901
53d32d8b-5649-42b0-8c52-2c39af2a961b	WGD	Lung-AdenoCA	0.928765425639657	17482	PCAWG	4.701481907782636
53df19a8-c623-11e3-bf01-24c6515278c0	WGD	Liver-HCC	0.830360946126191	14717	PCAWG	10.517621340176156
541f91bd-7e9d-4348-9e78-45b948d8967e	WGD	Panc-AdenoCA	0.627645745466447	5206	PCAWG	26.43715207188226
54a77010-2f16-4da9-8ca0-746a51801a00	WGD	Skin-Melanoma	0.935207498740768	57785	PCAWG	2.332530045332351
54e78de0-d357-4125-a904-ab35e461572b	WGD	Head-SCC	0.878889414306141	10336	PCAWG	7.508856313019259
5533240d-8fed-440d-b781-6092785a77ce	WGD	Ovary-AdenoCA	0.888569614170275	2391	PCAWG	7.688696622251023
554b9439-7e11-43ec-8bc3-448c59100b9e	WGD	Uterus-AdenoCA	0.800053721874912	4779	PCAWG	14.19618574688125
558239c7-a160-4228-8fdf-a0a1d2f62133	WGD	Liver-HCC	0.540670457204118	684	PCAWG	18.37318171183528
559c30f2-8ae7-43c8-819c-800261065e06	WGD	Panc-Endocrine	0.58372628378603	3590	PCAWG	24.560149256624232
55c75a2a-f3d2-4469-9d23-604cf539d548	WGD	CNS-Medullo	0.0262732169620619	1844	PCAWG	18.500808877720825
5650dc4e-8bce-4716-9199-cd5750d7a888	WGD	Panc-AdenoCA	0.80735589886451	2968	PCAWG	12.13657837153587
569393c8-e2fe-4580-a45b-81f1b1e01135	WGD	Eso-AdenoCA	0.447110866698356	28589	PCAWG	35.937793664606865
56cc8740-b132-4cbc-b513-f0b5b2305ca6	WGD	Biliary-AdenoCA	0.585199357198076	9388	PCAWG	25.302839210917362
56ddcb96-e90b-4fce-aa4c-c677bbfee488	WGD	Skin-Melanoma	0.260965150179297	3392	PCAWG	37.69077734085585
56ffaa35-814c-4c0b-b3c6-d4514d34fec2	WGD	CNS-GBM	0.508673229405428	5993	PCAWG	29.479606235674318
58d3e932-b4a3-4cac-a6ac-73160e354a15	WGD	Skin-Melanoma	0.579487115446748	3060	PCAWG	26.912824611408126
5935dd9d-d411-48f8-8512-aa73a63878b0	WGD	Panc-Endocrine	0.708257375021561	49	PCAWG	11.08621974918068
59632e7e-c622-11e3-bf01-24c6515278c0	WGD	Liver-HCC	0.929234818515182	13601	PCAWG	4.245910889089082
5a5a8409-a8f2-4c7b-85e5-b8bd85f2930c	WGD	CNS-Medullo	0.130146125448387	1432	PCAWG	13.047808118274196
5a7f3c88-ef02-4e97-8009-5622245b6a09	WGD	Lung-AdenoCA	0.844079753255483	2069	PCAWG	11.538098259094257
5b180356-cf58-4fad-a3d4-00fc12b43fcc	WGD	ColoRect-AdenoCA	0.880965905842844	14729	PCAWG	4.880397860443398
5b41e033-6df8-411e-a13b-59eeb8afbf9b	WGD	Panc-AdenoCA	0.861210227164002	6009	PCAWG	9.437704552847865
5b7d5767-2037-4175-aec9-886776343181	WGD	Breast-AdenoCA	0.803969191720819	4234	PCAWG	13.526125771263485
5bb37ffc-c623-11e3-bf01-24c6515278c0	WGD	Liver-HCC	0.804825575675598	8848	PCAWG	13.662209702708141
5bcf473f-417d-47a5-9745-ac7faf830b1f	WGD	Lymph-BNHL	0.392915146218915	7333	PCAWG	42.49593976467595
5c3def3a-b515-41f6-8157-681b963534e7	WGD	Skin-Melanoma	0.765642437811194	392524	PCAWG	13.124023482573136
5cbd429f-ffab-41ad-8016-422f1c922e99	WGD	CNS-Medullo	0.253301532337438	3026	PCAWG	26.134446368189668
5cc7c966-499e-49e3-b509-4eeb00ee03d4	WGD	Ovary-AdenoCA	0.882067863660156	4785	PCAWG	6.722131771371108
5d58b984-e0b8-4237-a576-0e9d4079599e	WGD	Liver-HCC	0.835615769249053	2951	PCAWG	4.109605768773675
5d9ff58c-5702-48fc-a66a-d1276327fd49	WGD	Panc-AdenoCA	0.908943710541128	6459	PCAWG	6.647109130497657
5dbf3203-ce73-41e4-bf9a-32fc856f73f5	WGD	Breast-AdenoCA	0.65226172028303	4632	PCAWG	20.168820223584262
5df489bc-6178-49e4-8a42-506f70300dff	WGD	Liver-HCC	0.798004387971547	1703	PCAWG	15.351666514162424
5e9c69d2-c622-11e3-bf01-24c6515278c0	WGD	Liver-HCC	0.960621478822155	5055	PCAWG	3.0321461306940662
5ead73fe-1c34-48ed-b20d-89fc3c82dbd6	WGD	Liver-HCC	0.843472517034736	2911	PCAWG	10.487341358672687
5f00a760-fbc0-41f0-b92b-b3c553eac0e5	WGD	CNS-Medullo	0.723504780036473	1716	PCAWG	3.594437859525851
5fd632ea-085e-4e9b-8dcc-ec94e492d3bf	WGD	Eso-AdenoCA	0.794968068116023	13927	PCAWG	12.09688398115464
60413de1-6cd2-4f74-8180-3bdd394d6d16	WGD	Skin-Melanoma	0.871798067278456	570394	PCAWG	3.2050483180386005
6051f40a-99e5-4461-9255-0e70d757b4d5	WGD	ColoRect-AdenoCA	0.477948349730873	14499	PCAWG	35.49951221830064
60525b38-c34b-479b-86d3-013c7e567b8f	WGD	Eso-AdenoCA	0.266322738982804	46404	PCAWG	57.22682635934129
60e78c80-41a5-456a-9a81-9007d18fd72c	WGD	Panc-AdenoCA	0.673262277990214	5146	PCAWG	21.891427374655663
622eaa04-b8f9-471b-98b0-7befd119f14c	WGD	Stomach-AdenoCA	0.792927407096111	6667	PCAWG	NA
627823ec-c623-11e3-bf01-24c6515278c0	WGD	Liver-HCC	0.961999636020681	8383	PCAWG	2.7740265704902907
63db50d6-5ef2-44d0-9906-26eae74ecf44	WGD	SoftTissue-Liposarc	0.731902141091457	2247	PCAWG	17.96255654687238
6400c324-2c94-477d-acb9-669d4ea46f1e	WGD	Kidney-ChRCC	0.0553371380766691	762	PCAWG	27.395222995776596
642e1379-1061-40bc-9a4c-f7c191e84d9d	WGD	Kidney-RCC.papillary	0.491469996355122	2922	PCAWG	20.84973014944
64623aaa-a274-4baa-8b71-958d9c8df733	WGD	Eso-AdenoCA	0.471191481416478	15074	PCAWG	35.43017074509598
6495e68e-1434-45d3-a03d-f286447dda79	WGD	Eso-AdenoCA	0.698219111406221	4670	PCAWG	20.219319535783196
649f2c20-5b50-40a8-a6fd-9a51f3d5b9df	WGD	Lung-SCC	0.849417779925971	28492	PCAWG	10.54075540518203
64dd81e1-35fa-4579-8a4c-f7486adbb949	WGD	Skin-Melanoma	0.91630598531828	10550	PCAWG	5.27272292494836
654dba9f-cfe5-4121-97c7-868613cdef53	WGD	Panc-AdenoCA	0.765235114028488	4587	PCAWG	17.842131333834914
65be412d-46c3-4cbf-9b46-b35351e53065	WGD	Stomach-AdenoCA	0.507878717129271	4246	PCAWG	35.92485364956322
66290cc6-1f1f-4a0b-83d1-423952da4840	WGD	Panc-AdenoCA	0.882812538688915	1242	PCAWG	7.4999975239094425
675a5a32-b405-4f03-bfcd-756343d1dfaf	WGD	Kidney-RCC.clearcell	0.74724348537003	6512	PCAWG	19.462251626507687
6821446e-8e76-46fe-b0b9-47feb46d2585	WGD	Ovary-AdenoCA	0.146894859158935	4629	PCAWG	51.186308450463905
6962bc97-fbb8-4220-a600-e3c251e245cb	WGD	Lung-SCC	0.880737552439203	26605	PCAWG	7.275009301208614
6a129b50-c623-11e3-bf01-24c6515278c0	WGD	Liver-HCC	0.823051488446581	15409	PCAWG	13.271138366506422
6a7cdaf6-211e-4eb8-a70e-1153d69c45e4	WGD	Stomach-AdenoCA	0.888082837618789	3423	PCAWG	10.072544614308987
6b25a78f-20dc-4ccc-b4c0-f9885d16725d	WGD	Liver-HCC	0.855455239567975	8287	PCAWG	7.227238021601251
6bdf00f6-670f-466e-87fb-e853e41f000e	WGD	Panc-AdenoCA	0.806151532630131	1800	PCAWG	7.172393292685155
6c306cbe-c623-11e3-bf01-24c6515278c0	WGD	Liver-HCC	0.739933770548223	16474	PCAWG	19.50496720888328
6c31d730-1734-44ac-92b3-760981528723	WGD	Ovary-AdenoCA	0.152959350143805	4263	PCAWG	57.59876419022126
6c65cb6d-8c50-4c7c-bc84-eeebe09fbe01	WGD	Breast-AdenoCA	0.309526282679868	2419	PCAWG	39.35700188724753
6c884037-49f9-41c3-b0e5-9cbcd545aeb7	WGD	Skin-Melanoma	0.917774567714958	43441	PCAWG	5.920231124523022
6c8e9197-fd16-4fed-bfda-e349cab26314	WGD	Breast-AdenoCA	0.747165768334563	5754	PCAWG	10.619037729948351
6ce42746-88aa-485f-a1c4-1759aad95914	WGD	Ovary-AdenoCA	0.339241857790187	1486	PCAWG	43.610037385847654
6d2a5ee7-9e46-4c09-a982-7b61b5d9bdea	WGD	CNS-Medullo	0.232494464341302	33	PCAWG	NA
6d3d5531-16b4-46ec-bd7e-394946855d62	WGD	CNS-Medullo	0.609571629799623	570	PCAWG	3.90428370200377
6d7f44df-e9f0-4542-a6d8-d14ee7804002	WGD	Breast-AdenoCA	0.631152469085715	1842	PCAWG	14.01620617474283
6d9d7ffc-c622-11e3-bf01-24c6515278c0	WGD	Liver-HCC	0.899472068539302	8673	PCAWG	6.0316758876418834
6dac8ca0-f776-4ea2-85c4-aefba4966be7	WGD	Stomach-AdenoCA	0.80524605228392	16345	PCAWG	11.490482915248721
6dbac113-d4cf-4db5-97c9-50fa400bb47e	WGD	Stomach-AdenoCA	0.944362702514039	375	PCAWG	3.8389735265313107
6dbc5c31-043b-40e9-bf1a-e7b4ec351b4d	WGD	Breast-LobularCA	0.900519925939705	4171	PCAWG	6.167764591738291
6e6ad1a2-f1eb-44d1-9852-f5752afcf5eb	WGD	Liver-HCC	0.468912173780722	13153	PCAWG	44.61137740241935
6e839eaf-1dbb-43f5-8846-c980e05540c7	WGD	Breast-AdenoCA	0.169195320540885	3138	PCAWG	32.401382498905484
6f395380-c623-11e3-bf01-24c6515278c0	WGD	Biliary-AdenoCA	0.914080330507754	5820	PCAWG	5.842537525472732
6fc0cb07-9713-4355-8543-f85d1c5505c2	WGD	Panc-AdenoCA	0.579147922132683	5930	PCAWG	36.614130774456584
6fffe0cf-bb38-4e77-88ab-a256bd7fbbce	WGD	Ovary-AdenoCA	0.554371950506655	10098	PCAWG	28.965823217067424
706868b5-4920-433a-bea3-92e9bf83059b	WGD	Lung-SCC	0.861661987803097	20449	PCAWG	9.821998865980113
708e21ac-f529-4461-bc4f-d3a194a92b80	WGD	Eso-AdenoCA	0.761736388413909	5368	PCAWG	18.822825315301188
70dd8453-11d3-4105-a8d0-6a755c52495d	WGD	Panc-AdenoCA	0.936783251596159	4415	PCAWG	4.361955639865026
71a2b4a2-88dd-4911-a67e-70b3309c4a12	WGD	Lung-SCC	0.897575748416652	21512	PCAWG	6.760000604500968
71fda5a9-7049-406f-9348-2c24f7ddf5f4	WGD	Breast-AdenoCA	0.517528791813924	4940	PCAWG	28.948272491164563
72108583-5320-46ec-945f-5ff173d7dc15	WGD	Skin-Melanoma	0.901339234396861	115550	PCAWG	5.820985170585199
72f0a49a-aec8-47e5-846a-956c4da1507c	WGD	SoftTissue-Liposarc	0.676661802710654	2746	PCAWG	25.54371758585833
72f82fbd-9838-4082-b605-bc3d80226f16	WGD	Panc-AdenoCA	0.545171510871875	6791	PCAWG	34.5669651737375
73936e8b-c893-4afd-bd1f-be90c06a4869	WGD	Breast-AdenoCA	0.912384707010315	2350	PCAWG	4.906456407422358
74039acd-5aca-4c65-818c-3b577d295be0	WGD	Breast-AdenoCA	0.515277137053723	2118	PCAWG	26.659757462045235
7456abd5-303e-4e6f-bf4e-47efefc7310f	WGD	Breast-AdenoCA	0.302154557570079	1059	PCAWG	36.98580844878581
74b57d2c-a83f-4798-b86b-a533975e4cc0	WGD	Breast-AdenoCA	0.477486598504384	4157	PCAWG	41.27855871815366
74e5905f-6350-498a-9454-9ea0593d2f56	WGD	Skin-Melanoma	0.467259409818161	3188	PCAWG	36.75910072254689
754d26af-f184-497c-856a-cd1ea7a5115c	WGD	Panc-AdenoCA	0.744332093294194	3338	PCAWG	18.663757189523835
75ad15b9-8f9c-40c1-9ca6-1e8454fbd310	WGD	ColoRect-AdenoCA	0.542855778310696	7051	PCAWG	28.800085966426153
75ba6722-1148-4a52-a9ed-68d890238205	WGD	Skin-Melanoma	0.953113253690363	249600	PCAWG	3.516505973222772
75e1bdbc-474e-4367-9b4a-963b31f3b297	WGD	CNS-Medullo	0.65214694178346	59	PCAWG	1.04355917464962
7731ef7f-25bd-42f5-9a20-be249306a711	WGD	Lung-SCC	0.687682618377207	14116	PCAWG	24.98539052982344
78103d9b-0b8a-431e-bb58-5c99fbea12e4	WGD	Panc-AdenoCA	0.495421465894768	38128	PCAWG	31.788447648629617
7866dfb2-46b3-42b4-905b-12f80593d6bd	WGD	Eso-AdenoCA	0.895811850746382	678	PCAWG	6.042912656709842
7a4f6014-f7a2-459b-bc43-df164e73cbba	WGD	Eso-AdenoCA	0.752038836312892	10551	PCAWG	18.845048440220204
7a5d3b6b-be5a-4e55-9255-32a069b8af3d	WGD	SoftTissue-Leiomyo	0.196877716264062	2712	PCAWG	61.037293563931286
7ac0b303-d685-4fa5-bfec-34d2ba1dbc8e	WGD	Lung-SCC	0.839922736472871	45779	PCAWG	10.565099392790517
7b08e810-f3c9-4155-ac11-f45a3a4f8b41	WGD	Breast-AdenoCA	0.456166180083006	5945	PCAWG	30.998527735268656
7b0b60c7-5fa0-440e-937f-8d82119330d6	WGD	Breast-LobularCA	0.597011976727649	1608	PCAWG	24.985257442885757
7bd4d5e2-69ee-4264-93e4-2ba01418c460	WGD	CNS-Medullo	0.830661484806364	154	PCAWG	1.0160310911618158
7c43c006-d917-4915-b304-65995b6c0d46	WGD	Panc-AdenoCA	0.640332713722216	4048	PCAWG	17.9833643138892
7c5c2293-3f40-4ae3-8346-6a327b2abf4d	WGD	Eso-AdenoCA	0.670447553819597	14690	PCAWG	20.43225166318499
7cdbe0e8-f614-4f54-b864-fd6b39e8ef1c	WGD	Breast-LobularCA	0.191326896229119	7215	PCAWG	40.43365518854405
7d04f401-3505-410c-8def-0348ecd8aae2	WGD	Panc-AdenoCA	0.64988488488201	3254	PCAWG	18.906216216371458
7d332cb1-ba25-47e4-8bf8-d25e14f40d59	WGD	SoftTissue-Liposarc	0.0081347383744222	3541	PCAWG	60.503780959160245
7dc5f8ba-0080-43d3-8426-bd527a970761	WGD	Lung-SCC	0.876491478777317	31655	PCAWG	8.398579443142442
7df3a542-c623-11e3-bf01-24c6515278c0	WGD	Liver-HCC	0.967011371413586	2851	PCAWG	2.3751812582218115
7e22401d-f4cd-44c5-8a01-b08a439e5a31	WGD	Skin-Melanoma	0.952053757115636	32906	PCAWG	4.07543064517094
7e584ff6-0b81-4f85-81da-b8117afee326	WGD	Head-SCC	0.465475118324141	5852	PCAWG	33.140542663903254
7eb0ee38-fbe2-49ea-ba63-aa13825eca6e	WGD	Liver-HCC	0.954760946872785	7446	PCAWG	2.0809964438518893
7eb0f792-858f-45d1-a908-125b02ea1506	WGD	Stomach-AdenoCA	0.289130933757392	9239	PCAWG	46.20648930576952
7edc42d3-d08e-4360-a3e1-aeb57cfc6640	WGD	Skin-Melanoma	0.209660060326822	3929	PCAWG	68.75957475156649
7f031d71-3cb7-4744-86bd-a3beecfe166e	WGD	Skin-Melanoma	0.803310118456332	1365	PCAWG	8.064285143290386
7f795952-c623-11e3-bf01-24c6515278c0	WGD	Liver-HCC	0.925226757524657	11808	PCAWG	5.757539670601411
7f94d650-41b9-4664-bcde-dc8533e4602d	WGD	Eso-AdenoCA	0.424186446059489	25496	PCAWG	27.063237035204015
7fba5aac-c622-11e3-bf01-24c6515278c0	WGD	Liver-HCC	0.891733607494859	171	PCAWG	8.119979437885577
7fdd07a4-4a27-40c3-af92-a0074e6391f5	WGD	Ovary-AdenoCA	0.275146298814924	2465	PCAWG	55.81373499125085
801e67c8-c506-410a-bdf0-856a66e974f4	WGD	Cervix-SCC	0.802500181345024	5829	PCAWG	7.8999927461990405
8093649a-74d6-4832-9154-8cc0182fa381	WGD	Ovary-AdenoCA	0.251390934555305	5064	PCAWG	59.888725235575606
81598359-24d5-4a8b-a6e6-7a6f94289119	WGD	Head-SCC	0.421168390860584	4084	PCAWG	42.25470746717737
81b1e78c-6032-4ff4-b52a-83456b9450ea	WGD	ColoRect-AdenoCA	0.939335999417832	19253	PCAWG	2.9118720279440655
81bb13fc-f082-4c0b-8066-1729f11ef617	WGD	Kidney-ChRCC	0.351716733253572	508	PCAWG	34.35901313756069
82be6087-a491-42d4-9b48-6a10d1bace18	WGD	Uterus-AdenoCA	0.68590418348891	1465	PCAWG	18.531653174154307
82d2ea5f-ebdc-4907-a287-fe837fd6b59c	WGD	Uterus-AdenoCA	0.786801382741619	3711	PCAWG	14.284307356311524
8454fe53-869d-41c8-b0c8-a7929d00eec3	WGD	Panc-AdenoCA	0.263295911638575	4169	PCAWG	37.57190850643267
84c77098-03d0-4b22-afb1-797703e85c6c	WGD	Breast-AdenoCA	0.473352509394901	5184	PCAWG	41.07850426719773
84ca6ab0-9edc-4636-9d27-55cdba334d7d	WGD	Ovary-AdenoCA	0.679503246049789	5545	PCAWG	23.716759792315617
84e601b7-dfa5-4cd5-9fef-07f03967a0d4	WGD	Lung-SCC	0.893197934698156	36740	PCAWG	6.40812391811064
858631eb-4e91-4aad-809c-c3948519313d	WGD	Lymph-BNHL	0.866782964383974	11520	PCAWG	11.190230991746187
85e29049-a5e8-49fa-a576-e113c7b2c2e3	WGD	ColoRect-AdenoCA	0.443767839678382	4889	PCAWG	38.38001906219164
868c95ad-45df-4f8e-9553-b7c2c5679deb	WGD	CNS-Medullo	0.749654077002732	1485	PCAWG	5.257264382942628
8691c87f-2468-44bb-a670-3dccd6da33c6	WGD	Breast-AdenoCA	0.999999194372275	2451	PCAWG	4.511515259864041e-5
86f23897-dba0-4e89-8381-d174eaa6fcc1	WGD	Ovary-AdenoCA	0.248723285636956	4890	PCAWG	45.07660286178264
878a7fe7-20ff-4651-9587-b4d6fd42e929	WGD	Head-SCC	0.309311924273243	2718	PCAWG	13.123073438808383
8867bdef-3a8d-433e-b10f-d752e2cbb022	WGD	Stomach-AdenoCA	0.690848366403513	2656	PCAWG	20.404007817368143
8888e808-594b-4c76-b2e4-62aa56736f7c	WGD	Ovary-AdenoCA	0.62780040558164	10115	PCAWG	20.4709776930098
88e35d25-d98d-4576-8ebe-1cd74010ecd8	WGD	Kidney-RCC.papillary	0.946950065022181	8013	PCAWG	3.7134954484473273
89195d56-1ef2-41df-b200-9f18e38f574a	WGD	Panc-AdenoCA	0.744574936854336	2568	PCAWG	18.646029609633477
897ba508-d74b-46bf-8554-1210a66a36d1	WGD	Skin-Melanoma	0.790056303051077	45747	PCAWG	12.806565513884303
89c48e53-c8a9-4518-b3b8-509cdcaff52b	WGD	Lung-SCC	0.831972277658021	17058	PCAWG	13.946300954384261
8a2580c3-9c89-4cb0-b94d-3eca15dac1c3	WGD	Liver-HCC	0.755015934152607	9061	PCAWG	11.024282963132684
8a929c55-35a6-4645-bb70-4b85d281b139	WGD	ColoRect-AdenoCA	0.821764512907636	6972	PCAWG	12.120013122280755
8b28f6d2-4b7d-493b-826e-b119a4fb0cb4	WGD	Ovary-AdenoCA	0.188126315141832	8935	PCAWG	51.95991583092275
8bda75a6-86b9-458e-948b-05049b4c52ce	WGD	CNS-Medullo	0.0450340896939285	2412	PCAWG	9.549659103060716
8c4ebff2-8318-4046-98f5-da8f6b1a9e3b	WGD	Panc-Endocrine	0.0547101761296337	1299	PCAWG	38.75688277868502
8ca665f8-fe78-48bf-8c0f-c606d92885d4	WGD	Skin-Melanoma	0.986654039081183	146561	PCAWG	0.5204924758338635
8cbd1752-7eea-46d3-8623-09e96dfb1fdf	WGD	Panc-Endocrine	0.677913658054182	7091	PCAWG	14.815971729507627
8d4cb709-c95c-4bdc-844b-c0bfa2a3028e	WGD	Uterus-AdenoCA	0.245236880638535	7620	PCAWG	51.32389211657962
8da641e4-9b12-4163-bd1e-9d5af91e5186	WGD	ColoRect-AdenoCA	0.572563519271034	15740	PCAWG	37.18697382342004
8e03e773-5557-4e78-889b-4710c515378f	WGD	Breast-AdenoCA	0.705980118893574	3764	PCAWG	22.933550726301224
8e48aa43-6cd1-4aef-83ce-2451b1b86e8e	WGD	Eso-AdenoCA	0.795690405495501	19991	PCAWG	12.054266075765444
8ea666b7-2b6e-4df8-9a9d-b8265b9749b4	WGD	Skin-Melanoma	0.963897821036592	33257	PCAWG	2.2744372746947006
8f558713-f32b-403b-aedf-c79efeb41c67	WGD	Breast-AdenoCA	0.563767074606022	1565	PCAWG	14.83191946339525
8ff9b1b6-a498-47fe-a970-ab7cfb64e653	WGD	Eso-AdenoCA	0.823484119597815	29335	PCAWG	13.238691030163876
9020b6a5-8325-4b0d-84d9-04371c857910	WGD	Ovary-AdenoCA	0.179398060446199	3846	PCAWG	59.903941587427475
906f6f1e-569d-4ce2-9273-1f305782f77f	WGD	CNS-Medullo	0.0504745050103474	1033	PCAWG	15.19240791983444
91f458e6-64b7-454d-a542-b0aa23638fd8	WGD	Bladder-TCC	0.768257817848506	11710	PCAWG	15.526726204150098
9258860c-a336-4075-996d-2ee0c18b281c	WGD	Eso-AdenoCA	0.941212203805535	14823	PCAWG	4.703023695557196
926a04de-ef57-4271-91db-e90de8aa8a1a	WGD	Eso-AdenoCA	0.768847337755252	16654	PCAWG	13.40685441019538
929f2216-6ab3-414f-a814-49b69d4b49d9	WGD	Lymph-BNHL	0.941546425024149	19244	PCAWG	4.3840181231888264
92dc0e0c-842f-40de-9c39-486b491ea80a	WGD	Panc-AdenoCA	0.841656236974027	3399	PCAWG	12.19246975299992
931b24da-5d6d-4c2d-8de9-ef32d6eb8565	WGD	Stomach-AdenoCA	0.125986364508137	33053	PCAWG	56.8108863069711
935b113e-f5ed-4a07-8e1d-1603daba7f40	WGD	Lung-SCC	0.887950837778558	32472	PCAWG	7.283195544393731
93a49462-4bd3-4efa-87a5-69006abba5a0	WGD	Liver-HCC	0.890625649590558	7939	PCAWG	7.218707127023171
94108975-b7a0-40ba-ad39-e44cc62e8cc0	WGD	Bladder-TCC	0.244389163218296	16303	PCAWG	48.35909355402906
941fcb56-e059-403d-aab1-0692a3ecc45e	WGD	Ovary-AdenoCA	0.730791874697575	1664	PCAWG	15.61407126754065
95cc9620-7686-4805-a96c-cf8e659847c3	WGD	Panc-AdenoCA	0.736358437807849	3893	PCAWG	19.24583404002702
95e8d38a-122e-494c-a304-bef4275fed7e	WGD	Uterus-AdenoCA	0.748497628705269	3720	PCAWG	15.844649391568051
96517058-18d2-4847-8085-768ca8aa1565	WGD	Liver-HCC	0.122949759180345	38849	PCAWG	56.13121541245792
96abdbc8-c622-11e3-bf01-24c6515278c0	WGD	Liver-HCC	0.684006612259012	4922	PCAWG	21.487550366387183
96ba50eb-3c12-41ad-ac7b-d23b2001fe44	WGD	Panc-AdenoCA	0.523178625873551	7710	PCAWG	38.14570993011592
96dc785c-8417-4813-8d15-c32b22d78b74	WGD	Lung-SCC	0.941600800408544	40801	PCAWG	3.8543471730360963
96f337d2-cec4-4484-87cd-ab2109d2bf50	WGD	Uterus-AdenoCA	0.283580907350662	6955	PCAWG	43.701564651609615
973d0577-8ca4-44a1-817f-1d3c1bada151	WGD	Bladder-TCC	0.239355823413688	6388	PCAWG	44.878006418592406
978ae91e-6ebe-4efa-97ff-cfad511ae7b3	WGD	Skin-Melanoma	0.995475615592825	157705	PCAWG	0.17645099187982316
97c46ede-b280-4344-8dbb-e860c6472239	WGD	Panc-AdenoCA	0.852291414249739	2891	PCAWG	9.896475245267489
987528ac-437a-4eb8-a335-4f2076d5c006	WGD	Breast-AdenoCA	0.483911943545123	9081	PCAWG	19.611346145285324
987d41ee-6bab-490c-b0f2-bf28c0089de9	WGD	Breast-AdenoCA	0.266997482242144	9461	PCAWG	61.572211491659914
98e8f23c-5970-4fce-9551-4b11a772fe1b	WGD	Skin-Melanoma	0.985574188508273	232364	PCAWG	1.125213296354702
9988eb07-01f6-4f83-8699-bb63e0525f08	WGD	Head-SCC	0.958442009386736	7300	PCAWG	2.8259433617019547
9a5bb831-8cb8-4de0-b94b-088cb38def1a	WGD	Ovary-AdenoCA	0.289208959282424	8499	PCAWG	44.069044524489705
9ae33a63-6b1a-43bf-9205-463c867bcbc4	WGD	Eso-AdenoCA	0.659052811016609	11561	PCAWG	24.548197606804155
9bb9164e-ea1b-49ab-bbcc-f59cf8c32345	WGD	Eso-AdenoCA	0.938384832455676	4085	PCAWG	4.68275273336862
9c399826-087f-44b9-98c0-bd881646b0f4	WGD	Panc-AdenoCA	0.830952078606332	2502	PCAWG	12.678594104525098
9c681cd9-25fb-42ac-aa6b-bb962882fa22	WGD	Liver-HCC	0.735739393797142	4790	PCAWG	18.762503040402915
9c857452-c81d-4b9e-87a8-5b41f4394f7c	WGD	Panc-AdenoCA	0.936272429004484	2931	PCAWG	4.588385111677149
9db994a0-c622-11e3-bf01-24c6515278c0	WGD	Liver-HCC	0.960723619886907	12219	PCAWG	3.377768689725996
9e0009d1-c993-4247-9706-88ee84591dec	WGD	Skin-Melanoma	0.13406807750854	4792	PCAWG	58.01743880692782
9e6806c4-d331-4025-abee-2f576e3bf182	WGD	Ovary-AdenoCA	0.835066188591134	13908	PCAWG	11.380432987211753
9e7b51fb-2249-451a-bf23-bb2a3d935928	WGD	SoftTissue-Leiomyo	0.482119766578693	2485	PCAWG	35.21585587264888
9ebac79d-8b38-4469-837e-b834725fe6d5	WGD	Panc-AdenoCA	0.588343951190626	5622	PCAWG	20.171146391659327
9ec31146-c622-11e3-bf01-24c6515278c0	WGD	Liver-HCC	0.934457843432812	7942	PCAWG	4.719035272837535
9fc5b5c7-3973-42b4-8710-454de0cb5b50	WGD	Skin-Melanoma	0.976919779497638	145356	PCAWG	1.0616901431086532
9ffcb7fa-424c-4f93-87a7-ce5e9053c613	WGD	Lung-AdenoCA	0.907980718424244	22672	PCAWG	4.785002641939313
a0583407-712d-46f3-8c4e-4eeaa0149087	WGD	Skin-Melanoma	0.198159808128107	3119	PCAWG	63.34537515787955
a08c196e-4f96-4b16-94b4-aa6a0153ac50	WGD	Eso-AdenoCA	0.44039686324455	14986	PCAWG	34.6953944788379
a0bbb3b1-e774-4c75-9301-ba43fb803f20	WGD	Ovary-AdenoCA	0.0896947335777458	6429	PCAWG	47.33587385395722
a1a75f66-c622-11e3-bf01-24c6515278c0	WGD	Liver-HCC	0.486826834977705	11079	PCAWG	36.435294716582945
a1e3dc5b-b81f-4890-870c-ed3b8ac36dec	WGD	Eso-AdenoCA	0.486579856483408	4699	PCAWG	26.184427319346188
a1fc7064-abf5-477d-983e-576a784e1d40	WGD	Ovary-AdenoCA	0.945082262778264	5305	PCAWG	3.130311021638951
a2238b5f-0513-487a-9b1b-7bef85ebf336	WGD	Panc-AdenoCA	0.90905825344521	2788	PCAWG	6.2749805122805125
a284fe9d-9afd-4472-8d70-243ca9be5c2c	WGD	Eso-AdenoCA	0.612535615691228	23851	PCAWG	31.384615129010527
a2e67393-50d7-4bcc-9bbd-c695086a936a	WGD	Stomach-AdenoCA	0.875635735480032	5005	PCAWG	7.959312929277949
a2f143d6-ba07-4ff0-960d-b29c3c716665	WGD	Liver-HCC	0.810620421836259	2663	PCAWG	8.332701439204602
a3135834-3af0-4e98-bc6f-ad8ddf33db80	WGD	Ovary-AdenoCA	0.290258462335144	10514	PCAWG	47.55268302354535
a330a96e-9897-4605-b5f1-5b5ef45cd365	WGD	Ovary-AdenoCA	0.302246960060881	4580	PCAWG	37.67866415671242
a37a825c-d74e-46cc-92ef-b65016857b4a	WGD	Eso-AdenoCA	0.786119263948309	7333	PCAWG	16.6826974120319
a492a32b-bf2f-4f8c-b06e-794a4baa2fe7	WGD	Panc-AdenoCA	0.944025271300413	1961	PCAWG	2.7427617062797616
a4beedc3-0e96-4e1c-90b4-3674dfc01786	WGD	Panc-Endocrine	0.0236065758086902	1714	PCAWG	65.41835942081775
a5346247-3f30-470a-b4ab-732180786291	WGD	Panc-AdenoCA	0.921052031240937	200	PCAWG	4.500034219266588
a5d5c238-0447-47fa-9a81-3b823cbdcea6	WGD	Panc-AdenoCA	0.850394606518389	4388	PCAWG	12.866063839418542
a67f4531-99ef-43df-82f5-f6abc4b11826	WGD	Cervix-SCC	0.787294263885343	2342	PCAWG	7.444700764012996
a6ebe0c0-8aab-4b9f-8328-4b795895a77d	WGD	Panc-AdenoCA	0.543777498269392	3275	PCAWG	33.760465128064986
a7314730-c622-11e3-bf01-24c6515278c0	WGD	Liver-HCC	0.798897695574174	11138	PCAWG	12.669445178827038
a762dd44-a8ac-4269-8163-bbf6d0f8d4b3	WGD	Lung-SCC	0.91141483906258	28470	PCAWG	6.289546426556818
a8041e86-071e-46cd-8fb5-7ecdc1ab0553	WGD	Head-SCC	0.626441032784455	3726	PCAWG	14.568799721406258
a84915de-6562-4836-86f9-f2a05598296e	WGD	Skin-Melanoma	0.980040775920148	59752	PCAWG	0.9780019799127458
a85cf239-ff51-46e7-9b88-4c2cb49c66b9	WGD	Breast-AdenoCA	0.673731983216366	5289	PCAWG	11.745648604210825
a96eddfc-3afb-4bf8-a440-c91778113fbd	WGD	Lung-SCC	0.701580199398991	35827	PCAWG	16.711508833656506
aa06ae46-2336-4666-a3af-fc790daf8da4	WGD	ColoRect-AdenoCA	0.424039947088204	8707	PCAWG	48.95660449750267
aa215f18-ae1f-4f0e-89dd-ac59ee8c8c44	WGD	Panc-Endocrine	0.474024574250315	2638	PCAWG	36.29230437672826
aa4bf69c-a1a6-48dc-96fc-3fe7d2680517	WGD	CNS-Medullo	0.383899226505863	382	PCAWG	6.777108508435507
aacaba97-ecde-440b-aae0-0e9c608c4b24	WGD	Breast-AdenoCA	0.613426193567786	2633	PCAWG	15.462952257288558
ab923db7-54e8-4a50-b7fd-c2b4b300041e	WGD	Head-SCC	0.24251111503322	14730	PCAWG	42.41937755813968
abe290ed-67c8-42bb-84f7-0d32a5f8f3db	WGD	Eso-AdenoCA	0.306144201802969	3803	PCAWG	49.2637616719892
acd510de-b732-4a1a-8b72-6d22e763540b	WGD	Ovary-AdenoCA	0.0820744615043408	3940	PCAWG	64.25478769469615
ad41f1f3-e38e-4418-9c16-52bca5719f39	WGD	Lung-SCC	0.899648951247771	22043	PCAWG	5.619658730124824
ad9455e9-7147-489e-9b1f-3540c457c260	WGD	Kidney-RCC.papillary	0.19538399359796	3255	PCAWG	48.276960384122404
ae82fead-2671-4335-a342-67bb69935ad9	WGD	Ovary-AdenoCA	0.15007197856409	4399	PCAWG	62.89467358625733
aed4363b-19b8-4cb5-aa34-a442410d0796	WGD	CNS-Medullo	0.0624953858816542	3239	PCAWG	15.000073825893534
af96db5a-684f-41d1-a910-5a5193393d9c	WGD	Uterus-AdenoCA	0.427881659801495	36842	PCAWG	20.024141906947676
af9cfac8-7fbe-49cb-aeca-8d68aea57994	WGD	Panc-AdenoCA	0.815937482877568	11441	PCAWG	10.85968851022349
b061cb06-e927-4f24-82bb-9e651f7ae0e3	WGD	CNS-Medullo	0.360917443217604	694	PCAWG	1.9172476703471881
b070af2a-c622-11e3-bf01-24c6515278c0	WGD	Liver-HCC	0.86127601120649	6069	PCAWG	9.57195522675219
b16780b0-75ba-4304-87e0-33f1e321b622	WGD	CNS-Medullo	0.861965740611962	368	PCAWG	NA
b2190e26-1809-4aba-9f45-07c2edb3b4a4	WGD	Lymph-BNHL	0.769400840403175	3065	PCAWG	10.1463630222603
b32449c0-c622-11e3-bf01-24c6515278c0	WGD	Liver-HCC	0.815582610279977	6456	PCAWG	13.831304229001724
b35d9a68-29f4-49ab-b83e-b5151679e3af	WGD	Skin-Melanoma	0.289821459402267	7171	PCAWG	53.263390544829974
b3b3a27c-ee9a-42af-a6d1-9af5970a98b9	WGD	Cervix-SCC	0.656379484243008	1922	PCAWG	14.775682177550658
b3befa40-8f44-4eb6-ada0-ec395f460656	WGD	Skin-Melanoma	0.890619066008984	4293	PCAWG	9.187998455245344
b421b9ca-c622-11e3-bf01-24c6515278c0	WGD	Liver-HCC	0.838628027212546	12594	PCAWG	11.457410067909231
b42d183c-bc9c-4652-9e56-10c54c5ee96e	WGD	Skin-Melanoma	0.766688240322218	57115	PCAWG	4.432923433877857
b4f515ce-5bee-4e40-a66a-01f41e92181e	WGD	Kidney-RCC.papillary	0.484210489680262	2150	PCAWG	27.852633557265857
b53dcb4d-f894-47b8-8a4e-17c7998d8120	WGD	Eso-AdenoCA	0.672896027003731	23020	PCAWG	21.261758244757488
b54b9433-ec10-4cb5-a860-4555da64917b	WGD	Panc-AdenoCA	0.616917007300533	5681	PCAWG	29.11430744515949
b60392fb-43d9-4c9c-b91b-ded40492e61c	WGD	CNS-GBM	0.953839739638248	6287	PCAWG	3.323538746046146
b7008a98-5aa0-4cc9-9bee-af2a422266db	WGD	Panc-AdenoCA	0.33366407293672	4703	PCAWG	47.30985082149288
b73523d7-f5a5-4140-8537-4df4d1ecf465	WGD	Bladder-TCC	0.923469199114021	36522	PCAWG	5.816340867334402
b752b444-f033-4be4-9d24-e5e80b4181af	WGD	Breast-AdenoCA	0.797958884300883	4969	PCAWG	12.526549173345252
b757a040-3c9e-45e7-a045-9cd08db11d62	WGD	Eso-AdenoCA	0.150751533375122	31916	PCAWG	67.09062886336535
b7f11036-7ac4-41bc-a9a4-64162725fdfc	WGD	Lung-AdenoCA	0.162070546412352	21977	PCAWG	66.1964268334242
b7f2e85a-3c6a-48b7-8a4f-2dec1d85359d	WGD	ColoRect-AdenoCA	0.912800973466435	6154	PCAWG	6.975922122685203
b86655a4-c622-11e3-bf01-24c6515278c0	WGD	Liver-HCC	0.818327491298483	3052	PCAWG	8.175262891568263
b86678f3-c9cf-4ba4-8248-3efb2a7c4884	WGD	CNS-Medullo	0.187719016940731	2825	PCAWG	10.559652779770497
b88f014e-bc0f-4775-8228-39e0b471c3b0	WGD	Lung-SCC	0.947204805286961	52982	PCAWG	3.0093260986432204
b8f3137e-5e92-4a56-90d4-884a4ed2ef9c	WGD	Eso-AdenoCA	0.829764483068957	4393	PCAWG	12.767663769828225
b9bcba3a-c9be-4305-b5f4-c861282921e0	WGD	Eso-AdenoCA	0.543010469005242	14114	PCAWG	34.73120435560161
b9d1a64e-d445-4174-a5b4-76dd6ea69419	WGD	Cervix-AdenoCA	0.882895453883977	4855	PCAWG	5.3868091213370555
ba096d4f-5a6c-4c31-ae03-e7483cf58c38	WGD	Eso-AdenoCA	0.686574964134269	9566	PCAWG	23.820302725795557
ba940092-c622-11e3-bf01-24c6515278c0	WGD	Liver-HCC	0.934341999301026	11664	PCAWG	3.7425060398415173
bb6150f7-23e4-40f2-b466-6b6edd19c502	WGD	ColoRect-AdenoCA	0.7787090958527	7535	PCAWG	15.711654194458301
bb65d670-0411-4fc5-a6cb-019caec1ab36	WGD	Biliary-AdenoCA	0.751851911868318	9474	PCAWG	17.122218081086057
bbb2cf2f-8f32-43d4-846c-d1020e6329ec	WGD	Ovary-AdenoCA	0.168875987033937	4374	PCAWG	49.036316764997714
bbe59385-5f83-43f6-a485-517c860bef6f	WGD	Ovary-AdenoCA	0.562108711703745	30081	PCAWG	25.39769472118279
bbff7954-95ec-455c-b0bc-92f67a09ee77	WGD	Panc-AdenoCA	0.802744208400961	4305	PCAWG	13.807905411932733
bc0dee07-de20-44d6-be65-05af7e63ac96	WGD	Stomach-AdenoCA	0.402286715189932	6449	PCAWG	36.46051037341415
bc1d5327-2e76-4e0e-b749-72a559469d0d	WGD	Lymph-BNHL	0.788479043774264	5784	PCAWG	3.1728143433860394
bce88385-4a1b-4a8c-920c-060f6a2675d4	WGD	Lung-AdenoCA	0.904868909505171	28830	PCAWG	7.229962877607007
bcef0b6c-6584-4090-9d28-ef784a7e5fbb	WGD	Panc-AdenoCA	0.715627133132366	2993	PCAWG	13.64989760964643
bcefbf6a-80ff-4825-9d3a-492e2dceb35d	WGD	Skin-Melanoma	0.974005630866627	88676	PCAWG	1.7416227319359945
bcf76f1a-7109-422d-94c9-5e8364895fa0	WGD	Skin-Melanoma	0.194135569664963	3924	PCAWG	38.68149265608177
bd2f8133-3e71-4c5e-998f-0c1a9fdfb75f	WGD	Stomach-AdenoCA	0.994808558752833	2721	PCAWG	0.32706079857151926
bf7462a2-394f-4838-bcb6-4d0126fa48b1	WGD	Lung-AdenoCA	0.528566118244397	732	PCAWG	29.70033455060299
bff518fb-6da7-4dfc-ae4c-bd3f641028e2	WGD	Ovary-AdenoCA	0.429592710118709	7124	PCAWG	27.949957204183264
c00de7a0-0b09-4e07-988c-ef2a7f8e932a	WGD	Kidney-ChRCC	0.603527474334817	2147	PCAWG	22.59893396291543
c016d025-3c92-41c5-b846-493b1fcce79e	WGD	Liver-HCC	0.772663230940032	4490	PCAWG	10.45749137675853
c0523251-3ac2-4292-bb00-9ae9ea9009f6	WGD	Panc-AdenoCA	0.803943865380425	3782	PCAWG	12.155480346413654
c05adc19-2e01-4712-a35a-69eee4d40998	WGD	Liver-HCC	0.736540661927413	9459	PCAWG	16.86139763664557
c065761d-f775-457f-bda0-4c7c257a701e	WGD	CNS-GBM	0.645869423911999	5274	PCAWG	21.956095717456062
c13fb736-614c-4d5f-83bf-2d7586f4fb53	WGD	Panc-AdenoCA	0.853950220109446	3954	PCAWG	10.077434812448226
c1abb741-4fcd-4161-b057-c7efd619cc99	WGD	CNS-Oligo	0.818277952125065	1778	PCAWG	7.087159867122463
c21a5d55-9790-429f-a4e6-420293c07b53	WGD	Skin-Melanoma	0.804961339078628	69520	PCAWG	8.971778402383112
c437535b-2acc-4236-beae-94e2c1336830	WGD	Lung-AdenoCA	0.469081826311365	711	PCAWG	34.509681289761275
c48d7f4a-e98a-4077-a749-eb9f56f05b84	WGD	Lung-SCC	0.886857038925548	38626	PCAWG	7.693721353062735
c556f81b-8a6c-4bbb-876f-2e2ce570c185	WGD	SoftTissue-Liposarc	0.360755904585481	5515	PCAWG	52.41801582399056
c612570a-881d-421f-98b9-0e4563133744	WGD	Stomach-AdenoCA	0.811148844060962	4405	PCAWG	13.974985539488813
c66c92d5-df65-46e6-861d-d8a98808e6a3	WGD	Bladder-TCC	0.410196958264079	2504	PCAWG	20.053303419021315
c67409b2-ac25-42a0-8543-4636ef132fe4	WGD	Breast-AdenoCA	0.447792629221979	2009	PCAWG	27.058161168123032
c691d6b3-8e70-4951-8551-2ee4e4d0d10b	WGD	Ovary-AdenoCA	0.122888083812719	3963	PCAWG	39.470036228427645
c767254e-b289-4904-a80f-050cf01ff8ba	WGD	Ovary-AdenoCA	0.254972098080324	10780	PCAWG	43.95664621326088
c76f7fcc-2748-4b6d-805e-d21652dd5e3a	WGD	Head-SCC	0.310872567296348	17892	PCAWG	32.38898933707165
c79ce3d3-4758-4f52-9da1-38f994c99f4e	WGD	Stomach-AdenoCA	0.646733026156288	8973	PCAWG	26.141756064434688
c906a13e-c622-11e3-bf01-24c6515278c0	WGD	Liver-HCC	0.0678672709087429	7025	PCAWG	66.18142376547925
c9ad6b1c-baa0-45a7-b7c4-733728505b8a	WGD	Kidney-RCC.clearcell	0.966794641567439	22509	PCAWG	2.2247590149815872
c9e7c629-7b57-4ede-b315-0cea8c97c48e	WGD	Panc-AdenoCA	0.589299578980732	4284	PCAWG	30.39183115542583
c9f91ded-3b04-4cd1-8ea6-bbc635a8a4f0	WGD	Eso-AdenoCA	0.174361623871187	90152	PCAWG	61.09723983353216
ca004926-f3ac-4824-8ed5-d84e62efdfae	WGD	Skin-Melanoma	0.621183966631577	3773	PCAWG	29.54765060273699
ca137611-533a-4d20-a85d-8e4c3a1eab2d	WGD	Head-SCC	0.925493742847968	4138	PCAWG	1.937162685952831
cafe9603-a804-48fb-9217-e2d1c3c346c5	WGD	Panc-AdenoCA	0.828559967823257	2207	PCAWG	13.372322509785953
cb573c96-f6d4-4897-8919-9827f623b6a7	WGD	Liver-HCC	0.846047690420288	5954	PCAWG	11.392470908898684
cb753e6f-5ea3-4b58-9db3-7a62d15c8b2e	WGD	Eso-AdenoCA	0.8699600551069	315	PCAWG	9.4929159771963
cb86fbb6-c622-11e3-bf01-24c6515278c0	WGD	Liver-HCC	0.780781375104305	6051	PCAWG	16.002959617385734
cc4f9175-a8c8-424a-99d7-8bd11cae0e52	WGD	Breast-AdenoCA	0.563984646813364	3965	PCAWG	20.928736952958527
cd0aeed5-93a1-4287-8a88-fe6b7b5e3983	WGD	Lung-AdenoCA	0.666732317029344	5088	PCAWG	26.328146954681824
cd3d7559-b583-4474-81df-4bf9232de3c2	WGD	ColoRect-AdenoCA	0.623776096994224	5482	PCAWG	25.58322540439277
cd9efdef-a7fb-49e5-9515-63606ae8bbfc	WGD	Ovary-AdenoCA	0.242820865477591	3538	PCAWG	46.18792720586695
cda1a403-16b6-487c-a82a-c377d1d0f89d	WGD	Bladder-TCC	0.978125851432067	30449	PCAWG	1.6624352911629092
cdcc04fc-c622-11e3-bf01-24c6515278c0	WGD	Liver-HCC	0.846999568329086	12732	PCAWG	8.568024173571185
ce799e7b-30e7-44a5-a185-3e50d5e059ef	WGD	Eso-AdenoCA	0.668000740288357	3254	PCAWG	25.23194373808487
ce85ccf3-6621-4976-b187-2f28d45dd4d9	WGD	Lymph-BNHL	0.456757832138102	13069	PCAWG	32.05128790385198
cf072bfe-3191-4a71-9e0b-decaa28365e1	WGD	Panc-AdenoCA	0.878715210094162	3637	PCAWG	9.338928822749528
cf2d34c4-c622-11e3-bf01-24c6515278c0	WGD	Liver-HCC	0.758008753803797	14168	PCAWG	14.035492279379778
cf6c7066-6611-43ec-aef1-295a976cce5b	WGD	Ovary-AdenoCA	0.158832508350276	8456	PCAWG	54.675886957232066
cfe0bf13-2ff4-4164-9b6a-cd3615bf3ddc	WGD	Panc-AdenoCA	0.780769284442974	3110	PCAWG	11.838458640079404
d1804679-e728-4597-ac69-49554c087b9e	WGD	Panc-AdenoCA	0.788161187240406	2277	PCAWG	14.1932004548928
d1842491-29ff-4801-8c8a-4d619f749dd1	WGD	Eso-AdenoCA	0.879461439980204	3407	PCAWG	8.43769920138572
d252f328-4583-4e97-9a71-bb2885f06f73	WGD	Liver-HCC	0.939698283166276	5715	PCAWG	1.3869394871756517
d25a4c65-9cb4-4611-909e-e68f93408d84	WGD	Head-SCC	0.907822828160618	24449	PCAWG	7.281996575311179
d2e4dc23-992d-4e44-add4-2972718083cb	WGD	Ovary-AdenoCA	0.826228105699269	4465	PCAWG	8.34105092643509
d333b55b-8bac-4a99-9d23-3cc0c25057bf	WGD	Panc-AdenoCA	0.953769256186781	2298	PCAWG	3.1899213231121117
d392ded3-afc8-4c79-b278-40245f18f2f8	WGD	Ovary-AdenoCA	0.783400769339081	771	PCAWG	14.295549223620656
d3d65db3-36f9-41c7-8e5e-1683ce94dfcb	WGD	ColoRect-AdenoCA	0.583370788640433	6541	PCAWG	23.747865047495317
d404ac28-da11-4746-9c3b-cf0b1888f67b	WGD	Panc-Endocrine	0.828041909374093	2786	PCAWG	6.534407443784464
d432e99a-67fb-4609-b90f-99438eee7cae	WGD	Skin-Melanoma	0.960694182384701	16356	PCAWG	1.7687617926884576
d452293a-6148-4fcf-9fbc-446815016751	WGD	ColoRect-AdenoCA	0.632082831669706	4102	PCAWG	27.593787624772048
d4907a1b-8b06-47c5-8bca-c781d9cddaf8	WGD	Panc-AdenoCA	0.659425567319633	3716	PCAWG	19.07216823010055
d4bf6034-aeae-48a6-907b-10e2cc904015	WGD	Ovary-AdenoCA	0.107933460844893	6553	PCAWG	54.41605888846153
d5372745-95cf-4572-a6e7-e7f5b796911a	WGD	Breast-AdenoCA	0.844713933599377	3844	PCAWG	10.404166448841742
d53c2680-89ac-4f87-a7ba-f4c669546b76	WGD	SoftTissue-Leiomyo	0.437762648262906	4542	PCAWG	45.54122549070461
d5443922-fea5-4ff0-bd6e-8ce04e1951d8	WGD	Lung-AdenoCA	0.908870077464093	53454	PCAWG	6.3790945775134915
d54ca81c-1bcc-41ea-b17a-9f7249ebe9c1	WGD	Lung-SCC	0.478149296138385	12372	PCAWG	33.398445047143355
d609ce92-9edd-4286-bd5f-b93304cae9a2	WGD	CNS-Medullo	0.448742275644085	2925	PCAWG	17.088989455033367
d648c804-4eaf-4252-8b6f-13378158a07d	WGD	Kidney-ChRCC	0.734936138186201	728	PCAWG	7.421788130786373
d67cad13-e849-48b0-926c-10b6046ba0b9	WGD	Ovary-AdenoCA	0.222613217180606	4014	PCAWG	59.08139549427394
d707940e-0f9d-4da3-9380-90a422e44efd	WGD	Eso-AdenoCA	0.862605434766453	11091	PCAWG	7.28191195737799
d72a7338-c144-4c62-a70e-2177a3b4b77e	WGD	Kidney-ChRCC	0.359880832612507	476	PCAWG	29.445481699824683
d733cf1a-4c42-4def-b6cb-5ef2c6a27fcd	WGD	Lymph-BNHL	0.968226307558493	19204	PCAWG	1.9699689313734317
d8c2b4b2-e12b-43d2-bafc-87b29f027797	WGD	Ovary-AdenoCA	0.245120401892617	10064	PCAWG	35.479341111047006
d8f0becd-fda8-41f4-a424-e082f9eae22c	WGD	SoftTissue-Leiomyo	0.412778236464946	5658	PCAWG	42.86718873805895
d8fbb398-d1da-4444-984a-22c8523625da	WGD	Breast-AdenoCA	0.783985809932051	4022	PCAWG	12.312808833873092
d926a39f-d057-4e78-8907-b74f52157d99	WGD	Kidney-RCC.clearcell	0.930872554023951	4114	PCAWG	3.9402644206347945
da1ed4b9-f428-48aa-834d-1d9673999044	WGD	Panc-AdenoCA	0.781542855925186	3848	PCAWG	18.13194295820956
da43386c-47f8-4e03-b6ca-8b94e13792e7	WGD	Ovary-AdenoCA	0.287885139834177	7744	PCAWG	44.15112133028102
dabb5a94-9706-4429-8db0-c328e2004340	WGD	Breast-AdenoCA	0.668700005078711	2585	PCAWG	13.25199979685156
dacd4cc2-fc2b-4fbd-adf6-c8a46ae69c91	WGD	Kidney-RCC.clearcell	0.826888189361519	6053	PCAWG	10.38670863830886
db45d81f-695c-4f99-beea-6dbec1ff47fc	WGD	Breast-AdenoCA	0.862272779726565	14963	PCAWG	10.329541520507624
dc4ba4bc-6333-4fe9-8805-e058cc9e6e18	WGD	Panc-Endocrine	0.645518961989801	7325	PCAWG	27.649520964795524
dc537fcf-d910-4c4b-8af9-e7da429f2633	WGD	Stomach-AdenoCA	0.767154634424689	11975	PCAWG	14.436412665669282
dc7faf84-4438-447b-abcf-a3af87043654	WGD	Panc-Endocrine	0.940049303831476	3945	PCAWG	4.136598035628156
dc856038-f5f7-4dfc-a0a4-3e3a6b8d160f	WGD	Panc-AdenoCA	0.818936372210531	4167	PCAWG	13.941899339789117
dcf45005-7e6d-4c26-9994-f973da7e814f	WGD	Liver-HCC	0.890209845137506	3517	PCAWG	8.78321238899952
dd09c7aa-744a-413d-839f-e75e1825f9f9	WGD	Lung-AdenoCA	0.173271116346635	2559	PCAWG	52.083919670162
dd67dec6-35dd-4efe-b913-ed4884855365	WGD	Head-SCC	0.84947220144664	3962	PCAWG	4.214778359494079
de614a3e-1c0d-49c7-a2f1-28bc58e6e5c7	WGD	Lung-AdenoCA	0.848917322871431	19067	PCAWG	6.194389762271331
de8ef60b-4dbe-4aa8-adef-6f58cdfada29	WGD	Head-SCC	0.432982052470301	8073	PCAWG	41.39231016966803
dec775c5-7d9a-4dc5-b399-dc4b7ba49d73	WGD	Uterus-AdenoCA	0.359127225604978	11572	PCAWG	42.93847588446647
df291849-4c35-44e1-b013-8f6b7ee36113	WGD	Breast-AdenoCA	0.278631649180944	3063	PCAWG	37.51115424259091
df4366c4-170f-4233-b577-a8ea277b069c	WGD	SoftTissue-Liposarc	0.488502434702136	3667	PCAWG	33.758839309659024
df8a913c-5160-4fc5-950d-7c890e24e820	WGD	Bladder-TCC	0.829157749274151	26690	PCAWG	9.054639288469998
e04bcdff-3206-4c25-bae9-09f0222b074a	WGD	Skin-Melanoma	0.73536465034588006	3675	PCAWG	22.229369370946074
e1df938f-1f23-4291-98ef-13db6debb796	WGD	Panc-AdenoCA	0.928506459248847	545	PCAWG	4.575586608073792
e2774050-1257-4c29-b201-d79ce70fe17e	WGD	Skin-Melanoma	0.95797289693234	191079	PCAWG	3.23608693620982
e3ef5cad-4d6e-4f04-babb-a908ee02644b	WGD	ColoRect-AdenoCA	0.912721596555522	10293	PCAWG	5.585817820446593
e45f3391-2e74-4767-817a-280cebac7c57	WGD	Ovary-AdenoCA	0.239058176823942	4070	PCAWG	39.568974805155015
e4aaca83-3ae9-47f6-a975-c144767ad705	WGD	Ovary-AdenoCA	0.0881779987256041	4454	PCAWG	54.709320076463754
e5193d7e-e8b7-4098-bf98-8b3a62781d13	WGD	Panc-AdenoCA	0.328254287965578	4239	PCAWG	44.33521699427185
e52ffa79-557a-4024-81f3-f3826c227ec5	WGD	Head-SCC	0.457992812218965	23571	PCAWG	28.72638095239486
e56b0990-ff67-47c1-b9ad-87ef1d4aa2ae	WGD	Panc-AdenoCA	0.272525531831089	6962	PCAWG	58.925431921681785
e5c89fcf-cc57-4fad-a138-ea47ee9ea225	WGD	Kidney-RCC.clearcell	0.836964693398503	6016	PCAWG	10.760330235698802
e6f7344b-951f-4f3f-b140-7bf53164c462	WGD	Ovary-AdenoCA	0.431691650104261	2803	PCAWG	39.781584492701725
e7a0889c-dd8c-4230-9c63-384f1f6ee577	WGD	Eso-AdenoCA	0.842102841511372	4343	PCAWG	8.842240875363165
e7c90af0-4b03-453e-b44f-e07248415088	WGD	Biliary-AdenoCA	0.36874139559635	11509	PCAWG	35.3504818466044
e7d74d34-3255-4c20-90fd-b105e6e229c8	WGD	Uterus-AdenoCA	0.588274700794658	4743	PCAWG	28.409045645168597
e7ebc6fb-0926-4c8a-a67b-0c6b9c1ffaba	WGD	Lung-SCC	0.910765559596337	14710	PCAWG	5.800238626238096
e8392f20-c9e3-4649-b64f-5b266c393a76	WGD	Breast-AdenoCA	0.379894821349471	3274	PCAWG	23.5639967887201
e84e0649-a2e8-4873-9cb6-1aa65601ae3a	WGD	Lymph-BNHL	0.139516005489729	14818	PCAWG	49.047587687085446
e9032df3-8692-4146-a867-b9b64c9b310a	WGD	Kidney-ChRCC	0.776753319505595	1765	PCAWG	9.153113900270604
e91ab7da-79a6-4ea0-bc24-7aacb39f7614	WGD	Eso-AdenoCA	0.50038568104608006	6385	PCAWG	28.478016180373437
e9445993-854d-44fc-a063-eacf70222fdf	WGD	Liver-HCC	0.818847046866749	7967	PCAWG	10.506871281728557
e97ea3d7-9fcd-4df1-9ea8-587cb3be75ec	WGD	Panc-AdenoCA	0.91135206243405	2577	PCAWG	4.521044815863451
e9cb8877-8e83-46c0-93f0-ea20530c9400	WGD	Lung-SCC	0.862458253846158	35803	PCAWG	10.453172707691989
ea1cac20-88c1-4257-9cdb-d2890eb2e123	WGD	Stomach-AdenoCA	0.846476819705002	5422	PCAWG	12.128331243304842
ea43434b-197e-48ac-ae2e-46bc7f3776de	WGD	Breast-AdenoCA	0.645396097316548	8289	PCAWG	15.95717562075534
ea6efcd1-11de-45f0-8bde-f1c06ad27e79	WGD	Uterus-AdenoCA	0.835857747213637	5256	PCAWG	14.280375992413578
ead1bc2e-42c3-46d9-8f6f-8cb16ba9d2c3	WGD	Skin-Melanoma	0.446356977435158	1441	PCAWG	44.8450848277522
eb59b79f-bd36-4bf4-83e3-2af73bd1d30a	WGD	Stomach-AdenoCA	0.868421238246484	3038	PCAWG	5.921044278908221
eb9a8f12-6451-43cc-95b3-2e86cf704c96	WGD	Skin-Melanoma	0.192155491232521	13596	PCAWG	60.588338157560926
ec16d1f5-f8a9-4c19-8cce-92f6ea9eb3f7	WGD	Prost-AdenoCA	0.353289478379558	2606	PCAWG	31.04210503778122
ec399861-7a56-4ffd-8619-700b6e3a4367	WGD	Biliary-AdenoCA	0.817750587376609	10683	PCAWG	6.743228267065467
ecfe388a-99f5-44b9-9226-a6ae6d892538	WGD	Panc-AdenoCA	0.723339029646421	3375	PCAWG	13.556387547325368
ed32c725-08ae-48eb-8fa2-719b9aeb7550	WGD	Uterus-AdenoCA	0.583648828218242	7833	PCAWG	30.80998671185009
edac1323-2497-45e6-9148-e9c955292ba2	WGD	Panc-AdenoCA	0.927023749314659	4107	PCAWG	5.108337547973868
edc8839f-fa6b-41e0-ad49-f688073730bd	WGD	Stomach-AdenoCA	0.559681013238514	23563	PCAWG	23.77722528512024
eddfbfb9-3ae8-449b-b870-46062a2571c1	WGD	Breast-AdenoCA	0.621297821941507	5719	PCAWG	31.05357860079643
ee6cc68e-8d2a-41ee-82c6-0fecdf7e6259	WGD	Lung-SCC	0.949475236863615	6042	PCAWG	4.1935553403199535
ee8ba991-8c96-476e-b096-49f3aaaffc2f	WGD	Panc-AdenoCA	0.775149717101391	4798	PCAWG	13.491016973916539
ef002c3d-358f-4fc0-98f3-2f8b89de4374	WGD	Panc-AdenoCA	0.880862466689022	2395	PCAWG	5.003776399061075
efe4d5dd-fffb-41df-ab86-be06cc16646f	WGD	Lung-SCC	0.918644863602594	18683	PCAWG	4.230467092665112
f0768c67-f38c-40a8-8f27-81a927fb5dca	WGD	Liver-HCC	0.95786485400524	13506	PCAWG	2.654514197669879
f07b9192-c86f-4ee4-a3b5-feb9c5098bf4	WGD	Skin-Melanoma	0.962178776726643	55853	PCAWG	2.4583795127682064
f0a33adc-ea90-46ef-a24a-a8d7e4e15db3	WGD	Eso-AdenoCA	0.85263502237193	17009	PCAWG	8.8418986576842
f0e0d978-3e32-4444-a07a-26049b2594e6	WGD	Biliary-AdenoCA	0.895292918272626	9733	PCAWG	6.282424903642438
f1504811-8363-41e6-b43c-62452b1262d3	WGD	Ovary-AdenoCA	0.428399565261383	1601	PCAWG	34.867626519055634
f181848a-c622-11e3-bf01-24c6515278c0	WGD	Liver-HCC	0.818065910719259	1868	PCAWG	8.368968106914084
f221c897-6ad0-0df9-e040-11ac0c4813ef	WGD	Bone-Osteosarc	0.581564141715537	5108	PCAWG	7.950281307404796
f221cbb5-eefa-187f-e040-11ac0c481708	WGD	Breast-AdenoCA	0.36401560168595	6888	PCAWG	20.987485144363653
f26b1f44-12de-43ba-85bb-bc61741a5a88	WGD	Ovary-AdenoCA	0.222236643188236	5937	PCAWG	34.99935105652938
f2b2111c-c622-11e3-bf01-24c6515278c0	WGD	Biliary-AdenoCA	0.946825842002688	15627	PCAWG	3.456320269825277
f35f7712-d5c6-47f6-98ed-704edbbc1e19	WGD	Head-SCC	0.527707246889321	16055	PCAWG	24.086930408644626
f37de4fa-52f6-4fe4-a3fa-41803032c93f	WGD	Eso-AdenoCA	0.807125986302472	17268	PCAWG	12.53681089033932
f389176f-d8f3-45c2-aae4-7378a3d6fc7f	WGD	Bladder-TCC	0.739177993027755	5051	PCAWG	20.083294536862866
f38b5d2e-5cab-45c7-bb0a-38b2efc5c156	WGD	ColoRect-AdenoCA	0.469213504392291	7840	PCAWG	28.13168426720858
f393ba16-9361-5df4-e040-11ac0d4844e8	WGD	Breast-DCIS	0.767367238029703	917	PCAWG	14.190598480188118
f393bafe-7503-5c45-e040-11ac0d484511	WGD	Breast-AdenoCA	0.544451961931385	7413	PCAWG	26.877334246048285
f393bb00-888d-710f-e040-11ac0d484518	WGD	Breast-AdenoCA	0.491570237885067	5369	PCAWG	19.828760722482386
f393bb05-53c2-f80a-e040-11ac0d484528	WGD	Breast-AdenoCA	0.621435545776022	364	PCAWG	24.228125070334592
f393bb05-ec1c-17be-e040-11ac0d48452f	WGD	Breast-AdenoCA	0.276095782057298	2907	PCAWG	33.29959402536429
f393bb07-270c-2c93-e040-11ac0d484533	WGD	Breast-AdenoCA	0.647011602435092	5044	PCAWG	11.295628722077055
f393bb08-4121-cad8-e040-11ac0d484535	WGD	Breast-AdenoCA	0.709250544749454	6478	PCAWG	15.700470583529482
f393bb08-5b50-e009-e040-11ac0d484537	WGD	Breast-AdenoCA	0.757733946071945	2585	PCAWG	NA
f393bb0b-08ed-3335-e040-11ac0d484554	WGD	Breast-AdenoCA	0.187380440729276	6602	PCAWG	54.445510471138505
f393bb0c-3ffa-cb72-e040-11ac0d48455c	WGD	Breast-AdenoCA	0.855803794543652	1502	PCAWG	7.065614067361054
f410b432-c622-11e3-bf01-24c6515278c0	WGD	Liver-HCC	0.901580339921532	5019	PCAWG	7.578313826042038
f48c3c82-bebe-4b8e-909e-e1a51a7142ec	WGD	Eso-AdenoCA	0.847432777972534	12062	PCAWG	10.374571097867687
f4baf913-c4ac-46f3-83b6-306b9182207d	WGD	Kidney-RCC.clearcell	0.594714264076118	6747	PCAWG	22.69600121173739
f50fb278-1f0f-406e-b341-eb3d1b97afe6	WGD	Stomach-AdenoCA	0.15743041351762	15251	PCAWG	68.24813650507278
f6114c69-71a1-47d5-9b28-b0227b1872f7	WGD	Breast-AdenoCA	0.812343792974068	1423	PCAWG	9.758122765348464
f64e9609-d75d-400c-a92d-d77fd54d6c29	WGD	Kidney-RCC.clearcell	0.681271578624061	5866	PCAWG	20.3986189680601
f658c350-fb89-4268-8a59-a07e365f4221	WGD	Cervix-SCC	0.936330347579777	4486	PCAWG	3.1198129685909293
f6e758a5-150f-4424-90b7-1c1a34aec9a3	WGD	Kidney-RCC.clearcell	0.981690346098379	4668	PCAWG	1.2084371575069848
f7b84b5d-8f28-e6b7-e040-11ac0c484704	WGD	Breast-AdenoCA	0.645052352415721	1321	PCAWG	NA
f7c7373c-1972-4968-e040-11ac0d486e80	WGD	Breast-AdenoCA	0.738179997685697	23389	PCAWG	15.44738013654388
f7d70fac-c76f-399e-e040-11ac0c482f9c	WGD	Breast-AdenoCA	0.501211474009478	1889	PCAWG	21.94669514358297
f7dcc2e4-1fc4-4b39-bc6a-720e66116d68	WGD	Uterus-AdenoCA	0.151484872264578	22999	PCAWG	64.48714970789207
f7e7b258-b4b2-e6c5-e040-11ac0d486773	WGD	Breast-AdenoCA	0.428710410613527	3398	PCAWG	28.56447946932365
f7e9eed5-7a0b-4b2d-bea3-fd8c42a3b90e	WGD	Liver-HCC	0.698241249649269	2673	PCAWG	21.72663002525263
f7ed28a6-8f5f-e87b-e040-11ac0c48120e	WGD	Breast-AdenoCA	0.71452148069116606	1556	PCAWG	13.70296892682403
f7f3e156-0dde-72b9-e040-11ac0d48542c	WGD	Breast-AdenoCA	0.997270463604354	1067	PCAWG	0.09280423745196376
f82d213f-9843-28eb-e040-11ac0d483e48	WGD	Bone-Osteosarc	0.456447960874937	961	PCAWG	21.742081565002522
f82d213f-9ba5-7b6b-e040-11ac0c486882	WGD	Bone-Osteosarc	0.776211734688957	4341	PCAWG	2.461670918421473
f82d213f-bc99-5b1d-e040-11ac0c486880	WGD	Bone-Osteosarc	0.463724696332378	5097	PCAWG	27.886315790716345
f82d213f-caa7-fd59-e040-11ac0d483e46	WGD	Bone-Osteosarc	0.810357164524935	3510	PCAWG	4.361785215926495
f83fc777-5416-c3e9-e040-11ac0d482c8e	WGD	Bone-Osteosarc	0.359589882429647	4199	PCAWG	10.246561881125647
f8407106-8a96-8f85-e040-11ac0d481656	WGD	Bone-Osteosarc	0.401459055248229	1339	PCAWG	10.175196060780108
f843ed5c-0336-3d33-e040-11ac0d48478c	WGD	Bone-Osteosarc	0.854991185075071	2407	PCAWG	1.45008814924929
f845ebba-8c56-b559-e040-11ac0c4863d5	WGD	Bone-Osteosarc	0.784404627509632	2767	PCAWG	NA
f85397dc-e6e9-4f54-e040-11ac0d48706c	WGD	Bone-Osteosarc	0.134823995859102	1923	PCAWG	3.460704016563592
f856fa85-fdb8-c0b0-e040-11ac0d480b4e	WGD	Bone-Osteosarc	0.0642480301303511	2509	PCAWG	9.357519698696489
f8572359-f29a-5945-e040-11ac0d4821cf	WGD	Bone-Osteosarc	0.710641731318783	460	PCAWG	2.8935826868121692
f858d813-f3c5-4ad9-8c20-9f231d6624d8	WGD	Ovary-AdenoCA	0.175834298456843	6673	PCAWG	58.51576480956414
f8593ac0-9480-22a0-e040-11ac0d48697a	WGD	Bone-Osteosarc	0.429287172031731	4194	PCAWG	9.702118075460572
f85add3d-e2e6-31f8-e040-11ac0d48479c	WGD	Bone-Osteosarc	0.177342150521706	7730	PCAWG	37.84226107600153
f860bc4c-f31b-6538-e040-11ac0c48268f	WGD	Bone-Osteosarc	0.836289833202104	1274	PCAWG	1.8008118347768556
f866123a-9eb0-e856-e040-11ac0c48717e	WGD	Bone-Osteosarc	0.777499158513252	1169	PCAWG	13.350050489204879
f8696c79-b165-92a6-e040-11ac0c4804bf	WGD	Bone-Osteosarc	0.725889858041268	1900	PCAWG	7.675083974844495
f86975a2-78a4-ef8c-e040-11ac0c4809da	WGD	Bone-Osteosarc	0.146213668626866	3347	PCAWG	6.830290650985072
f86ae246-2492-9785-e040-11ac0d4813b0	WGD	Bone-Osteosarc	0.220287735883253	3298	PCAWG	28.84935377231964
f86b6ba2-8f4b-ee53-e040-11ac0d485904	WGD	Bone-Osteosarc	0.452875399422958	1170	PCAWG	6.5654952069245045
f86b7e84-7040-c751-e040-11ac0c485675	WGD	Bone-Osteosarc	0.559718322088288	3133	PCAWG	14.96957704899821
f86e2d80-911b-7a19-e040-11ac0d486900	WGD	Bone-Osteosarc	0.518361482428108	6731	PCAWG	7.706216281150272
f87348df-7186-4c6b-e040-11ac0c482ba9	WGD	Bone-Osteosarc	0.773513405004689	4751	PCAWG	19.251360574601435
f87d7c27-eeef-920e-e040-11ac0d48388d	WGD	Bone-Osteosarc	0.790472249658573	1568	PCAWG	3.561971755804259
f87eb1b5-1712-ca1f-e040-11ac0c483848	WGD	Bone-Osteosarc	0.636744225256911	2574	PCAWG	7.9916270443479585
f8f749b7-547d-49fa-9da2-44eed962b6fd	WGD	Breast-AdenoCA	0.24699950169536	6492	PCAWG	44.42702939997376
f9718c44-c622-11e3-bf01-24c6515278c0	WGD	Liver-HCC	0.940887799649611	9398	PCAWG	4.315190625578397
f9c3eaad-a0d9-8bf8-e040-11ac0d481d8e	WGD	Prost-AdenoCA	0.719774164638553	3555	PCAWG	18.21467929849405
fa676301-902f-473f-8313-5bff34ae549a	WGD	Lymph-BNHL	0.77001148631964	19667	PCAWG	6.4396783830500794
fa6a60f5-8949-4e01-9435-d3117601627f	WGD	Lung-AdenoCA	0.455269998271823	554	PCAWG	37.586370119244215
fa8844f8-c4b6-487a-8187-e30c12a7a453	WGD	Lung-AdenoCA	0.896303433354426	18139	PCAWG	4.6663454990508315
fab0be4b-c84a-45cd-a76f-44d9a8bf1846	WGD	Eso-AdenoCA	0.6731486994351	2241	PCAWG	22.552739738978097
fabf1f6c-c622-11e3-bf01-24c6515278c0	WGD	Liver-HCC	0.853279832622838	15296	PCAWG	10.710572218532825
faff4626-615b-416a-b7a6-9d177dcc94a9	WGD	ColoRect-AdenoCA	0.866997178002258	13985	PCAWG	9.576203183837428
fb0c6353-a90c-45e2-9355-7cd16cf756ff	WGD	Lung-SCC	0.963237938729029	91402	PCAWG	2.757154595322828
fb9135d9-2acf-41dd-8552-359e6b8c9470	WGD	Breast-AdenoCA	0.172901496707317	1658	PCAWG	59.55109223707318
fc249113-83d4-4abe-8c80-a4f7305dcd91	WGD	Skin-Melanoma	0.976632567242829	54879	PCAWG	0.8645950120153275
fc447d51-cdc2-a180-e040-11ac0c4846a4	WGD	Breast-AdenoCA	0.247431504058638	2588	PCAWG	44.401541260540355
fc447d53-24d1-c83d-e040-11ac0c4846a6	WGD	Breast-AdenoCA	0.364570412082028	1843	PCAWG	26.05261310463685
fc447d55-95d8-0b34-e040-11ac0d483afa	WGD	Breast-AdenoCA	0.785983930787763	3798	PCAWG	9.202690976126192
fc453f67-6623-4e8c-b519-0bd79e4d4651	WGD	ColoRect-AdenoCA	0.520107459693713	13788	PCAWG	27.35387479745836
fc63cbab-d27a-5ebb-e040-11ac0c48724f	WGD	Breast-AdenoCA	0.689067970862562	5589	PCAWG	13.059145223772397
fc68e599-6a40-61dc-e040-11ac0d48700d	WGD	Breast-AdenoCA	0.249812465043435	3916	PCAWG	59.264815261568636
fc78685a-7053-152a-e040-11ac0c480ded	WGD	Breast-AdenoCA	0.781384517088145	585	PCAWG	13.991390906358717
fc7f8eeb-9c40-123e-e040-11ac0c484061	WGD	Breast-AdenoCA	0.136988056151994	4832	PCAWG	60.410836069360414
fc806c50-2f6e-418d-e040-11ac0d485f01	WGD	Breast-AdenoCA	0.448017859050872	4240	PCAWG	28.703071329354657
fc8130df-1f21-c8f9-e040-11ac0d485dfc	WGD	Breast-AdenoCA	0.548750031097119	2303	PCAWG	17.59874878721236
fc8130df-6860-7677-e040-11ac0d485ddc	WGD	Breast-AdenoCA	0.626046924962278	5004	PCAWG	15.332076076546603
fc8130df-8e4e-586b-e040-11ac0d485e08	WGD	Breast-LobularCA	0.730179515795473	2468	PCAWG	20.50635679954405
fc8130df-8ec8-5b1e-e040-11ac0d485e06	WGD	Breast-AdenoCA	0.889647230184019	16164	PCAWG	9.048927124910438
fc8130df-90ba-5d94-e040-11ac0d485e0c	WGD	Breast-AdenoCA	0.776270447018125	3539	PCAWG	NA
fc8130e0-09f1-b964-e040-11ac0c48326e	WGD	Breast-AdenoCA	0.943621653917247	231	PCAWG	NA
fc8130e0-0bc1-bba7-e040-11ac0c483289	WGD	Breast-AdenoCA	0.912278771899471	1340	PCAWG	5.789601054634911
fc8130e0-0dcf-b558-e040-11ac0c483285	WGD	Breast-AdenoCA	0.580580104652881	1410	PCAWG	NA
fc8130e0-0e1f-b54d-e040-11ac0c48326c	WGD	Breast-AdenoCA	0.391285274374737	3819	PCAWG	39.56645716564209
fc8130e0-0f1a-b6eb-e040-11ac0c48328f	WGD	Breast-AdenoCA	0.237459144058361	3967	PCAWG	44.989910500556704
fc8130e0-0fde-b756-e040-11ac0c48328b	WGD	Breast-LobularCA	0.72385841424078	1999	PCAWG	12.97865453068334
fc8130e0-a38a-23b9-e040-11ac0c48327f	WGD	Breast-LobularCA	0.136984354787962	6027	PCAWG	42.28776661538986
fc8130e0-a538-dda3-e040-11ac0c483264	WGD	Breast-AdenoCA	0.158943258352279	3865	PCAWG	70.64876629840856
fc8130e0-a539-dda8-e040-11ac0c48326a	WGD	Breast-AdenoCA	0.304307723721952	4288	PCAWG	41.741536576682876
fc8130e0-a8b4-d80d-e040-11ac0c483272	WGD	Breast-AdenoCA	0.52237758714915306	3429	PCAWG	27.702099945349122
fc8130e0-ad66-b82e-e040-11ac0d485e0e	WGD	Breast-DCIS	0.81766270308429	1700	PCAWG	7.2934918766284
fc8130e2-f2ef-d096-e040-11ac0c483293	WGD	Breast-AdenoCA	0.515815690645239	1508	PCAWG	21.788293920964243
fc8130e3-01ba-c740-e040-11ac0c483291	WGD	Breast-AdenoCA	0.694845574881542	6671	PCAWG	15.56287568104136
fc8130e3-023d-c7d4-e040-11ac0c483295	WGD	Breast-AdenoCA	0.409919267387301	4653	PCAWG	33.63460175892384
fc8130e5-18b8-ef38-e040-11ac0c483297	WGD	Breast-AdenoCA	0.888510085709274	258	PCAWG	5.351515885954846
fc81312a-99ae-7672-e040-11ac0c4832a2	WGD	Breast-AdenoCA	0.766432823379605	1987	PCAWG	13.079761890742116
fc813235-5ed8-7695-e040-11ac0d485e3e	WGD	Breast-AdenoCA	0.675631595306247	2533	PCAWG	14.92094661591264
fc93b9ab-760a-5223-e040-11ac0c482177	WGD	Breast-AdenoCA	0.536988242761911	6457	PCAWG	25.928658405332982
fc975588-6e70-b496-e040-11ac0c484689	WGD	Bone-Epith	0.0501104312735361	1124	PCAWG	NA
fc9d5fc6-7f7d-1313-e040-11ac0d485f85	WGD	Prost-AdenoCA	0.00663156535868832	5970	PCAWG	70.52915885953313
fc9f6916-da31-ab17-e040-11ac0c4808f3	WGD	Breast-AdenoCA	0.207217764769269	5001	PCAWG	28.540160468306315
fc9f6cb0-ceb9-790d-e040-11ac0c480ad1	WGD	Breast-AdenoCA	0.777060668438927	3938	PCAWG	13.822238556786528
fca3f7d0-2231-661c-e040-11ac0c4832fd	WGD	Breast-AdenoCA	0.790364978762267	1652	PCAWG	15.722626592829977
fca6150f-d555-a29e-e040-11ac0d4873b2	WGD	Breast-AdenoCA	0.25996310629469	2438	PCAWG	36.26180779156019
fdbd0277-ddbf-4cc5-8ec3-3644b9553627	WGD	Panc-AdenoCA	0.669192409012895	3663	PCAWG	17.86360991330367
fe8c62a6-c113-46e8-ab91-fdb90bb6a59f	WGD	Skin-Melanoma	0.180871293003088	4336	PCAWG	57.33900948978384
fe96d91c-3686-4125-af71-b8703a011ad4	WGD	Panc-AdenoCA	0.334798914828667	4916	PCAWG	51.88568464336397
fea5827b-251d-474b-8713-fc76db995fe7	WGD	Ovary-AdenoCA	0.890848523974499	5204	PCAWG	6.112482657428057
feccee20-a62d-4152-b832-b9fdaca87a61	WGD	Stomach-AdenoCA	0.479437640784217	6720	PCAWG	44.768362892557334
ff3fe4a3-7d19-4d4d-81b6-aaa41ba5bf39	WGD	Ovary-AdenoCA	0.452129205767056	6684	PCAWG	37.25521400784019
ffdd4feb-aca3-4104-b1e8-954d705a6450	WGD	Bladder-TCC	0.873088718430626	9002	PCAWG	10.152902525549923
MESO_063	WGD	Mesothelioma	0.7050037341299478	200	MESOMICS	21.239731142643762
0040b1b6-b07a-4b6e-90ef-133523eaf412	CNLOH	Liver-HCC	0.0262462728644093	123	PCAWG	71.08402208089812
0040b1b6-b07a-4b6e-90ef-133523eaf412	CNLOH	Liver-HCC	0.0208058050916663	426	PCAWG	71.48117622830836
0040b1b6-b07a-4b6e-90ef-133523eaf412	CNLOH	Liver-HCC	0.0540380861023781	264	PCAWG	69.0552197145264
0176cf1d-0760-4769-a493-277f4bb7585e	CNLOH	Lung-AdenoCA	0.97273068959397	143	PCAWG	2.0724675908582784
0176cf1d-0760-4769-a493-277f4bb7585e	CNLOH	Lung-AdenoCA	0.98679188587834	289	PCAWG	1.0038166732461606
0176cf1d-0760-4769-a493-277f4bb7585e	CNLOH	Lung-AdenoCA	0.982027907102323	325	PCAWG	1.3658790602234507
0176cf1d-0760-4769-a493-277f4bb7585e	CNLOH	Lung-AdenoCA	0.958376051759355	211	PCAWG	3.1634200662890177
0176cf1d-0760-4769-a493-277f4bb7585e	CNLOH	Lung-AdenoCA	0.951628159391151	150	PCAWG	3.676259886272526
02917220-6a7a-46a1-8656-907e96bef88e	CNLOH	Lymph-BNHL	0.724295051193893	236	PCAWG	20.126461262845808
03c88506-d72e-4a44-a34e-a7f0564f1799	CNLOH	Liver-HCC	0.985738954536596	109	PCAWG	1.0981005006821087
05616329-e7ba-4efd-87b1-d79cd0f7af3d	CNLOH	Lymph-BNHL	0.0832038393662074	215	PCAWG	53.17417731675997
05616329-e7ba-4efd-87b1-d79cd0f7af3d	CNLOH	Lymph-BNHL	0.937502193866998	208	PCAWG	3.6248727557141187
06dad93a-4b67-49b3-8fa5-f2546e22bae7	CNLOH	Cervix-SCC	0.361263284071705	136	PCAWG	16.607154614135673
0980e7fd-051d-45e9-9ca6-2baf073da4e8	CNLOH	ColoRect-AdenoCA	0.941149765224106	8710	PCAWG	2.707110799691125
0980e7fd-051d-45e9-9ca6-2baf073da4e8	CNLOH	ColoRect-AdenoCA	0.942176722499792	2247	PCAWG	2.6598707650095674
0ab4d782-9a50-48b9-96e4-6ce42b2ea034	CNLOH	Skin-Melanoma	0.575709626194864	1158	PCAWG	29.276035792554385
0ab4d782-9a50-48b9-96e4-6ce42b2ea034	CNLOH	Skin-Melanoma	0.660905952470856	920	PCAWG	23.397489279510932
0b19bee7-5281-4915-9d98-c20eb3e84ecf	CNLOH	Lung-AdenoCA	0.782197987547012	190	PCAWG	14.157130809444222
0b19bee7-5281-4915-9d98-c20eb3e84ecf	CNLOH	Lung-AdenoCA	0.77899484813792	1208	PCAWG	14.365334871035202
0b19bee7-5281-4915-9d98-c20eb3e84ecf	CNLOH	Lung-AdenoCA	0.802221320245021	1003	PCAWG	12.855614184073634
0bfd1043-8183-e3e4-e050-11ac0c4860c5	CNLOH	Prost-AdenoCA	0.334747048918177	125	PCAWG	37.25416526058209
0d569bd5-418d-4d72-87ca-8e14668c2119	CNLOH	Lymph-BNHL	0.200588151675308	292	PCAWG	59.15647677602721
0e7f46ca-6f5c-4538-b6d6-00af65d57fcf	CNLOH	Lymph-BNHL	0.885988336906259	884	PCAWG	6.042618143968273
0e7f46ca-6f5c-4538-b6d6-00af65d57fcf	CNLOH	Lymph-BNHL	0.917685909882057	408	PCAWG	4.362646776250979
0e7f46ca-6f5c-4538-b6d6-00af65d57fcf	CNLOH	Lymph-BNHL	0.596854296081559	168	PCAWG	21.36672230767737
0e7f46ca-6f5c-4538-b6d6-00af65d57fcf	CNLOH	Lymph-BNHL	0.677481683530182	1611	PCAWG	17.093470772900353
0e7f46ca-6f5c-4538-b6d6-00af65d57fcf	CNLOH	Lymph-BNHL	0.744633359913637	310	PCAWG	13.53443192457724
0fa9cfba-0f49-47d0-ab54-9dd2144e0a73	CNLOH	Stomach-AdenoCA	0.0237042431461847	101	PCAWG	60.53033692493655
0fa9cfba-0f49-47d0-ab54-9dd2144e0a73	CNLOH	Stomach-AdenoCA	0.0585174507012969	136	PCAWG	58.37191805651959
10ad692b-4c3d-42de-9b5e-4968441388b3	CNLOH	ColoRect-AdenoCA	0.874685362703739	268	PCAWG	7.644192875071923
10bb1a92-901e-4a14-80f4-5e88f997754b	CNLOH	Skin-Melanoma	0.993545530346576	931	PCAWG	0.432449466779408
10bb1a92-901e-4a14-80f4-5e88f997754b	CNLOH	Skin-Melanoma	0.995498957791387	1150	PCAWG	0.30156982797707277
1168944c-5451-4a18-8758-88bf5723bdd9	CNLOH	Panc-AdenoCA	0.157860843847536	176	PCAWG	63.160436711434805
124d5b04-4588-44c3-9c00-61e064cf1bdb	CNLOH	Lymph-BNHL	0.789716641374004	192	PCAWG	13.037568234811753
124d5b04-4588-44c3-9c00-61e064cf1bdb	CNLOH	Lymph-BNHL	0.833030411334957	117	PCAWG	10.352114497232664
129de5b2-d9b0-4762-9ef8-72d98231fb50	CNLOH	Ovary-AdenoCA	0.777176623785926	107	PCAWG	12.25528569177407
12f1ae2f-2666-45be-9742-f502d212373d	CNLOH	Skin-Melanoma	0.914325857729703	168	PCAWG	5.7401675321099
12f1ae2f-2666-45be-9742-f502d212373d	CNLOH	Skin-Melanoma	0.938513214032726	916	PCAWG	4.119614659807356
12f1ae2f-2666-45be-9742-f502d212373d	CNLOH	Skin-Melanoma	0.873278906355202	192	PCAWG	8.490313274201466
12f1ae2f-2666-45be-9742-f502d212373d	CNLOH	Skin-Melanoma	0.910695039284809	172	PCAWG	5.983432367917797
12f1ae2f-2666-45be-9742-f502d212373d	CNLOH	Skin-Melanoma	0.944661843628282	1156	PCAWG	3.707656476905107
134c9a92-e91e-4347-a9c4-727279edebb1	CNLOH	Eso-AdenoCA	0.979579008741131	225	PCAWG	1.4703113706385667
134c9a92-e91e-4347-a9c4-727279edebb1	CNLOH	Eso-AdenoCA	0.985532215149262	390	PCAWG	1.0416805092531334
134c9a92-e91e-4347-a9c4-727279edebb1	CNLOH	Eso-AdenoCA	0.981201043113925	488	PCAWG	1.3535248957974018
134c9a92-e91e-4347-a9c4-727279edebb1	CNLOH	Eso-AdenoCA	0.970704823747009	291	PCAWG	2.1092526902153557
134c9a92-e91e-4347-a9c4-727279edebb1	CNLOH	Eso-AdenoCA	0.97701938283398	159	PCAWG	1.6546044359534369
134c9a92-e91e-4347-a9c4-727279edebb1	CNLOH	Eso-AdenoCA	0.975505549068854	160	PCAWG	1.7636004670425116
141918cd-3e23-45bc-96e1-b208c80f69e7	CNLOH	Kidney-RCC.clearcell	0.179136721536231	199	PCAWG	53.35611310014499
142b6dbf-c943-4a7d-8ab6-13a975f48d7a	CNLOH	Skin-Melanoma	0.962458473655821	410	PCAWG	1.9146178435531267
142b6dbf-c943-4a7d-8ab6-13a975f48d7a	CNLOH	Skin-Melanoma	0.887733179654428	692	PCAWG	5.725607837624172
142b6dbf-c943-4a7d-8ab6-13a975f48d7a	CNLOH	Skin-Melanoma	0.823824417995328	144	PCAWG	8.984954682238271
142b6dbf-c943-4a7d-8ab6-13a975f48d7a	CNLOH	Skin-Melanoma	0.839941819640035	173	PCAWG	8.162967198358215
14c5b81d-da49-4db1-9834-77711c2b1d38	CNLOH	ColoRect-AdenoCA	0.749078415029678	382	PCAWG	14.302530343308355
14c5b81d-da49-4db1-9834-77711c2b1d38	CNLOH	ColoRect-AdenoCA	0.421258354013246	1025	PCAWG	32.98827382124498
14c5b81d-da49-4db1-9834-77711c2b1d38	CNLOH	ColoRect-AdenoCA	0.718911449353263	1291	PCAWG	16.02204738686401
14c5b81d-da49-4db1-9834-77711c2b1d38	CNLOH	ColoRect-AdenoCA	0.733650383002306	556	PCAWG	15.181928168868557
14c5b81d-da49-4db1-9834-77711c2b1d38	CNLOH	ColoRect-AdenoCA	0.706350837705703	360	PCAWG	16.738002250774933
14c5b81d-da49-4db1-9834-77711c2b1d38	CNLOH	ColoRect-AdenoCA	0.755348322791453	450	PCAWG	13.945145600887177
14c5b81d-da49-4db1-9834-77711c2b1d38	CNLOH	ColoRect-AdenoCA	0.737270619860623	328	PCAWG	14.975574667944487
14c5b81d-da49-4db1-9834-77711c2b1d38	CNLOH	ColoRect-AdenoCA	0.749363204004356	1482	PCAWG	14.28629737175171
14c5b81d-da49-4db1-9834-77711c2b1d38	CNLOH	ColoRect-AdenoCA	0.728482192066725	145	PCAWG	15.476515052196673
14c5b81d-da49-4db1-9834-77711c2b1d38	CNLOH	ColoRect-AdenoCA	0.7740514178768	544	PCAWG	12.8790691810224
14c5b81d-da49-4db1-9834-77711c2b1d38	CNLOH	ColoRect-AdenoCA	0.607337593511183	3225	PCAWG	22.38175716986257
154f80bd-984c-4792-bb89-20c4da0c08e0	CNLOH	ColoRect-AdenoCA	0.625917959132083	2912	PCAWG	30.300645310301274
155873b2-e5de-405f-87f6-6de0d238b160	CNLOH	Kidney-RCC.clearcell	0.132580790125466	673	PCAWG	60.71934469121738
15e7d981-8c27-4b2b-b4f8-626e22021895	CNLOH	Eso-AdenoCA	0.129032348256373	116	PCAWG	67.06450918425928
15e7d981-8c27-4b2b-b4f8-626e22021895	CNLOH	Eso-AdenoCA	0.088235304734023	130	PCAWG	70.20588153548023
15e7d981-8c27-4b2b-b4f8-626e22021895	CNLOH	Eso-AdenoCA	0.0827586139141718	139	PCAWG	70.62758672860878
15e7d981-8c27-4b2b-b4f8-626e22021895	CNLOH	Eso-AdenoCA	0.098157548231223	155	PCAWG	69.44186878619583
15e7d981-8c27-4b2b-b4f8-626e22021895	CNLOH	Eso-AdenoCA	0.150631531746464	270	PCAWG	65.40137205552227
15e7d981-8c27-4b2b-b4f8-626e22021895	CNLOH	Eso-AdenoCA	0.0521776291053703	112	PCAWG	72.9823225588865
15e7d981-8c27-4b2b-b4f8-626e22021895	CNLOH	Eso-AdenoCA	0.170494054688232	225	PCAWG	63.87195778900614
15e7d981-8c27-4b2b-b4f8-626e22021895	CNLOH	Eso-AdenoCA	0.045872117207195	213	PCAWG	73.46784697504599
15e7d981-8c27-4b2b-b4f8-626e22021895	CNLOH	Eso-AdenoCA	0.100719593321096	132	PCAWG	69.24459131427561
19085f7d-e6a6-406f-bd09-520a27e0283d	CNLOH	Liver-HCC	0.678962145798552	177	PCAWG	21.18849837729557
19d6cf34-1cd7-4242-a4d1-5d3e11f428aa	CNLOH	Kidney-RCC.papillary	0.794044027976525	163	PCAWG	15.240741929737153
1ac15380-04a2-42dd-8ade-28556a570e80	CNLOH	Skin-Melanoma	0.258620684835801	101	PCAWG	58.56896589797172
1c3df485-8e75-4378-87f6-c6463a520624	CNLOH	Lung-SCC	0.277494759202637	242	PCAWG	44.07281968863914
1c3df485-8e75-4378-87f6-c6463a520624	CNLOH	Lung-SCC	0.21129924384008	194	PCAWG	48.11074612575512
1c3df485-8e75-4378-87f6-c6463a520624	CNLOH	Lung-SCC	0.918184830850339	118	PCAWG	4.990725318129322
1c3df485-8e75-4378-87f6-c6463a520624	CNLOH	Lung-SCC	0.869595821289252	116	PCAWG	7.954654901355632
1c3df485-8e75-4378-87f6-c6463a520624	CNLOH	Lung-SCC	0.970661953194054	321	PCAWG	1.7896208551627049
1cb25b72-3726-4f12-9e22-f5c7e4b05681	CNLOH	Liver-HCC	0.948826390017406	113	PCAWG	3.377458258851205
1d0617e8-2725-4411-b50f-e46ea1d43242	CNLOH	Stomach-AdenoCA	0.572824849932949	1806	PCAWG	38.44576350603459
1db83e80-bdf7-4d8d-8008-bd8406d641fc	CNLOH	Head-SCC	0.115853674191362	118	PCAWG	44.2073162904319
1db83e80-bdf7-4d8d-8008-bd8406d641fc	CNLOH	Head-SCC	0.10357057730444	315	PCAWG	44.821471134778
1db83e80-bdf7-4d8d-8008-bd8406d641fc	CNLOH	Head-SCC	0.934450145082577	104	PCAWG	3.277492745871152
1ea7e01c-c623-11e3-bf01-24c6515278c0	CNLOH	Liver-HCC	0.824305574633834	240	PCAWG	12.64999862636395
1ea7e01c-c623-11e3-bf01-24c6515278c0	CNLOH	Liver-HCC	0.972842070412606	202	PCAWG	1.9553709302923714
1ff155dd-deb4-44e0-b3a2-e4875b618435	CNLOH	Head-SCC	0.663811261809425	334	PCAWG	20.843701767815652
1ff155dd-deb4-44e0-b3a2-e4875b618435	CNLOH	Head-SCC	0.326888631545601	107	PCAWG	41.73290484417274
1ff155dd-deb4-44e0-b3a2-e4875b618435	CNLOH	Head-SCC	0.747157469138002	189	PCAWG	15.676236913443878
1ff155dd-deb4-44e0-b3a2-e4875b618435	CNLOH	Head-SCC	0.673386154620569	418	PCAWG	20.25005841352472
1ff155dd-deb4-44e0-b3a2-e4875b618435	CNLOH	Head-SCC	0.483637767029122	237	PCAWG	32.01445844419444
23eb72d8-c622-11e3-bf01-24c6515278c0	CNLOH	Liver-HCC	0.607750188862874	405	PCAWG	29.810985646421575
241abdfd-e6de-4830-a233-4bbc5f622725	CNLOH	Panc-AdenoCA	0.943127820869402	142	PCAWG	4.208541255664256
2439ec74-1713-4d47-a5d9-886f69dddcb6	CNLOH	Lymph-BNHL	0.999977893680518	129	PCAWG	0.0015916550027013088
25e20393-752b-4796-9001-0e22ee04c586	CNLOH	Skin-Melanoma	0.869207661857359	121	PCAWG	3.9237701442792305
25e20393-752b-4796-9001-0e22ee04c586	CNLOH	Skin-Melanoma	0.859243194339398	1885	PCAWG	4.22270416981806
25e20393-752b-4796-9001-0e22ee04c586	CNLOH	Skin-Melanoma	0.871888225276602	898	PCAWG	3.843353241701939
25e20393-752b-4796-9001-0e22ee04c586	CNLOH	Skin-Melanoma	0.895457774598029	127	PCAWG	3.13626676205913
25e20393-752b-4796-9001-0e22ee04c586	CNLOH	Skin-Melanoma	0.899349068034792	388	PCAWG	3.0195279589562407
2790b964-63e3-49aa-bf8c-9a00d3448c25	CNLOH	Skin-Melanoma	0.764996613976196	271	PCAWG	19.50528103997573
2790b964-63e3-49aa-bf8c-9a00d3448c25	CNLOH	Skin-Melanoma	0.736299352621408	1772	PCAWG	21.887153732423137
2790b964-63e3-49aa-bf8c-9a00d3448c25	CNLOH	Skin-Melanoma	0.137341413600269	3227	PCAWG	71.60066267117767
2790b964-63e3-49aa-bf8c-9a00d3448c25	CNLOH	Skin-Melanoma	0.693066982410253	7839	PCAWG	25.475440459949002
2790b964-63e3-49aa-bf8c-9a00d3448c25	CNLOH	Skin-Melanoma	0.876286487675022	139	PCAWG	10.268221522973171
27b56bf2-7a9d-4061-98d4-61fe2761578c	CNLOH	Eso-AdenoCA	0.36867383197377	214	PCAWG	51.13741961012463
27b56bf2-7a9d-4061-98d4-61fe2761578c	CNLOH	Eso-AdenoCA	0.575552749594906	910	PCAWG	34.38022728281261
27b56bf2-7a9d-4061-98d4-61fe2761578c	CNLOH	Eso-AdenoCA	0.465206773503915	154	PCAWG	43.31825134618289
27b56bf2-7a9d-4061-98d4-61fe2761578c	CNLOH	Eso-AdenoCA	0.492401253830797	101	PCAWG	41.11549843970544
27b56bf2-7a9d-4061-98d4-61fe2761578c	CNLOH	Eso-AdenoCA	0.516582858106428	196	PCAWG	39.15678849337933
27b56bf2-7a9d-4061-98d4-61fe2761578c	CNLOH	Eso-AdenoCA	0.421442956460684	391	PCAWG	46.86312052668459
27b56bf2-7a9d-4061-98d4-61fe2761578c	CNLOH	Eso-AdenoCA	0.383331598018437	179	PCAWG	49.9501405605066
27fcccdc-c622-11e3-bf01-24c6515278c0	CNLOH	Liver-HCC	0.881346601602274	294	PCAWG	8.187084489443096
2828e5e6-c623-11e3-bf01-24c6515278c0	CNLOH	Liver-HCC	0.382855237887223	225	PCAWG	46.90300192057106
28839c75-90a8-493f-b658-8c63e0ebd324	CNLOH	Skin-Melanoma	0.661887851029646	159	PCAWG	13.186373809843808
28839c75-90a8-493f-b658-8c63e0ebd324	CNLOH	Skin-Melanoma	0.655016502817023	154	PCAWG	13.454356390136105
28839c75-90a8-493f-b658-8c63e0ebd324	CNLOH	Skin-Melanoma	0.981284386701909	109	PCAWG	0.7299089186255496
28839c75-90a8-493f-b658-8c63e0ebd324	CNLOH	Skin-Melanoma	0.945675951437764	270	PCAWG	2.1186378939272057
28839c75-90a8-493f-b658-8c63e0ebd324	CNLOH	Skin-Melanoma	0.959592930211599	525	PCAWG	1.5758757217476402
28839c75-90a8-493f-b658-8c63e0ebd324	CNLOH	Skin-Melanoma	0.974979649928041	105	PCAWG	0.9757936528064017
28839c75-90a8-493f-b658-8c63e0ebd324	CNLOH	Skin-Melanoma	0.619913153794468	163	PCAWG	14.823387002015748
28839c75-90a8-493f-b658-8c63e0ebd324	CNLOH	Skin-Melanoma	0.659068949001075	446	PCAWG	13.296310988958073
28839c75-90a8-493f-b658-8c63e0ebd324	CNLOH	Skin-Melanoma	0.668348375059748	3519	PCAWG	12.934413372669828
28839c75-90a8-493f-b658-8c63e0ebd324	CNLOH	Skin-Melanoma	0.536264922738083	344	PCAWG	18.08566801321476
2c316b7e-6a82-4ba1-9f34-d8bfcf82d41e	CNLOH	Stomach-AdenoCA	0.759494100783101	104	PCAWG	9.379730069459061
2c316b7e-6a82-4ba1-9f34-d8bfcf82d41e	CNLOH	Stomach-AdenoCA	0.301835752275814	135	PCAWG	27.228405661243258
2c316b7e-6a82-4ba1-9f34-d8bfcf82d41e	CNLOH	Stomach-AdenoCA	0.225989275995273	360	PCAWG	30.186418236184355
2df02f2b-9f1c-4249-b3b4-b03079cd97d9	CNLOH	ColoRect-AdenoCA	0.648565004690561	12232	PCAWG	20.031794732638023
2ecd8358-c622-11e3-bf01-24c6515278c0	CNLOH	Liver-HCC	0.462677288211205	103	PCAWG	37.075267113426854
2ecd8358-c622-11e3-bf01-24c6515278c0	CNLOH	Liver-HCC	0.370688719670378	189	PCAWG	43.42247834274392
2fe2433b-9a55-431f-a869-2b5a63e8e8fc	CNLOH	Lung-SCC	0.95505246522879	691	PCAWG	3.0564323644422835
2fe2433b-9a55-431f-a869-2b5a63e8e8fc	CNLOH	Lung-SCC	0.968934403198038	280	PCAWG	2.112460582533414
2fe2433b-9a55-431f-a869-2b5a63e8e8fc	CNLOH	Lung-SCC	0.992220414621702	126	PCAWG	0.5290118057242665
2fe2433b-9a55-431f-a869-2b5a63e8e8fc	CNLOH	Lung-SCC	0.982356540495062	159	PCAWG	1.1997552463357808
301d6ce3-4099-4c1d-8e50-c04b7ce91450	CNLOH	Bladder-TCC	0.769981195355214	158	PCAWG	14.491184692621516
303abbe5-4155-4a0d-bc3b-f8995261ca52	CNLOH	ColoRect-AdenoCA	0.706725593926094	545	PCAWG	13.783897085473582
303abbe5-4155-4a0d-bc3b-f8995261ca52	CNLOH	ColoRect-AdenoCA	0.735418874287754	435	PCAWG	12.435312908475563
303abbe5-4155-4a0d-bc3b-f8995261ca52	CNLOH	ColoRect-AdenoCA	0.738099455967496	108	PCAWG	12.309325569527687
303abbe5-4155-4a0d-bc3b-f8995261ca52	CNLOH	ColoRect-AdenoCA	0.81367103244351	132	PCAWG	8.75746147515503
303abbe5-4155-4a0d-bc3b-f8995261ca52	CNLOH	ColoRect-AdenoCA	0.766423913723487	214	PCAWG	10.978076054996114
303abbe5-4155-4a0d-bc3b-f8995261ca52	CNLOH	ColoRect-AdenoCA	0.745220476933009	510	PCAWG	11.974637584148578
30600994-c1ec-44c9-a620-3f6c617eb928	CNLOH	Skin-Melanoma	0.980801604067416	777	PCAWG	1.2286973396853753
30600994-c1ec-44c9-a620-3f6c617eb928	CNLOH	Skin-Melanoma	0.98561140476141	143	PCAWG	0.9208700952697626
30600994-c1ec-44c9-a620-3f6c617eb928	CNLOH	Skin-Melanoma	0.981595899380409	483	PCAWG	1.177862439653822
30600994-c1ec-44c9-a620-3f6c617eb928	CNLOH	Skin-Melanoma	0.990965233930737	258	PCAWG	0.5782250284328327
30600994-c1ec-44c9-a620-3f6c617eb928	CNLOH	Skin-Melanoma	0.980868162829447	909	PCAWG	1.224437578915392
30600994-c1ec-44c9-a620-3f6c617eb928	CNLOH	Skin-Melanoma	0.992946050045079	1886	PCAWG	0.45145279711494624
30600994-c1ec-44c9-a620-3f6c617eb928	CNLOH	Skin-Melanoma	0.996522538183714	2142	PCAWG	0.22255755624230744
31f02f48-44a4-445e-ac3d-e9bf3d8d25a2	CNLOH	ColoRect-AdenoCA	0.458104934644857	575	PCAWG	31.971808855953437
33992441-4f34-42f2-ba87-6ddd227f2250	CNLOH	Eso-AdenoCA	0.605466181280571	111	PCAWG	19.72669093597145
35f82a33-bde2-47e2-8aba-ff1fd5920219	CNLOH	Liver-HCC	0.999999402651108	141	PCAWG	3.942502687315219e-5
371235d9-55b8-40a7-8cd6-baa7c2ad0493	CNLOH	Eso-AdenoCA	0.223528225068075	350	PCAWG	45.03536294605165
387c6519-6529-4074-a5ab-00f8052a5732	CNLOH	Lung-SCC	0.995225702404953	574	PCAWG	0.22439198696720875
387c6519-6529-4074-a5ab-00f8052a5732	CNLOH	Lung-SCC	0.991331604200417	374	PCAWG	0.4074146025804013
387c6519-6529-4074-a5ab-00f8052a5732	CNLOH	Lung-SCC	0.921665969610731	103	PCAWG	3.6816994282956435
387c6519-6529-4074-a5ab-00f8052a5732	CNLOH	Lung-SCC	0.841212028457177	332	PCAWG	7.46303466251268
387c6519-6529-4074-a5ab-00f8052a5732	CNLOH	Lung-SCC	0.860788981952919	314	PCAWG	6.5429178482128085
387c6519-6529-4074-a5ab-00f8052a5732	CNLOH	Lung-SCC	0.898666931859588	375	PCAWG	4.7626542025993635
387c6519-6529-4074-a5ab-00f8052a5732	CNLOH	Lung-SCC	0.961273037114379	118	PCAWG	1.8201672556241895
3b02a7a7-e5bc-4e77-b691-521603630b00	CNLOH	Liver-HCC	0.738626673142193	163	PCAWG	16.989266245757456
3b41cb48-c623-11e3-bf01-24c6515278c0	CNLOH	Liver-HCC	0.239395160354248	103	PCAWG	28.142379066892822
3b526846-72d6-4e10-b7cd-8cdb45a92a1c	CNLOH	Panc-AdenoCA	0.735016213833666	118	PCAWG	20.66873532097405
3b526846-72d6-4e10-b7cd-8cdb45a92a1c	CNLOH	Panc-AdenoCA	0.156886310770889	115	PCAWG	65.76286775987066
3b526846-72d6-4e10-b7cd-8cdb45a92a1c	CNLOH	Panc-AdenoCA	0.144908814176131	118	PCAWG	66.69711249426179
3b526846-72d6-4e10-b7cd-8cdb45a92a1c	CNLOH	Panc-AdenoCA	0.157877087122136	166	PCAWG	65.68558720447339
3b526846-72d6-4e10-b7cd-8cdb45a92a1c	CNLOH	Panc-AdenoCA	0.440502722384996	174	PCAWG	43.640787653970314
3b526846-72d6-4e10-b7cd-8cdb45a92a1c	CNLOH	Panc-AdenoCA	0.283780637160177	102	PCAWG	55.86511030150619
3b7810f7-f8ff-4d62-b766-3ba06170194c	CNLOH	Kidney-RCC.clearcell	0.986939594593363	110	PCAWG	0.7966847298048569
3c019b2f-52ec-40a8-99b5-98c1423ce627	CNLOH	ColoRect-AdenoCA	0.0773835715795137	151	PCAWG	59.970067847331606
3c019b2f-52ec-40a8-99b5-98c1423ce627	CNLOH	ColoRect-AdenoCA	0.0766936534331964	585	PCAWG	60.01491252684224
3c019b2f-52ec-40a8-99b5-98c1423ce627	CNLOH	ColoRect-AdenoCA	0.804067695883902	126	PCAWG	12.735599767546368
3c019b2f-52ec-40a8-99b5-98c1423ce627	CNLOH	ColoRect-AdenoCA	0.880626664815657	198	PCAWG	7.7592667869822955
3c019b2f-52ec-40a8-99b5-98c1423ce627	CNLOH	ColoRect-AdenoCA	0.827087594013771	172	PCAWG	11.239306389104888
3c019b2f-52ec-40a8-99b5-98c1423ce627	CNLOH	ColoRect-AdenoCA	0.837442846702669	107	PCAWG	10.566214964326516
3e012b50-06d1-4120-971b-5e54139b00ee	CNLOH	Lymph-BNHL	0.384062187565354	512	PCAWG	25.253450309820483
3e604a1c-b95f-44ff-9723-e2fac845da3b	CNLOH	Head-SCC	0.606804487420265	606	PCAWG	24.378121779943566
3e604a1c-b95f-44ff-9723-e2fac845da3b	CNLOH	Head-SCC	0.605803933599164	338	PCAWG	24.440156116851835
3e604a1c-b95f-44ff-9723-e2fac845da3b	CNLOH	Head-SCC	0.980230722975419	961	PCAWG	1.2256951755240206
3e604a1c-b95f-44ff-9723-e2fac845da3b	CNLOH	Head-SCC	0.975101841777018	603	PCAWG	1.5436858098248856
3e604a1c-b95f-44ff-9723-e2fac845da3b	CNLOH	Head-SCC	0.984155311595078	484	PCAWG	0.9823706811051662
3e604a1c-b95f-44ff-9723-e2fac845da3b	CNLOH	Head-SCC	0.996127404924867	699	PCAWG	0.2401008946582488
3e604a1c-b95f-44ff-9723-e2fac845da3b	CNLOH	Head-SCC	0.998074890291016	515	PCAWG	0.11935680195700571
3e604a1c-b95f-44ff-9723-e2fac845da3b	CNLOH	Head-SCC	0.994014555526412	332	PCAWG	0.3710975573624531
3e604a1c-b95f-44ff-9723-e2fac845da3b	CNLOH	Head-SCC	0.995431472537052	671	PCAWG	0.28324870270277613
3e604a1c-b95f-44ff-9723-e2fac845da3b	CNLOH	Head-SCC	0.999999890616053	416	PCAWG	6.781804714695028e-6
3ed783cf-2248-44a1-a2a2-d6b6519b91ef	CNLOH	Panc-AdenoCA	0.891091562450692	164	PCAWG	7.187956878254329
3ed783cf-2248-44a1-a2a2-d6b6519b91ef	CNLOH	Panc-AdenoCA	0.279573768411403	129	PCAWG	47.5481312848474
3f2ecbcd-5c9e-4d57-8aa5-962e2e86a83c	CNLOH	Skin-Melanoma	0.977651750457724	366	PCAWG	1.7208152147552511
4019c219-c51e-479f-8a9d-cfa6816ed696	CNLOH	ColoRect-AdenoCA	0.770498549398689	140	PCAWG	18.8191189493075
4019c219-c51e-479f-8a9d-cfa6816ed696	CNLOH	ColoRect-AdenoCA	0.0342809868604982	653	PCAWG	79.18895907743915
40b1e928-c623-11e3-bf01-24c6515278c0	CNLOH	Liver-HCC	0.988298276563808	151	PCAWG	0.8893309811505938
41dba8d1-8aad-474c-a82b-20b28ab818bd	CNLOH	Lymph-BNHL	0.237011305669662	129	PCAWG	55.698174686114676
41dba8d1-8aad-474c-a82b-20b28ab818bd	CNLOH	Lymph-BNHL	0.231999286438711	292	PCAWG	56.0640520899741
41de507a-c623-11e3-bf01-24c6515278c0	CNLOH	Liver-HCC	0.686567209191707	167	PCAWG	21.626862565772218
429aad6f-816d-4739-baa3-b0ebf2fcd501	CNLOH	Stomach-AdenoCA	0.572575817588308	151	PCAWG	18.806664026114447
42af8f74-fd4b-486d-bc11-db53cc471d62	CNLOH	Ovary-AdenoCA	0.370967788393841	101	PCAWG	31.451610580307953
42e92d78-c623-11e3-bf01-24c6515278c0	CNLOH	Liver-HCC	0.982502818496622	160	PCAWG	1.3472829757601044
42e92d78-c623-11e3-bf01-24c6515278c0	CNLOH	Liver-HCC	0.977958623137909	106	PCAWG	1.6971860183810037
42e92d78-c623-11e3-bf01-24c6515278c0	CNLOH	Liver-HCC	0.629134283138004	493	PCAWG	28.55666019837369
448af8b4-e071-48b0-a65b-b4ad17afdc0c	CNLOH	Lung-SCC	0.978189535143169	164	PCAWG	1.2650069616961994
448af8b4-e071-48b0-a65b-b4ad17afdc0c	CNLOH	Lung-SCC	0.967471051142045	101	PCAWG	1.8866790337613892
448af8b4-e071-48b0-a65b-b4ad17afdc0c	CNLOH	Lung-SCC	0.987230496802771	280	PCAWG	0.7406311854392835
461df2ae-fcf1-4b93-be0a-c14954fe7c42	CNLOH	Lymph-BNHL	0.986606248943069	158	PCAWG	0.7366563081312033
461df2ae-fcf1-4b93-be0a-c14954fe7c42	CNLOH	Lymph-BNHL	0.984799299956661	192	PCAWG	0.8360385023836425
468083cb-95c3-47c1-9d96-79bcf7bf3f26	CNLOH	Liver-HCC	0.570204438141819	163	PCAWG	30.08568933007267
468083cb-95c3-47c1-9d96-79bcf7bf3f26	CNLOH	Liver-HCC	0.601975016481574	167	PCAWG	27.861748846289817
47d77750-c622-11e3-bf01-24c6515278c0	CNLOH	Liver-HCC	0.955411975350796	170	PCAWG	3.299513824041094
47d77750-c622-11e3-bf01-24c6515278c0	CNLOH	Liver-HCC	0.292720515421911	542	PCAWG	52.338681858778585
47d77750-c622-11e3-bf01-24c6515278c0	CNLOH	Liver-HCC	1.45795526862341e-6	209	PCAWG	73.99989211131012
47d77750-c622-11e3-bf01-24c6515278c0	CNLOH	Liver-HCC	0.892267694999	110	PCAWG	7.972190570073996
492b4e58-12e2-47b2-bd47-28f8607072fa	CNLOH	ColoRect-AdenoCA	0.270897319879143	112	PCAWG	40.100647406647134
492b4e58-12e2-47b2-bd47-28f8607072fa	CNLOH	ColoRect-AdenoCA	0.193797388865348	146	PCAWG	44.34114361240586
492b4e58-12e2-47b2-bd47-28f8607072fa	CNLOH	ColoRect-AdenoCA	0.347159195032391	112	PCAWG	35.9062442732185
492b4e58-12e2-47b2-bd47-28f8607072fa	CNLOH	ColoRect-AdenoCA	0.225668657842277	511	PCAWG	42.58822381867477
4adc846a-42cb-4ebd-a954-e31eb29d7572	CNLOH	Lymph-BNHL	0.324630916022557	366	PCAWG	31.06697786296238
4c2ad4a0-5d57-4e27-9f35-058b2f205f50	CNLOH	Lung-SCC	0.738677185595265	140	PCAWG	17.769951379521984
4c2ad4a0-5d57-4e27-9f35-058b2f205f50	CNLOH	Lung-SCC	0.860903589332836	706	PCAWG	9.458555925367156
4c2ad4a0-5d57-4e27-9f35-058b2f205f50	CNLOH	Lung-SCC	0.87984355719518	194	PCAWG	8.170638110727758
4c2ad4a0-5d57-4e27-9f35-058b2f205f50	CNLOH	Lung-SCC	0.773248703148478	217	PCAWG	15.419088185903494
4c2ad4a0-5d57-4e27-9f35-058b2f205f50	CNLOH	Lung-SCC	0.802415839022686	185	PCAWG	13.435722946457354
4c2ad4a0-5d57-4e27-9f35-058b2f205f50	CNLOH	Lung-SCC	0.678840641401955	168	PCAWG	21.83883638466706
4c2ad4a0-5d57-4e27-9f35-058b2f205f50	CNLOH	Lung-SCC	0.914278236171007	314	PCAWG	5.829079940371523
507620ef-f0fc-4ac3-a7c0-ea2e36c40f77	CNLOH	Skin-Melanoma	0.999957958017704	138	PCAWG	0.0021861830793898918
507620ef-f0fc-4ac3-a7c0-ea2e36c40f77	CNLOH	Skin-Melanoma	0.913603564773416	415	PCAWG	4.492614631782369
5187e77d-f412-4303-8049-11d1aa1a0235	CNLOH	Panc-AdenoCA	0.572463113458655	102	PCAWG	21.37684432706725
5193a482-6ed9-4504-bd7c-c8b9e4103577	CNLOH	Head-SCC	0.94770817466221	638	PCAWG	3.0852176949296086
5193a482-6ed9-4504-bd7c-c8b9e4103577	CNLOH	Head-SCC	0.939472917567025	147	PCAWG	3.571097863545525
5193a482-6ed9-4504-bd7c-c8b9e4103577	CNLOH	Head-SCC	0.993890256249948	148	PCAWG	0.36047488125306926
5310f698-d31a-4628-84b4-dc9ac29722a5	CNLOH	Skin-Melanoma	0.344249128090096	2394	PCAWG	50.49281713706261
5310f698-d31a-4628-84b4-dc9ac29722a5	CNLOH	Skin-Melanoma	0.285148247211197	759	PCAWG	55.04358496473783
536dedba-46c4-4a21-b112-13c030b13069	CNLOH	Panc-AdenoCA	0.744315925698083	1300	PCAWG	13.5512559380016
54354d24-c622-11e3-bf01-24c6515278c0	CNLOH	Liver-HCC	0.431442623204441	110	PCAWG	44.916032766849156
54354d24-c622-11e3-bf01-24c6515278c0	CNLOH	Liver-HCC	0.543181809454654	161	PCAWG	36.08863705308234
54cfd4b0-c623-11e3-bf01-24c6515278c0	CNLOH	Liver-HCC	0.541614309217836	183	PCAWG	28.878298519276328
54cfd4b0-c623-11e3-bf01-24c6515278c0	CNLOH	Liver-HCC	0.584645700348592	101	PCAWG	26.167320878038705
55345803-83d4-4fdb-b0ee-328753801da1	CNLOH	ColoRect-AdenoCA	0.939843489437428	307	PCAWG	4.150799228817467
55345803-83d4-4fdb-b0ee-328753801da1	CNLOH	ColoRect-AdenoCA	0.939513898469857	101	PCAWG	4.173541005579867
55345803-83d4-4fdb-b0ee-328753801da1	CNLOH	ColoRect-AdenoCA	0.968356337249245	323	PCAWG	2.183412729802097
55e5497a-c623-11e3-bf01-24c6515278c0	CNLOH	Liver-HCC	0.424372254868702	126	PCAWG	43.17208088484735
55e5497a-c623-11e3-bf01-24c6515278c0	CNLOH	Liver-HCC	0.440117259795971	189	PCAWG	41.99120551530217
55e5497a-c623-11e3-bf01-24c6515278c0	CNLOH	Liver-HCC	0.390087970049158	287	PCAWG	45.74340224631315
561fd34c-7c7d-4df0-bbfc-3d31147ca562	CNLOH	Skin-Melanoma	0.991740151857445	317	PCAWG	0.462551495983079
56e57223-264e-489d-bc9a-a07789065c40	CNLOH	Lymph-BNHL	0.67281401989882	107	PCAWG	23.557390567284962
577d5c9e-fbda-41d5-b0b3-cdb733453ea5	CNLOH	Uterus-AdenoCA	0.0345551302447665	497	PCAWG	64.68480627360064
58f4ff52-c623-11e3-bf01-24c6515278c0	CNLOH	Liver-HCC	0.0241577835766091	181	PCAWG	64.40558628394379
5c4b369c-51a3-4ca7-8b9d-2a8e49c0dde7	CNLOH	Stomach-AdenoCA	0.0830695956899258	137	PCAWG	61.434337088774974
5cf21488-c622-11e3-bf01-24c6515278c0	CNLOH	Liver-HCC	0.860424139290138	107	PCAWG	8.932855085431171
5cf21488-c622-11e3-bf01-24c6515278c0	CNLOH	Liver-HCC	0.869986828067636	105	PCAWG	8.320843003671293
5dc6f055-c4f6-49a1-a68c-94cf87cbd363	CNLOH	Stomach-AdenoCA	0.178867044586992	247	PCAWG	45.16231254771544
6012cb02-c623-11e3-bf01-24c6515278c0	CNLOH	Liver-HCC	0.939313245466828	130	PCAWG	3.155711235724942
61cad26a-cbc6-4977-83b9-dc61e49f2861	CNLOH	Stomach-AdenoCA	0.712598723607269	192	PCAWG	20.692891900276635
626c9788-d70c-449b-b9dc-5e3f6fc00991	CNLOH	Lymph-BNHL	0.864090604054976	120	PCAWG	6.795469797251203
626c9788-d70c-449b-b9dc-5e3f6fc00991	CNLOH	Lymph-BNHL	0.86284564689631	192	PCAWG	6.857717655184498
638e80c7-9a6e-4a32-a621-fc4168e72343	CNLOH	Uterus-AdenoCA	0.00782799609798645	764	PCAWG	56.55380422241477
65723119-bdfe-46f0-b629-c171023abd71	CNLOH	CNS-GBM	4.79874713043848e-6	185	PCAWG	58.999716873919304
65723119-bdfe-46f0-b629-c171023abd71	CNLOH	CNS-GBM	8.80078746616183e-5	371	PCAWG	58.99480753539497
66701395-5a53-41bb-866b-3bbf08bc33ab	CNLOH	ColoRect-AdenoCA	0.782723090032134	129	PCAWG	16.947598977493545
66701395-5a53-41bb-866b-3bbf08bc33ab	CNLOH	ColoRect-AdenoCA	0.790157545433127	164	PCAWG	16.367711456216096
66701395-5a53-41bb-866b-3bbf08bc33ab	CNLOH	ColoRect-AdenoCA	0.804092157104543	114	PCAWG	15.28081174584565
66701395-5a53-41bb-866b-3bbf08bc33ab	CNLOH	ColoRect-AdenoCA	0.112485519290503	201	PCAWG	69.22612949534077
6726c157-f688-491d-8b56-35628645df89	CNLOH	Lung-AdenoCA	0.917763873252025	115	PCAWG	6.167709506098124
681e2301-2057-40e4-ab63-934775d63faa	CNLOH	Skin-Melanoma	0.97320379256692	1552	PCAWG	0.9914596750239592
681e2301-2057-40e4-ab63-934775d63faa	CNLOH	Skin-Melanoma	0.971472813087877	1647	PCAWG	1.05550591574855
681e2301-2057-40e4-ab63-934775d63faa	CNLOH	Skin-Melanoma	0.984279697501879	707	PCAWG	0.5816511924304753
681e2301-2057-40e4-ab63-934775d63faa	CNLOH	Skin-Melanoma	0.977891128368509	726	PCAWG	0.818028250365167
681e2301-2057-40e4-ab63-934775d63faa	CNLOH	Skin-Melanoma	0.974908950847935	2231	PCAWG	0.9283688186264031
68509ede-3dcf-4a6e-9af0-4a9bb4dfa567	CNLOH	Stomach-AdenoCA	9.99183244899079e-4	134	PCAWG	68.93105635610196
68509ede-3dcf-4a6e-9af0-4a9bb4dfa567	CNLOH	Stomach-AdenoCA	0.0888396833846083	243	PCAWG	62.87006184646202
68509ede-3dcf-4a6e-9af0-4a9bb4dfa567	CNLOH	Stomach-AdenoCA	0.0119262490036747	205	PCAWG	68.17708881874644
68509ede-3dcf-4a6e-9af0-4a9bb4dfa567	CNLOH	Stomach-AdenoCA	0.207872242709529	344	PCAWG	54.6568152530425
68509ede-3dcf-4a6e-9af0-4a9bb4dfa567	CNLOH	Stomach-AdenoCA	0.127903507747696	177	PCAWG	60.174657965408976
68c2a355-862c-4657-b296-5776ed8447b0	CNLOH	Lung-AdenoCA	0.290916791333294	300	PCAWG	36.87232685066871
692dfa4f-45e5-4183-b5da-6650a1fbcabd	CNLOH	Lung-SCC	0.0763390369148519	212	PCAWG	64.65626741596037
692dfa4f-45e5-4183-b5da-6650a1fbcabd	CNLOH	Lung-SCC	0.926847742757298	125	PCAWG	5.120658006989141
692dfa4f-45e5-4183-b5da-6650a1fbcabd	CNLOH	Lung-SCC	0.938308391243876	329	PCAWG	4.318412612928681
692dfa4f-45e5-4183-b5da-6650a1fbcabd	CNLOH	Lung-SCC	0.930610827600461	304	PCAWG	4.85724206796773
692dfa4f-45e5-4183-b5da-6650a1fbcabd	CNLOH	Lung-SCC	0.988495918795952	337	PCAWG	0.80528568428336
6a0d0c42-1884-4c6a-936a-678a822c0936	CNLOH	Eso-AdenoCA	0.950167328258181	672	PCAWG	3.189290991476419
6a0d0c42-1884-4c6a-936a-678a822c0936	CNLOH	Eso-AdenoCA	0.886250841080182	392	PCAWG	7.2799461708683495
6de41ac1-229b-40b9-a494-5588c284351d	CNLOH	CNS-GBM	1.02638617455736e-5	160	PCAWG	69.99928152967782
70c2f91e-c622-11e3-bf01-24c6515278c0	CNLOH	Liver-HCC	0.952240171320593	189	PCAWG	3.0566290354820467
7116cc90-f465-4e7e-aa27-48a83ed258e9	CNLOH	Stomach-AdenoCA	0.275250475526479	132	PCAWG	52.181965762093505
7117854b-6f0a-4a43-b66c-506a3e29377d	CNLOH	Skin-Melanoma	0.994858372819783	218	PCAWG	0.22108996874933295
7117854b-6f0a-4a43-b66c-506a3e29377d	CNLOH	Skin-Melanoma	0.996062688216464	363	PCAWG	0.16930440669204616
7117854b-6f0a-4a43-b66c-506a3e29377d	CNLOH	Skin-Melanoma	0.995802890931161	885	PCAWG	0.18047568996007557
7117854b-6f0a-4a43-b66c-506a3e29377d	CNLOH	Skin-Melanoma	0.932868193297647	346	PCAWG	2.886667688201178
7117854b-6f0a-4a43-b66c-506a3e29377d	CNLOH	Skin-Melanoma	0.926529471407305	391	PCAWG	3.1592327294858844
711c8a16-3cf8-42d8-b29e-fd1e9ef1c82b	CNLOH	ColoRect-AdenoCA	0.0768803469075952	133	PCAWG	68.31085432883796
712e5f3c-c623-11e3-bf01-24c6515278c0	CNLOH	Liver-HCC	0.811699198040124	137	PCAWG	13.934259345030823
764ded9e-c622-11e3-bf01-24c6515278c0	CNLOH	Liver-HCC	0.893563524875104	140	PCAWG	7.344116783617821
7789ef18-c623-11e3-bf01-24c6515278c0	CNLOH	Biliary-AdenoCA	0.849510842556609	113	PCAWG	8.427392816829894
786fc3e4-e2bf-4914-9251-41c800ebb2fa	CNLOH	ColoRect-AdenoCA	0.186873259914524	161	PCAWG	63.42388572666713
786fc3e4-e2bf-4914-9251-41c800ebb2fa	CNLOH	ColoRect-AdenoCA	0.147482586084581	110	PCAWG	66.49635828540268
79eb7bba-f0d8-462c-add7-20a2fb7843e1	CNLOH	Lung-SCC	0.947899508088912	125	PCAWG	3.3344314823096326
79eb7bba-f0d8-462c-add7-20a2fb7843e1	CNLOH	Lung-SCC	0.995614064860288	131	PCAWG	0.2806998489415662
79eb7bba-f0d8-462c-add7-20a2fb7843e1	CNLOH	Lung-SCC	0.985792172926956	363	PCAWG	0.9093009326748174
79eb7bba-f0d8-462c-add7-20a2fb7843e1	CNLOH	Lung-SCC	0.984471069225214	227	PCAWG	0.9938515695863046
7a921087-8e62-4a93-a757-fd8cdbe1eb8f	CNLOH	Ovary-AdenoCA	0.430232557923978	135	PCAWG	37.034883734941424
7adcea71-1aed-450c-b0ff-b9d9820c6153	CNLOH	Eso-AdenoCA	0.99481428142294	231	PCAWG	0.3889288932794971
7ba70717-d65e-4a45-af79-60a976770526	CNLOH	Skin-Melanoma	0.963565931331657	193	PCAWG	1.5666649527387482
7ba70717-d65e-4a45-af79-60a976770526	CNLOH	Skin-Melanoma	0.970341944321045	188	PCAWG	1.2752963941950635
7ba70717-d65e-4a45-af79-60a976770526	CNLOH	Skin-Melanoma	0.969726645626053	177	PCAWG	1.3017542380797194
7ba70717-d65e-4a45-af79-60a976770526	CNLOH	Skin-Melanoma	0.965786731161428	1294	PCAWG	1.4711705600585963
7cb71498-6ada-43c6-912b-bad4f93cf580	CNLOH	Panc-AdenoCA	0.508999147090328	114	PCAWG	31.424054586219007
7d2da7ba-f57c-4083-9572-6fa98008083b	CNLOH	Eso-AdenoCA	0.435378484272197	117	PCAWG	41.21737064812962
7d2da7ba-f57c-4083-9572-6fa98008083b	CNLOH	Eso-AdenoCA	0.422035212914922	162	PCAWG	42.19142945721069
7d2da7ba-f57c-4083-9572-6fa98008083b	CNLOH	Eso-AdenoCA	0.725288480298383	127	PCAWG	20.05394093821804
7e036d40-b669-4929-a1e2-c4736e01a473	CNLOH	Stomach-AdenoCA	0.201513871337693	139	PCAWG	51.901598363049956
7e036d40-b669-4929-a1e2-c4736e01a473	CNLOH	Stomach-AdenoCA	0.240368538682412	144	PCAWG	49.37604498564322
7e036d40-b669-4929-a1e2-c4736e01a473	CNLOH	Stomach-AdenoCA	0.135761801074567	260	PCAWG	56.175482930153144
7e036d40-b669-4929-a1e2-c4736e01a473	CNLOH	Stomach-AdenoCA	0.338347899848394	124	PCAWG	43.00738650985439
7e036d40-b669-4929-a1e2-c4736e01a473	CNLOH	Stomach-AdenoCA	0.0522566243814736	107	PCAWG	61.60331941520422
7e036d40-b669-4929-a1e2-c4736e01a473	CNLOH	Stomach-AdenoCA	0.0840958232205877	164	PCAWG	59.5337714906618
7e036d40-b669-4929-a1e2-c4736e01a473	CNLOH	Stomach-AdenoCA	0.124676236333273	187	PCAWG	56.89604463833726
7e036d40-b669-4929-a1e2-c4736e01a473	CNLOH	Stomach-AdenoCA	0.14650139902416	109	PCAWG	55.4774090634296
7e036d40-b669-4929-a1e2-c4736e01a473	CNLOH	Stomach-AdenoCA	0.201567332655122	171	PCAWG	51.89812337741707
7e036d40-b669-4929-a1e2-c4736e01a473	CNLOH	Stomach-AdenoCA	0.247535058588901	122	PCAWG	48.91022119172143
7e036d40-b669-4929-a1e2-c4736e01a473	CNLOH	Stomach-AdenoCA	0.163630623049628	126	PCAWG	54.36400950177418
7e036d40-b669-4929-a1e2-c4736e01a473	CNLOH	Stomach-AdenoCA	0.134073236763268	303	PCAWG	56.28523961038758
7e036d40-b669-4929-a1e2-c4736e01a473	CNLOH	Stomach-AdenoCA	0.126002539432345	353	PCAWG	56.80983493689758
7e036d40-b669-4929-a1e2-c4736e01a473	CNLOH	Stomach-AdenoCA	0.142871257082334	111	PCAWG	55.71336828964829
7eac4710-c622-11e3-bf01-24c6515278c0	CNLOH	Liver-HCC	0.815900636274215	119	PCAWG	13.991551643159656
804ffa2e-158b-447d-945c-707684134c87	CNLOH	Bladder-TCC	0.951617829774166	130	PCAWG	2.757783702872539
81bc7f0c-865d-4801-a935-2ab04170df53	CNLOH	Panc-AdenoCA	0.572008238671985	128	PCAWG	32.52737386092914
81bc7f0c-865d-4801-a935-2ab04170df53	CNLOH	Panc-AdenoCA	0.879948337652286	131	PCAWG	9.123926338426266
81bc7f0c-865d-4801-a935-2ab04170df53	CNLOH	Panc-AdenoCA	0.922105274398174	110	PCAWG	5.919999145738775
81bc7f0c-865d-4801-a935-2ab04170df53	CNLOH	Panc-AdenoCA	0.796111603785494	160	PCAWG	15.49551811230246
81cc0f39-6677-4f2e-9a75-d30152b188f3	CNLOH	Lymph-BNHL	0.240036141659246	165	PCAWG	41.038048350400715
81cc0f39-6677-4f2e-9a75-d30152b188f3	CNLOH	Lymph-BNHL	0.29577036807184	187	PCAWG	38.028400124120644
8294a969-59a1-4d3b-895b-f07e96bf9f7a	CNLOH	Head-SCC	0.133527494238824	518	PCAWG	50.25540533414821
8294a969-59a1-4d3b-895b-f07e96bf9f7a	CNLOH	Head-SCC	0.0898354900628136	167	PCAWG	52.78954157635681
8294a969-59a1-4d3b-895b-f07e96bf9f7a	CNLOH	Head-SCC	0.718478693160941	279	PCAWG	16.32823579666542
82b8cda8-fbff-455e-b0db-7ff6528bd6c8	CNLOH	Lymph-BNHL	4.12739254245204e-4	105	PCAWG	73.96945729518585
82b8cda8-fbff-455e-b0db-7ff6528bd6c8	CNLOH	Lymph-BNHL	1.15507186235137e-4	110	PCAWG	73.9914524682186
88d82a42-c622-11e3-bf01-24c6515278c0	CNLOH	Liver-HCC	0.860593545096736	222	PCAWG	10.316077662841534
88d82a42-c622-11e3-bf01-24c6515278c0	CNLOH	Liver-HCC	0.847910368512472	232	PCAWG	11.25463273007707
88f2c496-3eb4-4c03-b3a5-8d5a55803aaf	CNLOH	Skin-Melanoma	0.945002147657257	249	PCAWG	2.3099097983952066
88f2c496-3eb4-4c03-b3a5-8d5a55803aaf	CNLOH	Skin-Melanoma	0.313176562241274	2409	PCAWG	28.846584385866493
88f2c496-3eb4-4c03-b3a5-8d5a55803aaf	CNLOH	Skin-Melanoma	0.315982364280201	1003	PCAWG	28.72874070023156
88f2c496-3eb4-4c03-b3a5-8d5a55803aaf	CNLOH	Skin-Melanoma	0.969717970093906	347	PCAWG	1.2718452560559466
88f2c496-3eb4-4c03-b3a5-8d5a55803aaf	CNLOH	Skin-Melanoma	0.966522438705655	156	PCAWG	1.4060575743624892
88f2c496-3eb4-4c03-b3a5-8d5a55803aaf	CNLOH	Skin-Melanoma	0.959937865445071	104	PCAWG	1.6826096513070188
88f2c496-3eb4-4c03-b3a5-8d5a55803aaf	CNLOH	Skin-Melanoma	0.95656609579787	121	PCAWG	1.82422397648946
88f2c496-3eb4-4c03-b3a5-8d5a55803aaf	CNLOH	Skin-Melanoma	0.985561273764813	248	PCAWG	0.6064265018778561
890e840c-1d1d-4874-a8eb-f9d9a2b50a1c	CNLOH	Lymph-BNHL	0.827273369044689	434	PCAWG	14.681763631201438
897a4500-6fb8-4e81-aa07-021a26d632fb	CNLOH	Lymph-BNHL	0.830430165814121	169	PCAWG	9.665480548595104
897a4500-6fb8-4e81-aa07-021a26d632fb	CNLOH	Lymph-BNHL	0.957946384450785	242	PCAWG	2.397056086305258
90611290-e44c-438e-91aa-f3b83dae3b71	CNLOH	Liver-HCC	0.114755961535709	115	PCAWG	63.737570769428956
93ff786e-0165-4b02-8d27-806d422e93fc	CNLOH	ColoRect-AdenoCA	0.874325453193312	526	PCAWG	8.16884554243472
93ff786e-0165-4b02-8d27-806d422e93fc	CNLOH	ColoRect-AdenoCA	0.878099266990636	1588	PCAWG	7.923547645608659
93ff786e-0165-4b02-8d27-806d422e93fc	CNLOH	ColoRect-AdenoCA	0.868710982440546	2377	PCAWG	8.533786141364509
93ff786e-0165-4b02-8d27-806d422e93fc	CNLOH	ColoRect-AdenoCA	0.855321139515776	632	PCAWG	9.404125931474557
93ff786e-0165-4b02-8d27-806d422e93fc	CNLOH	ColoRect-AdenoCA	0.852142199874614	1531	PCAWG	9.610757008150088
93ff786e-0165-4b02-8d27-806d422e93fc	CNLOH	ColoRect-AdenoCA	0.864450962519554	1723	PCAWG	8.81068743622899
950486ad-14f8-480a-b079-9cc3cd842090	CNLOH	Uterus-AdenoCA	0.00424526014913624	10744	PCAWG	79.6603791880691
9623d295-c23d-4f2f-827c-69f767a26f1f	CNLOH	Lung-SCC	0.658281445035207	322	PCAWG	24.945454512429887
9623d295-c23d-4f2f-827c-69f767a26f1f	CNLOH	Lung-SCC	0.49330121707379	143	PCAWG	36.989011153613326
9623d295-c23d-4f2f-827c-69f767a26f1f	CNLOH	Lung-SCC	0.960895181667071	122	PCAWG	2.8546517383038172
9623d295-c23d-4f2f-827c-69f767a26f1f	CNLOH	Lung-SCC	0.427027367683159	208	PCAWG	41.827002159129385
9623d295-c23d-4f2f-827c-69f767a26f1f	CNLOH	Lung-SCC	0.998466081251059	530	PCAWG	0.11197606867269616
9650640f-154d-4696-aa96-3611c6fcee7b	CNLOH	Head-SCC	0.666253445753996	186	PCAWG	14.684848386824175
9650640f-154d-4696-aa96-3611c6fcee7b	CNLOH	Head-SCC	0.458432009671087	156	PCAWG	23.828991574472173
9650640f-154d-4696-aa96-3611c6fcee7b	CNLOH	Head-SCC	0.502525040300829	118	PCAWG	21.888898226763523
9650640f-154d-4696-aa96-3611c6fcee7b	CNLOH	Head-SCC	0.530428196471021	181	PCAWG	20.661159355275075
96a2896c-1e32-4827-a526-6b7104832f9a	CNLOH	Eso-AdenoCA	0.553346332819214	315	PCAWG	32.60571770419738
96a2896c-1e32-4827-a526-6b7104832f9a	CNLOH	Eso-AdenoCA	0.573539952249063	258	PCAWG	31.131583485818403
96a2896c-1e32-4827-a526-6b7104832f9a	CNLOH	Eso-AdenoCA	0.595070804850686	214	PCAWG	29.559831245899925
96a2896c-1e32-4827-a526-6b7104832f9a	CNLOH	Eso-AdenoCA	0.554269431475343	142	PCAWG	32.53833150229996
96a2896c-1e32-4827-a526-6b7104832f9a	CNLOH	Eso-AdenoCA	0.557597259181388	163	PCAWG	32.29540007975867
96a2896c-1e32-4827-a526-6b7104832f9a	CNLOH	Eso-AdenoCA	0.51788219105425	201	PCAWG	35.19460005303975
96a2896c-1e32-4827-a526-6b7104832f9a	CNLOH	Eso-AdenoCA	0.493829453637892	314	PCAWG	36.95044988443389
96a2896c-1e32-4827-a526-6b7104832f9a	CNLOH	Eso-AdenoCA	0.656790767377346	451	PCAWG	25.054273981453743
96a2896c-1e32-4827-a526-6b7104832f9a	CNLOH	Eso-AdenoCA	0.570735914589045	547	PCAWG	31.33627823499971
96a2896c-1e32-4827-a526-6b7104832f9a	CNLOH	Eso-AdenoCA	0.577008784729859	351	PCAWG	30.878358714720296
96a2896c-1e32-4827-a526-6b7104832f9a	CNLOH	Eso-AdenoCA	0.586315055390486	339	PCAWG	30.199000956494523
983c14b8-f35b-497b-9fd4-5e5f5f0a7aa7	CNLOH	Biliary-AdenoCA	0.975157298883494	103	PCAWG	1.6147755725728896
98bb3025-0637-4106-8621-12df7b5d662f	CNLOH	Breast-LobularCA	0.913658464033488	799	PCAWG	5.094150622024205
98bb3025-0637-4106-8621-12df7b5d662f	CNLOH	Breast-LobularCA	0.933832373250601	101	PCAWG	3.903889978214542
98d27916-c622-11e3-bf01-24c6515278c0	CNLOH	Liver-HCC	0.746381483327492	120	PCAWG	17.499677650403054
98d27916-c622-11e3-bf01-24c6515278c0	CNLOH	Liver-HCC	0.691053315551626	125	PCAWG	21.317321226937807
98d27916-c622-11e3-bf01-24c6515278c0	CNLOH	Liver-HCC	0.274878833309108	182	PCAWG	50.033360501671545
98d27916-c622-11e3-bf01-24c6515278c0	CNLOH	Liver-HCC	0.204916330957594	261	PCAWG	54.86077316392601
995a1ad2-faca-4a37-a59d-e62455985afb	CNLOH	Lymph-BNHL	0.955250781419124	309	PCAWG	3.1324453006613195
995a1ad2-faca-4a37-a59d-e62455985afb	CNLOH	Lymph-BNHL	0.0495822928265995	312	PCAWG	66.52923950213803
99bdc3da-c622-11e3-bf01-24c6515278c0	CNLOH	Liver-HCC	0.93164718573298	231	PCAWG	4.23787448455524
9b3e7a03-cf8c-4da8-bc36-20129d7783ba	CNLOH	Lymph-BNHL	0.361487187725966	139	PCAWG	48.52697373282658
9b3e7a03-cf8c-4da8-bc36-20129d7783ba	CNLOH	Lymph-BNHL	0.294133669241681	620	PCAWG	53.645841137632246
9c00828e-e9ae-4b9c-959e-34837ee2b230	CNLOH	Eso-AdenoCA	0.82156956415166	174	PCAWG	13.560713124473835
9c00828e-e9ae-4b9c-959e-34837ee2b230	CNLOH	Eso-AdenoCA	0.742190826453262	148	PCAWG	19.593497189552092
9c00828e-e9ae-4b9c-959e-34837ee2b230	CNLOH	Eso-AdenoCA	0.742917718965849	201	PCAWG	19.538253358595476
9c00828e-e9ae-4b9c-959e-34837ee2b230	CNLOH	Eso-AdenoCA	0.7598064952099	101	PCAWG	18.254706364047603
9c00828e-e9ae-4b9c-959e-34837ee2b230	CNLOH	Eso-AdenoCA	0.701906470494245	108	PCAWG	22.65510824243738
9c00828e-e9ae-4b9c-959e-34837ee2b230	CNLOH	Eso-AdenoCA	0.781953269798888	234	PCAWG	16.57155149528451
9c27fedd-b1b3-4af0-9e9b-20271854db08	CNLOH	Lymph-BNHL	0.676312654077107	283	PCAWG	25.247612981985657
9c27fedd-b1b3-4af0-9e9b-20271854db08	CNLOH	Lymph-BNHL	0.702042385625075	184	PCAWG	23.240693921244148
9c27fedd-b1b3-4af0-9e9b-20271854db08	CNLOH	Lymph-BNHL	0.613516659621057	167	PCAWG	30.145700549557557
9c27fedd-b1b3-4af0-9e9b-20271854db08	CNLOH	Lymph-BNHL	0.687595711050224	147	PCAWG	24.36753453808253
9c27fedd-b1b3-4af0-9e9b-20271854db08	CNLOH	Lymph-BNHL	0.790671294992454	125	PCAWG	16.327638990588586
9de495d1-55b2-4535-9b0a-a999df35977c	CNLOH	Eso-AdenoCA	0.97993843537217	116	PCAWG	1.5848636055985734
9e5f0a23-e184-4611-b42b-e882dcf23acd	CNLOH	ColoRect-AdenoCA	0.16916774519591599	188	PCAWG	64.80491587471856
9e5f0a23-e184-4611-b42b-e882dcf23acd	CNLOH	ColoRect-AdenoCA	0.208844918535069	329	PCAWG	61.710096354264614
9e5f0a23-e184-4611-b42b-e882dcf23acd	CNLOH	ColoRect-AdenoCA	0.178347729020979	237	PCAWG	64.08887713636364
9e5f0a23-e184-4611-b42b-e882dcf23acd	CNLOH	ColoRect-AdenoCA	0.17733889078587	130	PCAWG	64.16756651870215
a29278af-7ecf-403e-b6a9-623ea7879d05	CNLOH	Lymph-BNHL	0.019803920287377	219	PCAWG	41.168235347930164
a29278af-7ecf-403e-b6a9-623ea7879d05	CNLOH	Lymph-BNHL	0.0222381297919788	604	PCAWG	41.06599854873689
a29278af-7ecf-403e-b6a9-623ea7879d05	CNLOH	Lymph-BNHL	0.0909325723836911	126	PCAWG	38.18083195988497
a29278af-7ecf-403e-b6a9-623ea7879d05	CNLOH	Lymph-BNHL	0.195437221992424	112	PCAWG	33.79163667631819
a2ee5dde-4342-4e78-88c5-3c9a8e10cbf5	CNLOH	Stomach-AdenoCA	0.268396798892812	249	PCAWG	51.21222407750316
a4c838df-6ac4-455a-8096-8ec680064374	CNLOH	Stomach-AdenoCA	0.43759467749198	152	PCAWG	35.43153531800526
a4c838df-6ac4-455a-8096-8ec680064374	CNLOH	Stomach-AdenoCA	0.774885072953363	104	PCAWG	14.182240403938135
a4f8305f-4409-4776-b34d-4878d18c8693	CNLOH	Kidney-RCC.clearcell	0.899645744832197	131	PCAWG	6.322318075571593
a64000df-16e5-4b88-865f-5c680adf60eb	CNLOH	ColoRect-AdenoCA	0.503214716293493	144	PCAWG	23.348908334205827
a6e24c2a-26b9-409c-bbcd-a8fcdd1e437c	CNLOH	Skin-Melanoma	0.799021411674801	218	PCAWG	10.651865181235546
a6e24c2a-26b9-409c-bbcd-a8fcdd1e437c	CNLOH	Skin-Melanoma	0.828147943910294	210	PCAWG	9.108158972754417
a94d63fa-c622-11e3-bf01-24c6515278c0	CNLOH	Liver-HCC	0.741625900256282	172	PCAWG	21.186676178984882
aa4a868a-df23-4eef-a618-e945aa2ce98a	CNLOH	Panc-AdenoCA	0.474001953421893	195	PCAWG	41.55384567967045
aa4a868a-df23-4eef-a618-e945aa2ce98a	CNLOH	Panc-AdenoCA	0.0277069866284365	153	PCAWG	76.81114805635352
aa4a868a-df23-4eef-a618-e945aa2ce98a	CNLOH	Panc-AdenoCA	0.0638106337404318	315	PCAWG	73.95895993450588
aa4a868a-df23-4eef-a618-e945aa2ce98a	CNLOH	Panc-AdenoCA	0.446797508184224	105	PCAWG	43.70299685344631
abc94013-71f5-4ac6-88a4-01b4ef9f9d2f	CNLOH	Lung-SCC	0.41835319419936	360	PCAWG	42.46021682344672
abc94013-71f5-4ac6-88a4-01b4ef9f9d2f	CNLOH	Lung-SCC	0.968534121552731	271	PCAWG	2.297009126650637
abc94013-71f5-4ac6-88a4-01b4ef9f9d2f	CNLOH	Lung-SCC	0.641598285539145	149	PCAWG	26.163325155642415
abc94013-71f5-4ac6-88a4-01b4ef9f9d2f	CNLOH	Lung-SCC	0.494245219408927	154	PCAWG	36.92009898314832
abc94013-71f5-4ac6-88a4-01b4ef9f9d2f	CNLOH	Lung-SCC	0.493423963314785	531	PCAWG	36.980050678020696
abc94013-71f5-4ac6-88a4-01b4ef9f9d2f	CNLOH	Lung-SCC	0.468350858502466	619	PCAWG	38.81038732931998
abedd46c-47b8-4242-adb6-12835400cb3f	CNLOH	Lymph-BNHL	0.961856605761527	116	PCAWG	2.78446777940853
accfc45b-eae0-4991-a488-e217cdb46655	CNLOH	Uterus-AdenoCA	0.0112029556780032	636	PCAWG	66.24940196957378
ad4aa4dc-bea4-4f4a-8b1b-8f361112f84f	CNLOH	Eso-AdenoCA	0.622496801005806	168	PCAWG	27.93523672557036
ad4aa4dc-bea4-4f4a-8b1b-8f361112f84f	CNLOH	Eso-AdenoCA	0.18936104751049	144	PCAWG	59.98728248422374
ad4aa4dc-bea4-4f4a-8b1b-8f361112f84f	CNLOH	Eso-AdenoCA	0.19148134342413	175	PCAWG	59.830380586614375
ad4aa4dc-bea4-4f4a-8b1b-8f361112f84f	CNLOH	Eso-AdenoCA	0.160959084481613	103	PCAWG	62.089027748360635
b07bad52-d44c-4b27-900a-960985bfadec	CNLOH	Skin-Melanoma	0.873360716665342	690	PCAWG	8.991389116760718
b07bad52-d44c-4b27-900a-960985bfadec	CNLOH	Skin-Melanoma	0.903660875191588	3438	PCAWG	6.840077861397252
b0a83df8-dd2c-4c1b-b238-9081d2c22258	CNLOH	Uterus-AdenoCA	0.701150939756149	5182	PCAWG	20.620585156825722
b0a83df8-dd2c-4c1b-b238-9081d2c22258	CNLOH	Uterus-AdenoCA	0.767643723550844	106	PCAWG	16.032583074991766
b2afbcba-d67d-43f1-be3b-05f3a5836ec0	CNLOH	ColoRect-AdenoCA	0.228819074135365	292	PCAWG	56.29620758811835
b2afbcba-d67d-43f1-be3b-05f3a5836ec0	CNLOH	ColoRect-AdenoCA	0.0417913128131005	234	PCAWG	69.94923416464367
b2afbcba-d67d-43f1-be3b-05f3a5836ec0	CNLOH	ColoRect-AdenoCA	0.306922994696835	196	PCAWG	50.59462138713104
b2afbcba-d67d-43f1-be3b-05f3a5836ec0	CNLOH	ColoRect-AdenoCA	0.371701903166163	508	PCAWG	45.8657610688701
b49d5310-3cc5-4386-9444-cf0d61b52376	CNLOH	Stomach-AdenoCA	0.768080835722789	359	PCAWG	13.451311528078241
b49d5310-3cc5-4386-9444-cf0d61b52376	CNLOH	Stomach-AdenoCA	0.754492350100745	115	PCAWG	14.23944369415679
b5f90cb8-7304-48fb-a1d3-ff459c7d79d1	CNLOH	Liver-HCC	0.767108204253479	170	PCAWG	16.069533906509946
b6b6e1d3-c592-4836-bdad-d53af2dbcc9a	CNLOH	ColoRect-AdenoCA	0.338053213765554	125	PCAWG	48.984062181349
b6b6e1d3-c592-4836-bdad-d53af2dbcc9a	CNLOH	ColoRect-AdenoCA	0.395496167495858	159	PCAWG	44.73328360530651
b6b6e1d3-c592-4836-bdad-d53af2dbcc9a	CNLOH	ColoRect-AdenoCA	0.784298430553584	275	PCAWG	15.961916139034788
b7a7d93b-38a7-4fc3-a433-3bb0a8cb7c42	CNLOH	Lung-SCC	0.171936760131364	294	PCAWG	60.44861651041043
b86e88e7-0d5f-4b32-a35f-dc97251ab990	CNLOH	Head-SCC	0.312353065934339	188	PCAWG	33.69469976921739
b86e88e7-0d5f-4b32-a35f-dc97251ab990	CNLOH	Head-SCC	0.279988210051124	101	PCAWG	35.28057770749493
b994762c-c622-11e3-bf01-24c6515278c0	CNLOH	Liver-HCC	0.933470323473654	243	PCAWG	4.590547680317874
b994762c-c622-11e3-bf01-24c6515278c0	CNLOH	Liver-HCC	0.706094534424715	116	PCAWG	20.27947712469466
baa02e74-9cae-4996-858e-17d9f52d924b	CNLOH	Lymph-BNHL	0.803255418358868	240	PCAWG	14.559099041443766
bcf858fd-cc3b-4fde-ab10-eb96216f4366	CNLOH	Uterus-AdenoCA	0.0016688849706464	20080	PCAWG	68.8848469370254
bd3e88b3-b37c-4641-85fa-d8125ba324ca	CNLOH	Lung-AdenoCA	0.658682213838388	223	PCAWG	16.041935949595764
bd3e88b3-b37c-4641-85fa-d8125ba324ca	CNLOH	Lung-AdenoCA	0.984235284427209	220	PCAWG	0.740941631921178
bd3e88b3-b37c-4641-85fa-d8125ba324ca	CNLOH	Lung-AdenoCA	0.978764526993366	503	PCAWG	0.9980672313117969
bd3e88b3-b37c-4641-85fa-d8125ba324ca	CNLOH	Lung-AdenoCA	0.97413964126519	187	PCAWG	1.2154368605360681
bd3e88b3-b37c-4641-85fa-d8125ba324ca	CNLOH	Lung-AdenoCA	0.980282949380565	544	PCAWG	0.9267013791134432
bd3e88b3-b37c-4641-85fa-d8125ba324ca	CNLOH	Lung-AdenoCA	0.977796055364126	363	PCAWG	1.0435853978860803
bd3e88b3-b37c-4641-85fa-d8125ba324ca	CNLOH	Lung-AdenoCA	0.987068952279329	944	PCAWG	0.6077592428715368
bd3e88b3-b37c-4641-85fa-d8125ba324ca	CNLOH	Lung-AdenoCA	0.999993509453016	295	PCAWG	3.0505570824723716e-4
bd3e88b3-b37c-4641-85fa-d8125ba324ca	CNLOH	Lung-AdenoCA	0.991163474677742	717	PCAWG	0.41531669014612516
bd3e88b3-b37c-4641-85fa-d8125ba324ca	CNLOH	Lung-AdenoCA	0.976708084095618	206	PCAWG	1.0947200475059518
bd3e88b3-b37c-4641-85fa-d8125ba324ca	CNLOH	Lung-AdenoCA	0.983475361112205	577	PCAWG	0.7766580277263643
bd3e88b3-b37c-4641-85fa-d8125ba324ca	CNLOH	Lung-AdenoCA	0.982607378053354	167	PCAWG	0.8174532314923637
bd3e88b3-b37c-4641-85fa-d8125ba324ca	CNLOH	Lung-AdenoCA	0.991880790194934	571	PCAWG	0.3816028608381008
bd3e88b3-b37c-4641-85fa-d8125ba324ca	CNLOH	Lung-AdenoCA	0.983275815664996	201	PCAWG	0.786036663745188
bd3e88b3-b37c-4641-85fa-d8125ba324ca	CNLOH	Lung-AdenoCA	0.992406273248184	234	PCAWG	0.356905157335353
bd3e88b3-b37c-4641-85fa-d8125ba324ca	CNLOH	Lung-AdenoCA	0.980952341713286	976	PCAWG	0.8952399394755558
bd3e88b3-b37c-4641-85fa-d8125ba324ca	CNLOH	Lung-AdenoCA	0.984341626945706	2135	PCAWG	0.7359435335518162
bd3e88b3-b37c-4641-85fa-d8125ba324ca	CNLOH	Lung-AdenoCA	0.98604679235659	738	PCAWG	0.6558007592402707
bd3e88b3-b37c-4641-85fa-d8125ba324ca	CNLOH	Lung-AdenoCA	0.982729745586762	751	PCAWG	0.8117019574221879
bd3e88b3-b37c-4641-85fa-d8125ba324ca	CNLOH	Lung-AdenoCA	0.986825649219897	924	PCAWG	0.6191944866648402
bd3e88b3-b37c-4641-85fa-d8125ba324ca	CNLOH	Lung-AdenoCA	0.981568621946616	565	PCAWG	0.8662747685090488
bd3e88b3-b37c-4641-85fa-d8125ba324ca	CNLOH	Lung-AdenoCA	0.992360985180201	629	PCAWG	0.3590336965305533
bd3e88b3-b37c-4641-85fa-d8125ba324ca	CNLOH	Lung-AdenoCA	0.972164990785506	286	PCAWG	1.3082454330812179
bd3e88b3-b37c-4641-85fa-d8125ba324ca	CNLOH	Lung-AdenoCA	0.993758346414274	223	PCAWG	0.29335771852912373
bd3e88b3-b37c-4641-85fa-d8125ba324ca	CNLOH	Lung-AdenoCA	0.986877311884041	879	PCAWG	0.616766341450071
bd3e88b3-b37c-4641-85fa-d8125ba324ca	CNLOH	Lung-AdenoCA	0.977190428596821	202	PCAWG	1.0720498559494112
bd403458-5154-488b-931a-a7e737a6bf8c	CNLOH	Lymph-BNHL	0.922570332488396	231	PCAWG	4.645780050696238
bd403458-5154-488b-931a-a7e737a6bf8c	CNLOH	Lymph-BNHL	0.103272369468839	214	PCAWG	53.80365783186966
c95a2b1b-726c-4608-9fff-d57b6f1aa75a	CNLOH	Skin-Melanoma	0.957717318144921	1164	PCAWG	2.11413409275395
c95a2b1b-726c-4608-9fff-d57b6f1aa75a	CNLOH	Skin-Melanoma	0.95740633474213	653	PCAWG	2.1296832628935003
ca284012-bd06-47a3-8a9d-c6b185d87d85	CNLOH	Panc-AdenoCA	0.30666666667061	127	PCAWG	46.45333333306913
cb381d49-4546-400c-af02-f877083caa0a	CNLOH	Eso-AdenoCA	0.943669704281377	168	PCAWG	4.337432770333973
cb381d49-4546-400c-af02-f877083caa0a	CNLOH	Eso-AdenoCA	0.601852780507558	138	PCAWG	30.657335900918035
cb381d49-4546-400c-af02-f877083caa0a	CNLOH	Eso-AdenoCA	0.990735247299946	124	PCAWG	0.7133859579041582
cb381d49-4546-400c-af02-f877083caa0a	CNLOH	Eso-AdenoCA	0.822342685287827	114	PCAWG	13.679613232837324
cb381d49-4546-400c-af02-f877083caa0a	CNLOH	Eso-AdenoCA	0.93352222834017	130	PCAWG	5.118788417806913
cb381d49-4546-400c-af02-f877083caa0a	CNLOH	Eso-AdenoCA	0.805522079027984	280	PCAWG	14.974799914845232
d02597f8-3ac7-4165-a65f-0e134e5d215b	CNLOH	Liver-HCC	0.768687459250635	222	PCAWG	12.028252118966982
d02597f8-3ac7-4165-a65f-0e134e5d215b	CNLOH	Liver-HCC	0.729347849830779	158	PCAWG	14.07391180879949
d053f88f-09e6-472e-a691-bb293c461399	CNLOH	Skin-Melanoma	0.98972332105798	151	PCAWG	0.5549406628690801
d053f88f-09e6-472e-a691-bb293c461399	CNLOH	Skin-Melanoma	0.989785834694202	371	PCAWG	0.5515649265130917
d053f88f-09e6-472e-a691-bb293c461399	CNLOH	Skin-Melanoma	0.991096035068799	693	PCAWG	0.48081410628485655
d053f88f-09e6-472e-a691-bb293c461399	CNLOH	Skin-Melanoma	0.937052987376024	595	PCAWG	3.3991386816947013
d053f88f-09e6-472e-a691-bb293c461399	CNLOH	Skin-Melanoma	0.913653357976292	195	PCAWG	4.662718669280233
d053f88f-09e6-472e-a691-bb293c461399	CNLOH	Skin-Melanoma	0.934196383176503	308	PCAWG	3.553395308468838
d053f88f-09e6-472e-a691-bb293c461399	CNLOH	Skin-Melanoma	0.933155774349453	434	PCAWG	3.60958818512954
d056645f-4dd3-49f3-b0a4-2293e2b4d82c	CNLOH	Skin-Melanoma	0.985280252414663	689	PCAWG	0.8095861171935353
d056645f-4dd3-49f3-b0a4-2293e2b4d82c	CNLOH	Skin-Melanoma	0.820846794339396	566	PCAWG	9.85342631133322
d0a0d845-32e2-4590-b909-29bd27b92900	CNLOH	ColoRect-AdenoCA	0.109267163192413	225	PCAWG	45.42737467718693
d0a0d845-32e2-4590-b909-29bd27b92900	CNLOH	ColoRect-AdenoCA	0.191682597780696	107	PCAWG	41.2241875131845
d18c6e64-9598-488a-8ab3-3652072f9277	CNLOH	Lung-SCC	0.909115026943081	236	PCAWG	6.180178167870492
d18c6e64-9598-488a-8ab3-3652072f9277	CNLOH	Lung-SCC	0.867925177887163	188	PCAWG	8.98108790367292
d18c6e64-9598-488a-8ab3-3652072f9277	CNLOH	Lung-SCC	0.923531955935467	189	PCAWG	5.199826996388245
d18c6e64-9598-488a-8ab3-3652072f9277	CNLOH	Lung-SCC	0.924070817709901	261	PCAWG	5.163184395726734
d2ab2555-7288-47a4-a80c-bf62d65b67b8	CNLOH	Lung-SCC	0.957754325877824	388	PCAWG	3.12617988504102
d2ab2555-7288-47a4-a80c-bf62d65b67b8	CNLOH	Lung-SCC	0.712015472117033	130	PCAWG	21.31085506333956
d2ab2555-7288-47a4-a80c-bf62d65b67b8	CNLOH	Lung-SCC	0.70681004393112	102	PCAWG	21.696056749097117
d2ab2555-7288-47a4-a80c-bf62d65b67b8	CNLOH	Lung-SCC	0.858393525749868	191	PCAWG	10.478879094509765
d2ab2555-7288-47a4-a80c-bf62d65b67b8	CNLOH	Lung-SCC	0.49405394193675	144	PCAWG	37.4400082966805
d2ab2555-7288-47a4-a80c-bf62d65b67b8	CNLOH	Lung-SCC	0.480020286416979	129	PCAWG	38.47849880514355
d2ab2555-7288-47a4-a80c-bf62d65b67b8	CNLOH	Lung-SCC	0.552088434726025	162	PCAWG	33.14545583027415
d2ab2555-7288-47a4-a80c-bf62d65b67b8	CNLOH	Lung-SCC	0.43273057190168	263	PCAWG	41.977937679275676
d2ab2555-7288-47a4-a80c-bf62d65b67b8	CNLOH	Lung-SCC	0.938081406333561	167	PCAWG	4.581975931316489
d2ab2555-7288-47a4-a80c-bf62d65b67b8	CNLOH	Lung-SCC	0.93993152964108	118	PCAWG	4.445066806560083
d3709eea-ca2a-49ac-b79c-871a5473d450	CNLOH	Head-SCC	0.831484480547321	287	PCAWG	8.762807011539305
d3709eea-ca2a-49ac-b79c-871a5473d450	CNLOH	Head-SCC	0.226211350864045	162	PCAWG	40.237009755069664
d3709eea-ca2a-49ac-b79c-871a5473d450	CNLOH	Head-SCC	0.360713375217777	394	PCAWG	33.24290448867559
d3709eea-ca2a-49ac-b79c-871a5473d450	CNLOH	Head-SCC	0.678512909444058	190	PCAWG	16.717328708908987
d3ad5b5a-c622-11e3-bf01-24c6515278c0	CNLOH	Liver-HCC	0.543396239431618	113	PCAWG	22.37358426785072
d3daf373-1485-455e-a0a1-8e33d215d623	CNLOH	ColoRect-AdenoCA	0.702962512891762	104	PCAWG	21.683736558901373
d4c6061b-5019-4564-806d-4e75910a4690	CNLOH	Kidney-RCC.clearcell	0.544639457240625	301	PCAWG	35.97348287799063
d9690a27-bb02-498e-b15c-ee76e31d16ee	CNLOH	ColoRect-AdenoCA	0.235708370760832	184	PCAWG	52.736122417502585
d9690a27-bb02-498e-b15c-ee76e31d16ee	CNLOH	ColoRect-AdenoCA	0.251669041519972	283	PCAWG	51.63483613512193
d9690a27-bb02-498e-b15c-ee76e31d16ee	CNLOH	ColoRect-AdenoCA	0.232947835958202	101	PCAWG	52.92659931888406
d9690a27-bb02-498e-b15c-ee76e31d16ee	CNLOH	ColoRect-AdenoCA	0.21118739404926	449	PCAWG	54.42806981060106
d9690a27-bb02-498e-b15c-ee76e31d16ee	CNLOH	ColoRect-AdenoCA	0.185794446733545	293	PCAWG	56.18018317538539
d9690a27-bb02-498e-b15c-ee76e31d16ee	CNLOH	ColoRect-AdenoCA	0.264551763614238	206	PCAWG	50.74592831061757
d9690a27-bb02-498e-b15c-ee76e31d16ee	CNLOH	ColoRect-AdenoCA	0.200593418659326	238	PCAWG	55.1590541125065
da910f22-126e-41dc-be6b-47c8f69ad106	CNLOH	Eso-AdenoCA	0.69179466585244	270	PCAWG	25.27283740009992
da910f22-126e-41dc-be6b-47c8f69ad106	CNLOH	Eso-AdenoCA	0.636356940757453	405	PCAWG	29.818730857888855
da910f22-126e-41dc-be6b-47c8f69ad106	CNLOH	Eso-AdenoCA	0.657575055227106	643	PCAWG	28.078845471377306
da910f22-126e-41dc-be6b-47c8f69ad106	CNLOH	Eso-AdenoCA	0.681808727397045	366	PCAWG	26.09168435344231
da910f22-126e-41dc-be6b-47c8f69ad106	CNLOH	Eso-AdenoCA	0.559183798509994	237	PCAWG	36.146928522180495
da910f22-126e-41dc-be6b-47c8f69ad106	CNLOH	Eso-AdenoCA	0.62156730870443	458	PCAWG	31.03148068623674
da910f22-126e-41dc-be6b-47c8f69ad106	CNLOH	Eso-AdenoCA	0.561849380054168	497	PCAWG	35.92835083555823
da910f22-126e-41dc-be6b-47c8f69ad106	CNLOH	Eso-AdenoCA	0.620173676898186	151	PCAWG	31.145758494348744
da910f22-126e-41dc-be6b-47c8f69ad106	CNLOH	Eso-AdenoCA	0.621588737917926	295	PCAWG	31.029723490730067
da910f22-126e-41dc-be6b-47c8f69ad106	CNLOH	Eso-AdenoCA	0.737110836364337	174	PCAWG	21.55691141812436
da910f22-126e-41dc-be6b-47c8f69ad106	CNLOH	Eso-AdenoCA	0.644105680089637	349	PCAWG	29.183334232649766
da910f22-126e-41dc-be6b-47c8f69ad106	CNLOH	Eso-AdenoCA	0.721474226296684	142	PCAWG	22.839113443671913
da910f22-126e-41dc-be6b-47c8f69ad106	CNLOH	Eso-AdenoCA	0.642922226579692	322	PCAWG	29.280377420465257
da910f22-126e-41dc-be6b-47c8f69ad106	CNLOH	Eso-AdenoCA	0.625809205935917	117	PCAWG	30.6836451132548
da910f22-126e-41dc-be6b-47c8f69ad106	CNLOH	Eso-AdenoCA	0.638223788459318	116	PCAWG	29.665649346335922
da910f22-126e-41dc-be6b-47c8f69ad106	CNLOH	Eso-AdenoCA	0.574955536964113	109	PCAWG	34.853645968942736
da910f22-126e-41dc-be6b-47c8f69ad106	CNLOH	Eso-AdenoCA	0.505768395030685	240	PCAWG	40.52699160748383
da910f22-126e-41dc-be6b-47c8f69ad106	CNLOH	Eso-AdenoCA	0.671601779986413	103	PCAWG	26.928654041114132
da910f22-126e-41dc-be6b-47c8f69ad106	CNLOH	Eso-AdenoCA	0.511847265169469	116	PCAWG	40.028524256103545
da910f22-126e-41dc-be6b-47c8f69ad106	CNLOH	Eso-AdenoCA	0.876993117991608	224	PCAWG	10.086564324688148
dbae3c4e-6d66-483a-a611-7285067bf85c	CNLOH	Lymph-BNHL	0.236672903207313	365	PCAWG	27.479775484536734
dbae3c4e-6d66-483a-a611-7285067bf85c	CNLOH	Lymph-BNHL	0.449974423461743	854	PCAWG	19.800920755377252
dbae3c4e-6d66-483a-a611-7285067bf85c	CNLOH	Lymph-BNHL	0.0836063337941533	183	PCAWG	32.990171983410484
dbae3c4e-6d66-483a-a611-7285067bf85c	CNLOH	Lymph-BNHL	0.154189633892596	178	PCAWG	30.449173179866545
dbae3c4e-6d66-483a-a611-7285067bf85c	CNLOH	Lymph-BNHL	0.357344981124719	506	PCAWG	23.135580679510117
dc107863-2c7d-4b19-8afb-666c7798f0da	CNLOH	Stomach-AdenoCA	0.840351745685839	156	PCAWG	12.612212090818716
dc107863-2c7d-4b19-8afb-666c7798f0da	CNLOH	Stomach-AdenoCA	0.812950796880067	303	PCAWG	14.776887046474707
dc107863-2c7d-4b19-8afb-666c7798f0da	CNLOH	Stomach-AdenoCA	0.0082760738259252	1215	PCAWG	78.34619016775191
dd2e7b3c-c622-11e3-bf01-24c6515278c0	CNLOH	Liver-HCC	0.756870725405321	159	PCAWG	15.803402848654137
dd9d2e9e-02dc-40fc-842b-c5b9707fca56	CNLOH	Stomach-AdenoCA	0.76427642142677	174	PCAWG	12.25762608580796
de581588-be15-4bf4-95d1-aa5478b53ab6	CNLOH	Eso-AdenoCA	0.979972454094898	105	PCAWG	1.5020659428826522
de581588-be15-4bf4-95d1-aa5478b53ab6	CNLOH	Eso-AdenoCA	0.826951520207385	179	PCAWG	12.978635984446122
de581588-be15-4bf4-95d1-aa5478b53ab6	CNLOH	Eso-AdenoCA	0.946622956026101	150	PCAWG	4.003278298042423
deb9fbb6-656b-41ce-8299-554efc2379bd	CNLOH	Skin-Melanoma	0.350202114596786	174	PCAWG	45.485851978224986
deb9fbb6-656b-41ce-8299-554efc2379bd	CNLOH	Skin-Melanoma	0.354153922447938	166	PCAWG	45.209225428644345
deb9fbb6-656b-41ce-8299-554efc2379bd	CNLOH	Skin-Melanoma	0.595099170661594	3474	PCAWG	28.34305805368842
deb9fbb6-656b-41ce-8299-554efc2379bd	CNLOH	Skin-Melanoma	0.670366567845105	484	PCAWG	23.074340250842653
deb9fbb6-656b-41ce-8299-554efc2379bd	CNLOH	Skin-Melanoma	0.548170688337298	1666	PCAWG	31.628051816389142
deb9fbb6-656b-41ce-8299-554efc2379bd	CNLOH	Skin-Melanoma	0.635416450896653	131	PCAWG	25.52084843723429
deb9fbb6-656b-41ce-8299-554efc2379bd	CNLOH	Skin-Melanoma	0.573496496877014	875	PCAWG	29.85524521860902
deb9fbb6-656b-41ce-8299-554efc2379bd	CNLOH	Skin-Melanoma	0.631159263624242	594	PCAWG	25.81885154630306
deb9fbb6-656b-41ce-8299-554efc2379bd	CNLOH	Skin-Melanoma	0.512301550360558	917	PCAWG	34.13889147476094
deb9fbb6-656b-41ce-8299-554efc2379bd	CNLOH	Skin-Melanoma	0.808754623465919	190	PCAWG	13.387176357385671
deb9fbb6-656b-41ce-8299-554efc2379bd	CNLOH	Skin-Melanoma	0.607594934725504	110	PCAWG	27.46835456921472
deb9fbb6-656b-41ce-8299-554efc2379bd	CNLOH	Skin-Melanoma	0.666665959644762	174	PCAWG	23.333382824866657
deb9fbb6-656b-41ce-8299-554efc2379bd	CNLOH	Skin-Melanoma	0.653846153846153	105	PCAWG	24.230769230769294
df2d41c4-7e79-4a46-aa4a-2a11c051ac40	CNLOH	Panc-Endocrine	0.874279237952715	197	PCAWG	7.29180419874253
dfa20d2d-1ba3-476a-b4b9-21d21470bee2	CNLOH	Head-SCC	0.0993766049844822	371	PCAWG	54.93802709594659
dfa20d2d-1ba3-476a-b4b9-21d21470bee2	CNLOH	Head-SCC	0.0703618058443602	358	PCAWG	56.70792984349403
dfa20d2d-1ba3-476a-b4b9-21d21470bee2	CNLOH	Head-SCC	0.0881511879758853	888	PCAWG	55.622777533470995
dfa20d2d-1ba3-476a-b4b9-21d21470bee2	CNLOH	Head-SCC	0.0281169258965826	391	PCAWG	59.28486752030847
dfa20d2d-1ba3-476a-b4b9-21d21470bee2	CNLOH	Head-SCC	0.0797048125083442	750	PCAWG	56.138006436991006
e2b2357c-da6f-4ca3-9c07-a22f0423e8fe	CNLOH	Skin-Melanoma	0.992206191464193	210	PCAWG	0.5923294487213338
e2b5c926-491d-430d-8d9c-5c73d7752d1b	CNLOH	Head-SCC	0.866164687271469	584	PCAWG	5.219577196412709
e2b5c926-491d-430d-8d9c-5c73d7752d1b	CNLOH	Head-SCC	0.846455358318876	139	PCAWG	5.988241025563837
e2b5c926-491d-430d-8d9c-5c73d7752d1b	CNLOH	Head-SCC	0.675048749865928	193	PCAWG	12.673098755228809
e2b5c926-491d-430d-8d9c-5c73d7752d1b	CNLOH	Head-SCC	0.213131272838933	312	PCAWG	30.687880359281614
e2b5c926-491d-430d-8d9c-5c73d7752d1b	CNLOH	Head-SCC	0.974510675319067	696	PCAWG	0.9940836625563875
e2b5c926-491d-430d-8d9c-5c73d7752d1b	CNLOH	Head-SCC	0.977900868273851	1161	PCAWG	0.8618661373198098
e2b5c926-491d-430d-8d9c-5c73d7752d1b	CNLOH	Head-SCC	0.805317659241426	126	PCAWG	7.592611289584388
e2b5c926-491d-430d-8d9c-5c73d7752d1b	CNLOH	Head-SCC	0.329319548400257	504	PCAWG	26.156537612389975
e2b5c926-491d-430d-8d9c-5c73d7752d1b	CNLOH	Head-SCC	0.890227655035879	188	PCAWG	4.28112145360072
e2b5c926-491d-430d-8d9c-5c73d7752d1b	CNLOH	Head-SCC	0.890081296158838	435	PCAWG	4.286829449805317
e2e6a409-b64d-463c-ac3b-e7987a3124f0	CNLOH	Head-SCC	0.705020748593738	238	PCAWG	13.274066313281791
e2e6a409-b64d-463c-ac3b-e7987a3124f0	CNLOH	Head-SCC	0.360222272842482	129	PCAWG	28.789997722088312
e2e6a409-b64d-463c-ac3b-e7987a3124f0	CNLOH	Head-SCC	0.373025465693893	107	PCAWG	28.213854043774816
e2e6a409-b64d-463c-ac3b-e7987a3124f0	CNLOH	Head-SCC	0.298191865104668	250	PCAWG	31.58136607028994
e2e6a409-b64d-463c-ac3b-e7987a3124f0	CNLOH	Head-SCC	0.272422964440743	182	PCAWG	32.740966600166566
e2e6a409-b64d-463c-ac3b-e7987a3124f0	CNLOH	Head-SCC	0.358958949288213	293	PCAWG	28.846847282030414
e2e6a409-b64d-463c-ac3b-e7987a3124f0	CNLOH	Head-SCC	0.42156452363759	264	PCAWG	26.02959643630845
e2e6a409-b64d-463c-ac3b-e7987a3124f0	CNLOH	Head-SCC	0.288432126023432	145	PCAWG	32.020554328945565
e6168db0-d12f-4218-8ab9-bd704201cb2b	CNLOH	Lymph-BNHL	0.347873800739305	122	PCAWG	31.954183763774058
e6168db0-d12f-4218-8ab9-bd704201cb2b	CNLOH	Lymph-BNHL	0.960412627069061	187	PCAWG	1.9397812736160085
e89e9c69-ffcd-4a4c-818d-1dee43ddc76a	CNLOH	Lymph-BNHL	0.227035373135639	164	PCAWG	54.10752388050527
e89e9c69-ffcd-4a4c-818d-1dee43ddc76a	CNLOH	Lymph-BNHL	0.644035152303351	166	PCAWG	24.917539338765433
e89e9c69-ffcd-4a4c-818d-1dee43ddc76a	CNLOH	Lymph-BNHL	0.565211618610683	132	PCAWG	30.43518669725219
e89e9c69-ffcd-4a4c-818d-1dee43ddc76a	CNLOH	Lymph-BNHL	0.482291629271321	217	PCAWG	36.23958595100753
ea2055d1-7b8b-4aaf-9a70-8802f4deef9b	CNLOH	Stomach-AdenoCA	0.0134672379070059	145	PCAWG	51.299703628835694
ea2055d1-7b8b-4aaf-9a70-8802f4deef9b	CNLOH	Stomach-AdenoCA	0.0435543459516455	259	PCAWG	49.735174010514434
ea2055d1-7b8b-4aaf-9a70-8802f4deef9b	CNLOH	Stomach-AdenoCA	0.0193370387326956	118	PCAWG	50.99447398589982
ea2055d1-7b8b-4aaf-9a70-8802f4deef9b	CNLOH	Stomach-AdenoCA	0.0147690826831699	253	PCAWG	51.232007700475165
ea2055d1-7b8b-4aaf-9a70-8802f4deef9b	CNLOH	Stomach-AdenoCA	0.0156515783902981	121	PCAWG	51.1861179237045
eae45fbe-9f7d-4f59-a0a9-1f0f0d69afc4	CNLOH	Uterus-AdenoCA	0.0986758946401282	266	PCAWG	71.20460432342988
eb1531b0-8af1-4b2b-9192-644cb47101fc	CNLOH	Eso-AdenoCA	0.696747792930821	109	PCAWG	21.530906701911707
eb1531b0-8af1-4b2b-9192-644cb47101fc	CNLOH	Eso-AdenoCA	0.723912609283762	192	PCAWG	19.602204740852898
eb1531b0-8af1-4b2b-9192-644cb47101fc	CNLOH	Eso-AdenoCA	0.654431573702645	275	PCAWG	24.5353582671122
eb1531b0-8af1-4b2b-9192-644cb47101fc	CNLOH	Eso-AdenoCA	0.665041391165236	137	PCAWG	23.782061227268247
eb1531b0-8af1-4b2b-9192-644cb47101fc	CNLOH	Eso-AdenoCA	0.569733377551295	101	PCAWG	30.54893019385805
eb1531b0-8af1-4b2b-9192-644cb47101fc	CNLOH	Eso-AdenoCA	0.672813635510549	184	PCAWG	23.230231878751024
eb1531b0-8af1-4b2b-9192-644cb47101fc	CNLOH	Eso-AdenoCA	0.961497156037534	163	PCAWG	2.7337019213350824
eb1531b0-8af1-4b2b-9192-644cb47101fc	CNLOH	Eso-AdenoCA	0.954087194108638	275	PCAWG	3.259809218286705
eb1531b0-8af1-4b2b-9192-644cb47101fc	CNLOH	Eso-AdenoCA	0.950155473415891	787	PCAWG	3.538961387471738
eb1531b0-8af1-4b2b-9192-644cb47101fc	CNLOH	Eso-AdenoCA	0.711140721512931	192	PCAWG	20.509008772581904
eb1531b0-8af1-4b2b-9192-644cb47101fc	CNLOH	Eso-AdenoCA	0.770128297589168	112	PCAWG	16.32089087116907
eb1531b0-8af1-4b2b-9192-644cb47101fc	CNLOH	Eso-AdenoCA	0.747749056793711	374	PCAWG	17.909816967646524
eb1531b0-8af1-4b2b-9192-644cb47101fc	CNLOH	Eso-AdenoCA	0.700442451232423	231	PCAWG	21.26858596249797
eb1531b0-8af1-4b2b-9192-644cb47101fc	CNLOH	Eso-AdenoCA	0.713186463055941	110	PCAWG	20.363761123028187
eb1531b0-8af1-4b2b-9192-644cb47101fc	CNLOH	Eso-AdenoCA	0.754983483272091	306	PCAWG	17.396172687681542
eb1531b0-8af1-4b2b-9192-644cb47101fc	CNLOH	Eso-AdenoCA	0.741748011588783	147	PCAWG	18.335891177196405
ebe0ed67-2d3f-45cd-8f9b-4912595b16a0	CNLOH	Lymph-BNHL	0.160400482301817	323	PCAWG	57.09276720347644
ec23a354-e339-4466-9a1b-8e886ef627e6	CNLOH	Liver-HCC	0.825609737935821	119	PCAWG	9.76585467559402
ec23a354-e339-4466-9a1b-8e886ef627e6	CNLOH	Liver-HCC	0.856771816586356	128	PCAWG	8.020778271164062
ec23a354-e339-4466-9a1b-8e886ef627e6	CNLOH	Liver-HCC	0.827525745658994	375	PCAWG	9.658558243096339
ec43c4b5-fb72-4a4a-af03-10c2d05ff159	CNLOH	ColoRect-AdenoCA	0.147979628193292	953	PCAWG	56.23334453924273
ec474dfa-527c-44f3-9224-bf1c858cabfc	CNLOH	Eso-AdenoCA	0.990192849706659	400	PCAWG	0.6668862199471883
ec77847e-48fd-4ba5-bc3e-3cd1b149b552	CNLOH	Panc-AdenoCA	0.527437320493941	138	PCAWG	27.408635411351423
eda1d8d9-e8f5-46f2-bb16-15d0b10c2cf9	CNLOH	Stomach-AdenoCA	0.354954903910022	106	PCAWG	45.79820182238844
eda1d8d9-e8f5-46f2-bb16-15d0b10c2cf9	CNLOH	Stomach-AdenoCA	0.435807521903427	134	PCAWG	40.05766594485669
f24688a9-7952-49d8-ba80-2bbad472379c	CNLOH	Skin-Melanoma	0.281807696653397	646	PCAWG	50.27346123426221
f4ada7a2-c4ac-4f89-ada7-4645861002cb	CNLOH	Panc-AdenoCA	0.626077061528249	177	PCAWG	16.078686354285292
f4e673a9-5b85-46e7-bcac-2ce6e1026896	CNLOH	Panc-AdenoCA	0.400574707387303	147	PCAWG	28.172988752796762
f5a97315-1906-4774-980e-0879c6ad368e	CNLOH	Lung-AdenoCA	0.706378008320986	124	PCAWG	21.14078340088901
f5a97315-1906-4774-980e-0879c6ad368e	CNLOH	Lung-AdenoCA	0.848657336195006	298	PCAWG	10.896671793959564
f5a97315-1906-4774-980e-0879c6ad368e	CNLOH	Lung-AdenoCA	0.840653638490164	184	PCAWG	11.472938028708196
f5a97315-1906-4774-980e-0879c6ad368e	CNLOH	Lung-AdenoCA	0.87248717462503	120	PCAWG	9.18092342699784
f5a97315-1906-4774-980e-0879c6ad368e	CNLOH	Lung-AdenoCA	0.841082855219646	238	PCAWG	11.44203442418549
f5a97315-1906-4774-980e-0879c6ad368e	CNLOH	Lung-AdenoCA	0.791563644361683	199	PCAWG	15.007417605958821
f5a97315-1906-4774-980e-0879c6ad368e	CNLOH	Lung-AdenoCA	0.85091233242276	117	PCAWG	10.73431206556128
f5a97315-1906-4774-980e-0879c6ad368e	CNLOH	Lung-AdenoCA	0.796531865060382	312	PCAWG	14.649705715652498
f69e5057-eda6-4391-ba9a-aedbf6b572da	CNLOH	Breast-AdenoCA	0.141304335659164	147	PCAWG	52.380435524791
f81693ba-09ee-4201-a389-0ceeda8a4636	CNLOH	Skin-Melanoma	0.93623306195542	249	PCAWG	2.48691058373862
f81693ba-09ee-4201-a389-0ceeda8a4636	CNLOH	Skin-Melanoma	0.949482388902936	285	PCAWG	1.9701868327854954
f81693ba-09ee-4201-a389-0ceeda8a4636	CNLOH	Skin-Melanoma	0.932786556611767	881	PCAWG	2.6213242921410864
f81693ba-09ee-4201-a389-0ceeda8a4636	CNLOH	Skin-Melanoma	0.945780744023625	146	PCAWG	2.114550983078625
f81693ba-09ee-4201-a389-0ceeda8a4636	CNLOH	Skin-Melanoma	0.964813711728211	562	PCAWG	1.3722652425997728
f81693ba-09ee-4201-a389-0ceeda8a4636	CNLOH	Skin-Melanoma	0.959530026734054	253	PCAWG	1.5783289573718955
f81693ba-09ee-4201-a389-0ceeda8a4636	CNLOH	Skin-Melanoma	0.951761606744045	426	PCAWG	1.881297336982246
f81693ba-09ee-4201-a389-0ceeda8a4636	CNLOH	Skin-Melanoma	0.972238347720704	497	PCAWG	1.082704438892542
f81693ba-09ee-4201-a389-0ceeda8a4636	CNLOH	Skin-Melanoma	0.524954570497441	136	PCAWG	18.526771750599803
f9a81200-5381-496a-8062-099f9e793618	CNLOH	Kidney-RCC.clearcell	0.631472129774911	231	PCAWG	23.5857836944057
f9dc999f-6dde-448d-9cf1-2897ddcf7b0b	CNLOH	Lymph-BNHL	0.206854658787514	290	PCAWG	49.17501115517413
f9dc999f-6dde-448d-9cf1-2897ddcf7b0b	CNLOH	Lymph-BNHL	0.2781952325208	139	PCAWG	44.75189558371041
f9dc999f-6dde-448d-9cf1-2897ddcf7b0b	CNLOH	Lymph-BNHL	0.969780602979362	195	PCAWG	1.8736026152795577
f9dc999f-6dde-448d-9cf1-2897ddcf7b0b	CNLOH	Lymph-BNHL	0.0837707718044602	141	PCAWG	56.806212148123464
f9dc999f-6dde-448d-9cf1-2897ddcf7b0b	CNLOH	Lymph-BNHL	0.0577662540959505	143	PCAWG	58.41849224605107
f9dc999f-6dde-448d-9cf1-2897ddcf7b0b	CNLOH	Lymph-BNHL	0.0320753774735738	194	PCAWG	60.011326596638426
f9dc999f-6dde-448d-9cf1-2897ddcf7b0b	CNLOH	Lymph-BNHL	0.0721219832636205	124	PCAWG	57.52843703765553
f9dc999f-6dde-448d-9cf1-2897ddcf7b0b	CNLOH	Lymph-BNHL	0.113297687421463	155	PCAWG	54.97554337986929
f9dc999f-6dde-448d-9cf1-2897ddcf7b0b	CNLOH	Lymph-BNHL	0.0565387716518137	247	PCAWG	58.494596157587544
f9dc999f-6dde-448d-9cf1-2897ddcf7b0b	CNLOH	Lymph-BNHL	0.034272573069678	132	PCAWG	59.875100469679964
f9dc999f-6dde-448d-9cf1-2897ddcf7b0b	CNLOH	Lymph-BNHL	0.101950540283006	436	PCAWG	55.67906650245363
f9dc999f-6dde-448d-9cf1-2897ddcf7b0b	CNLOH	Lymph-BNHL	0.12604567620767	134	PCAWG	54.18516807512446
f9dc999f-6dde-448d-9cf1-2897ddcf7b0b	CNLOH	Lymph-BNHL	0.0323968901168152	250	PCAWG	59.991392812757454
f9dc999f-6dde-448d-9cf1-2897ddcf7b0b	CNLOH	Lymph-BNHL	0.176825911468211	145	PCAWG	51.036793488970915
f9dc999f-6dde-448d-9cf1-2897ddcf7b0b	CNLOH	Lymph-BNHL	0.0456103415670976	204	PCAWG	59.17215882283995
f9dc999f-6dde-448d-9cf1-2897ddcf7b0b	CNLOH	Lymph-BNHL	0.102874841253125	139	PCAWG	55.621759842306254
f9dc999f-6dde-448d-9cf1-2897ddcf7b0b	CNLOH	Lymph-BNHL	0.121004449482942	665	PCAWG	54.4977241320576
f9dc999f-6dde-448d-9cf1-2897ddcf7b0b	CNLOH	Lymph-BNHL	0.540980765969481	147	PCAWG	28.45919250989218
f9dc999f-6dde-448d-9cf1-2897ddcf7b0b	CNLOH	Lymph-BNHL	0.403170369094646	474	PCAWG	37.00343711613195
f9dc999f-6dde-448d-9cf1-2897ddcf7b0b	CNLOH	Lymph-BNHL	0.566301721247592	231	PCAWG	26.889293282649295
f9dc999f-6dde-448d-9cf1-2897ddcf7b0b	CNLOH	Lymph-BNHL	0.426917673608104	131	PCAWG	35.53110423629755
f9dc999f-6dde-448d-9cf1-2897ddcf7b0b	CNLOH	Lymph-BNHL	0.390196021921926	273	PCAWG	37.80784664084059
f9dc999f-6dde-448d-9cf1-2897ddcf7b0b	CNLOH	Lymph-BNHL	0.420434612662618	263	PCAWG	35.93305401491769
f9dc999f-6dde-448d-9cf1-2897ddcf7b0b	CNLOH	Lymph-BNHL	0.408296890342407	185	PCAWG	36.68559279877076
f9dc999f-6dde-448d-9cf1-2897ddcf7b0b	CNLOH	Lymph-BNHL	0.517455646247797	290	PCAWG	29.917749932636582
f9dc999f-6dde-448d-9cf1-2897ddcf7b0b	CNLOH	Lymph-BNHL	0.448456287461001	193	PCAWG	34.195710177417936
f9dc999f-6dde-448d-9cf1-2897ddcf7b0b	CNLOH	Lymph-BNHL	0.567714141100611	110	PCAWG	26.801723251762116
f9dc999f-6dde-448d-9cf1-2897ddcf7b0b	CNLOH	Lymph-BNHL	0.317610658167836	108	PCAWG	42.30813919359417
f9dc999f-6dde-448d-9cf1-2897ddcf7b0b	CNLOH	Lymph-BNHL	0.468280898043992	134	PCAWG	32.9665843212725
f9dc999f-6dde-448d-9cf1-2897ddcf7b0b	CNLOH	Lymph-BNHL	0.374776977048379	146	PCAWG	38.76382742300051
f9dc999f-6dde-448d-9cf1-2897ddcf7b0b	CNLOH	Lymph-BNHL	0.265613570057186	200	PCAWG	45.53195865645447
f9dc999f-6dde-448d-9cf1-2897ddcf7b0b	CNLOH	Lymph-BNHL	0.340499882918456	158	PCAWG	40.88900725905573
f9dc999f-6dde-448d-9cf1-2897ddcf7b0b	CNLOH	Lymph-BNHL	0.400169909357631	505	PCAWG	37.189465619826876
fb8b5ff5-4164-4276-b75b-b0ee6bda7329	CNLOH	Head-SCC	0.208838003488511	332	PCAWG	34.811127846505514
fb8b5ff5-4164-4276-b75b-b0ee6bda7329	CNLOH	Head-SCC	0.225557929268886	163	PCAWG	34.07545111216902
fbd899a0-c622-11e3-bf01-24c6515278c0	CNLOH	Liver-HCC	0.965790078933961	103	PCAWG	2.49732423782085
fbd899a0-c622-11e3-bf01-24c6515278c0	CNLOH	Liver-HCC	0.911293195741408	111	PCAWG	6.475596710877217
fc8130df-30a5-3e6a-e040-11ac0d485de2	CNLOH	Breast-AdenoCA	0.238027330207606	128	PCAWG	51.0521688760904
fce8d8c6-f2a0-43a8-9a7a-b9c519a6686c	CNLOH	Lymph-BNHL	0.218699238277262	201	PCAWG	58.59755712920535
fce8d8c6-f2a0-43a8-9a7a-b9c519a6686c	CNLOH	Lymph-BNHL	0.390914384799032	505	PCAWG	45.6814211400726
fce8d8c6-f2a0-43a8-9a7a-b9c519a6686c	CNLOH	Lymph-BNHL	0.302277081258754	284	PCAWG	52.32921890559344
fce8d8c6-f2a0-43a8-9a7a-b9c519a6686c	CNLOH	Lymph-BNHL	0.388860954747889	878	PCAWG	45.83542839390833
fdf7dfb7-9285-46b3-be60-672164507705	CNLOH	Lymph-BNHL	0.825476357186109	209	PCAWG	13.089273211041824
fe04d042-a4cc-4a14-8197-415ea40951aa	CNLOH	Breast-AdenoCA	0.56711024116238	116	PCAWG	38.52718853654818
fe04d042-a4cc-4a14-8197-415ea40951aa	CNLOH	Breast-AdenoCA	0.908199287252599	105	PCAWG	8.170263434518688
ffad9288-c622-11e3-bf01-24c6515278c0	CNLOH	Liver-HCC	0.816386900771891	101	PCAWG	14.689047938248718
ffb4f42b-58e9-40c3-8963-11804f041375	CNLOH	Stomach-AdenoCA	0.892085417398774	532	PCAWG	8.956910355901758
MESO_093	cnLOH	Mesothelioma	0.2616822429906542	200	MESOMICS	31.747663551401867
MESO_063	cnLOH	Mesothelioma	0.6108374384236454	200	MESOMICS	28.019704433497534
MESO_048	cnLOH	Mesothelioma	0.6906474820143885	200	MESOMICS	25.676258992805753
0040b1b6-b07a-4b6e-90ef-133523eaf412	SingleGain	Liver-HCC	0.0504989182388957	380	PCAWG	69.3135789685606
02917220-6a7a-46a1-8656-907e96bef88e	SingleGain	Lymph-BNHL	0.694754682700812	816	PCAWG	22.282908162840727
0be08326-c623-11e3-bf01-24c6515278c0	DoubleGain	Liver-HCC	0.877529920200791	206	PCAWG	7.838085107149375
11473a98-d953-45f9-abf5-709b68a4bae8	SingleGain	Liver-HCC	0.588179698024568	129	PCAWG	24.709218118525918
19c1c97f-a3ec-44a8-8a20-6f97caed1a4f	DoubleGain	Uterus-AdenoCA	0.821901673011817	129	PCAWG	10.685899619290977
1c3df485-8e75-4378-87f6-c6463a520624	SingleGain	Lung-SCC	0.804047074209381	198	PCAWG	11.953128473227757
1d325d84-a3a0-4802-9842-76cb21cecb1c	SingleGain	Kidney-RCC.clearcell	0.679945616344225	115	PCAWG	17.28293671741185
232b7754-b3c3-4530-9d24-3af40d9b2816	DoubleGain	Lymph-BNHL	0.298730472916653	204	PCAWG	42.07617162500082
2572b0bc-c622-11e3-bf01-24c6515278c0	SingleGain	Liver-HCC	0.357234698178902	197	PCAWG	42.42250992019246
27b56bf2-7a9d-4061-98d4-61fe2761578c	SingleGain	Eso-AdenoCA	0.929172157439475	323	PCAWG	5.737055247402524
27fcccdc-c622-11e3-bf01-24c6515278c0	SingleGain	Liver-HCC	0.885325051046297	498	PCAWG	7.912571477805507
2828e5e6-c623-11e3-bf01-24c6515278c0	SingleGain	Liver-HCC	0.413135831285717	271	PCAWG	44.60167682228551
2deb8f9a-9e0a-46d1-bcb5-902db3b5c8ac	SingleGain	Kidney-RCC.papillary	0.160869976333557	191	PCAWG	49.50867139632013
2f2eaecc-6509-423f-b63a-8c3bea1ba4a4	SingleGain	Ovary-AdenoCA	0.45102733238073	165	PCAWG	34.03630539239474
30600994-c1ec-44c9-a620-3f6c617eb928	SingleGain	Skin-Melanoma	0.994749824007228	6448	PCAWG	0.33601126353740796
31bcfd64-c622-11e3-bf01-24c6515278c0	DoubleGain	Liver-HCC	0.561772776009454	253	PCAWG	20.158452303565117
33992441-4f34-42f2-ba87-6ddd227f2250	SingleGain	Eso-AdenoCA	0.964075286225904	261	PCAWG	1.7962356887048003
35f82a33-bde2-47e2-8aba-ff1fd5920219	SingleGain	Liver-HCC	0.967309937984237	281	PCAWG	2.1575440930403555
36e1d9cc-32ec-4a0a-8fb1-c46f058a6fb8	SingleGain	Liver-HCC	0.402882158295354	155	PCAWG	47.17230949466703
3f2ecbcd-5c9e-4d57-8aa5-962e2e86a83c	SingleGain	Skin-Melanoma	0.991104587843667	2286	PCAWG	0.6849467360376448
448af8b4-e071-48b0-a65b-b4ad17afdc0c	SingleGain	Lung-SCC	1	974	PCAWG	0
45aedf22-c622-11e3-bf01-24c6515278c0	SingleGain	Liver-HCC	0.706421178644168	333	PCAWG	21.431253958975738
461df2ae-fcf1-4b93-be0a-c14954fe7c42	SingleGain	Lymph-BNHL	0.874735841045732	425	PCAWG	6.889528742484741
468083cb-95c3-47c1-9d96-79bcf7bf3f26	SingleGain	Liver-HCC	0.0133684581694071	1086	PCAWG	69.0642079281415
49ad3c8d-88cd-43cd-a273-1623fe2aec0b	SingleGain	Kidney-RCC.clearcell	0.543396231893149	114	PCAWG	27.39622608641106
4fdc8980-c623-11e3-bf01-24c6515278c0	SingleGain	Liver-HCC	0.841523037686603	174	PCAWG	9.825571663430615
507620ef-f0fc-4ac3-a7c0-ea2e36c40f77	SingleGain	Skin-Melanoma	0.989075212098723	391	PCAWG	0.5680889708664063
5cf21488-c622-11e3-bf01-24c6515278c0	DoubleGain	Liver-HCC	0.924333629233473	290	PCAWG	4.842647729057731
603594e3-e427-494c-b9ee-e872d6629563	DoubleGain	Kidney-RCC.clearcell	0.553595767230167	102	PCAWG	22.766615871261482
61cad26a-cbc6-4977-83b9-dc61e49f2861	SingleGain	Stomach-AdenoCA	0.70888336786298	211	PCAWG	20.960397513865438
650fe009-da01-4717-89df-9c95fafe3d7e	SingleGain	Lymph-BNHL	1	153	PCAWG	0
67189cd8-c623-11e3-bf01-24c6515278c0	SingleGain	Liver-HCC	0.826372272009229	149	PCAWG	8.160503215566235
68c2a355-862c-4657-b296-5776ed8447b0	SingleGain	Lung-AdenoCA	0.383730042674032	185	PCAWG	32.046037780950336
69f37546-c622-11e3-bf01-24c6515278c0	SingleGain	Liver-HCC	0.768460361547394	281	PCAWG	18.060091799303265
6bd4bca3-e568-4d1b-8b42-401fdf13d751	SingleGain	Kidney-RCC.clearcell	0.305002003143828	274	PCAWG	45.174869795651176
7116cc90-f465-4e7e-aa27-48a83ed258e9	SingleGain	Stomach-AdenoCA	0.554180738162859	194	PCAWG	32.09898685227415
7117854b-6f0a-4a43-b66c-506a3e29377d	SingleGain	Skin-Melanoma	1	253	PCAWG	0
7260f57c-c623-11e3-bf01-24c6515278c0	SingleGain	Liver-HCC	0.896821787138461	134	PCAWG	7.6351877517538895
760881cc-c623-11e3-bf01-24c6515278c0	SingleGain	Biliary-AdenoCA	0.657987607646882	4324	PCAWG	23.94086746471826
7625877a-7a2b-466f-944b-9e56689ad47b	SingleGain	Head-SCC	0.71424143698397	199	PCAWG	12.001859646673259
764ded9e-c622-11e3-bf01-24c6515278c0	SingleGain	Liver-HCC	0.999266677195294	409	PCAWG	0.0505992735247105
7815397b-aa39-4b79-bcaa-6859a3f115f8	SingleGain	Kidney-RCC.papillary	0.950461904487817	114	PCAWG	3.0218238262431645
7adcea71-1aed-450c-b0ff-b9d9820c6153	SingleGain	Eso-AdenoCA	0.650968959173363	251	PCAWG	26.17732806199778
7ae510f8-c622-11e3-bf01-24c6515278c0	SingleGain	Liver-HCC	0.86694059717492	147	PCAWG	8.6488611836302
7c405ca0-c622-11e3-bf01-24c6515278c0	SingleGain	Liver-HCC	0.824736824362204	303	PCAWG	12.969474997196906
7d38018a-c622-11e3-bf01-24c6515278c0	DoubleGain	Liver-HCC	0.849371950797324	364	PCAWG	11.447731739403379
8294a969-59a1-4d3b-895b-f07e96bf9f7a	SingleGain	Head-SCC	0.917553534417741	122	PCAWG	4.781895003771021
82b8cda8-fbff-455e-b0db-7ff6528bd6c8	SingleGain	Lymph-BNHL	0.510519242886285	158	PCAWG	36.22157602641491
83d57c5c-c622-11e3-bf01-24c6515278c0	SingleGain	Liver-HCC	0.749626938312777	198	PCAWG	14.020891454484484
9623d295-c23d-4f2f-827c-69f767a26f1f	SingleGain	Lung-SCC	0.304024784104611	1823	PCAWG	50.8061907603634
983c14b8-f35b-497b-9fd4-5e5f5f0a7aa7	SingleGain	Biliary-AdenoCA	0.831812410799235	157	PCAWG	10.932193298049727
b994762c-c622-11e3-bf01-24c6515278c0	SingleGain	Liver-HCC	1	210	PCAWG	0
baa02e74-9cae-4996-858e-17d9f52d924b	SingleGain	Lymph-BNHL	0.770984956685706	149	PCAWG	16.947113205257757
c19a1388-95e6-4708-a24c-3738f1908071	SingleGain	Kidney-RCC.clearcell	0.399600723319738	202	PCAWG	30.019963834013097
c5ad7238-c622-11e3-bf01-24c6515278c0	SingleGain	Liver-HCC	0.809726260818556	114	PCAWG	11.606698090068083
cb381d49-4546-400c-af02-f877083caa0a	SingleGain	Eso-AdenoCA	0.989769880287615	462	PCAWG	0.7877192178536424
cc19a480-9c66-4ee8-a0c0-921acac02689	SingleGain	Uterus-AdenoCA	0.374938573749489	126	PCAWG	41.879115558784235
cf777ef1-765f-4828-b789-f5aa6722eb35	SingleGain	Liver-HCC	0.846464417721916	176	PCAWG	8.90506377212887
d0a0d845-32e2-4590-b909-29bd27b92900	SingleGain	ColoRect-AdenoCA	0.590424858228296	138	PCAWG	20.8883322303569
d2b7bb0a-c622-11e3-bf01-24c6515278c0	SingleGain	Liver-HCC	0.0196101839388176	159	PCAWG	65.68611767609922
d3ad5b5a-c622-11e3-bf01-24c6515278c0	SingleGain	Liver-HCC	0.567004764888422	228	PCAWG	21.21676652046732
d3aff5d3-23c0-43ae-9c01-8ddd776b530b	SingleGain	ColoRect-AdenoCA	0.921865548626012	177	PCAWG	5.547546047553148
d429c27a-5963-42fe-b3a0-7252c20669d8	SingleGain	Kidney-RCC.clearcell	0.176035489184265	175	PCAWG	51.08579967057557
d4c6061b-5019-4564-806d-4e75910a4690	SingleGain	Kidney-RCC.clearcell	0.476343176538481	272	PCAWG	41.36888905346
d6ccfd6f-2ea9-499d-a25d-4ba9d4a9258e	SingleGain	Liver-HCC	0.871788410006112	194	PCAWG	6.923425859669955
d991f23a-dc1b-427a-b798-bd4187d3aa02	SingleGain	Kidney-RCC.clearcell	0.563971992567962	197	PCAWG	32.702100557402844
d9c5493e-f969-4c04-a646-9a3134011021	SingleGain	Liver-HCC	0.656407452217231	172	PCAWG	19.241182675835066
dd2e7b3c-c622-11e3-bf01-24c6515278c0	SingleGain	Liver-HCC	0.585835584198875	428	PCAWG	26.92068702707312
dfa20d2d-1ba3-476a-b4b9-21d21470bee2	DoubleGain	Head-SCC	0.314945712554207	509	PCAWG	41.788311534193376
e2b5c926-491d-430d-8d9c-5c73d7752d1b	SingleGain	Head-SCC	0.724861067709444	987	PCAWG	10.730418359331683
e6c78a98-f45b-482b-a551-4f11b8c1ff8b	SingleGain	Bladder-TCC	0.933231654184209	138	PCAWG	5.408236011079075
ec5e2990-c622-11e3-bf01-24c6515278c0	SingleGain	Liver-HCC	0.803493842929377	248	PCAWG	12.37988789544925
f4025b40-a249-487f-8e93-7a140bcf57c1	SingleGain	Liver-HCC	0.923299515475793	266	PCAWG	5.599135370267109
fd504153-3cf6-44b9-99d5-21961ebac188	SingleGain	Uterus-AdenoCA	0.435419951421679	150	PCAWG	41.77892359479576
fdf9a814-c622-11e3-bf01-24c6515278c0	SingleGain	Liver-HCC	0.783989414966131	152	PCAWG	16.848825632641788
MESO_093	TERT amp	Mesothelioma	0.19999999999999998	200	MESOMICS	34.4
MESO_003	TERT amp	Mesothelioma	0.6176470588235294	200	MESOMICS	24.852941176470587
MESO_057	TERT amp	Mesothelioma	0.923076923076923	200	MESOMICS	5.307692307692312
MESO_006	TERT amp	Mesothelioma	0.9411764705882354	200	MESOMICS	3.588235294117641
