# Supplementary material for: Multiomic analysis of malignant pleural mesothelioma identifies molecular axes and specialized tumor profiles driving intertumor heterogeneity
Source: Nat Genet. 2023 Mar 16;55(4):607–18. doi: 10.1038/s41588-023-01321-1 (PMC10101853; doi:10.1038/s41588-023-01321-1)
Supplement: Source Data Fig. 6 — Statistical and figure source data. [file 41588_2023_1321_MOESM10_ESM.xlsx]

## Sheet: Features
Sample information			Sequencing data			Clinical data																										Purity estimations			Pathological review
ID_MESOMICS	Sample	ITH	WGS	RNA	850K	Provider	Sex	Age	Age_class	Sample.Date	Smoking	Professional.Asbestos	ExtraProfessional.Asbestos	Survival.Censor	Survival.Time	Asbestos.Exposure.probability	Asbestos.Exposure.frequency	Asbestos.Exposure.intensity	Asbestos.Exposure.period	Asbestos.Exposure.duration	Asbestos.Score	Surgery	Surgery.type	Chimio	Chimio.type	Radioth	Immunoth	Immunoth.type	History.of.cancer	History.Location	History.Radiotherapy	Purity.Patho	Purity.WGS.PURPLE	Purity.RNA	Tumor.content	Macrodissection	Slide.Quality	Tumor.cell	Normal.cell	Immune.cell	Grade	Necrosis	Vessel	Type	Epithelioid.Component	Sarcomatoid.Component	Subtype1	Subtype1.Component	Subtype2
MESO_001	MESO_001_T	FALSE	T/N	T	T	Provider3	M	67	class2	39600	Ex-smoker	Exposed	Non exposed	dead	10.1	1	1	4	1955-1972	19	76	YES	Pleuro-pneumectomy	YES	Cisplatine/Gemzar	YES	NO	NA	NO	0.0	NA	80	0.1	0.753125112822171	60	NO	+	80	20	0	2	-	++	MMB	40	60	trabecular	70	acinar
MESO_002	MESO_002_T2	TRUE	T1/T2/N	T1/T2	T1/T2	Provider3	M	62	class1	37376	Ex-smoker	Exposed	Non exposed	dead	30.6	1	0.25	1	1968-1995	29	7.25	YES	Pleuro-pneumectomy	YES	Tomudex/Eloxatine (TOMOX)	YES	NO	NA	NO	0.0	NA	70	0.2	0.587332475069235	80	NO	++	70	20	10	2	-	++	MME	100	0	trabecular	70	acinar
MESO_003	MESO_003_T2	TRUE	T1/T2/N	T1/T2	T1/T2	Provider3	F	65	class2	36545	No smoker	Non exposed	Non exposed	dead	81.8	0	0	0	0.0	0	0	YES	Pleuro-pneumectomy	YES	Cisplatine/Alimta	YES	NO	NA	NO	0.0	NA	80	0.51	0.764261550384771	90	NO	++	80	10	10	2	-	++	MME	100	0	acinar	100	non
MESO_006	MESO_006_T	FALSE	T/N	T	T	Provider5	M	61	class1	41816	Ex-smoker	NA	NA	dead	9.4	NA	NA	NA	NA	NA	NA	YES	Pleuro-pneumectomy	YES	NA	YES	NA	NA	NA	NA	NA	90	0.72	0.884480178594835	80	NO	+	90	10	0	2	-	+	MME	100	0	acinar	100	non
MESO_007	MESO_007_T	FALSE	T/N	T	T	Provider5	F	62	class1	41768	Ex-smoker	Non exposed	Exposed	dead	19.8	0.666666666666667	0.5	1	1972-1976	6	2	YES	coelio explo + right pleuro-pneumonectomy reconstructed diaph and pericardial	YES	Carboplatine/Alimta	NA	NA	NA	YES	Pleura (NP)	NA	80	0.38	0.873352198846637	80	NO	++	80	15	5	2	-	+	MME	100	0	acinar	100	non
MESO_009	MESO_009_T	FALSE	T/N	T	T	Provider5	M	63	class1	42284	Ex-smoker	Non exposed	NA	dead	2.9	NA	NA	NA	NA	NA	NA	YES	Pleuro-pneumectomy	NO	NA	YES	NO	NA	NO	0.0	NA	90	0.22	0.717791782087863	90	NO	++	90	10	0	2	-	+	MME	100	0	acinar	100	non
MESO_010	MESO_010_T	FALSE	T	T	T	Provider3	M	73	class3	39456	Ex-smoker	Exposed	Non exposed	dead	12	1	0.5	2	1954-1990	38	38	NA	NA	YES	Cisplatyl/Alimta	YES	NO	NA	YES	Prostate (Carcinoma)	YES	80	0.75	0.811628987364631	80	NO	++	80	15	5	2	-	+	MMB	70	30	tubulopapillary	100	non
MESO_011	MESO_011_T	FALSE	T	T	T	Provider2	M	65	class2	36550	Ex-smoker	Exposed	NA	dead	15.1	NA	NA	NA	NA	NA	NA	YES	NA	NO	NA	NO	NO	NA	NO	0.0	NA	80	0.63	0.69489053386491	80	NO	++	80	15	5	2	+	+	MME	100	0	tubulopapillary	100	non
MESO_012	MESO_012_T	FALSE	T	T	T	Provider2	F	52	class1	41907	Smoker	Non exposed	NA	alive	43.5	NA	NA	NA	NA	NA	NA	NA	NA	YES	NA	NA	NA	NA	NA	NA	NA	75	0.82	0.794863920812754	80	NO	++	75	5	20	2	-	+	MMB	50	50	acinar	100	non
MESO_013	MESO_013_T	FALSE	T	T	T	Provider3	M	80	class3	39583	Ex-smoker	Exposed	Non exposed	dead	9	1	0.75	1	1950-1984	36	27	YES	Pleurectomy	NO	NA	YES	NO	NA	NO	0.0	NA	95	0.65	0.752374802998052	80	NO	++	95	5	0	2	-	++	MMB	80	20	tubulopapillary	100	non
MESO_014	MESO_014_T	FALSE	T	T	T	Provider3	M	86	class3	39216	Ex-smoker	Exposed	Non exposed	dead	7	1	0.25	1	1948-1976	30	7.5	NA	NA	YES	NA	NA	NO	NA	YES	Bladder (NP)	NA	85	0.43	0.878586841639217	80	YES	++	85	10	5	2	-	++	MME	100	0	acinar	100	non
MESO_015	MESO_015_T	FALSE	T	T	T	Provider3	M	69	class2	38559	NA	Exposed	Non exposed	dead	13.1	0.333333333333333	0.5	1	1959-1990	33	5.5	YES	Pleurectomy	YES	Cisplatine/Alimta	YES	NO	NA	NO	0.0	NA	90	0.57	0.796652639780812	100	NO	++	90	10	0	2	-	+	MME	100	0	acinar	100	non
MESO_016	MESO_016_T	FALSE	NA	T	T	Provider2	M	77	class3	42782	NA	Exposed	NA	dead	0.8	NA	NA	NA	NA	NA	NA	NA	NA	NO	NA	NA	NA	NA	NA	NA	NA	90	NA	0.859345324709461	90	NO	-	90	10	0	2	-	+	MME	100	0	acinar	100	non
MESO_017	MESO_017_T	FALSE	T	T	T	Provider6	M	77	class3	40694	Ex-smoker	Exposed	NA	dead	3	NA	NA	NA	NA	NA	NA	NA	NA	NA	NA	NA	NO	NA	NA	NA	NA	90	0.5	0.819366368855085	90	NO	++	90	5	5	2	-	+	MME	100	0	acinar	95	trabecular
MESO_018	MESO_018_T	FALSE	T	T	T	Provider6	M	69	class2	42341	NA	Exposed	NA	dead	17.2	NA	NA	NA	NA	NA	NA	NA	NA	YES	Cisplatine/Alimta	NA	NA	NA	NA	NA	NA	90	0.71	0.746937299264805	90	NO	++	90	5	5	2	-	++	MMB	70	30	solid	100	non
MESO_019	MESO_019_T	FALSE	T	T	T	Provider6	M	81	class3	40780	NA	Exposed	NA	dead	0.4	NA	NA	NA	NA	NA	NA	NA	NA	NO	NA	NA	NA	NA	NA	NA	NA	95	0.69	0.841175155098911	100	NO	++	95	0	5	2	+	++	MME	100	0	solid	100	non
MESO_020	MESO_020_T	FALSE	T	T	T	Provider6	M	69	class2	40820	NA	NA	NA	dead	24.5	NA	NA	NA	NA	NA	NA	NA	NA	YES	Cisplatine/Alimta + Avastin	NA	NA	NA	NA	NA	NA	70	0.41	0.717198037170536	90	NO	++	70	20	10	3	-	+	MME	100	0	solid	100	non
MESO_021	MESO_021_T	FALSE	T	T	T	Provider6	M	65	class2	41190	Smoker	Exposed	NA	dead	26.8	NA	NA	NA	NA	NA	NA	NA	NA	YES	NA	YES	NA	NA	NO	0.0	NA	85	0.54	0.747907364007993	80	NO	++	85	10	5	2	-	+	MMB	90	10	solid	100	non
MESO_022	MESO_022_T	FALSE	T	T	T	Provider6	M	85	class3	41010	Ex-smoker	Exposed	NA	dead	7.1	NA	NA	NA	NA	NA	NA	NA	NA	NA	NA	NA	NA	NA	NA	NA	NA	60	0.41	0.744260228492974	90	NO	++	60	20	20	2	-	++	MME	100	0	acinar	100	non
MESO_023	MESO_023_T	FALSE	T	T	T	Provider6	M	69	class2	41486	NA	Exposed	NA	dead	17.7	NA	NA	NA	NA	NA	NA	NA	NA	NA	NA	NA	NA	NA	NA	NA	NA	90	0.23	0.585221754225372	90	NO	++	90	10	0	2	-	+	MME	100	0	solid	100	non
MESO_024	MESO_024_T	FALSE	T	T	T	Provider6	M	79	class3	41620	Ex-smoker	Non exposed	NA	dead	6.3	NA	NA	NA	NA	NA	NA	NA	NA	NA	NA	NA	NA	NA	NA	NA	NA	80	0.29	0.586425037078619	80	NO	++	80	10	10	2	-	+	MMB	90	10	solid	100	non
MESO_025	MESO_025_T	FALSE	T	T	T	Provider6	M	84	class3	41583	NA	Non exposed	NA	dead	5	NA	NA	NA	NA	NA	NA	NA	NA	NA	NA	NA	NA	NA	NA	NA	NA	80	0.58	0.746773070656907	80	NO	++	80	10	10	2	-	++	MME	100	0	solid	100	non
MESO_026	MESO_026_T	FALSE	T	T	T	Provider6	M	72	class3	41746	No smoker	Exposed	Non exposed	dead	56.2	1	0.5	2	1965-1994	31	31	NA	NA	NA	NA	NA	NA	NA	NA	NA	NA	90	0.49	0.775484723646277	90	NO	+	90	10	0	2	-	+	MME	100	0	acinar	100	non
MESO_027	MESO_027_T	FALSE	T	T	T	Provider6	M	68	class2	41905	Ex-smoker	Non exposed	NA	dead	8.8	NA	NA	NA	NA	NA	NA	NA	NA	NA	NA	NA	NA	NA	YES	Leukemia (NP)	NO	70	0.53	0.873945728888601	70	NO	++	70	25	5	2	-	+	MME	100	0	solid	80	macrocystic
MESO_028	MESO_028_T	FALSE	T	T	T	Provider6	F	83	class3	41876	No smoker	Non exposed	NA	alive	0	NA	NA	NA	NA	NA	NA	NA	NA	NA	NA	NA	NA	NA	NA	NA	NA	70	0.59	0.829492576494369	80	NO	+	70	25	5	2	-	++	MME	100	0	solid	100	non
MESO_029	MESO_029_T	FALSE	T	T	T	Provider6	M	88	class3	42201	Smoker	Exposed	NA	dead	4.8	NA	NA	NA	NA	NA	NA	NA	NA	NA	NA	NA	NA	NA	NA	NA	NA	80	0.56	0.722581158740772	50	NO	++	80	15	5	2	-	+	MMB	60	40	acinar	100	non
MESO_030	MESO_030_T	FALSE	T	T	T	Provider6	F	72	class3	42318	Smoker	Exposed	NA	alive	24.7	NA	NA	NA	NA	NA	NA	NA	NA	NA	NA	NA	NA	NA	YES	Kidney (NP)	NA	55	0.15	0.425104613776537	80	NO	++	55	0	45	2	-	+	MME	100	0	micropapillary	100	non
MESO_031	MESO_031_T	FALSE	T	T	T	Provider6	M	77	class3	41807	NA	NA	NA	dead	15	NA	NA	NA	NA	NA	NA	NA	NA	NA	NA	NA	NA	NA	NA	NA	NA	90	0.56	0.654583166864944	80	NO	++	90	5	5	2	-	++	MMB	80	20	acinar	80	tubulopapillary
MESO_032	MESO_032_T	FALSE	T	T	T	Provider6	F	59	class1	42485	Smoker	Non exposed	NA	dead	18.5	NA	NA	NA	NA	NA	NA	NA	NA	YES	Cisplatine/Alimta + Avastin	YES	NA	NA	NA	NA	NA	70	0.27	0.710260171396498	80	YES	++	70	20	10	2	++	+	MMB	60	40	solid	100	non
MESO_033	MESO_033_T	FALSE	T	T	T	Provider5	F	77	class3	40631	No smoker	Non exposed	NA	alive	0	NA	NA	NA	NA	NA	NA	NA	NA	YES	Cisplatine/Alimta	YES	NO	NA	NA	NA	NA	60	0.21	0.660258904432988	60	NO	++	60	30	10	2	-	++	MME	100	0	solid	100	non
MESO_034	MESO_034_T	FALSE	T	T	T	Provider5	M	60	class1	40854	Ex-smoker	Exposed	Non exposed	dead	74	1	0.75	2	1972-2005	35	52.5	YES	Pleurectomy	NO	NA	NO	NA	NA	NA	NA	NA	30	0.24	0.642894756785794	50	NO	++	30	40	30	2	-	+	MME	100	0	tubulopapillary	100	non
MESO_035	MESO_035_T	FALSE	T	T	T	Provider5	F	67	class2	40913	No smoker	Exposed	NA	dead	28.2	NA	NA	NA	NA	NA	NA	NA	NA	YES	Cisplatine/Alimta	NA	NA	NA	NA	NA	NA	80	0.28	0.584911228642518	90	NO	++	80	10	10	2	-	+	MME	100	0	solid	100	non
MESO_036	MESO_036_T	FALSE	NA	T	T	Provider5	M	79	class3	41242	NA	Exposed	NA	dead	46.6	NA	NA	NA	NA	NA	NA	NO	NA	NO	NA	YES	NA	NA	NA	NA	NA	65	NA	0.693772269050824	80	NO	++	65	30	5	2	-	+	MME	100	0	trabecular	80	acinar
MESO_037	MESO_037_T	FALSE	T	T	T	Provider5	M	60	class1	41513	Ex-smoker	Non exposed	NA	dead	10.8	NA	NA	NA	NA	NA	NA	YES	Pleurectomy+diaph+cortication	YES	NA	NA	NA	NA	NO	0.0	NA	65	0.49	0.718390250345013	90	NO	++	65	5	30	3	-	++	MME	100	0	solid	100	non
MESO_038	MESO_038_T	FALSE	T	T	T	Provider5	M	81	class3	42137	Ex-smoker	Non exposed	NA	dead	9.1	NA	NA	NA	NA	NA	NA	NA	NA	NA	NA	NA	NA	NA	NO	0.0	NA	40	0.37	0.826275502876515	40	NO	++	40	55	5	3	-	-	MME	100	0	trabecular	100	non
MESO_039	MESO_039_T	FALSE	T	T	T	Provider3	M	54	class1	37818	Smoker	Exposed	Non exposed	dead	81.8	1	0.5	3	1967-2001	36	54	NA	NA	YES	Cisplatine/Gemzar	YES	NO	NA	YES	Lung (Carcinoma)	NA	30	0.17	0.720690977694341	40	NO	++	30	60	10	2	-	++	MME	100	0	acinar	100	non
MESO_040	MESO_040_T	FALSE	T/N	T	T	Provider3	M	69	class2	39399	No smoker	Exposed	Non exposed	dead	9.2	1	0.5	2	1953-1998	47	47	NA	NA	YES	Cisplatine/Alimta	YES	NO	NA	NO	0.0	NA	90	0.47	0.883161767097367	80	NO	++	90	10	0	2	-	-	MME	100	0	solid	100	non
MESO_041	MESO_041_T1	TRUE	T1/T2/N	T1/T2	T1/T2	Provider3	M	71	class2	36900	No smoker	Exposed	Non exposed	dead	9.1	1	0.75	2	1955-1984	31	46.5	YES	Pleuro-pneumectomy	NO	NA	YES	NO	NA	NO	0.0	NA	60	0.31	0.781716897476505	60	NO	++	60	20	20	2	-	++	MME	100	0	acinar	100	non
MESO_042	MESO_042_T1	TRUE	T1/T2/N	T1/T2	T1/T2	Provider3	M	67	class2	37477	Ex-smoker	Exposed	Non exposed	dead	38.6	0.333333333333333	0.25	1	1961-1991	32	2.66666666666667	YES	Pleurectomy	YES	Cisplatine/Alimta	YES	NO	NA	NO	0.0	NA	60	0.28	0.838475941499335	60	NO	++	60	35	5	2	-	+	MME	100	0	acinar	100	non
MESO_043	MESO_043_T	FALSE	T/N	T	T	Provider3	F	90	class3	42047	No smoker	Non exposed	NA	dead	27.6	NA	NA	NA	NA	NA	NA	NA	NA	NA	NA	NA	NA	NA	NA	NA	NA	70	0.39	0.7544434705097	80	NO	++	70	20	10	2	-	-	MME	100	0	acinar	80	solid
MESO_044	MESO_044_T	FALSE	T/N	T	T	Provider2	M	66	class2	40883	Ex-smoker	Exposed	NA	dead	73.7	NA	NA	NA	NA	NA	NA	NO	NA	YES	Cisplatine/Alimta	NO	NO	NA	NA	NA	NA	70	0.15	0.743165733272358	50	NO	++	70	15	15	2	-	++	MME	100	0	trabecular	100	non
MESO_045	MESO_045_T	FALSE	T/N	T	T	Provider2	M	68	class2	40934	Smoker	Exposed	NA	dead	15.8	NA	NA	NA	NA	NA	NA	NA	NA	NA	NA	NA	NO	NA	NA	NA	NA	30	0.13	0.665436669470552	40	NO	++	30	40	30	2	-	++	MME	100	0	solid	100	non
MESO_046	MESO_046_T	FALSE	T/N	T	T	Provider2	M	78	class3	41694	Ex-smoker	Exposed	NA	dead	13.9	NA	NA	NA	NA	NA	NA	NA	NA	NA	NA	NA	NA	NA	NA	NA	NA	70	0.64	0.80656927429953	80	NO	++	70	30	0	2	-	+	MME	100	0	acinar	100	non
MESO_047	MESO_047_T	FALSE	T/N	T	T	Provider2	M	65	class2	41828	Smoker	Exposed	NA	alive	40.7	NA	NA	NA	NA	NA	NA	NA	NA	NA	NA	NA	NA	NA	NA	NA	NA	60	0.15	0.736611269728499	50	NO	++	60	40	0	2	-	-	MME	100	0	NR	100	non
MESO_048	MESO_048_T1	TRUE	T1/T2/N	T1/T2	T1/T2	Provider7	M	83	class3	42261	NA	Exposed	Non exposed	dead	11.5	1	0.5	2	1959-1994	37	37	NA	NA	NA	NA	NA	NA	NA	NA	NA	NA	60	0.56	0.686715647743164	80	NO	++	60	30	10	3	-	+	MME	100	0	trabecular	100	non
MESO_049	MESO_049_T	FALSE	T/N	T	T	Provider7	M	63	class1	42552	NA	Exposed	Non exposed	alive	17	1	0.5	2	1962-1967	7	7	NA	NA	NA	NA	NA	NA	NA	NA	NA	NA	70	0.42	0.846199853681671	80	NO	++	70	30	0	2	-	-	MME	100	0	NR	70	solid
MESO_050	MESO_050_T	FALSE	T/N	T	T	Provider7	M	60	class1	38874	NA	Non exposed	NA	dead	0.1	NA	NA	NA	NA	NA	NA	YES	Pleuro-pneumectomy	NO	NA	NA	NO	NA	NA	NA	NA	30	NA	0.539910951793866	20	YES	++	30	60	10	2	-	+	MME	100	0	trabecular	100	non
MESO_051	MESO_051_T	FALSE	T/N	T	T	Provider7	M	64	class2	40569	NA	Exposed	NA	dead	17.8	NA	NA	NA	NA	NA	NA	YES	Pleuro-pneumectomy	YES	NA	YES	NO	NA	NO	0.0	NA	70	0.33	0.706735584916768	70	NO	++	70	30	0	2	-	+	MME	100	0	solid	50	trabecular
MESO_052	MESO_052_T2	TRUE	T1/T2/N	T1/T2	T1/T2	Provider7	F	56	class1	40679	No smoker	Exposed	NA	dead	34.8	NA	NA	NA	NA	NA	NA	YES	Decortication	YES	Cisplatine/Alimta	YES	NO	NA	NO	0.0	NA	70	0.41	0.756015901069732	70	NO	++	70	25	5	2	-	+	MME	100	0	trabecular	100	non
MESO_053	MESO_053_T	FALSE	T/N	T	T	Provider7	M	63	class1	40026	No smoker	Exposed	NA	dead	15.1	NA	NA	NA	NA	NA	NA	YES	Pleurectomy	NA	NA	NA	NO	NA	NA	NA	NA	80	0.65	0.751034998614577	90	NO	++	80	15	5	2	-	+	MME	100	0	micropapillary	70	acinar
MESO_054	MESO_054_T	FALSE	T/N	NA	T	Provider7	M	70	class2	40830	NA	Exposed	NA	alive	27.1	NA	NA	NA	NA	NA	NA	NA	NA	NA	NA	NA	NA	NA	NA	NA	NA	90	0.42	NA	80	NO	++	90	10	0	2	-	+	MME	100	0	acinar	100	non
MESO_055	MESO_055_T	FALSE	T/N	T	T	Provider7	M	64	class2	40060	Ex-smoker	Exposed	NA	dead	13.9	NA	NA	NA	NA	NA	NA	NA	NA	NA	NA	NA	NO	NA	NA	NA	NA	80	0.15	0.559690492902103	80	NO	++	80	15	5	2	-	+	MME	100	0	acinar	100	non
MESO_056	MESO_056_T2	TRUE	T2/N	T1/T2	T1/T2	Provider3	M	67	class2	42558	No smoker	Exposed	Non exposed	alive	0.7	1	0.5	2	1968-2007	41	41	NA	NA	YES	NA	NA	YES	Tazemetostat	NO	0.0	NA	70	0.49	0.771250056843221	70	NO	++	70	10	20	2	-	++	MMB	90	10	solid	90	acinar
MESO_057	MESO_057_T2	TRUE	T1/T2/N	T1/T2	T1/T2	Provider3	M	69	class2	40351	NA	Exposed	Non exposed	dead	6.1	1	0.5	3	1956-1960	6	9	NO	NA	YES	Carboplatine/Alimta	YES	NO	NA	YES	ENT (Carcinoma); Skin (Carcinoma NP)	NA	80	0.73	0.816020518567157	80	NO	++	80	15	5	2	-	+	MME	100	0	solid	100	non
MESO_058	MESO_058_T2	TRUE	T1/T2/N	T1/T2	T1/T2	Provider3	F	66	class2	38791	No smoker	Exposed	Non exposed	dead	18.4	0.666666666666667	0.5	1	1956.0	2	0.666666666666667	YES	Pleurectomy	YES	Cisplatine/Alimta	YES	NO	NA	NO	0.0	NA	40	NA	0.589649644600378	50	NO	++	40	50	10	2	-	+	MME	100	0	trabecular	100	non
MESO_059	MESO_059_T1	TRUE	T1/T2/N	T1/T2	T1/T2	Provider3	F	46	class1	39701	Ex-smoker	Non exposed	Exposed	dead	66.1	1	0.5	1	1950-1952	4	2	YES	excision of the anterior extremity of the 5th et 4th right ribs	YES	Cisplatine/Alimta	NO	NO	NA	NO	0.0	NA	10	NA	0.687926586690521	40	YES	++	10	80	10	2	-	+	MME	100	0	papillary	100	non
MESO_060	MESO_060_T	FALSE	T/N	T	T	Provider6	M	58	class1	38446	No smoker	Non exposed	Non exposed	dead	0	0	0	0	0.0	0	0	YES	Pleurectomy	NO	NA	NO	NO	NA	YES	Hodgkin lymphoma	NA	90	0.75	0.770301262816165	90	NO	++	90	10	0	1	-	+	MME	100	0	acinar	100	non
MESO_061	MESO_061_T	FALSE	T/N	T	T	Provider6	M	56	class1	42165	Smoker	Exposed	NA	alive	29.7	NA	NA	NA	NA	NA	NA	YES	Lobectomy	NA	NA	NA	NA	NA	NO	0.0	NA	80	0.17	0.411821866475415	80	NO	++	80	5	15	3	-	+	MME	100	0	NR	100	non
MESO_062	MESO_062_T2	TRUE	T1/T2/N	T1/T2	T1/T2	Provider4	F	62	class1	42422	No smoker	Non exposed	NA	alive	21.2	NA	NA	NA	NA	NA	NA	NA	NA	NA	NA	NA	NA	NA	NA	NA	NA	80	0.26	0.759904086071209	80	NO	++	80	15	5	2	-	+	MME	100	0	trabecular	100	non
MESO_063	MESO_063_T	FALSE	T/N	T	T	Provider4	M	72	class3	42418	NA	Exposed	NA	dead	25.9	NA	NA	NA	NA	NA	NA	NA	NA	NA	NA	NA	NA	NA	NA	NA	NA	80	0.16	0.71960986595764	70	NO	++	80	15	5	2	-	-	MME	100	0	solid	60	acinar
MESO_064	MESO_064_T	FALSE	T/N	T	T	Provider4	M	74	class3	42150	Smoker	Exposed	Non exposed	dead	27.3	0.666666666666667	0.25	1	1961-1966	7	1.16666666666667	NA	NA	YES	Cisplatine/Alimta	YES	NA	NA	NO	0.0	NA	95	0.57	0.828251536030672	80	NO	++	95	5	0	2	-	+	MMB	60	40	tubulopapillary	100	non
MESO_065	MESO_065_T	FALSE	T/N	T	T	Provider4	F	54	class1	42426	Ex-smoker	Exposed	NA	alive	21.1	NA	NA	NA	NA	NA	NA	NA	NA	NA	NA	NA	NA	NA	NO	0.0	NA	100	0.36	0.726644584328157	100	NO	-	100	0	0	2	-	-	MME	100	0	macrocystic	100	non
MESO_066	MESO_066_T	FALSE	T/N	NA	T	Provider3	M	65	class2	38022	Ex-smoker	Exposed	Non exposed	dead	15	1	0.75	2	1959-1999	42	63	NA	NA	YES	Cisplatine/Alimta	YES	NO	NA	NO	0.0	NA	30	0.17	NA	40	NO	++	30	60	10	2	+	+	MME	100	0	solid	100	non
MESO_067	MESO_067_T	FALSE	T/N	NA	T	Provider3	F	62	class1	37823	No smoker	Exposed	Non exposed	dead	54.6	0.666666666666667	0.5	1	1963-2001	40	13.3333333333333	YES	Decortication	YES	Cisplatine/Alimta	YES	NO	NA	NO	0.0	NA	30	0.25	NA	70	YES	+	30	70	0	2	-	++	MME	100	0	acinar	100	non
MESO_068	MESO_068_T	FALSE	T/N	NA	NA	Provider3	M	74	class3	38134	No smoker	Exposed	Non exposed	dead	25.3	1	0.5	1	1945-1980	37	18.5	NA	NA	YES	Oxaliplatine/Gemzar	NA	NO	NA	NO	0.0	NA	80	0.4	NA	60	YES	++	80	15	5	2	-	++	MMB	80	20	solid	100	non
MESO_069	MESO_069_T	FALSE	T/N	NA	T	Provider2	M	77	class3	41317	No smoker	Non exposed	Non exposed	dead	37.3	0	0	0	0.0	0	0	NA	NA	YES	NA	NA	NA	NA	NA	NA	NA	100	0.37	NA	90	NO	++	100	0	0	2	-	-	MME	100	0	acinar	100	non
MESO_070	MESO_070_T	FALSE	T/N	NA	T	Provider7	F	77	class3	42184	No smoker	Exposed	Non exposed	dead	15.2	1	0.75	2	1963-1987	26	39	NA	NA	YES	Cisplatine/Alimta	YES	NA	NA	NO	0.0	NA	30	0.21	NA	30	NO	++	30	25	45	2	+	+	MME	100	0	solid	100	non
MESO_071	MESO_071_T	FALSE	T/N	NA	T	Provider3	M	72	class3	42549	No smoker	Exposed	Non exposed	dead	14.4	1	0.75	1	1974-2011	39	29.25	NA	NA	NA	NA	NA	NA	NA	NO	0.0	NA	90	0.89	NA	70	NO	+	90	10	0	2	+	++	MME	100	0	solid	100	non
MESO_072	MESO_072_T	FALSE	T/N	NA	T	Provider3	M	56	class1	40268	Ex-smoker	Exposed	NA	dead	13.1	NA	NA	NA	NA	NA	NA	NA	NA	NA	NA	NA	NO	NA	NA	NA	NA	30	0.24	NA	30	NO	++	30	70	0	2	-	+	MME	100	0	trabecular	90	solid
MESO_073	MESO_073_T	FALSE	T/N	NA	T	Provider3	F	70	class2	42678	NA	Non exposed	NA	dead	22.4	NA	NA	NA	NA	NA	NA	NA	NA	NA	NA	NA	YES	Tazemetostat	NA	NA	NA	90	0.65	NA	80	NO	++	90	10	0	2	-	+	MME	100	0	solid	100	non
MESO_074	MESO_074_T	FALSE	T	T	T	Provider1	F	45	class1	36651	NA	Non exposed	NA	alive	0	NA	NA	NA	NA	NA	NA	NA	NA	NA	NA	NA	NO	NA	NA	NA	NA	90	0.54	0.803250374851547	100	NO	+	90	5	5	2	-	++	MME	100	0	acinar	100	non
MESO_075	MESO_075_T	FALSE	T	T	T	Provider1	F	53	class1	37523	NA	Exposed	Non exposed	alive	14	0.333333333333333	0.5	1	1963-1968	7	1.16666666666667	YES	Pleuro-pneumectomy	NA	NA	NA	NO	NA	NA	NA	NA	70	0.48	0.649345820952536	80	NO	++	70	30	0	2	-	++	MME	100	0	tubulopapillary	100	non
MESO_076	MESO_076_T	FALSE	T/N	T	T	Provider3	M	50	class1	38763	Ex-smoker	Exposed	NA	alive	135.2	NA	NA	NA	NA	NA	NA	NO	NA	YES	Cisplatine/Alimta	YES	NO	NA	YES	Kidney (Carcinoma)	NA	20	NA	0.684152128098765	30	NO	+	20	80	0	2	-	++	MME	100	0	tubulopapillary	100	non
MESO_077	MESO_077_T	FALSE	T	T	T	Provider6	M	36	class1	39594	Ex-smoker	Exposed	NA	dead	93.7	NA	NA	NA	NA	NA	NA	YES	Decortication+pleurectomy+pleuro-pneumectomy	YES	Cisplatine/Alimta	YES	NO	NA	NO	0.0	NA	60	0.25	0.73472760667612	80	NO	++	60	40	0	2	-	+	MME	100	0	acinar	70	tubulopapillary
MESO_078	MESO_078_T	FALSE	T	T	T	Provider3	M	63	class1	39903	No smoker	Exposed	Non exposed	dead	7.3	0.333333333333333	0.25	1	1961-1964	5	0.416666666666667	NA	NA	NA	NA	NA	NO	NA	NA	NA	NA	80	0.57	0.885787787219824	90	NO	++	80	15	5	2	-	+	MME	100	0	solid	100	non
MESO_079	MESO_079_T	FALSE	T	T	T	Provider1	M	82	class3	40266	NA	Exposed	NA	dead	24	NA	NA	NA	NA	NA	NA	NA	NA	NA	NA	NA	NO	NA	YES	Colon (Carcinoma)	NA	70	0.16	0.532767942219208	80	NO	++	70	20	10	2	-	+	MME	100	0	tubulopapillary	100	non
MESO_080	MESO_080_T	FALSE	T	T	T	Provider8	M	57	class1	40289	Ex-smoker	Exposed	NA	dead	10.8	NA	NA	NA	NA	NA	NA	YES	Pneumectomy	NA	NA	NA	NO	NA	NA	NA	NA	100	0.56	0.709321784701414	70	NO	++	100	0	0	2	-	+	MMB	60	40	acinar	100	non
MESO_081	MESO_081_T	FALSE	T	T	T	Provider8	F	61	class1	40491	NA	Exposed	NA	dead	7.8	NA	NA	NA	NA	NA	NA	NA	NA	NA	NA	NA	NO	NA	NA	NA	NA	90	0.41	0.721501237402898	90	NO	++	90	5	5	2	-	+	MME	100	0	acinar	100	non
MESO_082	MESO_082_T	FALSE	T	T	T	Provider8	M	64	class2	40490	NA	Exposed	NA	dead	4.1	NA	NA	NA	NA	NA	NA	NA	NA	NA	NA	NA	NO	NA	NA	NA	NA	80	0.52	0.745784720412509	70	NO	++	80	20	0	2	+	+	MME	100	0	solid	100	non
MESO_083	MESO_083_T	FALSE	T	T	T	Provider8	M	72	class3	40553	NA	Exposed	NA	dead	12	NA	NA	NA	NA	NA	NA	NA	NA	NA	NA	NA	NO	NA	NA	NA	NA	90	0.59	0.812978642368653	90	NO	++	90	5	5	2	-	+	MME	100	0	tubulopapillary	70	micropapillary
MESO_084	MESO_084_T	FALSE	T	T	T	Provider8	M	73	class3	40821	NA	Exposed	NA	dead	3	NA	NA	NA	NA	NA	NA	NA	NA	NA	NA	NA	NO	NA	NA	NA	NA	80	0.41	0.752151022849934	70	NO	++	80	15	5	2	-	-	MME	100	0	acinar	60	solid
MESO_085	MESO_085_T	FALSE	T	T	T	Provider8	M	85	class3	40864	Ex-smoker	Exposed	NA	dead	0.7	NA	NA	NA	NA	NA	NA	NA	NA	NO	NA	NA	NA	NA	NA	NA	NA	80	0.65	0.860803207766827	90	NO	++	80	15	5	2	-	++	MME	100	0	solid	60	acinar
MESO_086	MESO_086_T	FALSE	T	T	T	Provider6	F	83	class3	40876	No smoker	Non exposed	Non exposed	dead	20.9	0	0	0	0.0	0	0	NA	NA	YES	Alimta	YES	NA	NA	YES	Breast (NP)	YES	70	0.38	0.788846638522916	90	NO	++	70	20	10	2	-	+	MME	100	0	tubulopapillary	70	acinar
MESO_087	MESO_087_T	FALSE	T	T	T	Provider1	F	68	class2	41016	No smoker	Non exposed	NA	dead	41.9	NA	NA	NA	NA	NA	NA	NA	NA	YES	NA	YES	NA	NA	NO	0.0	NA	90	0.27	0.772674501714079	50	NO	++	90	10	0	2	-	++	MME	100	0	tubulopapillary	100	non
MESO_088	MESO_088_T	FALSE	T	T	T	Provider8	M	65	class2	41032	No smoker	Exposed	NA	dead	11.9	NA	NA	NA	NA	NA	NA	NA	NA	NA	NA	NA	NO	NA	NO	0.0	NA	80	0.66	0.782342922928225	90	NO	++	80	15	5	2	-	+	MME	100	0	solid	100	non
MESO_089	MESO_089_T	FALSE	T	T	T	Provider2	M	72	class3	41816	Smoker	Exposed	NA	dead	32.4	NA	NA	NA	NA	NA	NA	NA	NA	YES	Carboplatine/Alimta	NA	NA	NA	NA	NA	NA	50	0.52	0.841166720768342	80	NO	++	50	50	0	2	-	+	MME	95	5	trabecular	50	solid
MESO_090	MESO_090_T	FALSE	T/N	T	T	Provider3	M	69	class2	41928	No smoker	Exposed	Non exposed	alive	37.4	1	0.75	2	1965-1997	34	51	NO	NA	YES	Cisplatine/Alimta	YES	NA	NA	NA	NA	NA	80	0.59	0.716799067348881	30	NO	++	80	10	10	2	-	+	MME	100	0	acinar	70	tubulopapillary
MESO_091	MESO_091_T	FALSE	T	T	T	Provider4	M	56	class1	42327	Ex-smoker	Exposed	NA	dead	11.1	NA	NA	NA	NA	NA	NA	NA	NA	NA	NA	NA	NA	NA	YES	Hodgkin lymphoma	YES	80	0.55	0.718538558350757	100	NO	++	80	15	5	2	-	+	MME	100	0	tubulopapillary	80	micropapillary
MESO_092	MESO_092_T	FALSE	T	T	T	Provider4	M	63	class1	42541	No smoker	Exposed	NA	dead	5.9	NA	NA	NA	NA	NA	NA	NA	NA	NA	NA	NA	NA	NA	NO	0.0	NA	80	0.6	0.648980595566938	80	NO	++	80	20	0	2	-	++	MME	100	0	acinar	100	non
MESO_093	MESO_093_T	FALSE	T/N	T	T	Provider7	F	43	class1	42877	NA	Non exposed	NA	dead	13	NA	NA	NA	NA	NA	NA	YES	Pleuro-pneumectomy	YES	NA	NA	NA	NA	NA	NA	NA	90	0.4	0.680343282457237	90	NO	+	90	5	5	2	-	+	MME	100	0	acinar	100	non
MESO_094	MESO_094_T1	TRUE	T1/T2	T1/T2	T1/T2	Provider3	M	66	class2	37643	NA	Exposed	Non exposed	dead	1.9	0.666666666666667	0.5	1	1955-1984	31	10.3333333333333	NA	NA	YES	Cisplatine/Alimta	NA	NO	NA	NA	NA	NA	80	0.18	0.608413637521008	70	YES	++	80	15	5	3	+	+	MMB	90	10	solid	50	acinar
MESO_095	MESO_095_T	FALSE	T	T	T	Provider3	M	55	class1	37389	Ex-smoker	Exposed	Non exposed	dead	12.8	1	0.75	3	1968-1989	23	51.75	NA	NA	YES	Tomudex/Eloxatine (TOMOX)	NA	NO	NA	NO	0.0	NA	80	0.27	0.61009466162477	100	NO	++	80	15	5	1	-	+	MMB	30	70	tubulopapillary	50	trabecular
MESO_097	MESO_097_T	FALSE	T	T	T	Provider3	M	67	class2	37823	Ex-smoker	Exposed	Non exposed	dead	4.5	1	0.75	4	1955-1992	39	117	NO	NA	YES	Cisplatine/Alimta	YES	NO	NA	NO	0.0	NA	60	0.58	0.831945563241964	90	NO	++	60	40	0	2	-	+	MMS	10	90	0.0	NA	0.0
MESO_098	MESO_098_T	FALSE	T	T	T	Provider7	M	80	class3	38653	NA	Non exposed	NA	dead	0.4	NA	NA	NA	NA	NA	NA	NA	NA	YES	NA	NA	NO	NA	NA	NA	NA	95	0.55	0.803063387813593	100	NO	++	95	5	0	3	-	+	MMS	10	90	0.0	NA	0.0
MESO_099	MESO_099_T	FALSE	T	T	T	Provider7	M	80	class3	39567	Ex-smoker	Exposed	Non exposed	dead	4.4	1	0.5	2	1949-1986	39	39	NA	NA	YES	NA	NA	NO	NA	NO	0.0	NA	95	0.25	0.721209993158181	100	NO	++	95	0	5	3	-	++	MMS	10	90	0.0	NA	0.0
MESO_100	MESO_100_T	FALSE	T	T	T	Provider7	M	75	class3	39657	NA	Exposed	NA	dead	2.4	NA	NA	NA	NA	NA	NA	NA	NA	NA	NA	NA	NO	NA	NA	NA	NA	90	0.42	0.780292283019668	100	NO	++	90	0	10	3	-	+	MMS	20	80	0.0	NA	0.0
MESO_101	MESO_101_T	FALSE	T	T	T	Provider3	M	56	class1	39825	No smoker	Non exposed	Exposed	dead	17.1	1	0.25	1	1971-1973+1980	4	1	YES	Decortication	YES	Cisplatine/Alimta + Avastin	YES	NO	NA	NO	0.0	NA	80	0.62	0.739108959744826	90	NO	++	80	10	10	2	-	++	MMS	0	100	0.0	NA	0.0
MESO_102	MESO_102_T	FALSE	T	T	T	Provider7	M	69	class2	40141	No smoker	Exposed	Non exposed	dead	12.9	1	0.75	3	1964-1995	33	74.25	NA	NA	NA	NA	YES	NO	NA	NO	0.0	NA	100	0.8	0.825809275955774	100	NO	++	100	0	0	3	-	++	MMS	0	100	0.0	NA	0.0
MESO_103	MESO_103_T	FALSE	NA	T	T	Provider3	F	64	class2	40554	No smoker	Exposed	Non exposed	dead	10.1	1	1	3	1973-1996	25	75	NO	NA	YES	Cisplatine/Alimta + Avastin	NA	NA	NA	NO	0.0	NA	70	NA	0.73568024797346	100	YES	++	70	5	25	1	-	+	MMS	0	100	0.0	NA	0.0
MESO_104	MESO_104_T	FALSE	T	T	T	Provider8	F	69	class2	41138	No smoker	Non exposed	NA	dead	4.8	NA	NA	NA	NA	NA	NA	NA	NA	NA	NA	NA	NO	NA	YES	Breast (Carcinoma)	YES	95	0.51	0.897767458782031	55	NO	++	95	5	0	3	++	++	MMS	0	100	0.0	NA	0.0
MESO_105	MESO_105_T	FALSE	T	T	T	Provider5	M	75	class3	41004	NA	NA	NA	dead	0.5	NA	NA	NA	NA	NA	NA	NO	NA	NO	NA	NO	NO	NA	NA	NA	NA	90	0.62	0.772685876798592	60	NO	+	90	0	10	1	++	+	MMS	10	90	0.0	NA	0.0
MESO_106	MESO_106_T	FALSE	T	T	T	Provider5	F	79	class3	41053	NA	NA	NA	dead	37.3	NA	NA	NA	NA	NA	NA	NO	NA	YES	Carboplatine/Alimta	NA	NA	NA	NO	0.0	NA	55	0.95	0.524213921835345	60	NO	-	55	5	40	1	-	++	MMS	5	95	0.0	NA	0.0
MESO_107	MESO_107_T	FALSE	T	T	T	Provider5	F	57	class1	41130	Ex-smoker	Non exposed	NA	dead	1.4	NA	NA	NA	NA	NA	NA	YES	Pleuro-pulmonary decortication	NO	NA	NO	NA	NA	NO	0.0	NA	80	0.24	0.80958745226558	80	NO	++	80	15	5	3	+	++	MMB	20	80	solid	100	non
MESO_108	MESO_108_T	FALSE	T	T	T	Provider6	F	53	class1	41144	No smoker	Non exposed	NA	dead	2.2	NA	NA	NA	NA	NA	NA	NA	NA	NA	NA	NA	NA	NA	NA	NA	NA	90	0.69	0.652627575293446	70	NO	+	90	5	5	2	+	+	MMS	20	80	0.0	NA	0.0
MESO_109	MESO_109_T	FALSE	T	T	T	Provider5	M	71	class2	41430	No smoker	Exposed	NA	dead	3.9	NA	NA	NA	NA	NA	NA	NO	NA	NO	NA	NO	NO	NA	YES	Prostate (NP);Thymoma	NA	90	0.4	0.811776228140482	80	NO	++	90	5	5	2	-	+	MMB	20	80	solid	100	non
MESO_110	MESO_110_T	FALSE	T	T	T	Provider7	M	82	class3	41487	NA	Exposed	Non exposed	dead	15.7	1	0.25	2	1953-1971	20	10	NA	NA	NA	NA	NA	NA	NA	NA	NA	NA	95	0.53	0.569147972833696	100	NO	++	95	0	5	3	-	+	MMS	0	100	0.0	NA	0.0
MESO_111	MESO_111_T	FALSE	T	T	T	Provider5	F	71	class2	40806	No smoker	Exposed	NA	alive	34.1	NA	NA	NA	NA	NA	NA	NA	NA	YES	Cisplatine/Alimta	YES	NA	NA	YES	Colon (ADC)	NO	95	0.91	0.766963178420242	90	NO	++	95	5	0	3	-	+	MMB	15	85	tubulopapillary	90	trabecular
MESO_112	MESO_112_T	FALSE	T	T	T	Provider5	M	64	class2	42641	Ex-smoker	Exposed	NA	dead	1.2	NA	NA	NA	NA	NA	NA	NO	NA	NO	NA	NA	NO	NA	NO	0.0	NA	100	0.53	0.866226353349094	90	NO	++	100	0	0	1	-	+	MMB	70	30	solid	100	non
MESO_113	MESO_113_T	FALSE	T	T	T	Provider6	M	55	class1	43097	Ex-smoker	Exposed	NA	alive	13.1	NA	NA	NA	NA	NA	NA	NO	NA	YES	Cisplatine/Alimta + Avastin	YES	YES	Nivolumab	NO	0.0	NA	90	0.4	0.749685432613336	70	NO	++	90	0	10	2	-	+	MMS	0	100	0.0	NA	0.0
MESO_114	MESO_114_T	FALSE	NA	NA	T	Provider5	M	72	class3	40766	NA	NA	NA	dead	1.4	NA	NA	NA	NA	NA	NA	NO	NA	NO	NA	NO	NA	NA	NA	NA	NA	90	NA	NA	90	NO	++	90	5	5	1	-	++	MMS	10	90	0.0	NA	0.0
MESO_115	MESO_115_T	FALSE	NA	T	T	Provider3	M	46	class1	36070	NA	Exposed	Non exposed	dead	15.6	0.666666666666667	0.75	2	1970-1998	30	30	YES	Decortication	NO	NA	YES	NO	NA	NO	0.0	NA	60	NA	0.793518607063697	NA	NO	-	60	40	0	2	-	-	MMB	60	40	solid	100	non
MESO_116	MESO_116_T	FALSE	T	NA	T	Provider3	M	66	class2	36845	No smoker	Non exposed	NA	dead	0.9	NA	NA	NA	NA	NA	NA	YES	Pleuro-pneumectomy	NO	NA	YES	NO	NA	NO	0.0	NA	95	0.29	NA	NA	NO	++	95	0	5	2	-	++	MMS	0	100	0.0	NA	0.0
MESO_117	MESO_117_T	FALSE	T	T	T	Provider3	F	70	class2	39097	No smoker	Non exposed	NA	dead	0.6	NA	NA	NA	NA	NA	NA	YES	Pleurectomy	NO	NA	NO	NO	NA	NO	0.0	NA	90	0.3	0.85949922971706	NA	NO	++	90	5	5	2	-	+	MMB	80	20	solid	100	non
MESO_118	MESO_118_T	FALSE	T	T	T	Provider3	M	59	class1	39889	NA	Exposed	Non exposed	dead	9.5	1	0.5	2	1969-1996	29	29	YES	Pleuro-pneumectomy	YES	Cisplatine/Alimta	YES	NO	NA	NO	0.0	NA	100	0.26	0.792626833020232	NA	NO	++	100	0	0	3	+	+	MMB	60	40	solid	100	non
MESO_119	MESO_119_T	FALSE	T	T	T	Provider3	M	58	class1	40189	No smoker	Exposed	Non exposed	dead	19.4	1	0.5	2	1971-1993	24	24	NA	NA	NA	NA	NA	NO	NA	NO	0.0	NA	80	0.45	0.795739799074929	NA	NO	++	80	20	0	2	-	+	MME	90	10	trabecular	90	acinar
MESO_120	MESO_120_T	FALSE	T	T	T	Provider3	M	56	class1	40357	No smoker	Exposed	Non exposed	dead	15.9	1	0.75	3	1976-2000	26	58.5	NA	NA	NA	NA	NA	NO	NA	NO	0.0	NA	80	0.26	0.751632835800832	NA	NO	++	80	15	5	2	-	++	MME	100	0	trabecular	60	acinar
MESO_121	MESO_121_T	FALSE	T	T	T	Provider3	M	79	class3	40947	No smoker	Exposed	Non exposed	dead	14	0.666666666666667	0.25	2	1957-1971	16	5.33333333333333	NA	NA	NA	NA	NA	NO	NA	NA	NA	NA	40	0.46	0.913948602106323	NA	NO	++	40	60	0	2	-	+	MME	100	0	trabecular	100	non
MESO_122	MESO_122_T	FALSE	T	T	T	Provider3	F	80	class3	40988	No smoker	Exposed	NA	dead	4.8	NA	NA	NA	NA	NA	NA	NA	NA	NA	NA	NA	NO	NA	NO	0.0	NA	70	0.32	0.661999543977008	NA	NO	++	70	10	20	2	-	-	MMB	30	70	solid	100	non
MESO_123	MESO_123_T	FALSE	T	T	T	Provider3	M	84	class3	41996	NA	Exposed	Non exposed	dead	1.2	1	0.75	2	1947-1969	24	36	NO	NA	NO	NA	NO	NO	NA	NA	NA	NA	90	0.48	0.850558443826017	NA	NO	++	90	10	0	2	-	+	MMB	70	30	trabecular	60	acinar
MESO_124	MESO_124_T	FALSE	T	T	T	Provider3	F	67	class2	42082	NA	Exposed	Non exposed	dead	13.1	1	1	3	1970-1999	31	93	YES	Decortication	NA	NA	YES	NO	NA	NO	0.0	NA	80	0.2	0.736187308837632	NA	NO	++	80	20	0	2	-	++	MMB	30	70	solid	100	non
Sample information
ID_MESOMICS	Sample	ITH
Identifier within the MESOMICS project	Sample used in cohort	Is this sample part of the 13 multi-regional sequencing sub-cohort
Sequencing data
WGS	RNA	850K
Which samples were sequenced (T: tumor; N: matched normal/blood; T1/T2: regions 1 and 2 from a same ITH tumor)
Clinical data
Provider	Sex	Age	Age_class	Birth.Date	Sample.Date	Smoking	Professional.Asbestos	ExtraProfessional.Asbestos	Survival.Censor	Survival.Time	Asbestos.Exposure.probability	Asbestos.Exposure.frequency	Asbestos.Exposure.intensity	Asbestos.Exposure.period	Asbestos.Exposure.duration	Asbestos.Score	Surgery	Surgery.type	Chimio	Chimio.type	Radioth	Immunoth	Immunoth.type	History.of.cancer	History.Location	History.Radiotherapy
Anonymized sample provider	Standard clinical information Standard clinical information		3-class discretised age (1: lowest, 3: greatest)	Date of birth in DD/MM/YYYY format	Date of sample collection in DD/MM/YYYY format	Exposure information			survival information		no evidence found-0, possible-1/3, likely-2/3, and very likely-1	sporadic-0.25, intermittent-0.5, frequent-0.75, and persistent-1	low-1, intermediate-2, high-3, and very high-4	Period (calendar years) of known exposure	Total duration of exposure in years (from previous column)	Combined score taking into account probability, frequency, intensity, and duration	Treatment of MPM (done after sample collection)							History of independent cancer before MPM diagnosis, and previous treatment information
Purity estimations
Purity.Patho	Purity.WGS.PURPLE	Purity.RNA
Purity estimated by our pathologist from whole-slide images	Purity estimated by PURPLE from WGS data	Purity estimated by quanTIseq from RNA-seq data
Pathological review
Tumor.content	Macrodissection	Slide.Quality	Tumor.cell	Normal.cell	Immune.cell	Grade	Necrosis	Vessel	Type	Epithelioid.Component	Sarcomatoid.Component	Subtype1	Subtype1.Component	Subtype2	Subtype2.Component	Cytological.Variant1	Cytological.Variant1.Component	Cytological.Variant2	Cytological.Variant2.Component	Stroma1	Stroma1.Component	Stroma2	Stroma2.Component	Prognosis	Sarcomatoid.Characteristics	Type.FFPE	Epithelioid.Component.FFPE	Sarcomatoid.Component.FFPE	Subtype1.FFPE	Subtype1.Component.FFPE	Subtype2.FFPE	Subtype2.Component.FFPE	Grade.FFPE	IHC.BAP1
% of tumor in the slide	Was a microdissection performed to improve tumor content before sequencing?	Assessment of the quality of the whole-slide image for performing the pathological review (-: poor quality; +: adequate quality; ++: perfect quality)	% of cells estimated by our pathologist (the 3 columns sum to 100%)			Tumor grade (1 to 3)	Presence of necrosis (-: none; +: some; ++: much)	Presence of blood vessels (-: none; +: some; ++: much)	WHO histopathological type (MME: epithelioid, MMB: biphasic, MMS: sarcomatoid)	% of the tumor that are MME and MMS, respectively (sum to 100%)	% of the tumor that is MMS	First MME subtype name	First MME subtype %	Second MME subtype name	Second MME subtype %	Name of 2 major cytological variants detected and their % (sum to 100%)				Name of 2 major stromal variants detected and their % (sum to 100%)				A priori prognosis group based on pathological review	Additional comments about MMS component	Same variables but estimated from FFPE rather than Fresh Frozen tissue								BAP1 protein expression based on IHC?
Immune deconvolution from RNA-seq
B.cells.quanTIseq	Macrophages.M1.quanTIseq	Macrophages.M2.quanTIseq	Monocytes.quanTIseq	Neutrophils.quanTIseq	NK.cells.quanTIseq	T.cells.CD4.quanTIseq	T.cells.CD8.quanTIseq	Tregs.quanTIseq	Dendritic.cells.quanTIseq	Total Immune cells.quanTIseq
Proportions of cells estimated by quanTIseq (sum to 1)
Immune deconvolution from methylation
Epi.EpiDISH	Fib.EpiDISH	B.EpiDISH	NK.EpiDISH	CD4T.EpiDISH	CD8T.EpiDISH	Mono.EpiDISH	Neutro.EpiDISH	Eosino.EpiDISH
Proportions of cells estimated by EpiDISH (sum to 1)
Clonal reconstruction
Subclone.detected	Clonal (early)	Clonal (late)	Clonal (unspecified)	Subclonal (in selected subclone)	Subclonal (in neutral tail)
Was a subclone detected by MOBSTER?	Proportion of alterations classified in each category (sum to 1)
[truncated: 46 more columns]

## Sheet: MOFA_factors
Sample	Cohort	Ploidy_factor.MESOMICS	Morphology_factor.MESOMICS	Adaptive-response_factor.MESOMICS	CIMP-index_factor.MESOMICS	LF5.MESOMICS	LF6.MESOMICS	LF7.MESOMICS	LF8.MESOMICS	LF9.MESOMICS	LF10.MESOMICS
MESO_001_T	MESOMICS	0.450989010130631	-0.505554957853686	-0.146773428142313	-1.04108276997475	-0.334231330969919	0.274430438019782	0.165816066144927	0.0684898097753212	0.53209667120442	0.0120104709825264
MESO_002_T2	MESOMICS	-0.379907310178626	-1.59768917465891	1.05339920005207	-1.90395410032449	-0.376144320012122	0.162492533128458	0.170217228078456	-0.464413888085432	0.381316618588971	0.507672910504157
MESO_003_T2	MESOMICS	-0.347581164698286	-0.154642141823612	-0.777951913869495	-1.89963959906826	0.531652614109358	-0.534270366627398	0.0322874549066577	0.288761335446381	-1.28874580787878	1.01431762471852
MESO_006_T	MESOMICS	-0.540197795998284	0.770988661111716	-2.58018542928364	2.35845350554632	0.65098392730645	-2.57645849371014	-0.883409387443872	0.344046326450892	-0.284019696724656	-2.32998252330903
MESO_007_T	MESOMICS	5.36722755937645	2.52994239162159	-0.872023600670499	-1.76662076610116	0.374115668432838	-1.77755094312053	-0.800038568577999	0.469309987496123	-3.08593120570901	-0.381148838322705
MESO_009_T	MESOMICS	0.269630062417737	0.238647669275936	0.299433494436864	-1.5969112978215	-0.770070128890421	-0.980692596048121	-0.190043848109308	0.108327834290296	-0.00476305978759523	-0.116991080344286
MESO_010_T	MESOMICS	-0.160541775131951	0.648004061101498	-1.6898916114818	-0.745193509807178	2.18528488856142	-0.661890612288283	1.35189454110745	-0.670781343082391	-1.63118168732081	-0.276527265825123
MESO_011_T	MESOMICS	-0.631126980201936	0.819021492231289	-1.50263012203314	-1.37093858388729	0.64564232574984	-0.986250821976133	-0.106422103726202	-0.138046536193315	-1.77882606434446	1.64117285447627
MESO_012_T	MESOMICS	-0.40652645820624	-0.123958483409823	2.42715556498528	-1.36215399480405	-0.79549716405362	0.230775758943419	0.101884382940092	-0.429647449417	0.367760861236052	0.0371655117697921
MESO_013_T	MESOMICS	-1.09015660229709	1.44222839714874	-1.86868903202349	0.103573049896165	0.637708075932785	-0.159276415759167	-1.42048454460882	0.196669608445432	-0.112280367405249	1.57340542147602
MESO_014_T	MESOMICS	3.95992626095454	0.565335032961654	-1.24376592049337	-0.199249390442265	0.195691124870459	-0.0626643824737893	1.32783890362324	0.380454692140162	1.73423035710157	-1.01920949081768
MESO_015_T	MESOMICS	-0.545577527199174	1.91306496251655	-0.874476062750725	-1.24113092955459	1.42484042902768	-0.667754696708085	0.645731448701892	-0.354857615476822	0.629761938045448	-0.257617284860083
MESO_016_T	MESOMICS	-0.970925693051763	2.55120876312655	-0.91359288781835	1.57283726075314	-0.434858474356082	-0.543854960054286	-0.913518545027093	1.39754323393298	0.426587269508293	-0.17899747561004
MESO_017_T	MESOMICS	-0.47941785881018	0.928254750865552	-0.524996286041245	-0.360701772569101	0.4426489420085	-1.13626628406404	0.406815571429846	-0.26368158736885	0.322919948925164	1.41486396904253
MESO_018_T	MESOMICS	-1.70534255138333	1.39101688033415	-1.98058883990687	-0.391295095907059	0.948186880298815	-1.62220104733239	-0.581191948220308	0.599990867374817	-0.282018018975865	1.83395388836037
MESO_019_T	MESOMICS	1.10141606310288	-4.19382770412665	-1.26289867338872	1.69549734957299	1.7326941354669	0.067597335190396	-0.643851936598132	1.34819957129317	1.71498088487707	1.09419213405223
MESO_020_T	MESOMICS	-0.448604749828843	1.4641782465655	0.790679100675151	0.84723343429325	-0.338606503298999	-0.316518190778655	0.0622167256061759	2.57192248497759	0.484695826199604	0.158235671515492
MESO_021_T	MESOMICS	-0.175997763811836	0.669063767466003	-0.709288014499863	-0.993165024396111	0.509784206672214	-0.607419781833636	0.183761444689505	-0.315636116671548	0.335702293569505	1.50470387053045
MESO_022_T	MESOMICS	-0.813542201645579	1.1768186112592	0.614227877509601	1.51163546688704	-0.527139040584345	-0.154040046136269	-0.380789485212447	-0.00128126599196267	0.123587063329817	0.188076051440341
MESO_023_T	MESOMICS	-0.319290576053862	-0.741254583160119	1.8829389944835	-0.938572544331914	-0.1626390862595	-0.303010524019943	0.0174082817632315	-0.399071524743905	-0.0146999728651623	0.0756186932563662
MESO_024_T	MESOMICS	1.94098621715549	-1.79343917142178	0.955209994996541	-0.350517363967573	0.253727477219403	-1.40243023600321	-0.425116386036949	-0.189779278863525	-0.731840317144839	-0.07385213210697
MESO_025_T	MESOMICS	-1.54916061215565	0.0128729891377334	-1.05018225069991	1.12582900612164	0.914650199131521	-0.625445184524285	-0.168214045597504	0.327105942002034	-0.334123487388114	1.04233618752925
MESO_026_T	MESOMICS	-0.103215104438432	2.35454922350245	0.0869512672741052	-0.644990046993457	-0.570892275489321	-0.375259477686465	-0.0636267748028313	1.29716045748281	0.560844172256754	0.0286727382397817
MESO_027_T	MESOMICS	-0.947299311482857	0.658647951343327	-0.713053036187255	0.201434726186194	-0.208904149978659	-0.69519257454596	-0.157139164986071	3.75527690662574	-0.201155621396548	-0.0649052831589463
MESO_028_T	MESOMICS	-1.26559778678454	2.51552258326919	-0.357677482314124	0.675602528762246	-0.605465773160383	-0.0686096092994109	-0.871503200793857	0.220483736517393	-0.122566523077452	0.12021932399502
MESO_029_T	MESOMICS	0.112264215801919	0.585501702120724	-0.8356528428461	0.520742900342736	-0.420872879227085	0.0342620232856234	0.50587709123659	-0.63873058993272	0.603464732817177	0.113776904275198
MESO_030_T	MESOMICS	-0.557586868989354	-1.12605983738975	3.47661637776492	-1.40452737451207	-0.517494656198155	-0.29132581807545	0.193106284591508	-0.313953768569351	-0.209765784583773	-0.4331502979833
MESO_031_T	MESOMICS	-0.575266994095162	0.160220081368992	-0.126302983643919	0.0600612795685818	0.737937151494128	-0.197277656013941	0.440455977855842	-0.336854765227568	0.216587692463301	1.46458462124949
MESO_032_T	MESOMICS	-0.634057667907849	-0.493575775031826	0.701078089680123	0.770305686329241	-0.650882520083897	0.827132245158525	-0.125774108750576	-0.356709918590613	0.295789095481477	0.252376515940925
MESO_033_T	MESOMICS	-0.467174999415588	0.668704838528991	2.4002716960464	-0.243067448716178	-0.720958798646219	-0.2282961216061	0.102935694944616	-0.323403225392238	0.338204463083757	0.120531783087546
MESO_034_T	MESOMICS	-0.681420028558779	0.872884837746302	1.78668134814217	0.406094621419324	-0.68798027313884	-0.279481271024459	-0.156116333036566	-0.0842343639366348	0.151383929424763	0.137149009053213
MESO_035_T	MESOMICS	-0.648750766658795	-0.121101877897295	0.932133467177827	1.56856635833889	0.237546358023805	-0.463272563632486	-0.14754949952229	-0.121682778592971	0.00340339414629314	0.463787549993732
MESO_036_T	MESOMICS	-1.06042285090416	0.388667078024824	1.43764901092074	1.73243210113093	0.31566619573472	0.321562232225788	0.331835955719278	-0.7115789600011	0.804259702955799	-0.140667748767434
MESO_037_T	MESOMICS	-0.236640086119956	-1.40613146687356	-1.40845766632184	-2.39596538909476	0.526172356482572	-0.8988594307042	-0.124355418772882	-0.427731255672623	-1.14852040481872	0.590060661832061
MESO_038_T	MESOMICS	-0.943766515116728	0.0313506064896077	-0.0104225421546415	-0.189378470867428	0.0803254953414673	1.8541287277782	0.325983091652207	-0.572409345603938	0.58279631567653	-0.737611481125929
MESO_039_T	MESOMICS	-0.411674140654075	-0.0800327275360316	1.66186274504336	-0.275487720770145	-0.623468927615471	0.744885552319433	0.097011972914555	-0.506848586260022	0.510660195079789	0.107297037800837
MESO_040_T	MESOMICS	-0.49652484221124	0.276237623591398	-0.346061480530683	-0.306154083558772	0.994885685322662	-0.375083330969829	0.206495696061183	-0.389070571645716	-1.40793871087891	-0.0938741399126487
MESO_041_T1	MESOMICS	-0.798719557100515	0.0541851134435774	1.0844989655687	0.638956332153126	-0.0774667055906112	-0.222596947789629	-0.085101946372202	-0.0839751004796061	-0.293166547993595	0.620002204156635
MESO_042_T1	MESOMICS	-0.173389118593797	1.1621114613094	1.61018164388424	0.679165927480471	-0.566630557489036	-0.692000452420679	0.0948405149546984	0.585034108234331	0.508643504744863	0.173656069612288
MESO_043_T	MESOMICS	-0.44039597041368	2.14284142185359	1.04142839239806	-1.25097494421022	-0.805471774226314	-0.0463707380026397	-0.077657469521246	-0.306845376419695	0.432918324013927	0.0324408435013335
MESO_044_T	MESOMICS	-0.321860368014864	-1.25826386156664	0.380703561315251	-0.328382548536688	-0.726327012288952	-0.0247153282770197	-0.0412584605132309	-0.386403592850197	0.213110918783922	0.0291830241293844
MESO_045_T	MESOMICS	-0.495234010661011	0.0150748064433101	3.43806745184818	-1.7046283600346	-0.728610267504345	0.0345231423526271	0.0691266868912226	0.102741693414026	0.338508607352311	0.0176578581102
MESO_046_T	MESOMICS	-1.24565268689064	0.433570048168935	-2.31326614118279	1.00962383190982	0.794963965484745	0.36836291139371	-0.788052697237371	0.0846787276378007	-0.1897240657437	-1.65460611920104
MESO_047_T	MESOMICS	-0.441616221284412	-0.76740242901019	1.0187694193987	-0.925489229018811	-0.797585053825558	-0.447395928920718	-0.0453049880673994	-0.274722642455433	0.279107942739479	0.0134842280917091
MESO_048_T1	MESOMICS	-0.621379603432902	-0.116656020811551	-1.17197821265967	0.0898818530349468	0.820907159945235	-0.82860258390576	0.701601026333928	-0.266715997125321	0.15404654111739	-0.875059855844294
MESO_049_T	MESOMICS	-0.673506889455459	1.76269478436503	0.174742896892999	0.213666686323826	-0.0382877951046447	-0.73460556460071	-0.229595419173213	0.110438837891248	0.169406544114619	-0.0682689249236314
MESO_050_T	MESOMICS	-0.364528331988838	-1.06941033888864	2.81679648919696	-0.00262017363191826	-0.69479857284795	0.170180363878349	0.0981708012978346	-0.294005691189922	0.300754717542753	0.113441474209664
MESO_051_T	MESOMICS	-0.815131564203314	0.231957761355058	-0.379064599263156	-0.377325169397748	-0.227284050357324	0.643337837009467	-0.162721623477798	-0.248240381428028	0.247573649907482	-0.879899898747411
MESO_052_T2	MESOMICS	-0.691663788100447	1.67380802817927	0.0371388088457745	1.39651455491895	-0.538347248047922	0.780369691317681	-0.389431392718321	-0.274790070841779	0.514828551555998	0.181012149632626
MESO_053_T	MESOMICS	-0.622498466880148	1.48371360921672	-1.24727950672424	0.485912721792791	1.20657002499583	0.548750011960681	0.356422797826602	-0.284994735635721	1.26627112417582	-0.581114754882681
MESO_054_T	MESOMICS	-0.497713950147312	1.52053027015614	1.55138541427282	0.566241636580337	-0.0164909182734662	-0.414358444396462	-0.0702255956782324	-0.256465588394845	0.20254183101701	-1.156199875778
MESO_055_T	MESOMICS	-0.361421103856779	-1.39242759666995	1.27560212642854	-1.66746008165128	-0.832426697204889	0.470720827059154	0.00824203585850013	-0.472321298805531	0.400357073655168	0.0117287543025633
MESO_056_T2	MESOMICS	-0.727576550839354	1.23908136454022	-1.30933813224541	1.28626828071359	-0.0399117738149008	1.02995847136699	-0.19161839913253	-0.378207745759904	0.258184639835209	-0.915161195180823
MESO_057_T2	MESOMICS	-1.5177254478441	1.58957796943259	-1.43478317355082	-0.781461285724629	2.19138594219782	-1.43326097850828	-0.0856791868677054	0.388199096045512	-0.500568715713976	-0.5642508029847
MESO_058_T2	MESOMICS	-0.274798930578691	-0.349238701850234	1.53645158195324	-0.947579668952403	-0.650263355292659	0.576304378005353	0.051870354389871	-0.327434766182798	0.454151095584821	0.304236423844296
MESO_059_T1	MESOMICS	-0.279197993347819	1.14050698682346	1.40158896499955	-0.992474132871344	-0.824975081705614	0.941137150200206	-0.215037015450759	-0.435303296912039	0.487016321275691	0.0905602169719723
MESO_060_T	MESOMICS	-0.623226711420816	3.94141249897252	-0.799762617133952	-0.412326513308431	-0.711407847697654	-0.777883121699507	0.0287654103535441	-0.168171903768424	0.205846421953758	0.0535946706326405
MESO_061_T	MESOMICS	-0.718809869168056	-2.63686582599719	3.64094061584568	-0.251035565687761	-0.436556879426984	-0.832675520842437	-0.313493337085999	-0.0179765730427628	-0.0186358980711343	0.302816332618348
MESO_062_T2	MESOMICS	-0.432058166425827	1.52642337700193	1.65275278223297	-0.13911697663663	-0.66003406882033	0.109611463862838	-0.0248581044162326	0.537317902291626	0.442535119215815	0.15096533575824
MESO_063_T	MESOMICS	1.66518079708865	0.728473081218518	1.15818694196101	1.40084420463991	-0.836511219164932	0.482982267102772	0.662027311021836	-0.938976288688341	0.637027794172542	0.103280161274812
MESO_064_T	MESOMICS	-1.00895914333086	0.323662072226802	-1.36717041294349	0.813909347483675	0.928668359743266	0.814823298132166	0.256383966855969	-0.188557327078787	0.0654067677712967	-0.974204921745754
MESO_065_T	MESOMICS	-0.452552866980062	1.77065820377415	0.75145951711661	-0.140624883592877	-0.746891567293831	-0.524674334273377	0.0194053331393954	-0.230134554548867	0.366672512811805	0.111115614337157
MESO_066_T	MESOMICS	-0.399382953849765	0.0129300365597176	0.88679309167154	0.139318733772013	-0.667423884923731	0.901787583669023	-0.100749365254854	-0.5041897535069	0.49821059498096	0.274356888381961
MESO_067_T	MESOMICS	-0.30453083561024	0.611416378841207	0.127017627142252	-0.30214860656522	-0.595936095353007	0.0295733387361656	-0.249877188009739	-0.36204303743407	0.383297197922548	-0.282930081285313
MESO_068_T	MESOMICS	-0.808981780048152	0.650105912341423	1.24163004140001	0.148331680780442	-0.220663724588047	-0.330690342602267	-0.259202392727918	-0.140459564754581	0.12952605275631	-0.911396601598987
MESO_069_T	MESOMICS	-0.137129981584905	1.40066030673908	0.60822415247878	-0.250408470921725	-0.742142690422913	-0.458787225159976	-0.400877072566137	-0.28457852447986	-0.661759062665045	0.037465218545147
MESO_070_T	MESOMICS	-0.868986731844255	-1.54739189907458	1.73560546431336	-0.0498677165649541	-0.615920232543238	0.0625954085476145	-0.122761030958936	-0.101508155706574	0.231519804584102	0.0871228539015942
MESO_071_T	MESOMICS	-2.1891038061166	3.08416812814691	-0.694688802856652	6.18183147946652	1.24968970727784	4.66898936505301	0.68048555206445	-0.458572047257449	-2.86874849798817	-1.70103035423089
MESO_072_T	MESOMICS	-0.504461166894223	-1.25184175588274	-1.62971390395638	-0.378599838652635	-0.772085517176447	-0.154036566458054	-0.0976496620413324	-0.301844183573218	0.303801073163316	0.0723179346931765
MESO_073_T	MESOMICS	-0.314160323309691	0.718945709172725	0.231651655264636	-2.02394930298332	1.75793940603074	0.0552439950373921	0.567036301835528	-0.378923999383334	-2.14604601228728	-0.397701728618791
MESO_074_T	MESOMICS	-0.88277230144331	0.0672908367459822	-1.8303441916049	-1.41166558979606	1.09124985938081	-0.414148602194071	0.0145309770213306	-2.02333392263983	-1.31991858308557	-0.334137488212648
MESO_075_T	MESOMICS	3.42265593299197	0.234544155898787	-0.0568609052837009	-2.84649894556546	-0.932522448905407	1.17101875049719	0.166731721699758	-0.622542213175153	0.681449676443647	-0.0843614920310517
MESO_076_T	MESOMICS	-0.307733741780844	0.377327555328529	0.0196199963769757	-1.39302060361756	-0.842930036242159	0.663601091430013	-0.163032203093649	-0.504262711892387	0.458807390191335	0.0259412074439088
MESO_077_T	MESOMICS	2.87058683946761	0.606241169134317	-1.44450645203118	-1.59228297214726	-0.733394216049387	-0.478376601691777	0.870457810954108	-0.500248261472804	-1.13072880807962	0.0383120731129986
MESO_078_T	MESOMICS	-1.36835717616887	0.481643897783638	-1.56549734720413	-0.0775205996720938	1.47113108879964	-0.246903204407775	-0.393187768276365	0.217256327762434	-0.984765388427408	-0.271977764144225
MESO_079_T	MESOMICS	-0.493887166508205	-1.1427183863341	3.53435554305194	-1.79969493389162	-0.519115159247613	-0.27817902931027	0.305307658801013	-0.348190491762049	0.0291527641741058	0.157462813767597
MESO_080_T	MESOMICS	-1.22671640741696	0.593621600055097	-0.990278888646596	-1.13183978797226	1.37083046625982	-0.418259965546788	-0.434089057759634	0.176528708541898	-0.673182909741319	-0.306337471615593
MESO_081_T	MESOMICS	-0.784893489724905	0.772253526065225	1.15356020773886	-1.12736429185936	0.44865050879582	-0.716739709652919	0.389952565750703	-0.146617941130967	0.153467555441384	0.592740647339802
MESO_082_T	MESOMICS	-0.885861314869536	-1.92434818332397	-0.843368759996525	0.414550641007266	0.040414623900686	0.361847061608127	0.174678549010331	-0.500559019764346	0.443399035537951	0.309465189054131
MESO_083_T	MESOMICS	7.0984326420136	1.4961761567978	-1.18540881734612	2.39151421047908	1.40960372236796	-0.914771123251414	4.41974818743166	-3.69205980123574	0.913044935268046	0.150295442723396
MESO_084_T	MESOMICS	-0.574305684408936	1.36623378279908	0.481044859508451	-0.670048337757094	-0.725457530085166	0.141471359407142	-0.320551734478182	-0.246779272750825	0.273446554893022	0.0555776925026012
MESO_085_T	MESOMICS	3.27666728438995	3.79596023893506	-0.82269976026889	-0.162841191919683	-0.0899678255220349	-1.13271433998181	0.508241976394441	2.37900210988549	2.44575161578181	-0.193601640086147
MESO_086_T	MESOMICS	-0.671724492462539	1.37881534177887	1.4551188833144	0.273303085630916	0.0582734935527961	-0.299940425835731	-0.237141558199506	-0.182401199021931	0.163091601301475	1.07160632966685
MESO_087_T	MESOMICS	-0.669691011073554	0.796485271112383	0.242236073706541	1.45507942489194	-0.592207768311138	1.03449712859506	-0.217724659947141	-0.418605410303774	-0.502882871987659	0.280660897225788
MESO_088_T	MESOMICS	-1.78061596142161	0.684956051006576	-0.999552574466634	-0.118145089329739	2.0065137420175	-1.47230600039932	-0.177576283576515	0.585228834950594	-0.606420008796511	-0.52273598060634
MESO_089_T	MESOMICS	0.126299415433186	3.19937880052246	0.232241488367611	-0.86165137114584	-0.702408248827794	-0.783891077659646	-0.429032528186354	-0.284895157187281	0.34312260524972	-0.0725746534085878
MESO_090_T	MESOMICS	-0.275583763477249	-0.317509247688748	2.19843279378016	-1.52711295561439	-0.832924491321679	0.730199137169518	-0.158828860782868	-0.477511585090825	0.409474165415167	0.0161291888097701
MESO_091_T	MESOMICS	-0.60724765448558	0.037794307458115	-0.692517240894822	-2.13043953044621	0.421589983057447	-0.81602155996742	0.26407013703149	-0.212063933729158	0.765815597419282	1.36673521815604
MESO_092_T	MESOMICS	5.35077142210031	3.08599849172121	-1.25594244208479	2.11220404587903	-0.791359259097336	1.59418556668291	0.205491375065968	-1.63649125753291	-1.12569584134589	-2.68481087574336
MESO_093_T	MESOMICS	0.0971512307352678	0.269380072119675	0.2889145305625	-1.44344615852552	-0.116263298133541	-0.96065709320014	-0.0152779654101853	-0.479095423132896	0.284708915980944	-1.31265539736426
MESO_094_T1	MESOMICS	-0.469958855023424	-1.94993732381633	2.68819483407234	1.09664343247378	-0.428942230780768	-0.177064409589292	0.1809969954627	-0.368027661759236	0.411155229981559	0.147159833292129
MESO_095_T	MESOMICS	-0.512178966414494	-1.12394164717508	0.136837264047198	0.63414106889216	0.314168240481186	0.599523458144223	0.183649930235645	-0.417758286455262	0.590338986158423	0.178551732628314
MESO_097_T	MESOMICS	-0.575769158185167	-3.75022585482966	-2.68833966761876	-0.229159885008422	-0.526038344002887	0.478404348474115	-0.222058587937792	-0.321386101961476	0.473461645558188	-0.12893431382063
MESO_098_T	MESOMICS	3.40022573961194	-3.89750875138388	-1.216835214919	0.154588415021157	-1.23604248465252	-3.4504577416391	-0.145536746003663	4.39274376811079	-1.24214839740241	-1.55783354273034
MESO_099_T	MESOMICS	-0.231045399305941	-2.34350567729623	1.29091550014439	1.8446648785255	-0.460484611977036	0.0834832670418804	0.250520891928347	-0.523068754865656	0.390580268369224	0.244587496284257
MESO_100_T	MESOMICS	4.44711474615008	-2.61654199717083	-1.68572030367398	1.93326136506833	-0.368725019092603	0.66559602312964	1.40356510175374	2.93096802930569	0.709426685196552	-2.0319842530278
MESO_101_T	MESOMICS	-0.662299154748408	-3.21311664371758	-0.944202206251339	-0.454429951271041	1.06699550467961	0.60044076036793	0.401859233186114	-0.394083968448496	1.15293880734243	1.23892709675774
MESO_102_T	MESOMICS	8.6157277165042	-0.601206373898684	-0.782966614305221	-0.676285986035164	2.20212960406934	6.05061560534386	-6.57087256342284	1.23437673029134	0.419419894569663	-0.795161662676609
MESO_103_T	MESOMICS	1.75971558690757	-0.461823151838571	1.38255971726386	-1.02089556724672	-1.24176885501101	1.15681130016004	-0.695647498164718	-0.228371573454918	0.072207799351666	-0.0714785210788263
MESO_104_T	MESOMICS	4.59411416471503	-2.60069455292592	-1.24644077902537	2.20092180747213	0.097222305148895	-1.24326000862647	1.38724834406924	0.65056253607989	-2.06574495175853	2.80109060209065
MESO_105_T	MESOMICS	-0.345630911944117	-2.28485013579017	-2.49717269271491	1.96807756711939	0.351839085114623	-0.0970889980882731	0.373636098662654	-0.564941875421626	1.59386827337688	-0.985381119021757
MESO_106_T	MESOMICS	-0.452854102676849	-2.23517020036554	3.41351600237214	-0.743056557931321	-0.760017960499608	0.303614976064469	0.0661304064861215	-0.384740130250879	0.325292731628464	0.111704437303939
MESO_107_T	MESOMICS	1.8127164659182	-3.27104103670197	0.000422138240772084	1.76153307980889	-0.662878378746059	-1.34195593911488	0.044219355287108	0.0523449988238128	0.259861977793928	0.236645284343425
MESO_108_T	MESOMICS	-4.40505202124058	-4.33078031672144	-0.593692038037796	-1.35062653974706	2.05679799204934	-0.131319993281687	-0.484641904194779	0.774185056247476	0.41361271388833	-0.563791007144007
MESO_109_T	MESOMICS	0.156322384236656	-2.83339613153867	-1.31664515745166	0.171330440004777	-0.439771617299384	-0.48139986390541	0.0377990615212342	0.758478466114059	0.982783030074052	0.0490723624094541
MESO_110_T	MESOMICS	-0.0497763243382991	-2.5893487942605	-1.80892698561301	-0.702583552201542	-0.844831794557077	-0.239476382532605	-0.0638670051702502	-0.54865013025259	-2.59323628354288	0.0472363595626322
MESO_111_T	MESOMICS	-0.644979602390387	0.814315186785141	-2.5118352167452	-0.957309201562063	0.738258428057256	7.93389938939403	2.77555605730426	4.59797799396251	-4.11588296790288	0.388397966863296
MESO_112_T	MESOMICS	2.90257922140134	-2.94741545176733	-2.06816882491462	4.56181632979616	-1.4002559021469	-1.05913181646782	-1.15065958531922	2.43866721158182	-1.097081868163	1.18145555415377
MESO_113_T	MESOMICS	-0.586217601409527	-2.69351382479467	0.0241430989670678	-0.820087375133101	0.141312699841447	0.311494747463231	0.0618914980145176	-0.37314480950148	0.314934765393849	1.15635370603319
MESO_114_T	MESOMICS	-0.772500751755444	-2.45819998189347	0.204186349299338	-0.013667618159063	-0.247480396253943	0.465817231804572	0.253915700254256	-0.522301377927979	1.26260684644715	0.489469670396087
MESO_115_T	MESOMICS	-1.92808011551782	0.930498246643578	-0.390813666495983	0.594907100061377	-0.82836381879552	0.97502348433822	-0.596863014201569	-0.835144577593901	0.183344677484156	-0.507415972895905
MESO_116_T	MESOMICS	-0.613349235047614	0.562218309692435	0.232703859365334	0.93863962097457	-0.127463791468613	0.710498987271247	-0.508301815427495	-0.368305044860572	0.247591739366608	-0.462091083781321
MESO_117_T	MESOMICS	-0.35536653012228	-1.73724187456893	-0.107614480608986	1.43372383683486	-0.691764043093776	0.282190688517637	-0.180541949261067	-0.408517828556236	0.325596107111723	0.284933924126471
MESO_118_T	MESOMICS	-0.673810907643494	-0.422559745162902	-2.17799434794851	0.107999525244831	-0.425529901423114	0.124564549930629	-0.262743209885876	-0.671093553867337	0.198841163788346	-0.404056770881022
MESO_119_T	MESOMICS	-0.945634493072272	0.931866249324535	0.00932295681914845	1.31697408413027	-0.467413304562655	0.999305363703354	-0.489925267614084	-0.402425103759229	0.0731931698153976	-0.0281175713527922
MESO_120_T	MESOMICS	-0.663907152464234	-0.27703598615929	0.398175236406871	0.432051623957545	-0.273921031113949	0.680598463357617	-0.323239847401477	-0.342718126483554	0.282680893675166	-0.55403347199765
MESO_121_T	MESOMICS	-1.14903839123118	0.565685929171241	-0.658218350425844	1.6705297220774	1.18213244931974	-0.263435295578765	-0.305542739476015	0.299041703742523	-0.432357621017764	-0.0533632713440892
MESO_122_T	MESOMICS	-0.386035253128415	-0.725981197686494	0.876551298350805	0.20567665834347	-0.340028183289918	0.122666956030825	0.240549398690855	-0.472709278092493	0.599919909122432	0.539324323867791
MESO_123_T	MESOMICS	-0.786898445770825	0.864118914624056	-1.06959429314731	1.06618508208343	0.30875193259738	-0.176845452208129	-0.129121458754603	-0.135749806645829	0.115652614748961	-1.23554258824444
MESO_124_T	MESOMICS	-0.427062571171318	-0.478497011377453	0.573169026159221	-0.385606376527254	-0.619053865564142	0.605979529556957	-0.0062243684086048	-0.492181783151407	0.329560293777181	0.0132865201384873
