# Supplementary material for: Multiomic analysis of malignant pleural mesothelioma identifies molecular axes and specialized tumor profiles driving intertumor heterogeneity
Source: Nat Genet. 2023 Mar 16;55(4):607–18. doi: 10.1038/s41588-023-01321-1 (PMC10101853; doi:10.1038/s41588-023-01321-1)
Supplement: Source Data Extended Data Fig. 1 — Statistical and figure source data. [file 41588_2023_1321_MOESM11_ESM.xlsx]

## Sheet: Sheet1
Sample	WGS.WES	RNA	Meth
TCGA-3H-AB3M-01	YES	YES	YES
TCGA-3H-AB3S-01	YES	YES	YES
TCGA-3H-AB3T-01	YES	YES	YES
TCGA-3H-AB3U-01	YES	YES	YES
TCGA-3H-AB3X-01	YES	YES	YES
TCGA-3U-A98D-01	YES	YES	YES
TCGA-3U-A98E-01	YES	YES	YES
TCGA-3U-A98F-01	YES	YES	YES
TCGA-3U-A98G-01	YES	YES	YES
TCGA-3U-A98H-01	YES	YES	YES
TCGA-3U-A98I-01	YES	YES	YES
TCGA-3U-A98J-01	YES	YES	YES
TCGA-LK-A4NW-01	YES	YES	YES
TCGA-LK-A4NZ-01	YES	YES	YES
TCGA-LK-A4O0-01	YES	YES	YES
TCGA-LK-A4O2-01	YES	YES	YES
TCGA-LK-A4O5-01	YES	YES	YES
TCGA-LK-A4O6-01	YES	YES	YES
TCGA-LK-A4O7-01	YES	YES	YES
TCGA-MQ-A4KX-01	YES	YES	YES
TCGA-MQ-A4LC-01	YES	YES	YES
TCGA-MQ-A4LJ-01	YES	YES	YES
TCGA-MQ-A4LM-01	YES	YES	YES
TCGA-MQ-A4LP-01	YES	YES	YES
TCGA-MQ-A4LV-01	YES	YES	YES
TCGA-MQ-A6BL-01	YES	YES	YES
TCGA-MQ-A6BQ-01	YES	YES	YES
TCGA-MQ-A6BR-01	YES	YES	YES
TCGA-MQ-A6BS-01	YES	YES	YES
TCGA-NQ-A638-01	YES	YES	YES
TCGA-SC-A6LM-01	NO	YES	YES
TCGA-SC-A6LN-01	YES	YES	YES
TCGA-SC-A6LP-01	YES	YES	YES
TCGA-SC-A6LQ-01	YES	YES	YES
TCGA-SC-A6LR-01	YES	YES	YES
TCGA-SC-AA5Z-01	YES	YES	YES
TCGA-SH-A7BC-01	YES	YES	YES
TCGA-SH-A7BD-01	YES	YES	YES
TCGA-SH-A9CT-01	YES	YES	YES
TCGA-SH-A9CU-01	YES	YES	YES
TCGA-TS-A7OU-01	YES	YES	YES
TCGA-TS-A7OY-01	YES	YES	YES
TCGA-TS-A7OZ-01	YES	YES	YES
TCGA-TS-A7P0-01	YES	YES	YES
TCGA-TS-A7P1-01	YES	YES	YES
TCGA-TS-A7P3-01	YES	YES	YES
TCGA-TS-A7P6-01	YES	YES	YES
TCGA-TS-A7P8-01	YES	YES	YES
TCGA-TS-A7PB-01	YES	YES	YES
TCGA-TS-A8AI-01	YES	YES	YES
TCGA-TS-A8AS-01	YES	YES	YES
TCGA-TS-A8AV-01	YES	YES	YES
TCGA-TS-A8AY-01	YES	YES	YES
TCGA-UD-AABZ-01	YES	YES	YES
TCGA-UD-AAC1-01	YES	YES	YES
TCGA-UD-AAC4-01	YES	YES	YES
TCGA-UD-AAC6-01	YES	YES	YES
TCGA-UD-AAC7-01	YES	YES	YES
TCGA-UT-A88C-01	YES	YES	YES
TCGA-UT-A88D-01	YES	YES	YES
TCGA-UT-A88E-01	YES	YES	YES
TCGA-UT-A88G-01	YES	YES	YES
TCGA-UT-A97Y-01	YES	YES	YES
TCGA-YS-A95B-01	YES	YES	YES
TCGA-YS-A95C-01	YES	YES	YES
TCGA-YS-AA4M-01	YES	YES	YES
TCGA-ZN-A9VO-01	YES	YES	YES
TCGA-ZN-A9VP-01	YES	YES	YES
TCGA-ZN-A9VQ-01	YES	YES	YES
TCGA-ZN-A9VS-01	YES	YES	YES
TCGA-ZN-A9VU-01	YES	YES	YES
TCGA-ZN-A9VV-01	YES	YES	YES
TCGA-ZN-A9VW-01	YES	YES	YES
M100PT	YES	YES	NO
M10PT	YES	YES	NO
M11PT	YES	YES	NO
M12PT	YES	YES	NO
M13PT	YES	YES	NO
M14PT	YES	YES	NO
M15PT	YES	YES	NO
M16PT	YES	YES	NO
M17PT	YES	YES	NO
M18PT	YES	YES	NO
M19PT	YES	YES	NO
M1PT	YES	YES	NO
M20PT	YES	YES	NO
M21PT	YES	YES	NO
M22PT	YES	YES	NO
M23PT	YES	YES	NO
M24PT	YES	YES	NO
M25PT	YES	YES	NO
M26PT	YES	YES	NO
M27PT	YES	YES	NO
M28PT	YES	YES	NO
M29PT	YES	YES	NO
M2PT	YES	YES	NO
M30PT	YES	YES	NO
M31PT	NO	YES	NO
M32PT	YES	YES	NO
M33PT	YES	YES	NO
M34PT	YES	YES	NO
M35PT	YES	YES	NO
M36PT	YES	YES	NO
M37PT	YES	YES	NO
M38PT	YES	YES	NO
M39PT	YES	YES	NO
M3PT	YES	YES	NO
M40PT	YES	YES	NO
M41PT	YES	YES	NO
M42PT	YES	YES	NO
M43PT	YES	YES	NO
M44PT	YES	YES	NO
M45PT	YES	YES	NO
M46PT	YES	YES	NO
M47PT	YES	YES	NO
M48PT	YES	YES	NO
M49PT	YES	YES	NO
M4PT	YES	YES	NO
M50PT	YES	YES	NO
M51PT	YES	YES	NO
M52PT	YES	YES	NO
M53PT	YES	YES	NO
M54PT	YES	YES	NO
M55PT	YES	YES	NO
M56PT	YES	YES	NO
M57PT	YES	YES	NO
M58PT	YES	YES	NO
M59PT	YES	YES	NO
M602PT	NO	YES	NO
M603PT	NO	YES	NO
M604PT	NO	YES	NO
M605PT	NO	YES	NO
M606PT	NO	YES	NO
M607PT	NO	YES	NO
M608PT	NO	YES	NO
M60PT	YES	YES	NO
M610PT	NO	YES	NO
M611PT	NO	YES	NO
M612PT	NO	YES	NO
M613PT	NO	YES	NO
M615PT	NO	YES	NO
M619PT	NO	YES	NO
M61PT	YES	YES	NO
M620PT	NO	YES	NO
M623PT	NO	YES	NO
M624PT	NO	YES	NO
M625PT	NO	YES	NO
M627PT	NO	YES	NO
M628PT	NO	YES	NO
M629PT	NO	YES	NO
M62PT	YES	YES	NO
M630PT	NO	YES	NO
M631PT	NO	YES	NO
M635PT	NO	YES	NO
M636PT	NO	YES	NO
M638PT	NO	YES	NO
M639PT	NO	YES	NO
M63PT	YES	YES	NO
M641PT	NO	YES	NO
M642PT	NO	YES	NO
M643PT	NO	YES	NO
M646PT	NO	YES	NO
M647PT	NO	YES	NO
M648PT	NO	YES	NO
M64PT	YES	YES	NO
M651PT	NO	YES	NO
M653PT	NO	YES	NO
M656PT	NO	YES	NO
M657PT	NO	YES	NO
M658PT	NO	YES	NO
M659PT	NO	YES	NO
M65PT	YES	YES	NO
M660PT	NO	YES	NO
M661PT	NO	YES	NO
M662PT	NO	YES	NO
M665PT	NO	YES	NO
M667PT	NO	YES	NO
M66PT	YES	YES	NO
M670PT	NO	YES	NO
M671PT	NO	YES	NO
M672PT	NO	YES	NO
M673PT	NO	YES	NO
M674PT	NO	YES	NO
M675PT	NO	YES	NO
M676PT	NO	YES	NO
M677PT	NO	YES	NO
M678PT	NO	YES	NO
M679PT	NO	YES	NO
M67PT	YES	YES	NO
M680PT	NO	YES	NO
M681PT	NO	YES	NO
M682PT	NO	YES	NO
M683PT	NO	YES	NO
M688PT	NO	YES	NO
M68PT	YES	YES	NO
M691PT	NO	YES	NO
M692PT	NO	YES	NO
M693PT	NO	YES	NO
M695PT	NO	YES	NO
M696PT	NO	YES	NO
M697PT	NO	YES	NO
M698PT	NO	YES	NO
M699PT	NO	YES	NO
M69PT	YES	YES	NO
M6PT	YES	YES	NO
M700PT	NO	YES	NO
M701PT	NO	YES	NO
M702PT	NO	YES	NO
M704PT	NO	YES	NO
M706PT	NO	YES	NO
M707PT	NO	YES	NO
M708PT	NO	YES	NO
M709PT	NO	YES	NO
M70PT	YES	YES	NO
M710PT	NO	YES	NO
M711PT	NO	YES	NO
M712PT	NO	YES	NO
M713PT	NO	YES	NO
M715PT	NO	YES	NO
M716PT	NO	YES	NO
M717PT	NO	YES	NO
M718PT	NO	YES	NO
M71PT	YES	YES	NO
M72PT	YES	YES	NO
M73PT	YES	YES	NO
M74PT	YES	YES	NO
M75PT	YES	YES	NO
M76PT	YES	YES	NO
M77PT	YES	YES	NO
M78PT	YES	NO	NO
M79PT	YES	YES	NO
M7PT	YES	YES	NO
M80PT	YES	YES	NO
M81PT	YES	YES	NO
M82PT	YES	YES	NO
M83PT	YES	YES	NO
M84PT	YES	YES	NO
M85PT	YES	YES	NO
M86PT	YES	YES	NO
M87PT	YES	YES	NO
M88PT	YES	YES	NO
M89PT	YES	YES	NO
M8PT	YES	YES	NO
M90PT	YES	YES	NO
M91PT	YES	YES	NO
M92PT	YES	YES	NO
M93PT	YES	YES	NO
M94PT	YES	YES	NO
M95PT	YES	YES	NO
M96PT	YES	YES	NO
M97PT	YES	YES	NO
M98PT	YES	YES	NO
M99PT	YES	YES	NO
M9PT	YES	YES	NO
MESO_001_T	YES	YES	YES
MESO_002_T2	YES	YES	YES
MESO_003_T2	YES	YES	YES
MESO_006_T	YES	YES	YES
MESO_007_T	YES	YES	YES
MESO_009_T	YES	YES	YES
MESO_010_T	YES	YES	YES
MESO_011_T	YES	YES	YES
MESO_012_T	YES	YES	YES
MESO_013_T	YES	YES	YES
MESO_014_T	YES	YES	YES
MESO_015_T	YES	YES	YES
MESO_016_T	NO	YES	YES
MESO_017_T	YES	YES	YES
MESO_018_T	YES	YES	YES
MESO_019_T	YES	YES	YES
MESO_020_T	YES	YES	YES
MESO_021_T	YES	YES	YES
MESO_022_T	YES	YES	YES
MESO_023_T	YES	YES	YES
MESO_024_T	YES	YES	YES
MESO_025_T	YES	YES	YES
MESO_026_T	YES	YES	YES
MESO_027_T	YES	YES	YES
MESO_028_T	YES	YES	YES
MESO_029_T	YES	YES	YES
MESO_030_T	YES	YES	YES
MESO_031_T	YES	YES	YES
MESO_032_T	YES	YES	YES
MESO_033_T	YES	YES	YES
MESO_034_T	YES	YES	YES
MESO_035_T	YES	YES	YES
MESO_036_T	NO	YES	YES
MESO_037_T	YES	YES	YES
MESO_038_T	YES	YES	YES
MESO_039_T	YES	YES	YES
MESO_040_T	YES	YES	YES
MESO_041_T1	YES	YES	YES
MESO_042_T1	YES	YES	YES
MESO_043_T	YES	YES	YES
MESO_044_T	YES	YES	YES
MESO_045_T	YES	YES	YES
MESO_046_T	YES	YES	YES
MESO_047_T	YES	YES	YES
MESO_048_T1	YES	YES	YES
MESO_049_T	YES	YES	YES
MESO_050_T	YES	YES	YES
MESO_051_T	YES	YES	YES
MESO_052_T2	YES	YES	YES
MESO_053_T	YES	YES	YES
MESO_054_T	YES	NO	YES
MESO_055_T	YES	YES	YES
MESO_056_T2	YES	YES	YES
MESO_057_T2	YES	YES	YES
MESO_058_T2	YES	YES	YES
MESO_059_T1	YES	YES	YES
MESO_060_T	YES	YES	YES
MESO_061_T	YES	YES	YES
MESO_062_T2	YES	YES	YES
MESO_063_T	YES	YES	YES
MESO_064_T	YES	YES	YES
MESO_065_T	YES	YES	YES
MESO_066_T	YES	NO	YES
MESO_067_T	YES	NO	YES
MESO_068_T	YES	NO	NO
MESO_069_T	YES	NO	YES
MESO_070_T	YES	NO	YES
MESO_071_T	YES	NO	YES
MESO_072_T	YES	NO	YES
MESO_073_T	YES	NO	YES
MESO_074_T	YES	YES	YES
MESO_075_T	YES	YES	YES
MESO_076_T	YES	YES	YES
MESO_077_T	YES	YES	YES
MESO_078_T	YES	YES	YES
MESO_079_T	YES	YES	YES
MESO_080_T	YES	YES	YES
MESO_081_T	YES	YES	YES
MESO_082_T	YES	YES	YES
MESO_083_T	YES	YES	YES
MESO_084_T	YES	YES	YES
MESO_085_T	YES	YES	YES
MESO_086_T	YES	YES	YES
MESO_087_T	YES	YES	YES
MESO_088_T	YES	YES	YES
MESO_089_T	YES	YES	YES
MESO_090_T	YES	YES	YES
MESO_091_T	YES	YES	YES
MESO_092_T	YES	YES	YES
MESO_093_T	YES	YES	YES
MESO_094_T1	YES	YES	YES
MESO_095_T	YES	YES	YES
MESO_097_T	YES	YES	YES
MESO_098_T	YES	YES	YES
MESO_099_T	YES	YES	YES
MESO_100_T	YES	YES	YES
MESO_101_T	YES	YES	YES
MESO_102_T	YES	YES	YES
MESO_103_T	NO	YES	YES
MESO_104_T	YES	YES	YES
MESO_105_T	YES	YES	YES
MESO_106_T	YES	YES	YES
MESO_107_T	YES	YES	YES
MESO_108_T	YES	YES	YES
MESO_109_T	YES	YES	YES
MESO_110_T	YES	YES	YES
MESO_111_T	YES	YES	YES
MESO_112_T	YES	YES	YES
MESO_113_T	YES	YES	YES
MESO_114_T	NO	NO	YES
MESO_115_T	NO	YES	YES
MESO_116_T	YES	NO	YES
MESO_117_T	YES	YES	YES
MESO_118_T	YES	YES	YES
MESO_119_T	YES	YES	YES
MESO_120_T	YES	YES	YES
MESO_121_T	YES	YES	YES
MESO_122_T	YES	YES	YES
MESO_123_T	YES	YES	YES
MESO_124_T	YES	YES	YES
