# Supplementary material for: Multiomic analysis of malignant pleural mesothelioma identifies molecular axes and specialized tumor profiles driving intertumor heterogeneity
Source: Nat Genet. 2023 Mar 16;55(4):607–18. doi: 10.1038/s41588-023-01321-1 (PMC10101853; doi:10.1038/s41588-023-01321-1)
Supplement: Source Data Extended Data Fig. 2 — Statistical and figure source data. [file 41588_2023_1321_MOESM12_ESM.xlsx]

## Sheet: Variance_explained
MOFA	Explanatory variable	Omic	Variance (%)
MESOMICS	Histological types	RNA	6.7355923086795
MESOMICS	Histological types	MethPro	4.32767932607454
MESOMICS	Histological types	MethBod	4.66383531794113
MESOMICS	Histological types	MethEnh	8.89215252685807
MESOMICS	Histological types	Total CN	3.73409682300723
MESOMICS	Histological types	Minor CN	1.78707863033593
MESOMICS	Histological types	DNA Alt	2.05592108660602
MESOMICS	Histological types	DNA Alt - pseudo R2	9.50295097686938
MESOMICS	Ploidy factor (LF1)	RNA	1.60137512356703
MESOMICS	Ploidy factor (LF1)	MethPro	1.63642288633247
MESOMICS	Ploidy factor (LF1)	MethBod	1.51061825710981
MESOMICS	Ploidy factor (LF1)	MethEnh	1.78840542333029
MESOMICS	Ploidy factor (LF1)	Total CN	53.8928986515958
MESOMICS	Ploidy factor (LF1)	Minor CN	11.1383214517678
MESOMICS	Ploidy factor (LF1)	DNA Alt	1.37223816927648
MESOMICS	Ploidy factor (LF1)	DNA Alt - pseudo R2	5.2193500650592
MESOMICS	Morphology factor (LF2)	RNA	8.94000561353542
MESOMICS	Morphology factor (LF2)	MethPro	10.2972628119519
MESOMICS	Morphology factor (LF2)	MethBod	8.72968102090992
MESOMICS	Morphology factor (LF2)	MethEnh	23.0380429624036
MESOMICS	Morphology factor (LF2)	Total CN	1.2682016526332
MESOMICS	Morphology factor (LF2)	Minor CN	1.52480234918919
MESOMICS	Morphology factor (LF2)	DNA Alt	1.01318819241329
MESOMICS	Morphology factor (LF2)	DNA Alt - pseudo R2	4.4747628988868
MESOMICS	Adaptive-response factor (LF3)	RNA	6.45492440474211
MESOMICS	Adaptive-response factor (LF3)	MethPro	6.14147135167408
MESOMICS	Adaptive-response factor (LF3)	MethBod	6.31182230474938
MESOMICS	Adaptive-response factor (LF3)	MethEnh	16.045220516934
MESOMICS	Adaptive-response factor (LF3)	Total CN	3.56939025455408
MESOMICS	Adaptive-response factor (LF3)	Minor CN	5.91776239620678
MESOMICS	Adaptive-response factor (LF3)	DNA Alt	1.07049289861337
MESOMICS	Adaptive-response factor (LF3)	DNA Alt - pseudo R2	5.49576290068541
MESOMICS	CIMP factor (LF4)	RNA	2.85962877106969
MESOMICS	CIMP factor (LF4)	MethPro	9.41113859647745
MESOMICS	CIMP factor (LF4)	MethBod	13.9480125923556
MESOMICS	CIMP factor (LF4)	MethEnh	4.7784054429567
MESOMICS	CIMP factor (LF4)	Total CN	2.06172857404225
MESOMICS	CIMP factor (LF4)	Minor CN	2.73611609586142
MESOMICS	CIMP factor (LF4)	DNA Alt	1.13660098015627
MESOMICS	CIMP factor (LF4)	DNA Alt - pseudo R2	4.13019273275462
MESOMICS	Factor5	RNA	3.36845393867219
MESOMICS	Factor5	MethPro	2.79446734969963
MESOMICS	Factor5	MethBod	3.30309174157204
MESOMICS	Factor5	MethEnh	5.36945202232172
MESOMICS	Factor5	Total CN	3.45893751318593
MESOMICS	Factor5	Minor CN	19.3844633443182
MESOMICS	Factor5	DNA Alt	1.45528304882234
MESOMICS	Factor5	DNA Alt - pseudo R2	5.90267538079888
MESOMICS	Factor6	RNA	4.93660760127853
MESOMICS	Factor6	MethPro	3.2695287454131
MESOMICS	Factor6	MethBod	4.7893402369858
MESOMICS	Factor6	MethEnh	6.24662111335583
MESOMICS	Factor6	Total CN	2.79372982355959
MESOMICS	Factor6	Minor CN	3.96455290295895
MESOMICS	Factor6	DNA Alt	1.40279847298353
MESOMICS	Factor6	DNA Alt - pseudo R2	4.52578906917698
MESOMICS	Factor7	RNA	1.46009220008395
MESOMICS	Factor7	MethPro	1.7299976176659
MESOMICS	Factor7	MethBod	1.76109615418396
MESOMICS	Factor7	MethEnh	1.84866107068179
MESOMICS	Factor7	Total CN	4.89948328571621
MESOMICS	Factor7	Minor CN	5.68024797608692
MESOMICS	Factor7	DNA Alt	1.9865057555191
MESOMICS	Factor7	DNA Alt - pseudo R2	5.00567704237961
MESOMICS	Factor8	RNA	2.49206575799826
MESOMICS	Factor8	MethPro	1.83460215745253
MESOMICS	Factor8	MethBod	1.91049001152056
MESOMICS	Factor8	MethEnh	2.69248482239547
MESOMICS	Factor8	Total CN	6.5651074299355
MESOMICS	Factor8	Minor CN	1.9183774067117
MESOMICS	Factor8	DNA Alt	1.23831401207739
MESOMICS	Factor8	DNA Alt - pseudo R2	4.09115772108635
MESOMICS	Factor9	RNA	1.46598727980211
MESOMICS	Factor9	MethPro	2.05882592247377
MESOMICS	Factor9	MethBod	2.00871308690825
MESOMICS	Factor9	MethEnh	2.75196782121681
MESOMICS	Factor9	Total CN	4.91795959205557
MESOMICS	Factor9	Minor CN	4.10728934258387
MESOMICS	Factor9	DNA Alt	1.02295493140939
MESOMICS	Factor9	DNA Alt - pseudo R2	4.19668670414892
MESOMICS	Factor10	RNA	1.35562636585397
MESOMICS	Factor10	MethPro	2.02441992279268
MESOMICS	Factor10	MethBod	1.92515166253296
MESOMICS	Factor10	MethEnh	2.07791537894432
MESOMICS	Factor10	Total CN	1.64026143201478
MESOMICS	Factor10	Minor CN	5.18751566863545
MESOMICS	Factor10	DNA Alt	1.06631637468599
MESOMICS	Factor10	DNA Alt - pseudo R2	4.42032362488493
MESOMICS	LF1 to LF4 (predicted)	RNA	19.8559339129142
MESOMICS	LF1 to LF4 (predicted)	MethPro	27.4862956464359
MESOMICS	LF1 to LF4 (predicted)	MethBod	30.5001341751247
MESOMICS	LF1 to LF4 (predicted)	MethEnh	45.6500743456246
MESOMICS	LF1 to LF4 (predicted)	Total CN	60.7922191328253
MESOMICS	LF1 to LF4 (predicted)	Minor CN	21.3170022930252
MESOMICS	LF1 to LF4 (predicted)	DNA Alt	4.5925202404594
MESOMICS	LF1 to LF4 (predicted)	DNA Alt - pseudo R2	19.320068597386
MESOMICS	LF1 to LF4 (observed)	RNA	29.1198387027523
MESOMICS	LF1 to LF4 (observed)	MethPro	29.1988003176041
MESOMICS	LF1 to LF4 (observed)	MethBod	26.1678175162402
MESOMICS	LF1 to LF4 (observed)	MethEnh	44.4551807891862
MESOMICS	LF1 to LF4 (observed)	Total CN	58.1617258330384
MESOMICS	LF1 to LF4 (observed)	Minor CN	22.7473010751567
MESOMICS	LF1 to LF4 (observed)	DNA Alt	4.47841910481972
MESOMICS	LF1 to LF4 (observed)	DNA Alt - pseudo R2	18.1730403148882

## Sheet: MOFA_factors
Sample	Cohort	Ploidy_factor.MESOMICS	Morphology_factor.MESOMICS	Adaptive-response_factor.MESOMICS	CIMP-index_factor.MESOMICS	LF5.MESOMICS	LF6.MESOMICS	LF7.MESOMICS	LF8.MESOMICS	LF9.MESOMICS	LF10.MESOMICS
MESO_001_T	MESOMICS	0.450989010130631	-0.505554957853686	-0.146773428142313	-1.04108276997475	-0.334231330969919	0.274430438019782	0.165816066144927	0.0684898097753212	0.53209667120442	0.0120104709825264
MESO_002_T2	MESOMICS	-0.379907310178626	-1.59768917465891	1.05339920005207	-1.90395410032449	-0.376144320012122	0.162492533128458	0.170217228078456	-0.464413888085432	0.381316618588971	0.507672910504157
MESO_003_T2	MESOMICS	-0.347581164698286	-0.154642141823612	-0.777951913869495	-1.89963959906826	0.531652614109358	-0.534270366627398	0.0322874549066577	0.288761335446381	-1.28874580787878	1.01431762471852
MESO_006_T	MESOMICS	-0.540197795998284	0.770988661111716	-2.58018542928364	2.35845350554632	0.65098392730645	-2.57645849371014	-0.883409387443872	0.344046326450892	-0.284019696724656	-2.32998252330903
MESO_007_T	MESOMICS	5.36722755937645	2.52994239162159	-0.872023600670499	-1.76662076610116	0.374115668432838	-1.77755094312053	-0.800038568577999	0.469309987496123	-3.08593120570901	-0.381148838322705
MESO_009_T	MESOMICS	0.269630062417737	0.238647669275936	0.299433494436864	-1.5969112978215	-0.770070128890421	-0.980692596048121	-0.190043848109308	0.108327834290296	-0.00476305978759523	-0.116991080344286
MESO_010_T	MESOMICS	-0.160541775131951	0.648004061101498	-1.6898916114818	-0.745193509807178	2.18528488856142	-0.661890612288283	1.35189454110745	-0.670781343082391	-1.63118168732081	-0.276527265825123
MESO_011_T	MESOMICS	-0.631126980201936	0.819021492231289	-1.50263012203314	-1.37093858388729	0.64564232574984	-0.986250821976133	-0.106422103726202	-0.138046536193315	-1.77882606434446	1.64117285447627
MESO_012_T	MESOMICS	-0.40652645820624	-0.123958483409823	2.42715556498528	-1.36215399480405	-0.79549716405362	0.230775758943419	0.101884382940092	-0.429647449417	0.367760861236052	0.0371655117697921
MESO_013_T	MESOMICS	-1.09015660229709	1.44222839714874	-1.86868903202349	0.103573049896165	0.637708075932785	-0.159276415759167	-1.42048454460882	0.196669608445432	-0.112280367405249	1.57340542147602
MESO_014_T	MESOMICS	3.95992626095454	0.565335032961654	-1.24376592049337	-0.199249390442265	0.195691124870459	-0.0626643824737893	1.32783890362324	0.380454692140162	1.73423035710157	-1.01920949081768
MESO_015_T	MESOMICS	-0.545577527199174	1.91306496251655	-0.874476062750725	-1.24113092955459	1.42484042902768	-0.667754696708085	0.645731448701892	-0.354857615476822	0.629761938045448	-0.257617284860083
MESO_016_T	MESOMICS	-0.970925693051763	2.55120876312655	-0.91359288781835	1.57283726075314	-0.434858474356082	-0.543854960054286	-0.913518545027093	1.39754323393298	0.426587269508293	-0.17899747561004
MESO_017_T	MESOMICS	-0.47941785881018	0.928254750865552	-0.524996286041245	-0.360701772569101	0.4426489420085	-1.13626628406404	0.406815571429846	-0.26368158736885	0.322919948925164	1.41486396904253
MESO_018_T	MESOMICS	-1.70534255138333	1.39101688033415	-1.98058883990687	-0.391295095907059	0.948186880298815	-1.62220104733239	-0.581191948220308	0.599990867374817	-0.282018018975865	1.83395388836037
MESO_019_T	MESOMICS	1.10141606310288	-4.19382770412665	-1.26289867338872	1.69549734957299	1.7326941354669	0.067597335190396	-0.643851936598132	1.34819957129317	1.71498088487707	1.09419213405223
MESO_020_T	MESOMICS	-0.448604749828843	1.4641782465655	0.790679100675151	0.84723343429325	-0.338606503298999	-0.316518190778655	0.0622167256061759	2.57192248497759	0.484695826199604	0.158235671515492
MESO_021_T	MESOMICS	-0.175997763811836	0.669063767466003	-0.709288014499863	-0.993165024396111	0.509784206672214	-0.607419781833636	0.183761444689505	-0.315636116671548	0.335702293569505	1.50470387053045
MESO_022_T	MESOMICS	-0.813542201645579	1.1768186112592	0.614227877509601	1.51163546688704	-0.527139040584345	-0.154040046136269	-0.380789485212447	-0.00128126599196267	0.123587063329817	0.188076051440341
MESO_023_T	MESOMICS	-0.319290576053862	-0.741254583160119	1.8829389944835	-0.938572544331914	-0.1626390862595	-0.303010524019943	0.0174082817632315	-0.399071524743905	-0.0146999728651623	0.0756186932563662
MESO_024_T	MESOMICS	1.94098621715549	-1.79343917142178	0.955209994996541	-0.350517363967573	0.253727477219403	-1.40243023600321	-0.425116386036949	-0.189779278863525	-0.731840317144839	-0.07385213210697
MESO_025_T	MESOMICS	-1.54916061215565	0.0128729891377334	-1.05018225069991	1.12582900612164	0.914650199131521	-0.625445184524285	-0.168214045597504	0.327105942002034	-0.334123487388114	1.04233618752925
MESO_026_T	MESOMICS	-0.103215104438432	2.35454922350245	0.0869512672741052	-0.644990046993457	-0.570892275489321	-0.375259477686465	-0.0636267748028313	1.29716045748281	0.560844172256754	0.0286727382397817
MESO_027_T	MESOMICS	-0.947299311482857	0.658647951343327	-0.713053036187255	0.201434726186194	-0.208904149978659	-0.69519257454596	-0.157139164986071	3.75527690662574	-0.201155621396548	-0.0649052831589463
MESO_028_T	MESOMICS	-1.26559778678454	2.51552258326919	-0.357677482314124	0.675602528762246	-0.605465773160383	-0.0686096092994109	-0.871503200793857	0.220483736517393	-0.122566523077452	0.12021932399502
MESO_029_T	MESOMICS	0.112264215801919	0.585501702120724	-0.8356528428461	0.520742900342736	-0.420872879227085	0.0342620232856234	0.50587709123659	-0.63873058993272	0.603464732817177	0.113776904275198
MESO_030_T	MESOMICS	-0.557586868989354	-1.12605983738975	3.47661637776492	-1.40452737451207	-0.517494656198155	-0.29132581807545	0.193106284591508	-0.313953768569351	-0.209765784583773	-0.4331502979833
MESO_031_T	MESOMICS	-0.575266994095162	0.160220081368992	-0.126302983643919	0.0600612795685818	0.737937151494128	-0.197277656013941	0.440455977855842	-0.336854765227568	0.216587692463301	1.46458462124949
MESO_032_T	MESOMICS	-0.634057667907849	-0.493575775031826	0.701078089680123	0.770305686329241	-0.650882520083897	0.827132245158525	-0.125774108750576	-0.356709918590613	0.295789095481477	0.252376515940925
MESO_033_T	MESOMICS	-0.467174999415588	0.668704838528991	2.4002716960464	-0.243067448716178	-0.720958798646219	-0.2282961216061	0.102935694944616	-0.323403225392238	0.338204463083757	0.120531783087546
MESO_034_T	MESOMICS	-0.681420028558779	0.872884837746302	1.78668134814217	0.406094621419324	-0.68798027313884	-0.279481271024459	-0.156116333036566	-0.0842343639366348	0.151383929424763	0.137149009053213
MESO_035_T	MESOMICS	-0.648750766658795	-0.121101877897295	0.932133467177827	1.56856635833889	0.237546358023805	-0.463272563632486	-0.14754949952229	-0.121682778592971	0.00340339414629314	0.463787549993732
MESO_036_T	MESOMICS	-1.06042285090416	0.388667078024824	1.43764901092074	1.73243210113093	0.31566619573472	0.321562232225788	0.331835955719278	-0.7115789600011	0.804259702955799	-0.140667748767434
MESO_037_T	MESOMICS	-0.236640086119956	-1.40613146687356	-1.40845766632184	-2.39596538909476	0.526172356482572	-0.8988594307042	-0.124355418772882	-0.427731255672623	-1.14852040481872	0.590060661832061
MESO_038_T	MESOMICS	-0.943766515116728	0.0313506064896077	-0.0104225421546415	-0.189378470867428	0.0803254953414673	1.8541287277782	0.325983091652207	-0.572409345603938	0.58279631567653	-0.737611481125929
MESO_039_T	MESOMICS	-0.411674140654075	-0.0800327275360316	1.66186274504336	-0.275487720770145	-0.623468927615471	0.744885552319433	0.097011972914555	-0.506848586260022	0.510660195079789	0.107297037800837
MESO_040_T	MESOMICS	-0.49652484221124	0.276237623591398	-0.346061480530683	-0.306154083558772	0.994885685322662	-0.375083330969829	0.206495696061183	-0.389070571645716	-1.40793871087891	-0.0938741399126487
MESO_041_T1	MESOMICS	-0.798719557100515	0.0541851134435774	1.0844989655687	0.638956332153126	-0.0774667055906112	-0.222596947789629	-0.085101946372202	-0.0839751004796061	-0.293166547993595	0.620002204156635
MESO_042_T1	MESOMICS	-0.173389118593797	1.1621114613094	1.61018164388424	0.679165927480471	-0.566630557489036	-0.692000452420679	0.0948405149546984	0.585034108234331	0.508643504744863	0.173656069612288
MESO_043_T	MESOMICS	-0.44039597041368	2.14284142185359	1.04142839239806	-1.25097494421022	-0.805471774226314	-0.0463707380026397	-0.077657469521246	-0.306845376419695	0.432918324013927	0.0324408435013335
MESO_044_T	MESOMICS	-0.321860368014864	-1.25826386156664	0.380703561315251	-0.328382548536688	-0.726327012288952	-0.0247153282770197	-0.0412584605132309	-0.386403592850197	0.213110918783922	0.0291830241293844
MESO_045_T	MESOMICS	-0.495234010661011	0.0150748064433101	3.43806745184818	-1.7046283600346	-0.728610267504345	0.0345231423526271	0.0691266868912226	0.102741693414026	0.338508607352311	0.0176578581102
MESO_046_T	MESOMICS	-1.24565268689064	0.433570048168935	-2.31326614118279	1.00962383190982	0.794963965484745	0.36836291139371	-0.788052697237371	0.0846787276378007	-0.1897240657437	-1.65460611920104
MESO_047_T	MESOMICS	-0.441616221284412	-0.76740242901019	1.0187694193987	-0.925489229018811	-0.797585053825558	-0.447395928920718	-0.0453049880673994	-0.274722642455433	0.279107942739479	0.0134842280917091
MESO_048_T1	MESOMICS	-0.621379603432902	-0.116656020811551	-1.17197821265967	0.0898818530349468	0.820907159945235	-0.82860258390576	0.701601026333928	-0.266715997125321	0.15404654111739	-0.875059855844294
MESO_049_T	MESOMICS	-0.673506889455459	1.76269478436503	0.174742896892999	0.213666686323826	-0.0382877951046447	-0.73460556460071	-0.229595419173213	0.110438837891248	0.169406544114619	-0.0682689249236314
MESO_050_T	MESOMICS	-0.364528331988838	-1.06941033888864	2.81679648919696	-0.00262017363191826	-0.69479857284795	0.170180363878349	0.0981708012978346	-0.294005691189922	0.300754717542753	0.113441474209664
MESO_051_T	MESOMICS	-0.815131564203314	0.231957761355058	-0.379064599263156	-0.377325169397748	-0.227284050357324	0.643337837009467	-0.162721623477798	-0.248240381428028	0.247573649907482	-0.879899898747411
MESO_052_T2	MESOMICS	-0.691663788100447	1.67380802817927	0.0371388088457745	1.39651455491895	-0.538347248047922	0.780369691317681	-0.389431392718321	-0.274790070841779	0.514828551555998	0.181012149632626
MESO_053_T	MESOMICS	-0.622498466880148	1.48371360921672	-1.24727950672424	0.485912721792791	1.20657002499583	0.548750011960681	0.356422797826602	-0.284994735635721	1.26627112417582	-0.581114754882681
MESO_054_T	MESOMICS	-0.497713950147312	1.52053027015614	1.55138541427282	0.566241636580337	-0.0164909182734662	-0.414358444396462	-0.0702255956782324	-0.256465588394845	0.20254183101701	-1.156199875778
MESO_055_T	MESOMICS	-0.361421103856779	-1.39242759666995	1.27560212642854	-1.66746008165128	-0.832426697204889	0.470720827059154	0.00824203585850013	-0.472321298805531	0.400357073655168	0.0117287543025633
MESO_056_T2	MESOMICS	-0.727576550839354	1.23908136454022	-1.30933813224541	1.28626828071359	-0.0399117738149008	1.02995847136699	-0.19161839913253	-0.378207745759904	0.258184639835209	-0.915161195180823
MESO_057_T2	MESOMICS	-1.5177254478441	1.58957796943259	-1.43478317355082	-0.781461285724629	2.19138594219782	-1.43326097850828	-0.0856791868677054	0.388199096045512	-0.500568715713976	-0.5642508029847
MESO_058_T2	MESOMICS	-0.274798930578691	-0.349238701850234	1.53645158195324	-0.947579668952403	-0.650263355292659	0.576304378005353	0.051870354389871	-0.327434766182798	0.454151095584821	0.304236423844296
MESO_059_T1	MESOMICS	-0.279197993347819	1.14050698682346	1.40158896499955	-0.992474132871344	-0.824975081705614	0.941137150200206	-0.215037015450759	-0.435303296912039	0.487016321275691	0.0905602169719723
MESO_060_T	MESOMICS	-0.623226711420816	3.94141249897252	-0.799762617133952	-0.412326513308431	-0.711407847697654	-0.777883121699507	0.0287654103535441	-0.168171903768424	0.205846421953758	0.0535946706326405
MESO_061_T	MESOMICS	-0.718809869168056	-2.63686582599719	3.64094061584568	-0.251035565687761	-0.436556879426984	-0.832675520842437	-0.313493337085999	-0.0179765730427628	-0.0186358980711343	0.302816332618348
MESO_062_T2	MESOMICS	-0.432058166425827	1.52642337700193	1.65275278223297	-0.13911697663663	-0.66003406882033	0.109611463862838	-0.0248581044162326	0.537317902291626	0.442535119215815	0.15096533575824
MESO_063_T	MESOMICS	1.66518079708865	0.728473081218518	1.15818694196101	1.40084420463991	-0.836511219164932	0.482982267102772	0.662027311021836	-0.938976288688341	0.637027794172542	0.103280161274812
MESO_064_T	MESOMICS	-1.00895914333086	0.323662072226802	-1.36717041294349	0.813909347483675	0.928668359743266	0.814823298132166	0.256383966855969	-0.188557327078787	0.0654067677712967	-0.974204921745754
MESO_065_T	MESOMICS	-0.452552866980062	1.77065820377415	0.75145951711661	-0.140624883592877	-0.746891567293831	-0.524674334273377	0.0194053331393954	-0.230134554548867	0.366672512811805	0.111115614337157
MESO_066_T	MESOMICS	-0.399382953849765	0.0129300365597176	0.88679309167154	0.139318733772013	-0.667423884923731	0.901787583669023	-0.100749365254854	-0.5041897535069	0.49821059498096	0.274356888381961
MESO_067_T	MESOMICS	-0.30453083561024	0.611416378841207	0.127017627142252	-0.30214860656522	-0.595936095353007	0.0295733387361656	-0.249877188009739	-0.36204303743407	0.383297197922548	-0.282930081285313
MESO_068_T	MESOMICS	-0.808981780048152	0.650105912341423	1.24163004140001	0.148331680780442	-0.220663724588047	-0.330690342602267	-0.259202392727918	-0.140459564754581	0.12952605275631	-0.911396601598987
MESO_069_T	MESOMICS	-0.137129981584905	1.40066030673908	0.60822415247878	-0.250408470921725	-0.742142690422913	-0.458787225159976	-0.400877072566137	-0.28457852447986	-0.661759062665045	0.037465218545147
MESO_070_T	MESOMICS	-0.868986731844255	-1.54739189907458	1.73560546431336	-0.0498677165649541	-0.615920232543238	0.0625954085476145	-0.122761030958936	-0.101508155706574	0.231519804584102	0.0871228539015942
MESO_071_T	MESOMICS	-2.1891038061166	3.08416812814691	-0.694688802856652	6.18183147946652	1.24968970727784	4.66898936505301	0.68048555206445	-0.458572047257449	-2.86874849798817	-1.70103035423089
MESO_072_T	MESOMICS	-0.504461166894223	-1.25184175588274	-1.62971390395638	-0.378599838652635	-0.772085517176447	-0.154036566458054	-0.0976496620413324	-0.301844183573218	0.303801073163316	0.0723179346931765
MESO_073_T	MESOMICS	-0.314160323309691	0.718945709172725	0.231651655264636	-2.02394930298332	1.75793940603074	0.0552439950373921	0.567036301835528	-0.378923999383334	-2.14604601228728	-0.397701728618791
MESO_074_T	MESOMICS	-0.88277230144331	0.0672908367459822	-1.8303441916049	-1.41166558979606	1.09124985938081	-0.414148602194071	0.0145309770213306	-2.02333392263983	-1.31991858308557	-0.334137488212648
MESO_075_T	MESOMICS	3.42265593299197	0.234544155898787	-0.0568609052837009	-2.84649894556546	-0.932522448905407	1.17101875049719	0.166731721699758	-0.622542213175153	0.681449676443647	-0.0843614920310517
MESO_076_T	MESOMICS	-0.307733741780844	0.377327555328529	0.0196199963769757	-1.39302060361756	-0.842930036242159	0.663601091430013	-0.163032203093649	-0.504262711892387	0.458807390191335	0.0259412074439088
MESO_077_T	MESOMICS	2.87058683946761	0.606241169134317	-1.44450645203118	-1.59228297214726	-0.733394216049387	-0.478376601691777	0.870457810954108	-0.500248261472804	-1.13072880807962	0.0383120731129986
MESO_078_T	MESOMICS	-1.36835717616887	0.481643897783638	-1.56549734720413	-0.0775205996720938	1.47113108879964	-0.246903204407775	-0.393187768276365	0.217256327762434	-0.984765388427408	-0.271977764144225
MESO_079_T	MESOMICS	-0.493887166508205	-1.1427183863341	3.53435554305194	-1.79969493389162	-0.519115159247613	-0.27817902931027	0.305307658801013	-0.348190491762049	0.0291527641741058	0.157462813767597
MESO_080_T	MESOMICS	-1.22671640741696	0.593621600055097	-0.990278888646596	-1.13183978797226	1.37083046625982	-0.418259965546788	-0.434089057759634	0.176528708541898	-0.673182909741319	-0.306337471615593
MESO_081_T	MESOMICS	-0.784893489724905	0.772253526065225	1.15356020773886	-1.12736429185936	0.44865050879582	-0.716739709652919	0.389952565750703	-0.146617941130967	0.153467555441384	0.592740647339802
MESO_082_T	MESOMICS	-0.885861314869536	-1.92434818332397	-0.843368759996525	0.414550641007266	0.040414623900686	0.361847061608127	0.174678549010331	-0.500559019764346	0.443399035537951	0.309465189054131
MESO_083_T	MESOMICS	7.0984326420136	1.4961761567978	-1.18540881734612	2.39151421047908	1.40960372236796	-0.914771123251414	4.41974818743166	-3.69205980123574	0.913044935268046	0.150295442723396
MESO_084_T	MESOMICS	-0.574305684408936	1.36623378279908	0.481044859508451	-0.670048337757094	-0.725457530085166	0.141471359407142	-0.320551734478182	-0.246779272750825	0.273446554893022	0.0555776925026012
MESO_085_T	MESOMICS	3.27666728438995	3.79596023893506	-0.82269976026889	-0.162841191919683	-0.0899678255220349	-1.13271433998181	0.508241976394441	2.37900210988549	2.44575161578181	-0.193601640086147
MESO_086_T	MESOMICS	-0.671724492462539	1.37881534177887	1.4551188833144	0.273303085630916	0.0582734935527961	-0.299940425835731	-0.237141558199506	-0.182401199021931	0.163091601301475	1.07160632966685
MESO_087_T	MESOMICS	-0.669691011073554	0.796485271112383	0.242236073706541	1.45507942489194	-0.592207768311138	1.03449712859506	-0.217724659947141	-0.418605410303774	-0.502882871987659	0.280660897225788
MESO_088_T	MESOMICS	-1.78061596142161	0.684956051006576	-0.999552574466634	-0.118145089329739	2.0065137420175	-1.47230600039932	-0.177576283576515	0.585228834950594	-0.606420008796511	-0.52273598060634
MESO_089_T	MESOMICS	0.126299415433186	3.19937880052246	0.232241488367611	-0.86165137114584	-0.702408248827794	-0.783891077659646	-0.429032528186354	-0.284895157187281	0.34312260524972	-0.0725746534085878
MESO_090_T	MESOMICS	-0.275583763477249	-0.317509247688748	2.19843279378016	-1.52711295561439	-0.832924491321679	0.730199137169518	-0.158828860782868	-0.477511585090825	0.409474165415167	0.0161291888097701
MESO_091_T	MESOMICS	-0.60724765448558	0.037794307458115	-0.692517240894822	-2.13043953044621	0.421589983057447	-0.81602155996742	0.26407013703149	-0.212063933729158	0.765815597419282	1.36673521815604
MESO_092_T	MESOMICS	5.35077142210031	3.08599849172121	-1.25594244208479	2.11220404587903	-0.791359259097336	1.59418556668291	0.205491375065968	-1.63649125753291	-1.12569584134589	-2.68481087574336
MESO_093_T	MESOMICS	0.0971512307352678	0.269380072119675	0.2889145305625	-1.44344615852552	-0.116263298133541	-0.96065709320014	-0.0152779654101853	-0.479095423132896	0.284708915980944	-1.31265539736426
MESO_094_T1	MESOMICS	-0.469958855023424	-1.94993732381633	2.68819483407234	1.09664343247378	-0.428942230780768	-0.177064409589292	0.1809969954627	-0.368027661759236	0.411155229981559	0.147159833292129
MESO_095_T	MESOMICS	-0.512178966414494	-1.12394164717508	0.136837264047198	0.63414106889216	0.314168240481186	0.599523458144223	0.183649930235645	-0.417758286455262	0.590338986158423	0.178551732628314
MESO_097_T	MESOMICS	-0.575769158185167	-3.75022585482966	-2.68833966761876	-0.229159885008422	-0.526038344002887	0.478404348474115	-0.222058587937792	-0.321386101961476	0.473461645558188	-0.12893431382063
MESO_098_T	MESOMICS	3.40022573961194	-3.89750875138388	-1.216835214919	0.154588415021157	-1.23604248465252	-3.4504577416391	-0.145536746003663	4.39274376811079	-1.24214839740241	-1.55783354273034
MESO_099_T	MESOMICS	-0.231045399305941	-2.34350567729623	1.29091550014439	1.8446648785255	-0.460484611977036	0.0834832670418804	0.250520891928347	-0.523068754865656	0.390580268369224	0.244587496284257
MESO_100_T	MESOMICS	4.44711474615008	-2.61654199717083	-1.68572030367398	1.93326136506833	-0.368725019092603	0.66559602312964	1.40356510175374	2.93096802930569	0.709426685196552	-2.0319842530278
MESO_101_T	MESOMICS	-0.662299154748408	-3.21311664371758	-0.944202206251339	-0.454429951271041	1.06699550467961	0.60044076036793	0.401859233186114	-0.394083968448496	1.15293880734243	1.23892709675774
MESO_102_T	MESOMICS	8.6157277165042	-0.601206373898684	-0.782966614305221	-0.676285986035164	2.20212960406934	6.05061560534386	-6.57087256342284	1.23437673029134	0.419419894569663	-0.795161662676609
MESO_103_T	MESOMICS	1.75971558690757	-0.461823151838571	1.38255971726386	-1.02089556724672	-1.24176885501101	1.15681130016004	-0.695647498164718	-0.228371573454918	0.072207799351666	-0.0714785210788263
MESO_104_T	MESOMICS	4.59411416471503	-2.60069455292592	-1.24644077902537	2.20092180747213	0.097222305148895	-1.24326000862647	1.38724834406924	0.65056253607989	-2.06574495175853	2.80109060209065
MESO_105_T	MESOMICS	-0.345630911944117	-2.28485013579017	-2.49717269271491	1.96807756711939	0.351839085114623	-0.0970889980882731	0.373636098662654	-0.564941875421626	1.59386827337688	-0.985381119021757
MESO_106_T	MESOMICS	-0.452854102676849	-2.23517020036554	3.41351600237214	-0.743056557931321	-0.760017960499608	0.303614976064469	0.0661304064861215	-0.384740130250879	0.325292731628464	0.111704437303939
MESO_107_T	MESOMICS	1.8127164659182	-3.27104103670197	0.000422138240772084	1.76153307980889	-0.662878378746059	-1.34195593911488	0.044219355287108	0.0523449988238128	0.259861977793928	0.236645284343425
MESO_108_T	MESOMICS	-4.40505202124058	-4.33078031672144	-0.593692038037796	-1.35062653974706	2.05679799204934	-0.131319993281687	-0.484641904194779	0.774185056247476	0.41361271388833	-0.563791007144007
MESO_109_T	MESOMICS	0.156322384236656	-2.83339613153867	-1.31664515745166	0.171330440004777	-0.439771617299384	-0.48139986390541	0.0377990615212342	0.758478466114059	0.982783030074052	0.0490723624094541
MESO_110_T	MESOMICS	-0.0497763243382991	-2.5893487942605	-1.80892698561301	-0.702583552201542	-0.844831794557077	-0.239476382532605	-0.0638670051702502	-0.54865013025259	-2.59323628354288	0.0472363595626322
MESO_111_T	MESOMICS	-0.644979602390387	0.814315186785141	-2.5118352167452	-0.957309201562063	0.738258428057256	7.93389938939403	2.77555605730426	4.59797799396251	-4.11588296790288	0.388397966863296
MESO_112_T	MESOMICS	2.90257922140134	-2.94741545176733	-2.06816882491462	4.56181632979616	-1.4002559021469	-1.05913181646782	-1.15065958531922	2.43866721158182	-1.097081868163	1.18145555415377
MESO_113_T	MESOMICS	-0.586217601409527	-2.69351382479467	0.0241430989670678	-0.820087375133101	0.141312699841447	0.311494747463231	0.0618914980145176	-0.37314480950148	0.314934765393849	1.15635370603319
MESO_114_T	MESOMICS	-0.772500751755444	-2.45819998189347	0.204186349299338	-0.013667618159063	-0.247480396253943	0.465817231804572	0.253915700254256	-0.522301377927979	1.26260684644715	0.489469670396087
MESO_115_T	MESOMICS	-1.92808011551782	0.930498246643578	-0.390813666495983	0.594907100061377	-0.82836381879552	0.97502348433822	-0.596863014201569	-0.835144577593901	0.183344677484156	-0.507415972895905
MESO_116_T	MESOMICS	-0.613349235047614	0.562218309692435	0.232703859365334	0.93863962097457	-0.127463791468613	0.710498987271247	-0.508301815427495	-0.368305044860572	0.247591739366608	-0.462091083781321
MESO_117_T	MESOMICS	-0.35536653012228	-1.73724187456893	-0.107614480608986	1.43372383683486	-0.691764043093776	0.282190688517637	-0.180541949261067	-0.408517828556236	0.325596107111723	0.284933924126471
MESO_118_T	MESOMICS	-0.673810907643494	-0.422559745162902	-2.17799434794851	0.107999525244831	-0.425529901423114	0.124564549930629	-0.262743209885876	-0.671093553867337	0.198841163788346	-0.404056770881022
MESO_119_T	MESOMICS	-0.945634493072272	0.931866249324535	0.00932295681914845	1.31697408413027	-0.467413304562655	0.999305363703354	-0.489925267614084	-0.402425103759229	0.0731931698153976	-0.0281175713527922
MESO_120_T	MESOMICS	-0.663907152464234	-0.27703598615929	0.398175236406871	0.432051623957545	-0.273921031113949	0.680598463357617	-0.323239847401477	-0.342718126483554	0.282680893675166	-0.55403347199765
MESO_121_T	MESOMICS	-1.14903839123118	0.565685929171241	-0.658218350425844	1.6705297220774	1.18213244931974	-0.263435295578765	-0.305542739476015	0.299041703742523	-0.432357621017764	-0.0533632713440892
MESO_122_T	MESOMICS	-0.386035253128415	-0.725981197686494	0.876551298350805	0.20567665834347	-0.340028183289918	0.122666956030825	0.240549398690855	-0.472709278092493	0.599919909122432	0.539324323867791
MESO_123_T	MESOMICS	-0.786898445770825	0.864118914624056	-1.06959429314731	1.06618508208343	0.30875193259738	-0.176845452208129	-0.129121458754603	-0.135749806645829	0.115652614748961	-1.23554258824444
MESO_124_T	MESOMICS	-0.427062571171318	-0.478497011377453	0.573169026159221	-0.385606376527254	-0.619053865564142	0.605979529556957	-0.0062243684086048	-0.492181783151407	0.329560293777181	0.0132865201384873

## Sheet: Sample_features
Sample	NCR3 (nrc)		Sample	cg17731952
MESO_001_T	6.30084		MESO_001_T	-2.13799
MESO_002_T2	6.08011		MESO_002_T2	-0.951364
MESO_003_T2	6.57047		MESO_003_T2	-2.82481
MESO_006_T	3.90498		MESO_006_T	-4.04166
MESO_007_T	4.73525		MESO_007_T	-3.44991
MESO_009_T	6.46792		MESO_009_T	-2.11013
MESO_010_T	4.57857		MESO_010_T	-3.71096
MESO_011_T	5.16988		MESO_011_T	-3.14676
MESO_012_T	8.3871		MESO_012_T	0.35795
MESO_013_T	2.73514		MESO_013_T	-3.73458
MESO_014_T	5.29522		MESO_014_T	-2.47014
MESO_015_T	5.56988		MESO_015_T	-3.44219
MESO_016_T	4.67596		MESO_016_T	-2.89497
MESO_017_T	7.91962		MESO_017_T	-1.91892
MESO_018_T	6.26747		MESO_018_T	-3.17706
MESO_019_T	5.39363		MESO_019_T	-3.574
MESO_020_T	5.89884		MESO_020_T	-1.92211
MESO_021_T	6.15779		MESO_021_T	-2.09636
MESO_022_T	6.4618		MESO_022_T	-1.49184
MESO_023_T	7.95798		MESO_023_T	-0.0761127
MESO_024_T	5.56269		MESO_024_T	-0.938724
MESO_025_T	8.41669		MESO_025_T	-1.86937
MESO_026_T	5.13295		MESO_026_T	-2.45258
MESO_027_T	7.46728		MESO_027_T	-2.63955
MESO_028_T	5.95082		MESO_028_T	-2.1905
MESO_029_T	7.49946		MESO_029_T	-2.02715
MESO_030_T	7.98549		MESO_030_T	0.912972
MESO_031_T	6.00372		MESO_031_T	-1.30728
MESO_032_T	5.86199		MESO_032_T	-1.37043
MESO_033_T	9.26437		MESO_033_T	-0.124996
MESO_034_T	7.56469		MESO_034_T	-0.406953
MESO_035_T	6.91215		MESO_035_T	-1.49518
MESO_036_T	7.53495		MESO_036_T	-0.558437
MESO_037_T	5.57401		MESO_037_T	-3.07724
MESO_038_T	4.34122		MESO_038_T	-1.9423
MESO_039_T	7.65409		MESO_039_T	-0.624473
MESO_040_T	6.87434		MESO_040_T	-2.09896
MESO_041_T1	6.72037		MESO_041_T1	-0.612811
MESO_042_T1	7.11473		MESO_042_T1	-0.683452
MESO_043_T	7.45633		MESO_043_T	-1.58458
MESO_044_T	6.46289		MESO_044_T	-1.52364
MESO_045_T	8.48416		MESO_045_T	0.599117
MESO_046_T	2.73514		MESO_046_T	-3.58026
MESO_047_T	7.87959		MESO_047_T	-1.50263
MESO_048_T1	6.08924		MESO_048_T1	-2.81202
MESO_049_T	7.64363		MESO_049_T	-2.69198
MESO_050_T	8.31542		MESO_050_T	0.281798
MESO_051_T	5.31426		MESO_051_T	-2.30483
MESO_052_T2	4.8636		MESO_052_T2	-1.86393
MESO_053_T	4.58195		MESO_053_T	-3.57872
MESO_055_T	5.65374		MESO_054_T	-1.11483
MESO_056_T2	4.58307		MESO_055_T	-0.840921
MESO_057_T2	7.23435		MESO_056_T2	-3.41209
MESO_058_T2	7.8308		MESO_057_T2	-3.02384
MESO_059_T1	7.30501		MESO_058_T2	-0.73249
MESO_060_T	4.54818		MESO_059_T1	-1.2825
MESO_061_T	8.34835		MESO_060_T	-2.8451
MESO_062_T2	7.975		MESO_061_T	1.3236
MESO_063_T	6.35893		MESO_062_T2	-0.713053
MESO_064_T	5.00768		MESO_063_T	-0.932376
MESO_065_T	6.01099		MESO_064_T	-2.22028
MESO_074_T	5.30703		MESO_065_T	-1.69506
MESO_075_T	5.88479		MESO_066_T	-1.39508
MESO_076_T	6.13244		MESO_067_T	-2.39554
MESO_077_T	5.32464		MESO_068_T	NA
MESO_078_T	2.73514		MESO_069_T	-2.01488
MESO_079_T	8.4242		MESO_070_T	-0.1228
MESO_080_T	5.59797		MESO_071_T	-3.42443
MESO_081_T	5.88493		MESO_072_T	-2.65188
MESO_082_T	5.77226		MESO_073_T	-2.73879
MESO_083_T	5.51602		MESO_074_T	-3.24762
MESO_084_T	7.43193		MESO_075_T	-2.111
MESO_085_T	5.02229		MESO_076_T	-1.95864
MESO_086_T	7.25103		MESO_077_T	-2.76921
MESO_087_T	6.20858		MESO_078_T	-3.43162
MESO_088_T	7.5524		MESO_079_T	0.957428
MESO_089_T	5.66064		MESO_080_T	-2.97659
MESO_090_T	9.29661		MESO_081_T	-1.44809
MESO_091_T	5.91283		MESO_082_T	-1.3205
MESO_092_T	5.50161		MESO_083_T	-3.50721
MESO_093_T	6.72317		MESO_084_T	-1.80961
MESO_094_T1	7.75588		MESO_085_T	-3.50512
MESO_095_T	7.31385		MESO_086_T	-1.08388
MESO_097_T	2.73514		MESO_087_T	-1.6236
MESO_098_T	4.78175		MESO_088_T	-2.32802
MESO_099_T	6.74001		MESO_089_T	-1.67896
MESO_100_T	4.65095		MESO_090_T	-0.695694
MESO_101_T	6.21295		MESO_091_T	-2.10798
MESO_102_T	4.32674		MESO_092_T	-3.7188
MESO_103_T	8.14777		MESO_093_T	-1.40271
MESO_104_T	2.73514		MESO_094_T1	0.105448
MESO_105_T	2.73514		MESO_095_T	-1.82202
MESO_106_T	9.11131		MESO_097_T	-4.56807
MESO_107_T	6.68562		MESO_098_T	-4.81027
MESO_108_T	5.57476		MESO_099_T	-0.645285
MESO_109_T	5.83956		MESO_100_T	-3.08194
MESO_110_T	5.31289		MESO_101_T	-2.59397
MESO_111_T	4.87617		MESO_102_T	-3.9314
MESO_112_T	2.73514		MESO_103_T	-1.56149
MESO_113_T	6.96026		MESO_104_T	-3.15095
MESO_117_T	4.68367		MESO_105_T	-3.75363
MESO_118_T	4.34277		MESO_106_T	0.511838
MESO_119_T	5.38491		MESO_107_T	-2.02464
MESO_120_T	5.6747		MESO_108_T	-2.48217
MESO_121_T	2.73514		MESO_109_T	-2.97143
MESO_122_T	6.76758		MESO_110_T	-3.68895
MESO_123_T	2.73514		MESO_111_T	-4.98944
MESO_124_T	6.5927		MESO_112_T	-4.34158
MESO_115_T	5.97611		MESO_113_T	-1.36542
			MESO_114_T	-1.91596
			MESO_115_T	-2.26503
			MESO_116_T	-1.76253
			MESO_117_T	-1.79283
			MESO_118_T	-3.76851
			MESO_119_T	-1.2326
			MESO_120_T	-1.56915
			MESO_121_T	-2.64633
			MESO_122_T	-0.847925
			MESO_123_T	-2.80102
			MESO_124_T	-1.52534

## Sheet: Typical_features
Typical feature	Factor_value	Factor
1.88683	0.450989	Factor1
1.99728	-0.379907	Factor1
2.53484	-0.347581	Factor1
2.06019	-0.540198	Factor1
2.9193	5.36723	Factor1
2.22898	0.26963	Factor1
1.99325	-0.160542	Factor1
2.00712	-0.631127	Factor1
2.00057	-0.406526	Factor1
1.99344	-1.09016	Factor1
2.83816	3.95993	Factor1
2.00046	-0.545578	Factor1
NA	-0.970926	Factor1
2.0337	-0.479418	Factor1
1.99759	-1.70534	Factor1
2.72878	1.10142	Factor1
1.99266	-0.448605	Factor1
2.00329	-0.175998	Factor1
2.00648	-0.813542	Factor1
1.99386	-0.319291	Factor1
2.55172	1.94099	Factor1
2.00157	-1.54916	Factor1
2.47461	-0.103215	Factor1
1.99645	-0.947299	Factor1
1.9987	-1.2656	Factor1
2.56896	0.112264	Factor1
1.99467	-0.557587	Factor1
2.00526	-0.575267	Factor1
1.99187	-0.634058	Factor1
1.99494	-0.467175	Factor1
1.99738	-0.68142	Factor1
2.01963	-0.648751	Factor1
NA	-1.06042	Factor1
2.09467	-0.23664	Factor1
2.03374	-0.943767	Factor1
1.99327	-0.411674	Factor1
1.53949	-0.496525	Factor1
1.99786	-0.79872	Factor1
1.99728	-0.173389	Factor1
1.99676	-0.440396	Factor1
2.0096	-0.32186	Factor1
1.99947	-0.495234	Factor1
2.01434	-1.24565	Factor1
2.00678	-0.441616	Factor1
1.99446	-0.62138	Factor1
1.99845	-0.673507	Factor1
2.0081	-0.364528	Factor1
1.67455	-0.815132	Factor1
2.00176	-0.691664	Factor1
1.81585	-0.622498	Factor1
2.00874	-0.497714	Factor1
1.9997	-0.361421	Factor1
2.00436	-0.727577	Factor1
2.00891	-1.51773	Factor1
2.0137	-0.274799	Factor1
2.0028	-0.279198	Factor1
1.9937	-0.623227	Factor1
2.0042	-0.71881	Factor1
2.00034	-0.432058	Factor1
2.43518	1.66518	Factor1
2.00023	-1.00896	Factor1
2.00288	-0.452553	Factor1
1.99555	-0.399383	Factor1
2.0132	-0.304531	Factor1
2.00468	-0.808982	Factor1
2.0336	-0.13713	Factor1
2.20561	-0.868987	Factor1
1.11409	-2.1891	Factor1
2.00322	-0.504461	Factor1
1.96932	-0.31416	Factor1
2.004	-0.882772	Factor1
2.9936	3.42266	Factor1
2.0027	-0.307734	Factor1
2.5158	2.87059	Factor1
2.00034	-1.36836	Factor1
1.99731	-0.493887	Factor1
1.99866	-1.22672	Factor1
2.00783	-0.784893	Factor1
2.00411	-0.885861	Factor1
1.99858	7.09843	Factor1
1.99656	-0.574306	Factor1
2.71376	3.27667	Factor1
1.99685	-0.671724	Factor1
1.74407	-0.669691	Factor1
1.35676	-1.78062	Factor1
2.04441	0.126299	Factor1
2.01705	-0.275584	Factor1
2.01529	-0.607248	Factor1
3.0056	5.35077	Factor1
3.21476	0.0971512	Factor1
1.88385	-0.469959	Factor1
1.72187	-0.512179	Factor1
2.02303	-0.575769	Factor1
3.61342	3.40023	Factor1
2.00955	-0.231045	Factor1
2.4654	4.44711	Factor1
2.00329	-0.662299	Factor1
3.71024	8.61573	Factor1
NA	1.75972	Factor1
2.49582	4.59411	Factor1
1.9987	-0.345631	Factor1
1.99554	-0.452854	Factor1
2.45178	1.81272	Factor1
1.26894	-4.40505	Factor1
1.9976	0.156322	Factor1
2.00291	-0.0497763	Factor1
3.01492	-0.64498	Factor1
3.06551	2.90258	Factor1
2.00188	-0.586218	Factor1
NA	-0.772501	Factor1
NA	-1.92808	Factor1
1.74184	-0.613349	Factor1
2.00003	-0.355367	Factor1
2.01713	-0.673811	Factor1
1.63712	-0.945634	Factor1
1.86904	-0.663907	Factor1
1.99719	-1.14904	Factor1
2.0039	-0.386035	Factor1
2.00629	-0.786898	Factor1
2.00272	-0.427063	Factor1
-3.51319	-0.505555	Factor2
-0.662267	-1.59769	Factor2
-3.65217	-0.154642	Factor2
1.30342	0.770989	Factor2
-2.70099	2.52994	Factor2
-2.78787	0.238648	Factor2
0.978969	0.648004	Factor2
-0.628831	0.819021	Factor2
-1.77004	-0.123958	Factor2
-0.946125	1.44223	Factor2
-3.28974	0.565335	Factor2
-0.942371	1.91306	Factor2
-3.43052	2.55121	Factor2
-2.84988	0.928255	Factor2
-2.60192	1.39102	Factor2
-4.10399	-4.19383	Factor2
-0.525995	1.46418	Factor2
0.242448	0.669064	Factor2
-0.687584	1.17682	Factor2
-1.80894	-0.741255	Factor2
-2.23226	-1.79344	Factor2
-1.1393	0.012873	Factor2
-0.996037	2.35455	Factor2
-1.34845	0.658648	Factor2
-0.876285	2.51552	Factor2
-2.99791	0.585502	Factor2
-2.99742	-1.12606	Factor2
-0.346074	0.16022	Factor2
-1.9976	-0.493576	Factor2
-2.19724	0.668705	Factor2
-0.469472	0.872885	Factor2
-1.42047	-0.121102	Factor2
-1.346	0.388667	Factor2
-0.874388	-1.40613	Factor2
-1.62008	0.0313506	Factor2
-1.52949	-0.0800327	Factor2
-1.93278	0.276238	Factor2
-1.16026	0.0541851	Factor2
-1.55827	1.16211	Factor2
-2.37454	2.14284	Factor2
-3.24101	-1.25826	Factor2
-2.9805	0.0150748	Factor2
-1.29643	0.43357	Factor2
-1.22075	-0.767402	Factor2
0.177159	-0.116656	Factor2
-1.13658	1.76269	Factor2
-2.51558	-1.06941	Factor2
-2.35631	0.231958	Factor2
-0.418098	1.67381	Factor2
-1.00842	1.48371	Factor2
-1.0229	1.52053	Factor2
-1.34452	-1.39243	Factor2
-1.91098	1.23908	Factor2
-0.205085	1.58958	Factor2
-1.71684	-0.349239	Factor2
-0.576445	1.14051	Factor2
1.12356	3.94141	Factor2
-4.28581	-2.63687	Factor2
-1.69133	1.52642	Factor2
-0.714273	0.728473	Factor2
-0.915743	0.323662	Factor2
-0.345358	1.77066	Factor2
-1.89794	0.01293	Factor2
-1.24961	0.611416	Factor2
NA	0.650106	Factor2
-1.04712	1.40066	Factor2
-2.43576	-1.54739	Factor2
-0.573747	3.08417	Factor2
-0.166856	-1.25184	Factor2
-1.9637	0.718946	Factor2
0.286097	0.0672908	Factor2
-0.878801	0.234544	Factor2
-1.14217	0.377328	Factor2
-0.576067	0.606241	Factor2
-0.7549	0.481644	Factor2
-4.19523	-1.14272	Factor2
-0.620004	0.593622	Factor2
-0.056073	0.772254	Factor2
-0.974922	-1.92435	Factor2
-0.159989	1.49618	Factor2
-1.23876	1.36623	Factor2
-0.886466	3.79596	Factor2
-1.77269	1.37882	Factor2
-1.57473	0.796485	Factor2
-2.16246	0.684956	Factor2
-0.615821	3.19938	Factor2
-1.10532	-0.317509	Factor2
-3.21162	0.0377943	Factor2
0.555631	3.086	Factor2
-0.990499	0.26938	Factor2
-1.40258	-1.94994	Factor2
-0.980733	-1.12394	Factor2
-2.20955	-3.75023	Factor2
-4.40403	-3.89751	Factor2
-1.27195	-2.34351	Factor2
-3.02314	-2.61654	Factor2
-2.21956	-3.21312	Factor2
-0.322104	-0.601206	Factor2
-1.31562	-0.461823	Factor2
-3.26064	-2.60069	Factor2
-0.67073	-2.28485	Factor2
-2.67146	-2.23517	Factor2
-3.79207	-3.27104	Factor2
-3.36401	-4.33078	Factor2
-1.34968	-2.8334	Factor2
-3.22356	-2.58935	Factor2
-2.53542	0.814315	Factor2
-1.70659	-2.94742	Factor2
-2.95118	-2.69351	Factor2
-1.64693	-2.4582	Factor2
-1.7872	0.930498	Factor2
-0.509432	0.562218	Factor2
-1.6555	-1.73724	Factor2
-2.40447	-0.42256	Factor2
-2.07697	0.931866	Factor2
-2.04228	-0.277036	Factor2
-0.144737	0.565686	Factor2
-1.66711	-0.725981	Factor2
-0.471643	0.864119	Factor2
-2.47248	-0.478497	Factor2
-0.203255	-0.146773	Factor3
-3.1452	1.0534	Factor3
-1.02562	-0.777952	Factor3
2.2575	-2.58019	Factor3
2.17592	-0.872024	Factor3
-1.5555	0.299433	Factor3
1.56528	-1.68989	Factor3
1.0025	-1.50263	Factor3
-1.21003	2.42716	Factor3
1.16371	-1.86869	Factor3
0.587175	-1.24377	Factor3
1.94843	-0.874476	Factor3
1.40529	-0.913593	Factor3
1.14226	-0.524996	Factor3
2.32536	-1.98059	Factor3
1.18634	-1.2629	Factor3
0.225355	0.790679	Factor3
-0.542486	-0.709288	Factor3
0.441205	0.614228	Factor3
-0.817342	1.88294	Factor3
0.0220994	0.95521	Factor3
1.16194	-1.05018	Factor3
0.42673	0.0869513	Factor3
1.01337	-0.713053	Factor3
1.42421	-0.357677	Factor3
1.18834	-0.835653	Factor3
-2.08973	3.47662	Factor3
0.885345	-0.126303	Factor3
-1.05807	0.701078	Factor3
-1.13386	2.40027	Factor3
0.208766	1.78668	Factor3
-0.119077	0.932133	Factor3
-1.6005	1.43765	Factor3
-0.693769	-1.40846	Factor3
-0.146368	-0.0104225	Factor3
-1.42822	1.66186	Factor3
-1.5232	-0.346061	Factor3
-0.55948	1.0845	Factor3
-0.663674	1.61018	Factor3
0.925957	1.04143	Factor3
-1.84494	0.380704	Factor3
-1.92384	3.43807	Factor3
1.63392	-2.31327	Factor3
-0.890714	1.01877	Factor3
1.16263	-1.17198	Factor3
0.332672	0.174743	Factor3
-1.57313	2.8168	Factor3
0.112177	-0.379065	Factor3
0.894294	0.0371388	Factor3
1.84183	-1.24728	Factor3
0.351962	1.55139	Factor3
-0.9725	1.2756	Factor3
0.642165	-1.30934	Factor3
2.30751	-1.43478	Factor3
-1.85206	1.53645	Factor3
-1.10461	1.40159	Factor3
2.26287	-0.799763	Factor3
-0.67282	3.64094	Factor3
-0.510125	1.65275	Factor3
-0.00704705	1.15819	Factor3
1.21804	-1.36717	Factor3
0.708417	0.75146	Factor3
-1.56349	0.886793	Factor3
-1.32992	0.127018	Factor3
NA	1.24163	Factor3
0.324367	0.608224	Factor3
-2.45195	1.73561	Factor3
2.86775	-0.694689	Factor3
0.867885	-1.62971	Factor3
-1.03714	0.231652	Factor3
0.053388	-1.83034	Factor3
-0.552313	-0.0568609	Factor3
-0.276118	0.01962	Factor3
0.602093	-1.44451	Factor3
1.40877	-1.5655	Factor3
-1.94247	3.53436	Factor3
1.20449	-0.990279	Factor3
-1.94227	1.15356	Factor3
-0.169068	-0.843369	Factor3
2.49204	-1.18541	Factor3
-0.0909596	0.481045	Factor3
-0.245466	-0.8227	Factor3
0.0818313	1.45512	Factor3
0.430094	0.242236	Factor3
0.986696	-0.999553	Factor3
1.62869	0.232241	Factor3
-2.06397	2.19843	Factor3
-0.0695892	-0.692517	Factor3
2.20398	-1.25594	Factor3
0.510514	0.288915	Factor3
-1.2425	2.68819	Factor3
-1.13683	0.136837	Factor3
-3.08769	-2.68834	Factor3
0.0868709	-1.21684	Factor3
-0.656797	1.29092	Factor3
0.119847	-1.68572	Factor3
-3.60737	-0.944202	Factor3
-2.88925	-0.782967	Factor3
-1.31473	1.38256	Factor3
0.515569	-1.24644	Factor3
-1.82481	-2.49717	Factor3
-2.94561	3.41352	Factor3
-4.2615	0.000422138	Factor3
-1.10006	-0.593692	Factor3
-1.44991	-1.31665	Factor3
-3.93684	-1.80893	Factor3
-3.66399	-2.51184	Factor3
0.342312	-2.06817	Factor3
-2.04679	0.0241431	Factor3
-2.29354	0.204186	Factor3
-0.635309	-0.390814	Factor3
-0.295032	0.232704	Factor3
-2.15832	-0.107614	Factor3
1.40425	-2.17799	Factor3
0.0624925	0.00932296	Factor3
-0.60335	0.398175	Factor3
0.297924	-0.658218	Factor3
-0.44062	0.876551	Factor3
0.627946	-1.06959	Factor3
-0.882134	0.573169	Factor3
-4.89448	-1.04108	Factor4
-5.42606	-1.90395	Factor4
-5.04406	-1.89964	Factor4
0.580719	2.35845	Factor4
-3.79719	-1.76662	Factor4
-1.48261	-1.59691	Factor4
0.142402	-0.745194	Factor4
-3.79911	-1.37094	Factor4
-1.54381	-1.36215	Factor4
-2.95503	0.103573	Factor4
-3.78818	-0.199249	Factor4
-0.796314	-1.24113	Factor4
-0.699966	1.57284	Factor4
-0.477383	-0.360702	Factor4
0.41613	-0.391295	Factor4
-5.23415	1.6955	Factor4
-1.2361	0.847233	Factor4
-1.89985	-0.993165	Factor4
-0.95906	1.51164	Factor4
-4.12175	-0.938573	Factor4
-3.46572	-0.350517	Factor4
-3.44307	1.12583	Factor4
-0.696662	-0.64499	Factor4
-0.714238	0.201435	Factor4
-0.978761	0.675603	Factor4
-1.88582	0.520743	Factor4
-2.65018	-1.40453	Factor4
-2.14956	0.0600613	Factor4
-1.61194	0.770306	Factor4
-1.49195	-0.243067	Factor4
-1.241	0.406095	Factor4
-1.82299	1.56857	Factor4
-0.696089	1.73243	Factor4
-5.07963	-2.39597	Factor4
-2.098	-0.189378	Factor4
-2.60812	-0.275488	Factor4
-2.65166	-0.306154	Factor4
-2.80147	0.638956	Factor4
-0.925	0.679166	Factor4
0.0124384	-1.25097	Factor4
-3.20479	-0.328383	Factor4
-1.82184	-1.70463	Factor4
-1.4836	1.00962	Factor4
-2.69394	-0.925489	Factor4
-4.09926	0.0898819	Factor4
-0.857734	0.213667	Factor4
-2.4383	-0.00262017	Factor4
-1.60301	-0.377325	Factor4
0.122247	1.39651	Factor4
-3.70722	0.485913	Factor4
-1.89209	0.566242	Factor4
-3.43431	-1.66746	Factor4
-0.0326019	1.28627	Factor4
-3.71704	-0.781461	Factor4
-4.06263	-0.94758	Factor4
-3.66709	-0.992474	Factor4
-0.0852888	-0.412327	Factor4
-5.19279	-0.251036	Factor4
-1.19837	-0.139117	Factor4
-1.344	1.40084	Factor4
-1.577	0.813909	Factor4
-1.72674	-0.140625	Factor4
-1.8025	0.139319	Factor4
-2.31286	-0.302149	Factor4
NA	0.148332	Factor4
-0.605434	-0.250408	Factor4
-2.94659	-0.0498677	Factor4
1.09039	6.18183	Factor4
-3.22161	-0.3786	Factor4
-1.88176	-2.02395	Factor4
-2.40345	-1.41167	Factor4
-5.44204	-2.8465	Factor4
-2.10052	-1.39302	Factor4
-0.765356	-1.59228	Factor4
-2.60847	-0.0775206	Factor4
-2.79674	-1.79969	Factor4
-2.39195	-1.13184	Factor4
-1.6137	-1.12736	Factor4
-3.23305	0.414551	Factor4
0.720816	2.39151	Factor4
-2.99227	-0.670048	Factor4
-0.424101	-0.162841	Factor4
-0.264521	0.273303	Factor4
-1.42508	1.45508	Factor4
-3.01241	-0.118145	Factor4
-0.702056	-0.861651	Factor4
-4.27208	-1.52711	Factor4
-1.02573	-2.13044	Factor4
0.174896	2.1122	Factor4
-2.76155	-1.44345	Factor4
-2.21595	1.09664	Factor4
-3.47353	0.634141	Factor4
-5.62313	-0.22916	Factor4
-5.89838	0.154588	Factor4
-1.06246	1.84466	Factor4
-3.58979	1.93326	Factor4
-4.75657	-0.45443	Factor4
-4.57206	-0.676286	Factor4
-4.80903	-1.0209	Factor4
-2.47684	2.20092	Factor4
-3.65485	1.96808	Factor4
-3.00484	-0.743057	Factor4
-5.24659	1.76153	Factor4
-5.25571	-1.35063	Factor4
-4.66091	0.17133	Factor4
-3.21857	-0.702584	Factor4
-1.23335	-0.957309	Factor4
-3.72071	4.56182	Factor4
-4.54204	-0.820087	Factor4
-3.5753	-0.0136676	Factor4
-0.503367	0.594907	Factor4
-3.49957	0.93864	Factor4
-2.13404	1.43372	Factor4
-2.46871	0.108	Factor4
-2.24377	1.31697	Factor4
-1.36498	0.432052	Factor4
-3.27983	1.67053	Factor4
-3.50683	0.205677	Factor4
-0.657512	1.06619	Factor4
-2.36618	-0.385606	Factor4
