# Supplementary material for: Multiomic analysis of malignant pleural mesothelioma identifies molecular axes and specialized tumor profiles driving intertumor heterogeneity
Source: Nat Genet. 2023 Mar 16;55(4):607–18. doi: 10.1038/s41588-023-01321-1 (PMC10101853; doi:10.1038/s41588-023-01321-1)
Supplement: Source Data Extended Data Fig. 3 — Statistical and figure source data. [file 41588_2023_1321_MOESM13_ESM.xlsx]

## Sheet: Sample_features
Sample	WGS.WES	RNA	Meth	Sex	Age	Smoking	Asbestos	Abestos.Score	Survival.Time	Survival.Event	Grade	Stage_T	Stage_N	Necrosis	Vessel	Type	Epithelioid.Component	Sarcomatoid.Component	Epithelioid.Review	Sarcomatoid.Review	Subtype1	Subtype2	Acinar.Component	Macrocystic.Component	Micropapillary.Component	Papillary.Component	Solid.Component	Trabecular.Component	Tubulopapillary.Component	Microcystic.Component	IHC.BAP1	AI	Bueno.score	Blum.Escore	Blum.Sscore	B.cells	Macrophages.M1	Macrophages.M2	Monocytes	Neutrophils	NK.cells	T.cells.CD4	T.cells.CD8	Tregs	Dendritic.cells	Total.Immune.cells	Purity.Patho	Purity.WES/WGS	Purity.RNA
TCGA-3H-AB3M-01	YES	YES	YES	F	53	NA	Exposed	NA	29.095890410959	dead	2	T3	N2	-	NA	MME	100	0	100	0	acinar	micropapillary	0.85	0	0	0	0	0	0	0	NA	1.3198291	-0.30904729706223	0.9359	0.0641	0.00810995435256641	0.0536779720831298	0.0626150797240728	6.6415685733584e-4	0.0264556255952011	0.0116802451442017	0	0.00600792189402559	0.0103481931097271	0	0.17955914876026	2	0.83	0.82044085123974
TCGA-3H-AB3S-01	YES	YES	YES	M	69	NA	Exposed	NA	12.6575342465754	dead	2	T2	N0	-	NA	MME	100	0	NA	NA	acinar	solid	0.85	0	0	0	0.075	0	0	0	NA	0.63379645	-0.303655298976013	1	0	0.00520353428753195	0.0372715425077308	0.0470918693465645	0.0447122196401076	0	0.0104838064098204	0	0.0224500885702841	0.00729312947599293	0	0.174506190238032	1	0.81	0.825493809761968
TCGA-3H-AB3T-01	YES	YES	YES	M	79	NA	Exposed	NA	13.6109589041096	dead	3	T1	N0	-	NA	NOS	NA	0	100	0	solid	acinar	0	0	0	0	0.85	0	0	0	NA	1.184381	-0.773310672615541	0	1	0.00839295327232716	0.0850064179026369	0.060030275732889	0.00739212930939568	0.0476984241153757	0.00400140405235078	0	0.0400734814642442	0.0206716254815925	0	0.273266711330812	2	0.44	0.726733288669188
TCGA-3H-AB3U-01	YES	YES	YES	M	71	NA	Exposed	NA	27.1561643835617	dead	3	T3	N0	-	NA	MME	100	0	100	0	solid	trabecular	0	0	0	0	0.85	0.15	0	0	NA	0.1296533	-0.163225311866596	1	0	0.0096438855012783	0.0202167834236439	0.0663516997909217	0	0.0197909235127079	0.0263997243382541	0	0.00776631497734179	4.73083118783e-4	0.00256954070185922	0.15321195536479	NA	0.76	0.84678804463521
TCGA-3H-AB3X-01	YES	YES	YES	M	62	NA	Exposed	NA	48.986301369863	alive	2	T3	N0	-	NA	MME	100	0	100	0	micropapillary	acinar	0.15	0	0.85	0	0	0	0	0	NA	0.8262348	-0.645709425032311	0.9378	0.0622	0.0989401696261343	0.0206242018897089	0.0512255676175265	0.101837313293941	0	0.00418120796744284	0	0.0286423100187655	0.0104967537928692	0	0.315947524206389	1	0.74	0.684052475793611
TCGA-3U-A98D-01	YES	YES	YES	M	80	NA	Exposed	NA	4.66849315068493	dead	2	T2	N2	-	NA	MMB	NA	80	NA	NA	acinar	micropapillary	1	0	0	0	0	0	0	0	NA	1.184381	-0.555183928202295	0.7369	0.2631	0.00711923211604335	0.11844426605457	0.0428380069031334	0	0.0205218000091216	0.011681694641296	0	0.0080291860324602	0.0140401879387196	0	0.222674373695344	0	0.65	0.777325626304656
TCGA-3U-A98E-01	YES	YES	YES	F	71	NA	Unknown	NA	62.9917808219178	alive	2	T4	N2	-	NA	MME	100	0	100	0	acinar	micropapillary	0.85	0	0.15	0	0	0	0	0	NA	-0.16799542	-0.0719608486892013	1	0	0.0140129845278619	0.0566247175139205	0.0622597972656199	0	0.0290566269677574	0.0289308174121259	0	0.0134655377294891	0.016870801729453	0	0.221221283146228	0	0.81	0.778778716853772
TCGA-3U-A98F-01	YES	YES	YES	M	73	NA	Exposed	NA	17.6219178082192	dead	2	T3	N0	+/++	NA	MMS	NA	70	20	80	NR	NR	NA	0	NA	NA	NA	NA	0	0	NA	-0.062056717	-0.519936064715163	0.6087	0.3913	0.00569101423607091	0.00332364345308197	0.0500186170341759	0.0380380225276426	0	0.0108800108942329	0	0.00256085099304974	0.0326514046819934	0.0140229914854377	0.157186555305685	1	0.94	0.842813444694315
TCGA-3U-A98G-01	YES	YES	YES	M	71	NA	Exposed	NA	20.7123287671232	dead	2	T4	N0	+/++	NA	MMB	NA	75	30	70	acinar	NR	0	0	0	0	0	0	0	0	NA	0.07859	-0.931490074179314	0	1	0.00848474168038988	0.0586735002995702	0.0440841176194455	0	0.042898267764717	0.00590398119335533	0.0247115987194009	0.0175701633799252	0.0127006357612714	0	0.215027006418075	1	NA	0.784972993581925
TCGA-3U-A98H-01	YES	YES	YES	M	57	NA	Unknown	NA	38.0054794520548	dead	2	T4	N2	-	NA	MME	100	0	100	0	solid	trabecular	0	0	0	0	0.85	0.15	0	0	NA	-0.14248373	-0.228983683773813	0.8996	0.1004	0.021736523694389	0.0662820188600434	0.0825644742055807	8.1628076581379e-4	0.013553015909301	0.0082740360365652	0	0.0187223647798125	0.0345123805028439	0.00612055401253869	0.252581648766888	1	0.38	0.747418351233112
TCGA-3U-A98I-01	YES	YES	YES	M	68	NA	Exposed	NA	28.2739726027397	dead	2	T4	N3	-	NA	MME	100	0	100	0	acinar	micropapillary	0.85	0	0	0	0	0	0	0	NA	0.13872033	-0.675717914374434	0.5618	0.4382	0.00740408568251834	0.168788592162731	0.0951035899967963	0	0.0103327294917826	0.0123015464170251	0	0.0034243302465725	0.0255305612674065	0	0.322885435264833	1	0.52	0.677114564735167
TCGA-3U-A98J-01	YES	YES	YES	M	55	NA	Exposed	NA	24.3616438356164	dead	2	T3	N2	-	NA	MME	100	0	100	0	micropapillary	acinar	0.15	0	0.85	0	0	0	0	0	NA	-0.16808467	-0.333069147294562	0.6538	0	0.0143025024169442	0.0520319114130754	0.0643563481492731	0	0.0227332534276094	0.0160805098186844	0	0.0198188046098735	0.00785151213835695	0	0.197174841973817	1	0.57	0.802825158026183
TCGA-LK-A4NW-01	YES	YES	YES	M	60	NA	Exposed	NA	17.9506849315068	dead	2	T4	N2	-	NA	MME	100	0	100	0	acinar	solid	0.85	0	0	0	0.15	0	0	0	NA	0.8257431	-0.0654557048230826	1	0	0.00497215850731727	0.0393490954570296	0.0593915042570362	0	0.0426907874271373	0.0102884670624581	0.0256910040858745	0.0047417954333339	0.00490719824811426	0	0.192032010478301	1	0.48	0.807967989521699
TCGA-LK-A4NZ-01	YES	YES	YES	M	75	NA	Non exposed	NA	8.02191780821918	dead	2	T2	N0	-	NA	MME	100	0	100	0	acinar	micropapillary	0.85	0	0	0	0	0	0	0	NA	0.50210404	-0.103097934766212	0.4121	0	0.0160534711793031	0.0407599916799706	0.051714908361125	0.0555946739715761	0	0.0167568806156181	0	0.024537136739426	0.0160969649503191	0	0.221514027497338	1	0.39	0.778485972502662
TCGA-LK-A4O0-01	YES	YES	YES	M	81	NA	Non exposed	NA	6.08219178082192	dead	2	T1a	N0	-	NA	MMS	0	100	0	100	.	.	NA	0	NA	NA	NA	NA	0	0	NA	-0.25843623	-1.10695311170157	0	1	0.0186910749781452	0.0407324501827387	0.0465770262276763	0	0.0744256252581508	0.0046656168955375	0	0.00973157724291604	0.0127715396063873	0	0.207594910391552	1	0.49	0.792405089608448
TCGA-LK-A4O2-01	YES	YES	YES	F	56	NA	NA	NA	1.87397260273973	dead	2	T3	N0	-	NA	MME	100	0	100	0	solid	acinar	0	0	0	0	0.85	0	0	0	NA	-0.040306665	-0.294011976152634	0.7368	0.2632	0.011001919589857	0.138571535638256	0.0999629015278782	0	0.0204214477760031	0.0118682027139829	0	0.00131738192237659	0.0073360507477162	0	0.290479439916071	1	0.49	0.709520560083929
TCGA-LK-A4O5-01	YES	YES	YES	F	68	NA	NA	NA	12.7232876712329	dead	3	T3	N0	-	NA	MME	100	0	100	0	solid	micropapillary	0	0	0.15	0	0.85	0	0	0	NA	0.9909934	-0.242491385182184	0.9888	0.0112	0.00745309671236461	0.105156298780672	0.0517352077426192	0	0.0328383738069059	0.00885559578364993	0	0.0334272231758825	0.0169746915444069	0	0.256440487546501	2	0.66	0.743559512453499
TCGA-LK-A4O6-01	YES	YES	YES	F	66	NA	NA	NA	14.7287671232876	dead	2	T3	N1	-	NA	MMB	NA	40	60	40	micropapillary	NR	NA	0	0.5	NA	NA	NA	0	0	NA	1.184381	-0.334978921934543	0.8402	0.0402	0.0123517974336136	0.0483679898382439	0.0140982848495123	0.0572554152805791	0	0.0123117444822514	0.0205572769888264	0.0118202388983293	0.00909609350117781	0	0.185858841272534	1	0.31	0.814141158727466
TCGA-LK-A4O7-01	YES	YES	YES	M	64	NA	Exposed	NA	11.5068493150685	dead	2	T3	N1	+/++	NA	MME	100	0	100	0	solid	micropapillary	0	0	0.15	0	0.85	0	0	0	NA	1.184381	-0.282419097770122	0.8609	0	0.00520320042510944	0.0501428392469227	0.0385567108361999	0	0.0187940154047441	0.0287612863163618	0	0.0176326753281556	0	0.00426340587134549	0.163354133428839	1	0.8	0.836645866571161
TCGA-MQ-A4KX-01	YES	YES	YES	M	55	NA	Exposed	NA	80.8438356164383	dead	2	T1	N0	-	NA	NOS	NA	0	100	0	acinar	micropapillary	0.85	0	0.15	0	0	0	0	0	NA	1.184381	-0.00152643716083578	0.963	0	0.0400247287712541	0.027998298283745	0.0949031875880516	0	0.0246204382940133	0.00838994357127887	0	0.0143918940066381	0.0202487988134843	0	0.230577289328465	1	0.41	0.769422710671535
TCGA-MQ-A4LC-01	YES	YES	YES	M	54	NA	Exposed	NA	91.7260273972603	dead	2	T2	N0	-	NA	MME	100	0	100	0	NR	NR	NA	0	NA	NA	NA	NA	0	0	NA	1.184381	0.130822173915842	1	0	0.00911403418196727	0.0318744819119671	0.0840320992099495	0	0.0213287476492434	0.00876636762405218	0	0.0106161512028472	0.0164769844811568	0	0.182208866261183	0	0.63	0.817791133738817
TCGA-MQ-A4LJ-01	YES	YES	YES	M	53	NA	Exposed	NA	23.3095890410959	dead	2	T2	N1	-	NA	MME	100	0	100	0	acinar	micropapillary	0.85	0	0.15	0	0	0	0	0	NA	1.184381	-0.276911318221547	1	0	0.0159750098314165	0.0585224902159614	0.0401749764963988	0.0445237376391967	1.7735008439274e-4	0.00949947268846804	0.0218736781389213	0.0148754735968982	0.0106087473720061	0	0.21623093606366	1	0.69	0.78376906393634
TCGA-MQ-A4LM-01	YES	YES	YES	M	67	NA	Exposed	NA	5.1945205479452	dead	2	T3	N0	+/++	NA	NOS	NA	100	0	100	.	.	NA	0	NA	NA	NA	NA	0	0	NA	1.184381	-1.02040544624933	0	1	0.0043179075473769	0.0710869714880074	0.0396283449249248	0	0.128249147976812	0.00442945003919336	0	0.037466684647794	0.00495798446989329	0	0.290136491094002	2	0.34	0.709863508905998
TCGA-MQ-A4LP-01	YES	YES	YES	M	67	NA	Exposed	NA	17.3260273972603	dead	2	T3	N0	+/++	NA	NOS	NA	0	100	0	acinar	micropapillary	0.85	0	0	0	0	0	0	0	NA	1.184381	-0.321995682424511	0.7564	0.2436	0.00611395885189006	0.057312604144594	0.0807628453443426	0	0.0121788152672793	0.011459913686997	0.00421138655707634	6.9117665475429e-4	0.00640085310797008	0	0.179131553614904	2	0.78	0.820868446385096
TCGA-MQ-A4LV-01	YES	YES	YES	M	63	NA	Exposed	NA	3.51780821917808	dead	2	T3	N0	+/++	NA	NOS	NA	0	100	0	acinar	micropapillary	0.85	0	0	0	0	0	0	0	NA	1.184381	-0.429005432138749	0.2358	0.7642	0.00206386405070346	0.155633567966221	0.0257592801424713	0.013688981509874	0.0329444716008756	0.0063055575091971	0	0.077159926164645	0.00148131134657787	0	0.315036960290565	2	0.43	0.684963039709435
TCGA-MQ-A6BL-01	YES	YES	YES	M	78	NA	NA	NA	10.9479452054795	dead	3	T2	N0	-	NA	MMB	NA	0	NA	NA	.	.	0.425	0	NA	NA	NA	NA	0	0	NA	1.184381	-0.627748195503281	0.2274	0.7726	0.0154375077064144	0.140972690461559	0.05095415828032	0.0150179538798729	0.0245612471961378	0.00826370394478687	0	0.152931467335072	0.00689922080745145	0	0.415037949611614	2	0.29	0.584962050388386
TCGA-MQ-A6BQ-01	YES	YES	YES	M	58	NA	Unknown	NA	77.5561643835617	alive	2	T2	N0	-	NA	MME	100	0	100	0	acinar	solid	0.85	0	0	0	0.15	0	0	0	NA	1.184381	0.103053767232966	1	0	0.0110108555738097	0.0539337165415411	0.0873121100701719	0	0.0137981723978561	0.0129997719891733	0	0.00520656357061922	0.00932759425232722	0.00985674496199969	0.203445529357498	1	0.65	0.796554470642502
TCGA-MQ-A6BR-01	YES	YES	YES	F	55	NA	Non exposed	NA	68.7123287671232	alive	3	T1b	N1	+/++	NA	MME	100	0	100	0	solid	acinar	0.15	0	0	0	0.85	0	0	0	NA	0.2856734	-0.287410658512783	0.8263	0.1737	0.00375381895129536	0.0419419502072014	0.0075419829821375	0.102197816273602	0	0.0133543244316461	0.0154919822601362	0.0105845233639946	0.00780227613659605	0	0.202668674606609	2	0.62	0.797331325393391
TCGA-MQ-A6BS-01	YES	YES	YES	M	55	NA	Exposed	NA	19.9890410958904	dead	3	T2	N0	-	NA	MME	100	0	100	0	solid	trabecular	0	0	0	0	0.85	0.15	0	0	NA	1.184381	-0.190377603040726	1	0	0.0101902373581945	0.0157691308458253	0.0341178847945364	0	0.0231832099704138	0.01613390990097	0	0.00152818173826457	0.00586070290136282	4.5794131712132e-4	0.107241198826689	1	0.78	0.892758801173311
TCGA-NQ-A638-01	YES	YES	YES	M	66	NA	Unknown	NA	0.197260273972603	alive	2	T2	NX	-	NA	MME	100	0	100	0	acinar	micropapillary	0.85	0	0.15	0	0	0	0	0	NA	1.184381	-0.238921540023013	1	0	0.00628597633282179	0.0326482996020801	0.0450356094432934	0	0.01679865370273	0.0240697146737225	0	0.0106080604685624	0.00130218295972792	0	0.136748497182938	1	0.61	0.863251502817062
TCGA-SC-A6LM-01	NO	YES	YES	F	64	NA	Exposed	NA	28.9643835616439	dead	2	T4	NX	-	NA	MME	100	0	100	0	acinar	solid	0.85	0	0	0	0.15	0	0	0	NA	1.7023023	-0.419748709985214	0.5979	0.4021	0.0029090324738205	0.0514971673644885	0.0508999145164311	0.0294742425525091	0.00993118796653648	0.00983991809043428	0.0170898286022089	0.0159793994278515	0.0100555148516036	0	0.197676205845884	1	0.68	0.802323794154116
TCGA-SC-A6LN-01	YES	YES	YES	M	76	NA	Non exposed	NA	13.6109589041096	dead	2	T2	N2	-	NA	MMB	NA	0	100	0	micropapillary	trabecular	0	0	0.85	0	0	0.15	0	0	NA	1.184381	-0.445370502504876	0.5662	0.3774	0.0390036492027974	0.024118890751116	0.0235950804055418	0.0202708625881869	0.00129135325119365	0.0112128107838452	0.00118895134050914	0.00841707486042039	0.00872752341737861	0	0.137826196600989	1	0.57	0.862173803399011
TCGA-SC-A6LP-01	YES	YES	YES	M	58	NA	Non exposed	NA	2.56438356164383	dead	2	T2	N0	-	NA	MMB	NA	85	10	90	NR	NR	NA	0	NA	NA	NA	NA	0	0	NA	0.069074176	-0.962184040564018	0.0757	0.9243	0.00344030713609207	0.0528845694314441	0.0792576644710666	0.0199015473398789	0.00482636300909871	0.00651177179633487	0	0.0114312181018316	0.0067121218908471	0	0.184965563176594	2	0.56	0.815034436823406
TCGA-SC-A6LQ-01	YES	YES	YES	F	60	NA	Non exposed	NA	9.76438356164383	dead	2	T3	N2	-	NA	MME	100	0	100	0	acinar	NR	0.85	0	NA	NA	NA	NA	0	0	NA	1.1317335	-0.0933535077797523	1	0	0.00901175819535904	0.125633019202018	0.0810954740684948	0	0.0237601468399524	0.018904112727499	0	0.0105149454458856	0.0161080939107258	0	0.285027550389934	1	0.42	0.714972449610066
TCGA-SC-A6LR-01	YES	YES	YES	M	73	NA	Exposed	NA	38.4	alive	2	T1b	N2	-	NA	MME	100	0	100	0	solid	acinar	0.15	0	0	0	0.85	0	0	0	NA	1.6437818	0.0455392011399129	1	0	0.0144222614228929	0.0366343611995414	0.0337225053810686	0	0.0246374627299686	0.00563335802666658	0.0400470394132212	1.7069488961826e-4	0.00751164474872729	0	0.162779327811705	0	0.57	0.837220672188295
TCGA-SC-AA5Z-01	YES	YES	YES	M	54	NA	Non exposed	NA	21.8301369863014	alive	2	T4	N2	-	NA	MME	100	0	100	0	trabecular	acinar	0	0	0	0	0	0.85	0	0	NA	0.5611821	-0.201459524771944	0.9094	0.0906	0.0150742831833799	0.0699248844974756	0.0944624782950423	0	0.027119487900985	0.00723634946739332	0.00321119555846371	0.00965328130652196	0.0164127178300132	0	0.243094678039275	1	0.22	0.756905321960725
TCGA-SH-A7BC-01	YES	YES	YES	M	66	NA	Exposed	NA	23.9013698630137	dead	2	T3	N2	-	NA	MME	100	0	100	0	trabecular	acinar	0.15	0	0	0	0	0.85	0	0	NA	1.2358295	-0.243066281473238	0.8109	0.1891	0.0129349687554966	0.0549166428424018	0.0943177531018904	0	0.0240114706925896	0.0108148659850964	0	0.022841710769952	0.0165250972238131	0.00763173991526279	0.243994249286503	1	0.52	0.756005750713497
TCGA-SH-A7BD-01	YES	YES	YES	M	68	NA	Exposed	NA	15.0904109589041	dead	2	T2	N0	-	NA	MME	100	0	100	0	acinar	micropapillary	0.85	0	0	0	0	0	0	0	NA	4.470504	-0.145876499767261	1	0	0.00246014484284497	0.0397716644518879	0.0414897119965758	0.00810097173847063	0.0138165496286455	0.00791654231809621	0.0118410218060914	0.00223175263932393	0.00297496321101325	0	0.130603322632949	0	0.88	0.869396677367051
TCGA-SH-A9CT-01	YES	YES	YES	M	67	NA	Unknown	NA	14.7616438356164	dead	3	T2	N0	-	NA	MME	100	0	100	0	micropapillary	acinar	0	0	0.85	0	0	0	0	0	NA	2.9552548	-0.417809659040166	0.9197	0.0803	0.0121530450924411	0.0573685789644659	0.0586459600905331	0	0.0289450847685053	0.0150101462401415	0	0.00782745195775257	0.00839356184401927	0	0.188343828957859	1	0.73	0.811656171042141
TCGA-SH-A9CU-01	YES	YES	YES	M	60	NA	Exposed	NA	24.0657534246575	dead	3	T4	N2	-	NA	MME	100	0	100	0	solid	papillary	0	0	0	0.15	0.85	0	0	0	NA	1.184381	-0.0458708785534993	1	0	0.00970641162497011	0.0334471741887515	0.0639277139018026	0	0.0344499202291328	0.010214298312879	0.00392309949745142	0.00232462755044947	0.00713447298903721	0	0.165127718294474	1	0.71	0.834872281705526
TCGA-TS-A7OU-01	YES	YES	YES	M	56	NA	Unknown	NA	55.0684931506849	dead	3	T4	N0	-	NA	MME	100	0	100	0	acinar	micropapillary	0.85	0	0	0	0	0	0	0	NA	2.3317733	-0.00566937709463422	1	0	0.0054717597754889	0.0340007784677173	0.128997294894442	0	0.0114894280269193	0.00702227772490862	0	0.00827463474802808	0.00648350233242367	0	0.201739675969927	1	0.68	0.798260324030073
TCGA-TS-A7OY-01	YES	YES	YES	M	62	NA	Exposed	NA	8.38356164383561	dead	3	T3	N3	+/++	NA	MMB	NA	60	40	60	acinar	NR	0.5	0	NA	NA	NA	NA	0	0	NA	0.08575924	-0.643615839064208	0.5114	0.4886	0.0250886825922644	0.0737564635057529	0.161322952714309	0	0.00975875820097246	0.0102387819255527	0	0.0162796275554619	0.0191405959786287	0	0.315585862472942	1	0.29	0.684414137527058
TCGA-TS-A7OZ-01	YES	YES	YES	M	67	NA	Non exposed	NA	27.7479452054795	dead	2	T3	N1	-	NA	MMB	NA	60	40	60	acinar	NR	0.5	0	NA	NA	NA	NA	0	0	NA	0.8507222	-0.327153856030031	0.2809	0.1339	0.0106695699349146	0.0585083474449454	0.0366617337003772	0.0615373135670728	0	0.0112396600149876	0	0.0443562051634982	0.0186384165615562	0	0.241611246387352	2	0.56	0.758388753612648
TCGA-TS-A7P0-01	YES	YES	YES	M	42	NA	Non exposed	NA	41.4575342465754	dead	2	T3	N0	-	NA	MME	100	0	100	0	trabecular	acinar	0.15	0	0	0	0	0.85	0	0	NA	1.184381	-0.201904110722738	0.7948	0	0.0141621756659202	0.0529890642115803	0.0307361566297291	0.00976782136907451	0.023993631592836	0.0220711643700939	0	0.0310096979847127	0.0128296954970903	0	0.197559407321037	1	0.52	0.802440592678963
TCGA-TS-A7P1-01	YES	YES	YES	M	52	NA	Exposed	NA	18.5095890410959	dead	2	T1	N0	+/++	NA	MME	100	0	NA	NA	acinar	NR	0.425	0	NA	NA	NA	NA	0	0	NA	-0.2989032	-0.25706674324201	0.8068	0.1932	0.00288087060462274	0.159465540196751	0.0235693749070647	0	0.0333802707127573	0.0047608243187034	0	0.0392661196545283	0.0131542410931929	0	0.27647724148762	1	0.8	0.72352275851238
TCGA-TS-A7P3-01	YES	YES	YES	M	57	NA	Non exposed	NA	22.6520547945205	dead	2	T3	N2	-	NA	MMB	NA	60	40	60	NR	NR	NA	0	NA	NA	NA	NA	0	0	NA	1.184381	-0.479528940558336	0.4319	0.2562	0.00926886143379295	0.0451619408360571	0.0643015426152774	0	0.0227119531899373	0.0132024877109376	0.00826489805951525	0.00395991110950419	0.0146501872125296	0.00119578593070541	0.182717568098257	0	0.4	0.817282431901743
TCGA-TS-A7P6-01	YES	YES	YES	M	61	NA	Exposed	NA	9.3041095890411	dead	2	T3	N2	-	NA	MME	NA	15	70	30	acinar	NR	0	0	0	0	0	0	0	0	NA	0.088429324	-0.468733570179833	0.6848	0.3152	0.00235306831051854	0.11418974076188	0.0553884276267376	0	0.00917141565367193	0.0106183396449046	0	0.0230243984974697	0.013353230623462	0	0.228098621118644	2	0.66	0.771901378881356
TCGA-TS-A7P8-01	YES	YES	YES	M	80	NA	Non exposed	NA	15.0246575342466	dead	3	TX	N1	-	NA	MMB	NA	80	20	80	NR	NR	NA	0	NA	NA	NA	NA	0	0	NA	1.184381	-0.211798672268864	0.8092	0.1323	0.107730476906947	0.0415330590325948	0.0519258449833978	0	0.00399606218774272	0.00393749233043509	0.111625205944317	0.00893669547408846	0.0236380941731252	6.5336332197851e-4	0.353976294354626	2	NA	0.646023705645374
TCGA-TS-A7PB-01	YES	YES	YES	M	62	NA	Exposed	NA	32.2849315068493	dead	3	T3	N2	-	NA	MME	100	0	100	0	trabecular	solid	0	0	0	0	0.15	0.85	0	0	NA	1.184381	-0.127011246600553	1	0	0.00739440257854549	0.0958981411531643	0.0448661652105006	0	0.0152373583916806	0.00619597290637538	0	0.0305340568762963	0.00777405019710521	0	0.207900147313668	1	0.6	0.792099852686332
TCGA-TS-A8AI-01	YES	YES	YES	M	58	NA	Non exposed	NA	10.7835616438356	dead	2	T4	N1	-	NA	MMB	NA	0	100	0	solid	acinar	0.15	0	0	0	0.85	0	0	0	NA	0.5969501	-0.563879951966705	0.5294	0.4706	0.00382497577544364	0.0714413799651928	0.0555649946285568	0.00812063213811034	0.0325205211086377	0.00647663929670702	0	0.010877169828732	0.0137202329255756	0	0.202546545666956	0	0.54	0.797453454333044
TCGA-TS-A8AS-01	YES	YES	YES	M	77	NA	Exposed	NA	26.1369863013698	dead	2	T1a	N0	-	NA	MME	100	0	100	0	acinar	NR	0.15	0	NA	NA	NA	NA	0	0	NA	1.184381	-0.195826656987485	1	0	0.0270467914589826	0.273151026664343	0.0834042752738296	0	0	3.9477399954864e-4	0	0.0124057096461781	0.0341365345842557	0	0.430539111627138	1	0.21	0.569460888372862
TCGA-TS-A8AV-01	YES	YES	YES	M	55	NA	Exposed	NA	1.54520547945205	dead	3	T2	N2	-	NA	MMS	NA	60	40	60	NR	NR	NA	0	NA	NA	NA	NA	0	0	NA	0.11105941	-1.02062506835829	0	0.4472	0.00978639017696016	0.157909667684654	0.0972745710790564	0	0.0465538615683986	2.1432836631356e-4	0	0.189138631733675	0.029173655382197	0	0.530051105991255	2	0.14	0.469948894008745
TCGA-TS-A8AY-01	YES	YES	YES	F	48	NA	Non exposed	NA	15.4191780821918	dead	2	T3	N1	-	NA	MME	100	0	100	0	acinar	solid	0.85	0	0	0	0.15	0	0	0	NA	0.43660852	-0.360068224453125	0.8458	0.0438	0.007974442120312	0.050273918543969	0.0916459831901674	0	0.0230656528223901	0.0196469037930586	0	0.0308065905541597	0.017360209595593	0	0.24077370061965	2	0.64	0.75922629938035
TCGA-UD-AABZ-01	YES	YES	YES	M	46	NA	Exposed	NA	6.47671232876712	dead	2	T2	N0	+/++	NA	MME	100	0	100	0	acinar	papillary	0.85	0	0	0.15	0	0	0	0	NA	0.8373362	-0.216386174441118	0.8966	0.1034	0.00522428290584536	0.0581164418385708	0.0189989392856345	0.041759720127828	0.00204043373817101	0.0175529372359684	0	0.00406177560089115	0.0121077506087033	0	0.159862281341613	2	0.67	0.840137718658387
TCGA-UD-AAC1-01	YES	YES	YES	F	71	NA	Exposed	NA	25.9397260273973	dead	3	T2	N2	-	NA	MME	100	0	100	0	solid	acinar	0	0	0	0	0.85	0	0	0	NA	-0.019895006	-0.100071116914468	0.8787	0.1213	0.0114177473025063	0.0975759576351563	0.0505509755218558	0.0353828111743409	0.016736850615885	0.0324583096511773	0	0	0.0164480286801875	0	0.260570680581109	1	0.72	0.739429319418891
TCGA-UD-AAC4-01	YES	YES	YES	M	65	NA	Exposed	NA	23.6383561643836	dead	2	T2	N2	-	NA	MME	100	0	100	0	solid	acinar	0	0	0	0	0.85	0	0	0	NA	1.184381	-0.346864118847625	0.9377	0.0623	0.00559886608981299	0.042284053611656	0.040530224977981	0.00631279823958623	0.0112433777169028	0.00874630679067561	0	0.00583949379608037	0.00953164736101161	0.00125799593382951	0.131344764517536	1	0.6	0.868655235482464
TCGA-UD-AAC6-01	YES	YES	YES	M	67	NA	Exposed	NA	14.9917808219178	dead	3	T2	N0	-	NA	MME	100	0	100	0	solid	acinar	0.15	0	0	0	0.85	0	0	0	NA	1.184381	-0.114683265954707	1	0	0.00998696406845583	0.0395026891418754	0.0949307661338846	0	0.00502166902853469	0.00806496108966575	0	0.0122157640860979	0.01172550997547	0.00550235420311327	0.186950677727097	1	0.48	0.813049322272903
TCGA-UD-AAC7-01	YES	YES	YES	M	47	NA	Exposed	NA	13.3479452054795	dead	3	T2	N0	-	NA	MME	100	0	100	0	solid	acinar	0	0	0	0	0.85	0	0	0	NA	-0.2457202	-0.407566032042823	0.5988	0.4012	0.0061752359206922	0.165237725629845	0.0312972129481193	0	0.045980494778272	0.00697199751088524	0	0.0144808774286056	0.0162030569469497	0	0.286346601163369	1	0.72	0.713653398836631
TCGA-UT-A88C-01	YES	YES	YES	M	62	NA	Exposed	NA	28.3726027397261	dead	3	T3	N2	-	NA	MME	100	0	100	0	solid	acinar	0.075	0	NA	NA	0.425	NA	0	0	NA	1.5625196	-0.147772163494515	1	0	0.0235113540783804	0.0216643085168157	0.116431151616798	0	0.022990247372624	0.0171099586337201	0	0.0185419457703628	0.0176306887687778	0	0.237879654757479	2	0.36	0.762120345242521
TCGA-UT-A88D-01	YES	YES	YES	M	66	NA	Exposed	NA	27.0575342465754	dead	2	T2	N0	-	NA	MME	100	0	100	0	acinar	trabecular	0.616666666666667	0	0	0	0.0833333333333333	0.333333333333333	0	0	NA	2.105793	-0.388184323573293	0.7383	0.2555	0.152105168890518	0.0346358245383414	0.0446434582087165	0.0106427890330539	0.0157701905214012	0.0108743823208823	0	0.0189555712992064	0.0282220523400059	0	0.315849437152126	1	0.31	0.684150562847874
TCGA-UT-A88E-01	YES	YES	YES	M	74	NA	Exposed	NA	14.2684931506849	dead	3	T1	N0	-	NA	MME	100	0	100	0	solid	acinar	0.05	0	NA	NA	0.85	NA	0	0	NA	0.9654402	-0.102623747348684	0.9277	0.0723	0.00315217688365859	0.0593993619429304	0.0272595174876131	0	0.0309833944708321	0.0100159145824987	0	0.0019538606850135	0.010288213527483	0	0.143052439580029	2	0.88	0.856947560419971
TCGA-UT-A88G-01	YES	YES	YES	M	73	NA	Exposed	NA	2.4986301369863	dead	2	T3	N0	-	NA	MMB	NA	60	NA	NA	micropapillary	acinar	0.1	0	0.3	NA	0.1	NA	0	0	NA	-0.05327357	-0.263789995901865	0.7506	0.1952	0.00535157476349823	0.0236660351154498	0.060323461112081	0.0955919361033199	0	0.0108533621190975	0.0749461079727159	0.00868645372120609	0.0106016441374718	0	0.29002057504484	2	0.83	0.70997942495516
TCGA-UT-A97Y-01	YES	YES	YES	F	81	NA	Exposed	NA	4.73424657534246	dead	2	T1	N0	-	NA	MME	NA	80	20	80	NR	NR	NA	0	NA	NA	NA	NA	0	0	NA	1.184381	-0.547598827293573	0.5506	0.4494	0.00456125250793713	0.0262087630250704	0.025521803841319	0.0111628204357855	0.0344551072525766	0.00912692267658133	0.0133845707227924	0.00544258217744598	0.00566166128709725	0.0087567080956073	0.144282192022213	1	0.23	0.855717807977787
TCGA-YS-A95B-01	YES	YES	YES	F	28	NA	Unknown	NA	1.28219178082192	dead	3	T4	N3	-	NA	MME	NA	25	80	20	NR	NR	NA	0	NA	NA	NA	NA	0	0	NA	-0.058918	-0.393254371380753	0.841	0.159	0.00944634712579161	0.0436926558212081	0.0185028229750867	0	0.0154469122874932	0.00983856710849977	0	0.0061669994061841	0.00955949754072608	0	0.11265380226499	1	0.76	0.88734619773501
TCGA-YS-A95C-01	YES	YES	YES	M	54	NA	Unknown	NA	4.37260273972603	dead	2	T1	N2	-	NA	MME	100	0	100	0	solid	micropapillary	0	0	0.15	0	0.85	0	0	0	NA	0.8924673	0.10735967191782	1	0	0.0109802901890788	0.0213865918105077	0.0825069974880079	0	0.0200511482751578	0.00735338244231973	0.00493359467812799	0.00660458917322456	0.0119482495062179	0	0.165764843562642	0	0.67	0.834235156437358
TCGA-YS-AA4M-01	YES	YES	YES	M	66	NA	Unknown	NA	2.76164383561644	dead	3	T1b	N0	-	NA	MME	100	0	100	0	solid	NR	NA	0	NA	NA	0.15	NA	0	0	NA	1.184381	-0.360128042619361	0.4575	0.5425	0.0460579371947834	0.110486042424397	0.102195273253258	0	0.0231764561928889	0	0	0.114440029172398	0.0246506639314152	0.0128250827578907	0.433831484927031	3	0.17	0.566168515072969
TCGA-ZN-A9VO-01	YES	YES	YES	M	36	NA	Exposed	NA	8.58082191780822	alive	2	T4	N2	-	NA	MME	100	0	100	0	solid	acinar	0	0	0	0	0.85	0	0	0	NA	2.433393	-0.117650837002865	1	0	0.00698128774231299	0.0697232426299293	0.0329078586989184	0.0066694773700032	0.0327450034712677	0.0118341627989489	0	0.0463586940022132	0.00788186945254588	0	0.21510159616614	1	0.71	0.78489840383386
TCGA-ZN-A9VP-01	YES	YES	YES	M	51	NA	Exposed	NA	7.4958904109589	alive	2	T3	N2	-	NA	MME	100	0	100	0	acinar	micropapillary	0.85	0	0.15	0	0	0	0	0	NA	1.184381	-0.0119730454149309	0.971	0.029	0.00274538042705418	0.0581511462866836	0.0552082289856453	0	0.0276184055395278	0.0113709287373585	0	0.0195225634591193	0.0151087945486796	0	0.189725447984068	1	0.69	0.810274552015932
TCGA-ZN-A9VQ-01	YES	YES	YES	M	61	NA	Exposed	NA	16.4054794520548	alive	2	T1	N0	+/++	NA	MME	100	0	100	0	acinar	micropapillary	0.85	0	0	0	0	0	0	0	NA	1.7974305	-0.383561078635721	0.7384	0.2616	0.00605667046555153	0.0515924262416009	0.0462365678785491	0.0197430577116083	0.00877023890914758	0.017260515320136	0	0.00281204740287113	0.0210290471050375	0	0.173500571034502	1	0.94	0.826499428965498
TCGA-ZN-A9VS-01	YES	YES	YES	M	67	NA	Exposed	NA	40.3726027397261	alive	2	T3	N0	-	NA	MME	100	0	100	0	acinar	micropapillary	0.85	0	0	0	0	0	0	0	NA	1.184381	0.0159684199525979	1	0	0.0093464225198977	0.0565031958172779	0.069478018657112	0	0.0167386437053631	0.0268165838816327	0	0.00178213418744923	0.00781209026670957	0	0.188477089035442	1	0.5	0.811522910964558
TCGA-ZN-A9VU-01	YES	YES	YES	M	70	NA	Exposed	NA	32.1205479452054	alive	2	T2	N0	-	NA	MME	100	0	100	0	solid	NR	NA	0	NA	NA	0.15	NA	0	0	NA	2.758983	0.0445076304883552	1	0	0.0124373503145974	0.0399898167177657	0.11294453693926	0	0.0142091586595832	0.0164115865543302	0	0.0129094295587293	0.0162462166731479	0	0.225148095417413	NA	0.61	0.774851904582587
TCGA-ZN-A9VV-01	YES	YES	YES	M	68	NA	Unknown	NA	43.0356164383561	alive	3	T3	N2	-	NA	MME	100	0	100	0	solid	acinar	0.15	0	0	0	0.85	0	0	0	NA	1.6356572	-0.0786838398497345	0.5291	0.3867	9.371955460253e-4	0.0105637715354014	0.0301258515659016	0.0197657719720526	0	0.00686402711546494	0.0040496757462609	6.3728107936396e-4	0.00264803630979583	0.0202566568758	0.095848267746066	0	0.96	0.904151732253934
TCGA-ZN-A9VW-01	YES	YES	YES	M	61	NA	Exposed	NA	2.76164383561644	dead	2	T4	N0	-	NA	NOS	NA	100	0	100	.	.	NA	0	NA	NA	NA	NA	0	0	NA	1.184381	-0.538824767915779	0.2245	0.7755	0.00965105447024434	0.0577761260084108	0.0541395612514555	0	0.0490930871968483	0.00628403450723515	0	0.0330505067884093	0.0117843052283752	0	0.221778675450979	1	0.65	0.778221324549021
M100PT	YES	YES	NO	M	62.6	No smoker	Non exposed	NA	18.24	dead	NA	T4	N2	NA	NA	MME	100	0	NA	NA	NA	NA	NA	NA	NA	NA	NA	NA	0	NA	NA	NA	-0.172074290575242	0.709	0	0.0238428112187674	0.0896401242942833	0.100962760784644	0	0.0147882589036537	0.0114474965953478	0	0.0210554525418337	0.0220247113950329	0	0.283761615733563	NA	0.4404838	0.716238384266437
M10PT	YES	YES	NO	M	62.2	Smoker	Non exposed	NA	2022-02-25	dead	2	NA	NA	-	NA	MMB	0	99.5	100	0	NA	NA	NA	NA	NA	NA	NA	NA	0	NA	NA	NA	-0.777584576567918	0.082	0.6241	0.0161400687784597	0.047957894236247	0.080737830800024	0	0.161581437817513	0.00228605100817677	0	0.191158494641717	0.0233157387352573	0.00503617092613614	0.528213686943531	0.1	0.3823089	0.471786313056469
M11PT	YES	YES	NO	M	68.2	No smoker	Exposed	NA	12.84	dead	2	T2	N1	-	NA	MME	90	10	NA	NA	acinar	micropapillary	0.00186666666666667	NA	0.0008	NA	NA	NA	0	NA	NA	NA	-0.325255687773081	0.7242	0.2758	0.023082436115439	0.0753123249604662	0.102869267927833	0	0	0.0194338172336224	0	0.00610308113876821	0.023091502188900902	0.00179355696778607	0.251685986532816	0.2	0.5320289	0.748314013467184
M12PT	YES	YES	NO	M	60.9	Smoker	Exposed	NA	12.96	dead	3	T2	N0	+/++	NA	MMB	0	99.5	30	70	solid	trabecular	NA	NA	NA	NA	0.0018	0.0012	0	NA	NA	NA	-0.833083206116184	0.3559	0.6441	0.00864344268241909	0.076747061445089207	0.0452469684396287	0	0.0535205445325286	0.005862339500752	0	0	0.00933611899756394	0	0.199356475597982	0.3	0.7388562	0.800643524402018
M13PT	YES	YES	NO	M	51.8	Smoker	Exposed	NA	21	dead	3	T3	N0	+/++	NA	MMB	60	40	100	0	solid	NA	NA	NA	NA	NA	0.6	NA	0	NA	NA	NA	-0.479314572225569	0.7777	0.2223	0.021512440124712	0.07634196935787	0.0956347457558202	0.0110992356043584	0.0129889241928147	0.0218905627051367	0	0.0130868881712605	0.0475525438044589	0.00542334043152412	0.305530650147956	0.3	0.576221	0.694469349852044
M14PT	YES	YES	NO	M	80.7	Smoker	Exposed	NA	29.64	dead	2	NA	NA	-	NA	MME	100	0	100	0	solid	micropapillary	0	0	0.166666666666667	0	0.833333333333333	0	0	0	NA	NA	-0.125023056056091	1	0	0.0283777976931877	0.0810840288214126	0.115974685010154	0.0330537141086944	0	0.031973009288382	0	0.0605343993031982	0.021433644908469	0	0.372431279133498	0.1	0.2892374	0.627568720866502
M15PT	YES	YES	NO	M	51	Smoker	Exposed	NA	4.44	dead	2	NA	NA	+/++	NA	MME	100	0	100	0	solid	micropapillary	NA	NA	0.2	NA	0.466666666666667	NA	0	NA	NA	NA	-0.313630199396292	1	0	0.0270604238747398	0.0491963999244875	0.100489367667246	0	0	0.0235390013497802	0	0.00533147990437846	0.0144983549046491	0.0168959739601615	0.237011001585442	0.3	0.5046536	0.762988998414558
M16PT	YES	YES	NO	M	63.2	Smoker	Exposed	NA	8.28	dead	3	T3	N0	-	NA	MMB	5	95	100	0	trabecular	NR	0	0	0	0	0	0	0	0	NA	NA	-0.471711286514651	0.158	0.5043	0.0216030226434441	0.0921875449615571	0.041126758013307	0	0.00186379012191605	0.0127751316835069	0	0.0865887946693561	0.0132233806044693	0.016803597489253	0.286172020186809	0.2	0.2192591	0.713827979813191
M17PT	YES	YES	NO	M	69.6	Smoker	Exposed	NA	2022-08-07	dead	3	NA	NA	+/++	NA	MME	30	70	30	70	micropapillary	acinar	0.0009	NA	0.0021	NA	NA	NA	0	NA	NA	NA	-0.409961963401222	0.5541	0.387	0.0143604084736849	0.0586329231657294	0.0483394764393124	0	0.0471191530772417	0.0141262071386658	0	0.0226640930115959	0.0166972736057445	0	0.221939534911975	0.2	0.4819922	0.778060465088025
M18PT	YES	YES	NO	M	65.8	No smoker	Exposed	NA	62.88	dead	2	NA	NA	-	NA	MME	100	0	100	0	acinar	solid	0.2	NA	NA	NA	0.1	NA	0	NA	NA	NA	0.0767493020851597	1	0	0.0311431294627289	0.0511773434226273	0.13552293737472	0	0.0293354278369243	0.0230429590241973	0	0.0122901256623875	0.0463573881220172	0	0.328869310905602	0.1	0.3600482	0.671130689094398
M19PT	YES	YES	NO	F	73.3	Smoker	Exposed	NA	2.28	dead	3	NA	NA	+/++	NA	MME	NA	NA	23.3333333333333	76.6666666666667	NA	NA	NA	NA	NA	NA	NA	NA	0	NA	NA	NA	-0.225104310861036	0.6665	0.3335	0.0224251761316658	0.0687524708796586	0.0937064677702547	0.00613280474696286	0.0492285545271589	0.0184175058870049	0	0	0.0152787936245677	0	0.273941773567273	0.3	0.4872917	0.726058226432727
M1PT	YES	YES	NO	F	60.8	Smoker	Non exposed	NA	57.36	alive	2	NA	NA	+/++	NA	MME	80	20	100	0	solid	acinar	0.4	0	0	0	0.6	0	0	0	NA	NA	-0.0616832272281658	0.8742	0.1258	0.00721766209695392	0.0164305932110568	0.011066891670073	0.251780901687422	0	0.0069553858664618	0.0809335766217398	0.0136478904322254	0.0114160652453117	0	0.399448966831244	0.1	0.7758387	0.600551033168756
M20PT	YES	YES	NO	F	67.2	Smoker	Exposed	NA	2.52	dead	3	T2	N2	+/++	NA	MME	10	90	100	0	solid	acinar	0	0	0	0	1	0	0	0	NA	NA	-0.873530587901003	0	0.941	0.00950197258301137	0.101195266706583	0.154450514836269	0	0.07147364469851	0.00740759660633376	0	0.0103759374239162	0.0157143686129403	0	0.370119301467564	0.3	0.3428887	0.629880698532436
M21PT	YES	YES	NO	M	64.8	Smoker	Exposed	NA	12	dead	2	T3	N0	+/++	NA	MME	100	0	100	0	solid	acinar	0.366666666666667	NA	NA	NA	0.533333333333333	NA	0	NA	NA	NA	-0.420156051036244	0.8136	0.1864	0.0259746009102396	0.112684902945483	0.142147587621601	0	0.0204294716740155	0.0195008215557915	0	0.00844692490460104	0.0309227149580788	0	0.36010702456981	0.3	0.4582928	0.63989297543019
M22PT	YES	YES	NO	M	63.3	No smoker	Exposed	NA	31.32	dead	3	T3	N1	-	NA	MME	NA	NA	5	95	.	.	NA	NA	NA	NA	NA	NA	0	NA	NA	NA	-0.776008053674069	0.4069	0.5931	0.0162195723840378	0.11454745572493	0.0574919415059007	0	0	0.00877992835217786	0	0.0217443196951147	0.0231989704795484	0	0.24198218814171	0	NA	0.75801781185829
M23PT	YES	YES	NO	M	56.3	Smoker	Non exposed	NA	2.76	dead	2	T2	N0	-	NA	MME	100	0	100	0	acinar	macrocystic	1	0	0	0	0	0	0	0	NA	NA	-0.179847848979713	1	0	0.0422128000962206	0.0642858989668993	0.100102839957185	0	0	0.0252503906798904	0	0.0394923645140362	0.0246862820830588	0.0167536398049825	0.312784216102273	0.2	0.3914504	0.687215783897727
M24PT	YES	YES	NO	M	78.7	Smoker	Non exposed	NA	7.32	dead	NA	T4	N1	NA	NA	MME	NA	NA	NA	NA	NA	NA	NA	NA	NA	NA	NA	NA	0	NA	NA	NA	-0.760152306907887	0	0	0.0163646860545656	0.100260976395567	0.0516654218768039	0	0.0862838070051043	0.0227599889031417	0	0.00559050824770416	0.067750986863401	0	0.350676375346287	NA	NA	0.649323624653713
M25PT	YES	YES	NO	M	66.2	No smoker	Non exposed	NA	2.76	alive	2	T4	N2	-	NA	MME	90	10	100	0	solid	acinar	0	0	0	0	1	0	0	0	NA	NA	-0.257552667654791	0.8087	0.1913	0.0154909700797654	0.061454997445269	0.0447923710882967	0	0.00572562144253567	0.0247304273594876	0	0.010712866058594	0.0122076489622963	0.0160584000412158	0.19117330247746	0.1	0.6967505	0.80882669752254
M26PT	YES	YES	NO	M	61.8	Smoker	Exposed	NA	5.52	dead	3	T4	N0	+/++	NA	MME	100	0	40	60	NA	NA	NA	NA	NA	NA	NA	NA	0	NA	NA	NA	-0.425920188625866	0.1854	0.8146	0.0140267441644364	0.0764719180944312	0.0276641283163098	0	0.0121969438196164	0.0112430909383507	0	0	0.0137028589902441	0	0.155305684323389	0.1	0.8154797	0.844694315676611
M27PT	YES	YES	NO	M	64.7	Smoker	Exposed	NA	17.28	dead	3	T2	N1	+/++	NA	MME	100	0	100	0	solid	acinar	0	0	0	0	1	0	0	0	NA	NA	-0.194862555769225	1	0	0.0470736773837232	0.119277539293054	0.187765574567152	0	0	0.0227469233820455	0	0.0106776378810061	0.0259130573720409	0.0230225667118006	0.436476976590822	0.4	0.2808311	0.563523023409178
M28PT	YES	YES	NO	M	70.7	Smoker	Exposed	NA	13.44	dead	3	NA	NA	+/++	NA	MME	100	0	100	0	acinar	macrocystic	1	0	0	0	0	0	0	0	NA	NA	-0.230313305203416	0.9355	0.0645	0.021141491711654	0.0563396305023116	0.0605311577755368	0.011119786727879	0.0145992487373525	0.0189548481631753	0	0.0553751385529559	0.0308578255488236	0.00270141680587555	0.271620544525564	0.1	0.4437984	0.728379455474436
M29PT	YES	YES	NO	F	71	Smoker	Exposed	NA	18.72	dead	3	T2	N0	+/++	NA	MME	90	10	100	0	solid	acinar	0	0	0	0	1	0	0	0	NA	NA	-0.302021605477064	0.5048	0.4952	0.022463589344203	0.138502828775651	0.0507991273994075	0	0.0694904082923903	0.0114380494321507	0	0.156477587861674	0.0103842608469774	0.0360094745534399	0.495565326505894	0.1	0.2682832	0.504434673494106
M2PT	YES	YES	NO	M	71.1	No smoker	Non exposed	NA	2022-04-08	dead	3	T3	N2	+/++	NA	MMB	95	5	100	0	solid	trabecular	0	0	0	0	0.6	0.4	0	0	NA	NA	-0.445334415972275	0.4577	0.1693	0.0221078513294339	0.115639613159643	0.0573579745230757	0.00375789170112963	0.00725069851541393	0.0144459429403309	0	0.0402707806705804	0.0279973113465151	0	0.288828064186123	0.3	0.4308171	0.711171935813877
M30PT	YES	YES	NO	M	84.8	No smoker	Exposed	NA	17.88	dead	3	NA	NA	-	NA	MMB	0	99.5	43.3333333333333	56.6666666666667	NA	NA	NA	NA	NA	NA	NA	NA	0	NA	NA	NA	-0.452478239272734	0.7178	0.2822	0.0151742457221293	0.0621756076460205	0.108810717374487	0	0	0.0314099567329871	0	0.0315664831547791	0.0283012024188312	0.0596239298130522	0.337062142862286	0.1	0.4696915	0.662937857137714
M31PT	NO	YES	NO	M	70.2	Smoker	Exposed	NA	2022-08-07	dead	3	NA	NA	+/++	NA	MMB	95	5	100	0	solid	NA	NA	NA	NA	NA	0.975	NA	0	NA	NA	NA	-0.776924764378834	0.2946	0.7054	0.0367986059320145	0.13826659441104	0.0352389260699808	0	0.0674690341904054	0.00609741261194354	0	0.12376591211631	0.0380392553310645	0	0.445675740662758	0.1	NA	0.554324259337242
M32PT	YES	YES	NO	M	64.3	Smoker	Exposed	NA	2022-04-14	dead	3	NA	NA	+/++	NA	MME	100	0	100	0	solid	acinar	0.233333333333333	0	0	0	0.766666666666667	0	0	0	NA	NA	-0.0903878504532324	0.9987	0	0.0084568180443100709	0.0673797341067184	0.0593318161640911	0	0.0204771460649382	0.0148050136136364	0	0.0232473197171829	0.0181546223226486	0.00776190758130112	0.219614377614827	0.1	0.469631	0.780385622385173
M33PT	YES	YES	NO	M	74.8	No smoker	Exposed	NA	2022-04-17	dead	1	T3	N0	-	NA	MME	NA	NA	100	0	microcystic	acinar	0	0	0	0	0	0	0	1	NA	NA	-0.210853838006638	0.639	0.1206	0.0715498914053821	0.0542157942404982	0.0925674412488808	0	0.0156870038780582	0.0106052652987962	0	0.0499524562225664	0.0297026266925676	0	0.324280478986749	1	0.2834744	0.675719521013251
M34PT	YES	YES	NO	M	70	Smoker	Exposed	NA	21.72	dead	3	T3	N2	+/++	NA	MMB	70	30	40	60	NA	NA	NA	NA	NA	NA	NA	NA	0	NA	NA	NA	-0.419286160355233	0.4581	0.5419	0.0115221568391755	0.0937613642352507	0.0345548656405949	0	0.0259205717934339	0.00654172755376006	0	0.0567959760570662	0.0176634073092535	0	0.246760069428535	0.1	0.3397961	0.753239930571465
M35PT	YES	YES	NO	M	72.7	Smoker	Exposed	NA	29.16	dead	2	NA	NA	+/++	NA	MME	100	0	70	30	acinar	NR	0	0	0	0	0	0	0	0	NA	NA	-0.306014233184809	1	0	0.0163198004456357	0.0694336782224566	0.0794902432548905	0	0.00851442495753334	0.0117370789056483	0	0.0182579036341782	0.0211062207703764	0	0.224859350190719	0.1	0.3754768	0.775140649809281
M36PT	YES	YES	NO	M	73.4	No smoker	Non exposed	NA	2022-12-18	dead	2	T3	N0	-	NA	MME	80	20	100	0	solid	acinar	0	0	0	0	1	0	0	0	NA	NA	-0.229416823607432	1	0	0.0305787491049066	0.0459608507499292	0.141752074639076	0	0.015580506982711	0.0141538550316503	0	0.00388630513461288	0.0254961813222119	0	0.277408522965098	0.1	0.5372571	0.722591477034902
M37PT	YES	YES	NO	M	65	No smoker	Exposed	NA	8.76	dead	3	T3	N2	+/++	NA	MME	100	0	100	0	solid	acinar	0	0	0	0	1	0	0	0	NA	NA	-0.29523554815787	1	0	0.0186082170609492	0.0758126477879306	0.122598174527826	0	0.011580687908631499	0.0229466319427653	0	0	0.0134973553849567	0.00104460230840455	0.266088316921463	0.2	0.3331978	0.733911683078537
M38PT	YES	YES	NO	M	59	Smoker	Exposed	NA	3.24	dead	3	T3	N0	+/++	NA	MMB	0	99.5	0	100	.	.	NA	NA	NA	NA	NA	NA	0	NA	NA	NA	-0.755661240331194	0.021	0.9149	0.00686744537868006	0.00427874497459973	0.0408969187338325	0	0.086658953579669	0.00719998041045256	0.00716812605724865	0.00218971512652918	0.00428659625580692	0.00749255439519278	0.167039034912011	0.1	0.806732	0.832960965087989
M39PT	YES	YES	NO	M	60.1	Smoker	Exposed	NA	2022-12-09	dead	3	T3	N0	+/++	NA	MME	100	0	100	0	acinar	macrocystic	1	0	0	0	0	0	0	0	NA	NA	-0.285214754665942	0.6584	0.3138	0.0192266885870723	0.0723729049284601	0.0729962138996968	0	0.0493106726959501	0.0218337166833462	0	0.031889299456878	0.0161373042855021	0	0.283766800536906	0.1	0.4718084	0.716233199463094
M3PT	YES	YES	NO	M	75.5	No smoker	Exposed	NA	0.24	dead	3	T2	N1	+/++	NA	MME	100	0	100	0	acinar	trabecular	0.4	NA	0.2	NA	NA	0.266666666666667	0	NA	NA	NA	-0.366843523128233	0.8856	0.0375	0.0165327610178555	0.0474168656058685	0.0651824449830171	0.0181338280960839	0	0.0234566772313138	0.0227670740258656	0.00727032861653517	0.00966637261586001	0	0.2104263521924	0.1	0.7176963	0.7895736478076
M40PT	YES	YES	NO	M	66.3	No smoker	Exposed	NA	5.76	dead	3	T3	N1	-	NA	MME	100	0	100	0	solid	papillary	0	0	0	0.0666666666666667	0.933333333333333	0	0	0	NA	NA	-0.342068668976814	0.5446	0.4554	0.00806312868706823	0.0577710821793216	0.0416243949515658	0	0.34317739890801	0.00284345957231208	0	0.00382484585401637	0.013613648300354	0	0.470917958452648	0.1	0.4655936	0.52908204154735206
M41PT	YES	YES	NO	M	57.3	Smoker	Exposed	NA	25.92	dead	3	T2	N1	+/++	NA	MME	100	0	100	0	acinar	macrocystic	1	0	0	0	0	0	0	0	NA	NA	-0.311329368852074	0.9598	0.0402	0.0235517490941547	0.0708645802799936	0.115928060130025	0	0	0.0113162730302712	0	0.0137689420200193	0.0229022124506497	0	0.258331817005114	0.1	0.5300101	0.741668182994886
M42PT	YES	YES	NO	M	63.2	No smoker	Exposed	NA	69.96	alive	2	T1	N0	-	NA	MME	100	0	100	0	acinar	papillary	0.6	0	0	0.4	0	0	0	0	NA	NA	-0.0148525829295867	1	0	0.0150551570686243	0.0267827610565135	0.0625816654727398	0	0.01865788927545	0.0156633236820257	0	0.0118502112325068	0.0249949060643757	0	0.175585913852236	0.1	NA	0.824414086147764
M43PT	YES	YES	NO	M	82.3	No smoker	Exposed	NA	2022-04-05	dead	3	NA	NA	+/++	NA	MME	95	5	100	0	solid	acinar	0	0	0	0	1	0	0	0	NA	NA	-0.480265457592677	0.7035	0.2965	0.022893050204199	0.137758220066954	0.0782158611526604	0	0.0292740945529586	0.0156692723265229	0	0.0166118775200464	0.0269465985662202	0.0138259952464266	0.341194969635988	0.1	0.439635	0.658805030364012
M44PT	YES	YES	NO	M	81.4	Smoker	Exposed	NA	2022-04-17	dead	3	T4	N2	+/++	NA	MMB	10	90	23.3333333333333	76.6666666666667	solid	NR	0	0	0	0	0	0	0	0	NA	NA	-0.741535142275977	0.2992	0.7008	0.03728756900861	0.145581290156008	0.0925679054138643	0	0.00712563949405856	0.0169168476736593	0	0.183369214223333	0.0412586080673116	0.0225218349009012	0.546628908937746	0.1	0.2913812	0.453371091062254
M45PT	YES	YES	NO	F	58.8	Smoker	Exposed	NA	48.12	dead	3	T2	N0	+/++	NA	MME	100	0	100	0	solid	acinar	0	0	0	0	1	0	0	0	NA	NA	-0.30903538367953	0.8211	0.1789	0.0538471205034139	0.171921133542095	0.0427799511720985	0	0.0195217281237432	0.00307539656464665	0	0.498113704880308	0.022125903694863	0.0595370967062322	0.870922035187401	0.1	0.2805012	0.129077964812599
M46PT	YES	YES	NO	M	66.7	No smoker	Exposed	NA	12.72	dead	2	T3	N0	-	NA	MME	100	0	100	0	solid	acinar	0.466666666666667	0	0	0	0.533333333333333	0	0	0	NA	NA	-0.278314807764002	0.481	0	0.0152447747600448	0.0654956953395362	0.0551564381334154	0	0.0235983661359294	0.0129818456125978	0	0.0085493726566466	0.025583560085392	0.017514363684069	0.224124416407631	0.1	0.4920948	0.775875583592369
M47PT	YES	YES	NO	F	84.5	No smoker	Exposed	NA	18.84	dead	2	NA	NA	-	NA	MME	85	15	93.3333333333333	6.66666666666667	solid	acinar	0	0	0	0	1	0	0	0	NA	NA	-0.461499234681148	0.8312	0.1688	0.0260501119416123	0.0558904353196633	0.0780387678133355	0	0.0170241760250258	0.0147389540445217	0	0.051835192603718	0.0313735337642828	0.018364017758239	0.293315189270398	0.2	0.3852613	0.706684810729602
M48PT	YES	YES	NO	M	69.1	No smoker	Exposed	NA	2022-08-19	dead	2	T4	N0	+/++	NA	MME	100	0	100	0	solid	acinar	0.333333333333333	0	0	0	0.666666666666667	0	0	0	NA	NA	-0.112428781851921	1	0	0.0189730543292116	0.0334667010608943	0.0543873683946111	0	0.0331741998201788	0.0162402836950231	0	0.0071335077449353	0.0216783310261405	0	0.185053446070995	0.1	0.6026193	0.814946553929005
M49PT	YES	YES	NO	M	84.2	No smoker	Exposed	NA	2022-08-04	dead	2	T3	N0	-	NA	MME	100	0	100	0	acinar	trabecular	0.9	0	0.0333333333333333	0	0	0.0666666666666667	0	0	NA	NA	-0.216698261116074	0.5664	0	0.0204434916606365	0.040970526306443	0.0656065679087042	0.0311983044112143	0	0.0247171640765405	0	0.0127041955019117	0.0194886433408815	0	0.215128893206332	0.1	0.4036587	0.784871106793668
M4PT	YES	YES	NO	M	64.2	Smoker	Exposed	NA	106.08	alive	2	T3	N2	-	NA	MME	100	0	100	0	NA	NA	NA	NA	NA	NA	NA	NA	0	NA	NA	NA	-0.00795617266872358	1	0	0.0247552073224937	0.063379456960247	0.109442704148576	0	0.0183618141209098	0.0220298940215197	0	0.0452571482919913	0.0353701585493042	0.00447350513592054	0.323069888550963	0.18	0.2789825	0.676930111449037
M50PT	YES	YES	NO	M	61.4	Smoker	Exposed	NA	24.48	dead	2	T2	N2	+/++	NA	MMB	75	25	100	0	solid	micropapillary	NA	NA	0.0333333333333333	NA	0.933333333333333	NA	0	NA	NA	NA	-0.18462025874705	0.9916	0.0084	0.0191969333672442	0.043355077292377	0.065727385837327	0	0.0128078035831718	0.0215198119032323	0	0.012159332658371	0.026519029551078	0.0053348233009791	0.20662019749378	0.1	0.4817575	0.79337980250622
M51PT	YES	YES	NO	M	82	No smoker	Non exposed	NA	20.28	dead	3	T4	N2	+/++	NA	MME	100	0	26.6666666666667	73.3333333333333	NA	NA	NA	NA	NA	NA	NA	NA	0	NA	NA	NA	-0.436572040386784	0.5263	0.3216	0.0166188550264252	0.0978894203041406	0.0468849190308055	0.0333217772606873	0	0.0240360516149295	0	0.0501868672183882	0.0167503954751292	0	0.285688285930505	0.2	0.3623798	0.714311714069495
M52PT	YES	YES	NO	M	47.8	No smoker	Non exposed	NA	8.88	dead	2	T3	N0	-	NA	MME	100	0	100	0	acinar	microcystic	0.6	NA	NA	NA	0.0666666666666667	NA	0	0.2	NA	NA	0.069685002035422	1	0	0.0237541432916691	0.0966284725340462	0.0506247527848641	0.0114048255928296	0.0304147737178923	0.0186604422343544	0	0.0169030759766243	0.0190493451683969	0	0.267439831300677	0.3	0.2835641	0.73256016869932306
M53PT	YES	YES	NO	M	63.2	Smoker	Exposed	NA	7.56	dead	3	T4	N3	+/++	NA	MME	75	25	56.6666666666667	43.3333333333333	NA	NA	NA	NA	NA	NA	NA	NA	0	NA	NA	NA	-0.454581430366941	0.8107	0.1893	0.0198274797179992	0.0886278245106435	0.0967280095742433	0	0.019624811954291	0.0191878990819844	0	0.0153379416503984	0.020501197795737	0	0.279835164285297	0.2	0.5921849	0.720164835714703
M54PT	YES	YES	NO	M	63.7	No smoker	Exposed	NA	5.76	dead	3	NA	NA	-	NA	MME	100	0	100	0	solid	NA	NA	NA	NA	NA	0.7	NA	0	NA	NA	NA	-0.353623577565029	1	0	0.0220078910329223	0.169987752555068	0.2667493752755	0	0.00644372711359445	0.014383222344753	0	6.3008992443101e-4	0.00898751545656363	0	0.489189573702833	0.3	0.2757184	0.510810426297167
M55PT	YES	YES	NO	M	56.7	Smoker	Exposed	NA	4.68	dead	3	T4	N0	-	NA	MMS	10	90	20	80	solid	NR	0	0	0	0	0	0	0	0	NA	NA	-1.09179493448935	0	1	0.0137482932920573	0.0570340859861502	0.0707527114830214	0.0331422774522425	0.0162227677906186	0.00352271083446728	0.00174110572136799	0.0177457403240902	0.0159545507605733	5.9728334381879e-4	0.230461526988408	0.05	0.5745189	0.769538473011592
M56PT	YES	YES	NO	M	66.8	No smoker	Exposed	NA	6.36	dead	3	T3	N2	+/++	NA	MMB	40	60	36.6666666666667	63.3333333333333	NA	NA	NA	NA	NA	NA	NA	NA	0	NA	NA	NA	-0.598721683109856	0.4	0.6	0.0092185550763597	0.0644442441871427	0.0288403041075512	0.0126101238776786	0.0477801617367913	0.0173644184786722	0	0.00273378686409663	0.0158998311548954	0	0.198891425483188	0.1	0.6521483	0.80110857451681206
M57PT	YES	YES	NO	F	69	Smoker	Exposed	NA	9.72	dead	3	T3	N2	+/++	NA	MME	100	0	100	0	solid	NA	NA	NA	NA	NA	0.966666666666667	NA	0	NA	NA	NA	-0.32194105164613	0.5635	0.318	0.0133620873741306	0.0512197156647805	0.063032478429686	0.00761650869895688	0	0.0184148698138205	0	0.0318264743663866	0.0152397428322827	0.0143214516048493	0.215033328784893	0.1	0.6913501	0.784966671215107
M58PT	YES	YES	NO	M	73.3	No smoker	Exposed	NA	3	dead	3	T4	N0	-	NA	Des	0	100	1.66666666666667	98.3333333333333	.	.	NA	NA	NA	NA	NA	NA	0	NA	NA	NA	-0.988498631734076	0	0.9502	0.0126370434462631	0.0797596942219517	0.00985321523953638	0	0.0902858914563471	0.0155021441362801	0	0.00801003641879113	0.0194277265373537	0	0.235475751456523	0.05	0.3782004	0.764524248543477
M59PT	YES	YES	NO	M	47.2	No smoker	Exposed	NA	2.64	dead	3	T3	N1	+/++	NA	MMB	0	99.5	43.3333333333333	56.6666666666667	solid	NR	0	0	0	0	0	0	0	0	NA	NA	-0.805593790434578	0.0382	0.9618	0.0355620209424412	0.159746265644947	0.0741028272967744	0	0.0782447767103158	0.0117073252108982	0	0.202676237660657	0.0328616008563939	0.0113652561642479	0.606266310486676	0.1	0.3	0.393733689513324
M602PT	NO	YES	NO	F	66.89664613	Ex-smoker	Exposed	NA	27.400410672	dead	NA	T3	N0	NA	NA	MME	100	0	NA	NA	NA	NA	NA	NA	NA	NA	NA	NA	0	NA	NA	NA	-0.200445811761878	0.9462	0	0.0140579920184552	0.0384242010102845	0.114568033175691	0	0.026900183990126902	0.0150078197455099	0.0670253540515612	0.00302739050131622	0.0256969992154865	0	0.304707973708432	NA	NA	0.695292026291568
M603PT	NO	YES	NO	F	56.92813142	Smoker	Unknown	NA	18.069815196	dead	NA	T4	N2	NA	NA	MME	100	0	NA	NA	NA	NA	NA	NA	NA	NA	NA	NA	0	NA	NA	NA	-0.258830484897579	0.9007	0.0008	0.0207285897740292	0.0523845692089495	0.110530368078538	0	0.0752411466551285	0.0236555616831381	0	0.0578006773591771	0.0234244675839076	1.5751372045462e-4	0.363922894063323	NA	NA	0.636077105936677
M604PT	NO	YES	NO	F	2022-03-27	No smoker	Non exposed	NA	100.68	alive	NA	T0	NX	NA	NA	MME	90	10	NA	NA	NA	NA	NA	NA	NA	NA	NA	NA	0	NA	NA	NA	-0.287500296783978	0.9817	0.0183	0.0405255619285455	0.0610655404599927	0.0922711113395561	0	0.0431269074955732	0.019058886953853	0	0.0304409912975401	0.0407739947472939	3.4523409996784e-4	0.327608228322322	NA	NA	0.672391771677678
M605PT	NO	YES	NO	M	65.4	No smoker	Non exposed	NA	2022-08-01	dead	NA	T3	N0	NA	NA	MME	80	20	NA	NA	NA	NA	NA	NA	NA	NA	NA	NA	0	NA	NA	NA	-0.267447142422012	0.7748	0.2252	0.0236799142014625	0.103886583035246	0.0925828444669903	0	0.0133826104137432	0.0134088179208987	0	0.0264947418191257	0.0254976875216924	0	0.298933199379159	NA	NA	0.701066800620841
M606PT	NO	YES	NO	M	59.42231348	No smoker	Exposed	NA	92.68172484	dead	NA	T1	N0	NA	NA	MME	0	100	NA	NA	NA	NA	NA	NA	NA	NA	NA	NA	0	NA	NA	NA	-0.46627364301751	0.3177	0.6823	0.0277425603172686	0.261620928694375	0.0380104240006595	0	6.95261074583746e-5	0.00991141116435421	0	0.206218248479177	0.0528011870472731	0	0.596374285810566	NA	NA	0.403625714189434
M607PT	NO	YES	NO	F	64.36687201	No smoker	Exposed	NA	20.796714576	dead	NA	NA	NA	NA	NA	MME	100	0	NA	NA	NA	NA	NA	NA	NA	NA	NA	NA	0	NA	NA	NA	-0.467907913756134	0.69	0	0.00651821426415209	0.0681532005267794	0.0603612736509422	0	0.0390692012054796	0.0220967958763544	0	0.00241166595986649	0.0142651745019403	0	0.212875525985515	NA	NA	0.787124474014485
M608PT	NO	YES	NO	M	60.1	No smoker	Non exposed	NA	33.12	dead	NA	T4	N2	NA	NA	MME	100	0	NA	NA	NA	NA	NA	NA	NA	NA	NA	NA	0	NA	NA	NA	-0.105268141788054	1	0	0.0325619069626926	0.0596656723861717	0.149016330553986	0.00757231986020726	0.0128193301566463	0.0238056377014374	0	0.0260047344204259	0.0391934921169214	0.00207678550985944	0.352716209668348	NA	NA	0.647283790331652
M60PT	YES	YES	NO	F	54.1	No smoker	Non exposed	NA	8.16	dead	3	T4	N1	+/++	NA	MME	100	0	100	0	solid	acinar	0.1	0	0	0	0.9	0	0	0	NA	NA	-0.0983169554594568	1	0	0.0104912383562897	0.0543988678403218	0.0603609926797836	0	0.0241351348382722	0.0142773205482453	0	0.00578139038810261	0.0128483536069913	0.0165206363743156	0.198813934632322	0.1	0.5148201	0.801186065367678
M610PT	NO	YES	NO	M	76.57494867	No smoker	Unknown	NA	42.97330596	alive	NA	TX	N0	NA	NA	MME	NA	NA	NA	NA	NA	NA	NA	NA	NA	NA	NA	NA	0	NA	NA	NA	-0.936149436223009	0	0.9643	0.0185757157124455	0.0942261731661193	0.0787676095534554	0	0.0264088958768141	0.0167334234171972	0.00590264894173456	0.0674830488799584	0.0438201545800681	0.0162490222476041	0.368166692375397	NA	NA	0.631833307624603
M611PT	NO	YES	NO	M	74.96783025	No smoker	Exposed	NA	12.74743326	dead	NA	T2	N0	NA	NA	MMB	60	40	NA	NA	NA	NA	NA	NA	NA	NA	NA	NA	0	NA	NA	NA	-0.379072255292653	0.7103	0.2897	0.0157767959891383	0.0496389424463423	0.0847173282870199	0.0127295086223151	0.0367515251573887	0.0253683109339272	0	0.0163425547277911	0.0210821856377431	0	0.262407151801666	NA	NA	0.737592848198334
M612PT	NO	YES	NO	M	49.07323751	No smoker	Unknown	NA	15.474332652	dead	NA	T2	N1	NA	NA	MME	100	0	NA	NA	NA	NA	NA	NA	NA	NA	NA	NA	0	NA	NA	NA	-0.415659345640682	0.9405	0.0595	0.0308854544619508	0.0532967026014372	0.104008095553242	0.00617332848529253	0.00588628931385323	0.0172312760076383	0	0.0522450823608954	0.0254225856440692	0.00203998949094304	0.297188803919322	NA	NA	0.702811196080678
M613PT	NO	YES	NO	M	45.16906229	No smoker	Exposed	NA	12.12320328	alive	NA	T2	N2	NA	NA	MMB	80	20	NA	NA	NA	NA	NA	NA	NA	NA	NA	NA	0	NA	NA	NA	-0.245598832961389	0.5982	0.2692	0.0106535449785143	0.0882398852055371	0.0408435211141315	0	0.0506597410376563	0.0122617779311412	0	0.00700133236684451	0.018693805532884	0	0.228353608166709	NA	NA	0.771646391833291
M615PT	NO	YES	NO	M	69.62902122	No smoker	Exposed	NA	9.527720736	dead	NA	T3	N1	NA	NA	MMB	0	99.5	NA	NA	NA	NA	NA	NA	NA	NA	NA	NA	0	NA	NA	NA	-0.514287459728481	0.3922	0.2444	0.0224222519473544	0.113687244562567	0.018592639509503	0	0	0.0155866850737539	0	0.00519673856104101	0.0326676084942775	2.5243749894492e-4	0.208405605647442	NA	NA	0.791594394352558
M619PT	NO	YES	NO	M	49.7	No smoker	Exposed	NA	2022-06-09	dead	NA	T2	N0	NA	NA	MME	100	0	NA	NA	NA	NA	NA	NA	NA	NA	NA	NA	0	NA	NA	NA	-0.163709417845662	1	0	0.0229251171436664	0.0987766423660491	0.10887985424432	0	0.0299192050901486	0.0153171121075165	0	0.0557847842054529	0.0313245015083081	0	0.362927216665462	NA	NA	0.637072783334538
M61PT	YES	YES	NO	M	60.2	Smoker	Exposed	NA	2022-08-19	dead	3	T3	N2	+/++	NA	MME	100	0	100	0	trabecular	acinar	0.266666666666667	0	0	0	0	0.733333333333333	0	0	NA	NA	-0.355945427864212	0.6098	0.2746	0.0201762656356282	0.0303483822801537	0.102485462097526	0.067994251417836	0	0.0346012155833363	0	0.0272763655858785	0.028771523833807	0.0044832176902932204	0.316136684124459	0.2	0.5120066	0.683863315875541
M620PT	NO	YES	NO	M	63.84120465	Smoker	Exposed	NA	71.260780284	alive	NA	T1	NX	NA	NA	MME	100	0	NA	NA	NA	NA	NA	NA	NA	NA	NA	NA	0	NA	NA	NA	-0.165399266385495	0.9641	0	0.0125006269683106	0.0167546898190724	0.0480009057528492	0.155752895290374	0	0.0200423274165617	0	0.042261786673657	0.0265748881182312	0	0.321888120039056	NA	NA	0.678111879960944
M623PT	NO	YES	NO	M	67.5	Smoker	Exposed	NA	2022-02-22	dead	NA	T2	NX	NA	NA	MMB	25	75	NA	NA	NA	NA	NA	NA	NA	NA	NA	NA	0	NA	NA	NA	-0.498102998602433	0.2101	0.5159	0.0105012826000229	0.111016906940855	0.035025555587899	0	0.176385853902047	0.0121231749478439	0	0.0867344144162955	0.0221743126567564	0	0.45396150105172	NA	NA	0.54603849894828
M624PT	NO	YES	NO	M	63.75633128	No smoker	Exposed	NA	23.096509236	dead	NA	T3	N1	NA	NA	MMB	5	95	NA	NA	NA	NA	NA	NA	NA	NA	NA	NA	0	NA	NA	NA	-0.681742139876591	0.4191	0.5473	0.0367516538236392	0.143911991926643	0.0668474935302853	0	0	0.0154737639119814	0	0.0215197714548823	0.0305506704487105	0	0.315055345096141	NA	NA	0.684944654903859
M625PT	NO	YES	NO	M	71.25804244	NA	Unknown	NA	8.96919918	dead	NA	T3	N2	NA	NA	MME	100	0	NA	NA	NA	NA	NA	NA	NA	NA	NA	NA	0	NA	NA	NA	-0.376863340756465	0.796	0.204	0.016362040098194	0.0708742565621898	0.0588384446919493	0.0425322450133318	0	0.0131247271859976	0	0.002492034180187	0.0160875288955641	0	0.220311276627413	NA	NA	0.779688723372587
M627PT	NO	YES	NO	M	64.5	No smoker	Exposed	NA	14.52	dead	NA	T3	N0	NA	NA	MMB	80	20	NA	NA	NA	NA	NA	NA	NA	NA	NA	NA	0	NA	NA	NA	-0.380201100140167	0.4829	0.0073	0.0174355528576605	0.106484273815957	0.0401331506403081	0	0.0242492467638812	0.0253724601172886	0	0.00976558848063334	0.0222964246487252	0	0.245736697324453	NA	NA	0.754263302675547
M628PT	NO	YES	NO	M	34.14921287	Smoker	Exposed	NA	36.271047228	dead	NA	T3	N0	NA	NA	MME	90	10	NA	NA	NA	NA	NA	NA	NA	NA	NA	NA	0	NA	NA	NA	-0.421330898557625	1	0	0.017454285160785	0.055973963853932	0.150820989579506	0	0.0373797287226678	0.024983328595208	0	0.024873847182858	0.0285908611825238	0	0.340077004277481	NA	NA	0.659922995722519
M629PT	NO	YES	NO	M	59.3	Smoker	Exposed	NA	4.56	dead	NA	T3	N2	NA	NA	MMB	40	60	NA	NA	NA	NA	NA	NA	NA	NA	NA	NA	0	NA	NA	NA	-0.572168348388388	0.6141	0.3859	0.0243375118114952	0.0831167893381427	0.148714071927845	0.0128574707068902	7.9324028079231e-5	0.0152145550383844	0	0.0222382823013463	0.02302227007111	0.0182795195042633	0.347859794727556	NA	NA	0.652140205272444
M62PT	YES	YES	NO	F	43.2	No smoker	Non exposed	NA	60.24	alive	3	NA	NA	+/++	NA	MME	5	95	100	0	trabecular	acinar	0	0	0	0	0	1	0	0	NA	NA	-0.83444615952114	0.1561	0.8004	0.0235231491129817	0.0668662924525055	0.0710089333536169	0.00812136412590317	0	0.0194369175657455	0	0.0617226179393822	0.0380718542838114	0.013771159016083	0.302522287850029	NA	0.2719451	0.697477712149971
M630PT	NO	YES	NO	F	67.2	Smoker	Non exposed	NA	2022-06-30	dead	NA	T4	NX	NA	NA	MMB	99.5	0	NA	NA	NA	NA	NA	NA	NA	NA	NA	NA	0	NA	NA	NA	-0.267635702798681	0.8678	0.1322	0.0483653594361603	0.174805038961269	0.136858449215919	0	0	0.0301695680531708	0	0.0903494110736166	0.0562015584433915	0.0360763420105961	0.572825727194123	NA	NA	0.427174272805877
M631PT	NO	YES	NO	F	2022-07-30	Smoker	NA	NA	2022-04-05	dead	NA	T2	N0	NA	NA	MME	100	0	NA	NA	NA	NA	NA	NA	NA	NA	NA	NA	0	NA	NA	NA	-0.123250718600083	0.9184	0	0.0241154620336129	0.0289639817168124	0.124597569144568	0.0288500637590114	0.00623227198833313	0.0190018623245904	0.0097452418918759	0.0134969556930834	0.0152563221695602	0	0.270259730721447	NA	NA	0.729740269278553
M635PT	NO	YES	NO	M	71.5	No smoker	Exposed	NA	12.96	dead	NA	T2	N2	NA	NA	MME	100	0	NA	NA	NA	NA	NA	NA	NA	NA	NA	NA	0	NA	NA	NA	-0.165222981487993	0.6511	0.292	0.00786204460120533	0	0	0.275600736759714	0	0.0299549677711561	0.00673973359538782	0.0241529233874702	0.00373453275591	0	0.348044938870843	NA	NA	0.651955061129157
M636PT	NO	YES	NO	M	62.51334702	No smoker	Unknown	NA	20.763860364	dead	NA	T3	NX	NA	NA	MME	100	0	NA	NA	NA	NA	NA	NA	NA	NA	NA	NA	0	NA	NA	NA	-0.254510858745304	0.9873	0.0127	0.0186703958816639	0.0700966177718585	0.0682150365962254	0	6.3780834862407e-4	0.0131286443555242	0	0.0135970819396868	0.0243217002030563	0.0130277069019376	0.221694991998577	NA	NA	0.778305008001423
M638PT	NO	YES	NO	F	66.8	Smoker	Exposed	NA	15	dead	NA	NA	NA	NA	NA	MME	20	80	NA	NA	NA	NA	NA	NA	NA	NA	NA	NA	0	NA	NA	NA	-0.576371983249407	0.5491	0.3693	0.0187363515051465	0.141798607608003	0.0554065771580589	0	0	0.0105803129590111	0	0.0115937197801156	0.0307072852982256	0	0.268822854308561	NA	NA	0.731177145691439
M639PT	NO	YES	NO	M	64.21629021	Smoker	Exposed	NA	34.956878856	dead	NA	T2	N2	NA	NA	MME	100	0	NA	NA	NA	NA	NA	NA	NA	NA	NA	NA	0	NA	NA	NA	-0.208130294498259	1	0	0.0919687058559931	0.0714407434837621	0.0676540981092741	0	0.0312022428005454	0.0235846303917835	0	0.0317680783353335	0.0376796847535952	0	0.355298183730287	NA	NA	0.644701816269713
M63PT	YES	YES	NO	M	66.5	Smoker	Exposed	NA	6.24	dead	2	NA	NA	-	NA	MMS	NA	NA	NA	NA	NA	NA	NA	NA	NA	NA	NA	NA	0	NA	NA	NA	-0.929366205399793	0	1	0.0309828912715083	0.142863758925623	0.0938573202924025	0	0.0199061878957638	0.0128097295847041	0	0.0248408664541792	0.0760004872859291	0	0.40126124171011	0.02	NA	0.59873875828989
M641PT	NO	YES	NO	M	80.5	Smoker	Exposed	NA	8.16	dead	NA	T4	N0	NA	NA	MMB	25	75	NA	NA	NA	NA	NA	NA	NA	NA	NA	NA	0	NA	NA	NA	-0.433052809062033	0.7544	0.2456	0.0201571361231698	0.0784916361278614	0.0763862833384437	0	0	0.0199717585050403	0	0.0343749202900678	0.0302674455547442	0.00444445581596588	0.264093635755293	NA	NA	0.735906364244707
M642PT	NO	YES	NO	M	72.15879535	Smoker	Exposed	NA	9.889117044	dead	NA	T4	N2	NA	NA	MMB	35	65	NA	NA	NA	NA	NA	NA	NA	NA	NA	NA	0	NA	NA	NA	-0.370107912874872	0.637	0.3602	0.0116579453311157	0.11419000362228	0.0576884773070981	0	0.0192202150616909	0.0126911923500074	0	0.0116113033788071	0.0267688082032428	0	0.253827945254242	NA	NA	0.746172054745758
M643PT	NO	YES	NO	M	76.31211499	Smoker	Unknown	NA	17.905544148	dead	NA	T1	N2	NA	NA	MME	50	50	NA	NA	NA	NA	NA	NA	NA	NA	NA	NA	0	NA	NA	NA	-0.442945481309824	0.561	0.439	0.0130545143928756	0.0832627725978742	0.037469725273585	0	0.0125388727794223	0.0174774382557283	0	0.00539828866248987	0.0164134692667166	2.5705797494078e-4	0.185872139203633	NA	NA	0.814127860796367
M646PT	NO	YES	NO	M	63.3	Smoker	Exposed	NA	50.88	alive	NA	T2	N0	NA	NA	MME	100	0	NA	NA	NA	NA	NA	NA	NA	NA	NA	NA	0	NA	NA	NA	-0.198184620038206	1	0	0.0268966228401901	0.0926010950174431	0.159418878269678	0	0.031911260889364	0.0311029544162335	0	0.028982008576265	0.0413459082333567	0	0.41225872824253	NA	NA	0.58774127175747
M647PT	NO	YES	NO	M	50.6255989	No smoker	Unknown	NA	25.0349076	dead	NA	T3	N2	NA	NA	MME	70	30	NA	NA	NA	NA	NA	NA	NA	NA	NA	NA	0	NA	NA	NA	-0.319800818781319	0.8153	0.1847	0.0046807422242792	0.0719703101533786	0.0241256682328372	0.153429677565114	0	0.0193276515257128	0.00432632198116718	0.0155384284202328	0.0181613361102553	0	0.311560136212977	NA	NA	0.688439863787023
M648PT	NO	YES	NO	M	70.93223819	Smoker	Unknown	NA	35.383983576	dead	NA	T3	N0	NA	NA	MME	100	0	NA	NA	NA	NA	NA	NA	NA	NA	NA	NA	0	NA	NA	NA	-0.539679357716294	0.554	0.1997	0.0229114780494089	0.16481320928297	0.073596048284231	0	0.0239007467203636	0.0171702831728806	0	0.0336045987053251	0.0355576485407992	0	0.371554012755978	NA	NA	0.628445987244022
M64PT	YES	YES	NO	M	56.1	No smoker	Exposed	NA	10.44	dead	3	NA	NA	-	NA	MME	NA	NA	100	0	NA	NA	NA	NA	NA	NA	NA	NA	0	NA	NA	NA	-0.128308042348202	0.7014	0	0.0293884216724594	0.0845466034649585	0.098829722168232	0	0	0.0170398745128014	0	0	0.00303609255356999	0.00107859998322572	0.233919314355247	0.02	0.4545242	0.766080685644753
M651PT	NO	YES	NO	M	64.07118412	Smoker	Exposed	NA	9.3963039	dead	NA	T4	N0	NA	NA	MME	0	100	NA	NA	NA	NA	NA	NA	NA	NA	NA	NA	0	NA	NA	NA	-1.01926813547491	0	1	0.0206391607335699	0.0814853967190803	0.0659182644405041	0	0.075417473931336	0.00554967607086779	0	0.119735552283139	0.0118041498212315	0.0468986221283217	0.42744829612805	NA	NA	0.57255170387195
M653PT	NO	YES	NO	M	82.8	No smoker	Exposed	NA	9.24	dead	NA	T2	N0	NA	NA	MME	100	0	NA	NA	NA	NA	NA	NA	NA	NA	NA	NA	0	NA	NA	NA	-0.324708559136142	0.8511	0.1489	0.00946018003751379	0.0988592902752395	0.118288913041186	0	0.0103528327792248	0.0195398462911932	0	0.0026608249928493	0.0150697878237887	0	0.274231675240995	NA	NA	0.725768324759005
M656PT	NO	YES	NO	M	63.7	No smoker	Non exposed	NA	2.64	alive	NA	T3	N1	NA	NA	MMB	30	70	NA	NA	NA	NA	NA	NA	NA	NA	NA	NA	0	NA	NA	NA	-0.177592153784969	0.9487	0.0214	0.00382054994702091	0.0229008703113011	0.0675956248297843	0	2.8864902478204e-4	0.0275579574971005	0	0.0139675104678887	0	0	0.136131162077878	NA	NA	0.863868837922122
M657PT	NO	YES	NO	M	75.35934292	Smoker	Exposed	NA	46.291581108	alive	NA	T3	N0	NA	NA	MME	100	0	NA	NA	NA	NA	NA	NA	NA	NA	NA	NA	0	NA	NA	NA	-0.197056520459958	1	0	0.0152589028938898	0.0487899596924329	0.102873583782574	0	0	0.0152356463056804	0	0.0464212387836792	0.0132077361128855	0.00826963751373134	0.250056705084873	NA	NA	0.749943294915127
M658PT	NO	YES	NO	M	56.58590007	Smoker	Exposed	NA	44.484599592	alive	NA	T2	N2	NA	NA	MME	100	0	NA	NA	NA	NA	NA	NA	NA	NA	NA	NA	0	NA	NA	NA	-0.120806971870179	1	0	0.029805805055882	0.030616635740374	0.102468047228946	0.0257134908919993	0.0101553536167957	0.0149545240468014	0.0376643840364691	0.0124699618853868	0.0242980083239339	0	0.288146210826588	NA	NA	0.711853789173412
M659PT	NO	YES	NO	M	65.6	Smoker	Exposed	NA	5.76	dead	NA	T3	N2	NA	NA	MME	70	30	NA	NA	NA	NA	NA	NA	NA	NA	NA	NA	0	NA	NA	NA	-0.227365032166258	0.7736	0.2211	0.00681987881890233	0.091334176566736	0.0180096992919156	0	0.0238314326359964	0.0104625348924807	0	0.00839124325496314	0.0157662326319363	0	0.174615198092931	NA	NA	0.825384801907069
M65PT	YES	YES	NO	M	60.2	Smoker	Exposed	NA	9.72	dead	3	T3	N1	-	NA	MMB	0	99.5	0	100	.	.	NA	NA	NA	NA	NA	NA	0	NA	NA	NA	-0.514457220021524	0.0219	0.8603	0.00596291186575686	0	0.014763828906705	0.125106347775726	0	0.0183897337141729	0.0544199863597383	0.00479495547034105	0.00871059179241868	0	0.232148355884859	0.02	0.8765002	0.767851644115141
M660PT	NO	YES	NO	F	76.5229295	No smoker	Unknown	NA	4.501026696	dead	NA	T3	N2	NA	NA	MMB	20	80	NA	NA	NA	NA	NA	NA	NA	NA	NA	NA	0	NA	NA	NA	-0.559532571291912	0.199	0.3497	0.0265016779520334	0.169535541241732	0.0514500551095316	0	8.20083522088771e-5	0.00659783543831483	0	0.228202421509104	0.0247826581019505	0.0104319353137771	0.517584133018652	NA	NA	0.482415866981348
M661PT	NO	YES	NO	M	77.59890486	Unknown	Unknown	NA	45.07597536	alive	NA	T2	N2	NA	NA	MME	100	0	NA	NA	NA	NA	NA	NA	NA	NA	NA	NA	0	NA	NA	NA	-0.0162856265511102	1	0	0.0146314365209042	0.0160217973450603	0.116043177365093	0	0.0188358642018033	0.0172327641752825	0	0.00988512491239677	0.0325398842899527	0	0.225190048810492	NA	NA	0.774809951189508
M662PT	NO	YES	NO	M	56.78028747	Smoker	Exposed	NA	39.917864472	alive	NA	T3	N2	NA	NA	MMB	90	10	NA	NA	NA	NA	NA	NA	NA	NA	NA	NA	0	NA	NA	NA	-0.263272475399334	0.9689	0.0311	0.0168652272137026	0.0581272201549277	0.161244450415197	0	0.00530451471751932	0.0277028536561995	0	0.036098841823658	0.0215295058633259	0	0.32687261384453	NA	NA	0.67312738615547
M665PT	NO	YES	NO	F	63	Smoker	Exposed	NA	40.8	alive	NA	T3	N0	NA	NA	MME	90	10	NA	NA	NA	NA	NA	NA	NA	NA	NA	NA	0	NA	NA	NA	-0.241322656319803	0.9543	0.0025	0.00614734126644939	0.0717415254674657	0.132667777886431	0	0.0643457163116204	0.0282396997811907	0	0.0348742188263025	0.0205562542448673	0	0.358572533784327	NA	NA	0.641427466215673
M667PT	NO	YES	NO	M	54.27789185	No smoker	Exposed	NA	2.956878852	dead	NA	T3	N0	NA	NA	MMB	0	99.5	NA	NA	NA	NA	NA	NA	NA	NA	NA	NA	0	NA	NA	NA	-0.898014234773023	0	1	0.0253469910169295	0.181564869361908	0.049916337043385	0	0.0848692453449302	0.00227283609195771	0	0.327385192755018	0.0263675352702034	0.0118302286976671	0.709553235581998	NA	NA	0.290446764418002
M66PT	YES	YES	NO	M	68.3	Smoker	Non exposed	NA	49.92	alive	3	NA	NA	-	NA	MMS	0	100	0	100	.	.	NA	NA	NA	NA	NA	NA	0	NA	NA	NA	-0.855908978275208	0	1	0.0326263086837275	0.14132151294917	0.0986015345111178	0	0.0238444278142956	0.00574099155098972	0	0.116752973463946	0.0427247080629522	0.0273446901714153	0.488957147207615	0.2	0.2489967	0.511042852792385
M670PT	NO	YES	NO	M	63.9	Smoker	Exposed	NA	9.84	dead	NA	T3	N2	NA	NA	MME	90	10	NA	NA	NA	NA	NA	NA	NA	NA	NA	NA	0	NA	NA	NA	-0.594344502727218	0.4607	0.2447	0.0263929392467879	0.093329082171883307	0.0975824258983595	0	0	0.0123150718303202	0	0.0140363635200669	0.0182437101618614	0.00893270898604116	0.27083230181532	NA	NA	0.72916769818468
M671PT	NO	YES	NO	M	56.2	No smoker	Non exposed	NA	40.56	alive	NA	T3	N2	NA	NA	MMB	40	60	NA	NA	NA	NA	NA	NA	NA	NA	NA	NA	0	NA	NA	NA	-0.602940518142414	0.4684	0.4649	0.139250085433772	0.034591726785375	0.0653822215352744	0	0.00223649704161182	0.0147354409027365	0.0346780261380418	0.0453283375108155	0.0242318225558668	0.0199887366674325	0.380422894570926	NA	NA	0.619577105429074
M672PT	NO	YES	NO	M	44.3	No smoker	Non exposed	NA	33.84	alive	NA	T4	N2	NA	NA	MME	100	0	NA	NA	NA	NA	NA	NA	NA	NA	NA	NA	0	NA	NA	NA	-0.191316659948395	1	0	0.0224677964133363	0.0979865261221074	0.0884277588214391	0.0646099860383443	0	0.0118597974513258	0	0.0301415272541623	0.033942443806169	0	0.349435835906884	NA	NA	0.650564164093116
M673PT	NO	YES	NO	M	53.7	No smoker	Exposed	NA	35.76	alive	NA	T3	N1	NA	NA	MMB	40	60	NA	NA	NA	NA	NA	NA	NA	NA	NA	NA	0	NA	NA	NA	-0.477645611316382	0.5512	0.4488	0.0143421525398277	0.0829584323321969	0.0388856692101477	0	0	0.00801792476203003	0	0.00329870535654257	0.0163604997607922	0.0104770163461142	0.174340400307652	NA	NA	0.825659599692348
M674PT	NO	YES	NO	M	72	Smoker	Exposed	NA	23.52	dead	NA	T3	N0	NA	NA	MMB	10	90	NA	NA	NA	NA	NA	NA	NA	NA	NA	NA	0	NA	NA	NA	-0.885210584756202	0	0.9333	0.0070656319307984	0.165587764187233	0.198331345401421	0	0.0130300851179628	0.0563954050261336	0	0.0386440241926646	0	0.0133942377866499	0.49244849364286303	NA	NA	0.507551506357137
M675PT	NO	YES	NO	M	69.7	Smoker	Exposed	NA	2022-04-08	dead	NA	T4	N2	NA	NA	MMB	65	35	NA	NA	NA	NA	NA	NA	NA	NA	NA	NA	0	NA	NA	NA	-0.329602824181347	0.4421	0.4082	0.0138912952632067	0.0895630505407192	0.0644607466041717	0	0.0188834541237857	0.0153636839469644	0	0.0251133937261226	0.0302861619450994	0.0131926236255923	0.270754409775662	NA	NA	0.729245590224338
M676PT	NO	YES	NO	M	73.4	Smoker	Exposed	NA	12.24	dead	NA	T3	N1	NA	NA	MME	NA	NA	NA	NA	NA	NA	NA	NA	NA	NA	NA	NA	0	NA	NA	NA	-0.444198114833777	0.1426	0.3116	0.0214820450456415	0.0580647019773699	0.0904109576044622	0.00505872923941642	0	0.0109809298939865	0	0.0283786057812865	0.0289196464594619	0.0364111066367512	0.279706722638376	NA	NA	0.720293277361624
M677PT	NO	YES	NO	M	55.5	No smoker	Exposed	NA	2022-08-10	dead	NA	T3	N2	NA	NA	MME	60	40	NA	NA	NA	NA	NA	NA	NA	NA	NA	NA	0	NA	NA	NA	-0.575275230611337	0.6307	0.3322	0.0248303781286667	0.118793116005509	0.0935306610733386	0.0234293950223013	0	0.0176277823452433	0	0.0676231409293073	0.0536035354942627	0	0.399438008998629	NA	NA	0.600561991001371
M678PT	NO	YES	NO	M	69.3	No smoker	Exposed	NA	0.72	dead	NA	T2	N1	NA	NA	MMB	40	60	NA	NA	NA	NA	NA	NA	NA	NA	NA	NA	0	NA	NA	NA	-0.399383932659512	0.7107	0.2373	0.0112779916040363	0.053059874327612	0.0330273018083535	0	0.0277048632748576	0.0196130474655058	0	0.00516121707677323	0.0147917078027906	2.6837555680564e-4	0.164904378916735	NA	NA	0.835095621083265
M679PT	NO	YES	NO	M	75.4	Smoker	Exposed	NA	2022-06-12	dead	NA	T3	N1	NA	NA	MME	100	0	NA	NA	NA	NA	NA	NA	NA	NA	NA	NA	0	NA	NA	NA	-0.324310153933038	0.8251	0.1749	0.0142360714821915	0.0535975712818754	0.216933797257279	0	0.0224822038946567	0.0231764093735216	0	0.0345120218706485	0.030713484993868	0	0.39565156015404	NA	NA	0.60434843984596
M67PT	YES	YES	NO	M	52.8	No smoker	Exposed	NA	27.48	dead	3	T3	N0	-	NA	MME	NA	NA	63.3333333333333	36.6666666666667	solid	NR	0	0	0	0	0	0	0	0	NA	NA	-0.557121945505961	0.6832	0.307	0.0160769369558917	0.123692820841004	0.175651304055767	0	0.071821861569829	0.0106933496214546	0	0	0.0215750780577914	0	0.419511351101738	0.2	0.2114852	0.580488648898262
M680PT	NO	YES	NO	M	64.2	Smoker	Exposed	NA	30.24	dead	NA	T3	N0	NA	NA	MMB	0	99.5	NA	NA	NA	NA	NA	NA	NA	NA	NA	NA	0	NA	NA	NA	-1.15804668317909	0	1	0.00886535661976857	0.0803765951626132	0	0	0.251233747464423	0.00837450273721136	0	0.00701077934655916	0.0101986980952118	0	0.366059679425787	NA	NA	0.633940320574213
M681PT	NO	YES	NO	M	59.6	Smoker	Non exposed	NA	2022-06-09	alive	NA	T1	N0	NA	NA	MME	100	0	NA	NA	NA	NA	NA	NA	NA	NA	NA	NA	0	NA	NA	NA	-0.0316023021076407	1	0	0.0168216309377386	0.0266767722712751	0.0407883149127421	0	0.00291602266958662	0.0237953305385665	0	0.00932796173558709	0.00826998839457573	0	0.128596021460072	NA	NA	0.871403978539928
M682PT	NO	YES	NO	M	79.6	Smoker	Exposed	NA	9.48	dead	NA	T2	NX	NA	NA	MMS	0	100	NA	NA	NA	NA	NA	NA	NA	NA	NA	NA	0	NA	NA	NA	-1.02499210218464	0.0361	0.9071	0.00129338809706874	0	0.030617783294527	0	0.150943475562195	0.00550742591779118	0	0.00142896657136028	0.00774913232135023	0	0.197540171764293	NA	NA	0.802459828235707
M683PT	NO	YES	NO	F	73.6	Smoker	Non exposed	NA	26.16	alive	NA	T2	N2	NA	NA	MME	100	0	NA	NA	NA	NA	NA	NA	NA	NA	NA	NA	0	NA	NA	NA	0.0874634490706078	1	0	0.0307346473845959	0.0480943098748918	0.0709495322210399	0	0.0205718430269701	0.00881724979807367	0	0.00839813191349342	0.0193677966987027	0	0.206933510917767	NA	NA	0.793066489082233
M688PT	NO	YES	NO	M	61.4	Smoker	Exposed	NA	7.56	dead	NA	T4	N0	NA	NA	MMB	0	99.5	NA	NA	NA	NA	NA	NA	NA	NA	NA	NA	0	NA	NA	NA	-0.334247343985507	0.316	0.684	0.0155336423929023	0.0656730694428597	0.057619375378214	0.00839120271002972	0.00917433378847781	0.00728745553447631	0	0.0525593904444428	0.016255197180158	0	0.232493666871561	NA	NA	0.767506333128439
M68PT	YES	YES	NO	M	38.3	No smoker	Non exposed	NA	60.12	alive	3	T3	N2	-	NA	MME	100	0	100	0	micropapillary	acinar	0	0	1	0	0	0	0	0	NA	NA	-0.132619461106635	1	0	0.010291474686779	0.0145382959791555	0.07327458269108	0	0.030360056792958	0.0140840868511034	0	0.0076506051186625	0.0113354564506893	0	0.161534558570428	0.1	0.6584344	0.838465441429572
M691PT	NO	YES	NO	M	69.7	Smoker	Exposed	NA	4.68	dead	NA	T2	N0	NA	NA	MMB	5	95	NA	NA	NA	NA	NA	NA	NA	NA	NA	NA	0	NA	NA	NA	-0.723718318850259	0.1877	0.7028	0.0195724422560562	0.0513983719169083	0.101364381246877	0.0391100659575535	0	0.0110694406261393	0.0201859179748614	0.0478501922052441	0.056860651782644	0.0147885974771733	0.362200061443457	NA	NA	0.637799938556543
M692PT	NO	YES	NO	M	68.6	Smoker	Exposed	NA	22.56	alive	NA	T4	N1	NA	NA	MME	80	20	NA	NA	NA	NA	NA	NA	NA	NA	NA	NA	0	NA	NA	NA	-0.144023789576018	0.7024	0.1339	0.00490227094845728	0.025220313612644	0.0179006799320396	0.0280377537841371	0	0.0127711540741189	0	0.00517094964695293	0.00442966484609818	0	0.098432786844448	NA	NA	0.901567213155552
M693PT	NO	YES	NO	F	2022-08-18	No smoker	Non exposed	NA	21.84	alive	NA	T3	N1	NA	NA	MME	100	0	NA	NA	NA	NA	NA	NA	NA	NA	NA	NA	0	NA	NA	NA	-0.427457094920432	0	0	0.0110514567962635	0.186394993840684	0.0484267748243949	0	0.0448316265488096	0.00995395696526209	0	0.0331580174280843	0.0403887921043768	0	0.374205618507875	NA	NA	0.625794381492125
M695PT	NO	YES	NO	M	62.7	No smoker	Non exposed	NA	2022-08-16	alive	NA	T3	N2	NA	NA	MME	100	0	NA	NA	NA	NA	NA	NA	NA	NA	NA	NA	0	NA	NA	NA	2.5292349213033e-4	1	0	0.00998087360428061	0.0425227934148375	0.0414648606100834	0	0.0250747702192588	0.0238938722889435	0.0179740272462145	0.00582921293438228	0.0107684719958238	0	0.177508882313825	NA	NA	0.822491117686175
M696PT	NO	YES	NO	F	69.9	No smoker	Non exposed	NA	25.68	dead	NA	T2	N0	NA	NA	MME	100	0	NA	NA	NA	NA	NA	NA	NA	NA	NA	NA	0	NA	NA	NA	-0.237714449621252	1	0	0.0375689300554587	0.0517840731347327	0.10810482825008	0	0.0067901392886367	0.0131493752859657	0	0.0219946071238031	0.0121199280332337	0	0.25151188117191	NA	NA	0.74848811882809
M697PT	NO	YES	NO	M	69.5	No smoker	Exposed	NA	5.64	dead	NA	T3	N2	NA	NA	MMB	65	35	NA	NA	NA	NA	NA	NA	NA	NA	NA	NA	0	NA	NA	NA	-0.464570225578817	0.9317	0.0683	0.0127431980361318	0.0698714622596568	0.166281698779991	0	0.0162529718712869	0.0165312632624023	0.00457812675301831	0.0178701174072595	0.0164361124141033	0	0.32056495078385	NA	NA	0.67943504921615006
M698PT	NO	YES	NO	M	36.4	No smoker	Exposed	NA	17.16	alive	NA	T4	N2	NA	NA	MME	90	10	NA	NA	NA	NA	NA	NA	NA	NA	NA	NA	0	NA	NA	NA	-0.14885477366719	0.9891	0.0109	0.0138747003799302	0.0855137174340403	0.0857080443976027	0	0.0402176780506702	0.0142874056199867	0	0.0662152227093372	0.0126137139209867	0.0180060049010558	0.33643648741361	NA	NA	0.66356351258639
M699PT	NO	YES	NO	M	68.9	Smoker	Exposed	NA	17.64	alive	NA	T3	N1	NA	NA	MMB	75	25	NA	NA	NA	NA	NA	NA	NA	NA	NA	NA	0	NA	NA	NA	-0.38662794815337	0.691	0.2386	0.0227781431652341	0.0573110453166585	0.0468231021808714	0	0.0626819578230933	0.0040189103034520704	0	0.0605290134947878	0.0307296586962532	0	0.28487183098035	NA	NA	0.71512816901965
M69PT	YES	YES	NO	M	78	No smoker	Exposed	NA	20.28	dead	3	T3	N2	+/++	NA	MME	100	0	100	0	solid	acinar	0.333333333333333	0	0	0	0.666666666666667	0	0	0	NA	NA	-0.370623500791087	0.6245	0.2306	0.00498732069021503	0	0	0.244442042720446	0	0.0152063929802045	0.0496254895477194	0.0140122939238814	0.00760175149952974	0	0.335875291361996	0	0.7985693	0.664124708638004
M6PT	YES	YES	NO	M	70.5	Smoker	Non exposed	NA	2022-08-07	dead	2	T2	N0	-	NA	MMS	0	100	0	100	.	.	NA	NA	NA	NA	NA	NA	0	NA	NA	NA	-0.945974400469235	0	0.8307	0.0203575322852337	0.152504464217808	0.092099000876581	0	0.00563810550528611	0.00912846864885702	0	0.0551598963374672	0.0296018503413582	0.00654030482538381	0.371029623037975	0	0.461902	0.628970376962025
M700PT	NO	YES	NO	M	45.5	Smoker	Exposed	NA	9.24	dead	NA	T3	N0	NA	NA	MMB	30	70	NA	NA	NA	NA	NA	NA	NA	NA	NA	NA	0	NA	NA	NA	-0.466110271196244	0.7251	0.2676	0.0165961606365909	0.0757843814813395	0.0593005079747563	0.0226128985934131	0	0.0083484947337828	0	0.0413919449730102	0.0134289849377496	0	0.237463373330642	NA	NA	0.762536626669358
M701PT	NO	YES	NO	M	78	No smoker	Non exposed	NA	14.16	dead	NA	T3	N0	NA	NA	MMB	0	99.5	NA	NA	NA	NA	NA	NA	NA	NA	NA	NA	0	NA	NA	NA	-0.792151141944372	0.414	0.586	0.0152221147849391	0.0487688881693436	0.0861976481181264	0.0012165892401354	0	0.00353011907334768	0	0.0157874507122859	0.0129775639929637	0	0.183700374091142	NA	NA	0.816299625908858
M702PT	NO	YES	NO	M	30.2	No smoker	Non exposed	NA	19.44	alive	NA	T3	N0	NA	NA	MME	100	0	NA	NA	NA	NA	NA	NA	NA	NA	NA	NA	0	NA	NA	NA	0.250651256239662	1	0	0.0100335120700035	0.0331213778460571	0.0454586587301293	0	0.0464368823226475	0.00889841451754487	0.0182068657497287	0.00380691212412255	0.0113441172300788	0	0.177306740590312	NA	NA	0.822693259409688
M704PT	NO	YES	NO	M	73.2	Smoker	Exposed	NA	21.72	alive	NA	T3	N0	NA	NA	MMB	0	99.5	NA	NA	NA	NA	NA	NA	NA	NA	NA	NA	0	NA	NA	NA	-0.772322407315833	0.1081	0.7698	0.00383110768889249	0	0.0461131876215991	0.0632473181309198	0	0.0293144516072044	0.0546734726365729	0.00445906647913235	0.0118601766390568	0.0178366397281032	0.231335420531481	NA	NA	0.768664579468519
M706PT	NO	YES	NO	M	69.3	Smoker	Exposed	NA	2022-08-22	alive	NA	T3	N0	NA	NA	MME	70	30	NA	NA	NA	NA	NA	NA	NA	NA	NA	NA	0	NA	NA	NA	-0.158379687165349	0.8526	0.1326	0.00922915104530871	0.0459679683485589	0.0443008342473664	0.00339787473731628	0.0357439195286767	0.0127181113896053	0	0.00855622295545509	0.00855854897610657	0	0.168472631228394	NA	NA	0.831527368771606
M707PT	NO	YES	NO	M	76.8	Smoker	Exposed	NA	2022-08-16	dead	NA	T2	N0	NA	NA	MME	100	0	NA	NA	NA	NA	NA	NA	NA	NA	NA	NA	0	NA	NA	NA	-0.0922908893112387	0.9972	0.0028	0.0133191843184418	0.0294735687721075	0.0892118808713562	0.00108304503771394	0.0142621900686211	0.0154913143908833	0	0.00710175699966045	0.0101580141222593	0	0.180100954581043	NA	NA	0.819899045418957
M708PT	NO	YES	NO	F	63.6	Smoker	Non exposed	NA	18.48	alive	NA	T1	N2	NA	NA	MME	100	0	NA	NA	NA	NA	NA	NA	NA	NA	NA	NA	0	NA	NA	NA	-0.0696514671830167	1	0	0.0283002344963831	0.112287010600811	0.170392188836155	0.00400379167089878	0.00207613793846264	0.00543294899500034	0	0.00538405846447733	0.00707609294853682	0	0.334952463950726	NA	NA	0.665047536049274
M709PT	NO	YES	NO	M	69.7	Smoker	Non exposed	NA	17.52	dead	NA	T2	N2	NA	NA	MME	90	10	NA	NA	NA	NA	NA	NA	NA	NA	NA	NA	0	NA	NA	NA	-0.0695409170919874	0.9709	0.0291	0.016796509588333	0.0452300093054369	0.0672341173565428	0.0165063653133856	0.00183515077217346	0.00965105024297224	0	0.00503145052072708	0.010256382313952	0	0.172541035413523	NA	NA	0.827458964586477
M70PT	YES	YES	NO	F	68.7	No smoker	Non exposed	NA	2022-04-17	dead	3	T2	N0	-	NA	MME	100	0	100	0	solid	micropapillary	0.133333333333333	NA	0.233333333333333	0.1	0.433333333333333	NA	0	NA	NA	NA	-0.3270932241851	0.4971	0	0.0306570390971403	0.104778370860036	0.0865280483076496	0	0.0274913682374044	0.0110285066822229	0	0.0443507596751627	0.0505790008283864	0.00158747247670008	0.357000566164703	0.2	0.6140826	0.642999433835297
M710PT	NO	YES	NO	F	51.9	Smoker	Non exposed	NA	2022-08-13	alive	NA	T2	N0	NA	NA	MMB	60	40	NA	NA	NA	NA	NA	NA	NA	NA	NA	NA	0	NA	NA	NA	-0.396297735948628	1	0	0.0183513501890857	0.0483500675599285	0.0837465167565148	0	0.0137845212227403	0.0131340492234179	0	0.00689024089381992	0.014068743580382	0	0.198325489425889	NA	NA	0.801674510574111
M711PT	NO	YES	NO	M	61.6	Smoker	Exposed	NA	15	alive	NA	T1	N0	NA	NA	MMB	40	60	NA	NA	NA	NA	NA	NA	NA	NA	NA	NA	0	NA	NA	NA	-0.395608613862387	0.6638	0.3362	0.00760658020289384	0.0558592514608493	0.0275904420877277	0.0524073614208676	0	0.022568721368065	0	0.00616591646967905	0.0132876426121641	0	0.185485915622247	NA	NA	0.814514084377753
M712PT	NO	YES	NO	F	79.9	No smoker	Non exposed	NA	10.44	alive	NA	T2	N0	NA	NA	MME	100	0	NA	NA	NA	NA	NA	NA	NA	NA	NA	NA	0	NA	NA	NA	-0.187542947302563	1	0	0.0542412410787942	0.035482187114396	0.0784363479941517	0	0.00710453728711816	0.010398461041158	0	0.0101155118214221	0.0379577278686975	0.00263428281921446	0.236370297024952	NA	NA	0.763629702975048
M713PT	NO	YES	NO	M	79.2	No smoker	Non exposed	NA	2022-08-10	alive	NA	T2	N2	NA	NA	MME	100	0	NA	NA	NA	NA	NA	NA	NA	NA	NA	NA	0	NA	NA	NA	-0.483279151454183	0.2338	0	0.0746108164038511	0.152202000897869	0.08613296501648	0.00698048409621712	1.3013276314125e-4	0.010082215158956	0	0.0438549373367653	0.0292831356676595	0	0.403276687340939	NA	NA	0.596723312659061
M715PT	NO	YES	NO	M	81.2	Smoker	Exposed	NA	2022-06-03	dead	NA	T3	N2	NA	NA	MME	90	10	NA	NA	NA	NA	NA	NA	NA	NA	NA	NA	0	NA	NA	NA	-0.230189583530065	0.6945	0	0.0192046633575594	0.110279192338868	0.102097958090848	0	0	0.00430070004013644	0	0.142647473724934	0	0.00272094179305514	0.381250929345401	NA	NA	0.618749070654599
M716PT	NO	YES	NO	M	68.1	Smoker	Exposed	NA	2022-06-03	dead	NA	T1	N1	NA	NA	MMB	90	10	NA	NA	NA	NA	NA	NA	NA	NA	NA	NA	0	NA	NA	NA	-0.19015271667862	0.8952	0.0749	0.0110825464104063	0.0852589078575747	0.0565843052579187	0	0.00604042019314475	0.00947780293886082	0	0.0278953127370816	0.0114137645619852	0	0.207753059956972	NA	NA	0.792246940043028
M717PT	NO	YES	NO	M	76	Smoker	Exposed	NA	5.16	alive	NA	T2	N2	NA	NA	MME	100	0	NA	NA	NA	NA	NA	NA	NA	NA	NA	NA	0	NA	NA	NA	-0.0889367585093199	1	0	0.0164711961924976	0.0211600598715913	0.0849363676115867	0.0124250870007394	0.00766929690118818	0.00989467283515882	0	0.016019788719752	0.0140280221392533	0	0.182604491271767	NA	NA	0.817395508728233
M718PT	NO	YES	NO	F	75.6	No smoker	Non exposed	NA	3.84	alive	NA	T2	N0	NA	NA	MME	100	0	NA	NA	NA	NA	NA	NA	NA	NA	NA	NA	0	NA	NA	NA	-0.274021983197122	0.8455	0	0.0180887853080084	0.0616944396486219	0.0719257366076688	0	0.00885311375429372	0.0115571795235762	0	0.0181265113565067	0.0283292751753505	0	0.218575041374026	NA	NA	0.781424958625974
M71PT	YES	YES	NO	M	74.5	Smoker	Exposed	NA	33.36	dead	2	T4	N2	-	NA	MME	90	10	100	0	solid	acinar	0	0	0	0	1	0	0	0	NA	NA	-0.148825918144974	1	0	0.0257424183168838	0.111047137729287	0.0995016076448161	0	0.020314090618635	0.00867589670264906	0	0.00211833649913106	0.0270321760353043	0	0.294431663546707	0.1	0.3674504	0.705568336453293
M72PT	YES	YES	NO	M	54.6	Smoker	Exposed	NA	58.2	alive	2	T3	N0	-	NA	MME	90	10	100	0	trabecular	acinar	0	0	0	0	0	1	0	0	NA	NA	-0.109965601637506	1	0	0.0600390257198291	0.0938644574527208	0.0928768956758248	0.00390630663654612	0.0167780080475204	0.0397088616038366	0	0.0459562447228813	0.0540598556746143	0.0271772656022562	0.43436692113603	0.1	0.2617361	0.56563307886397
M73PT	YES	YES	NO	F	56.8	No smoker	Non exposed	NA	45.48	alive	NA	NA	NA	NA	NA	MME	100	0	NA	NA	NA	NA	NA	NA	NA	NA	NA	NA	0	NA	NA	NA	-0.103010307138044	1	0	0.016928450159863	0.0945077637731993	0.0677328867548205	0	0.0302606396739626	0.0142201236863579	0	0.0320735600815739	0.0204044266412352	0	0.276127850771012	NA	0.5128708	0.723872149228988
M74PT	YES	YES	NO	M	86	Smoker	Exposed	NA	10.44	dead	2	NA	NA	-	NA	MME	100	0	100	0	acinar	macrocystic	0.566666666666667	0.333333333333333	0	0	0.1	0	0	0	NA	NA	-0.377124796876761	0.8727	0.086	0.0196551504715534	0.111687857986267	0.0999062638172666	0	0.0105676930943591	0.0192988866507096	0	5.27634061407847e-5	0.023245949140124	0.00701714428460601	0.291431708851027	0.1	0.466536	0.708568291148973
M75PT	YES	YES	NO	M	62.3	Smoker	NA	NA	132.6	dead	2	T2	N1	+/++	NA	MMB	50	50	100	0	solid	acinar	0	0	0	0	1	0	0	0	NA	NA	-0.988459909764922	0	1	0.0169886333612533	0.136475978182955	0.134159856490317	0	0.0506202534748898	0.0052824142843712	0	0.150634431612213	0.0283786478419122	0.00852539108522781	0.531065606333139	0.1	0.3003258	0.468934393666861
M76PT	YES	YES	NO	M	66.4	No smoker	Non exposed	NA	14.64	dead	2	T4	N0	-	NA	MME	100	0	100	0	acinar	micropapillary	0.966666666666667	0	0.0333333333333333	0	0	0	0	0	NA	NA	-0.148376347235216	0.9652	0	0.0261131443076833	0.0875757548843917	0.0575106620187402	0	0.00211343436125222	0.0325855564576701	0	0.0190405218528116	0.0149900941832977	0	0.239929168065847	0.1	0.3628495	0.760070831934153
M77PT	YES	YES	NO	M	59.7	Smoker	Exposed	NA	2022-04-11	dead	3	NA	NA	-	NA	MMS	0	100	0	100	.	.	NA	NA	NA	NA	NA	NA	0	NA	NA	NA	-0.718038039502317	0.0203	0.9279	0.00779716440331778	0.0443578606771462	0.117730320086264	0	0.0312938363607433	0.0232635206353047	0.0339828596130483	0.0145874866626324	0.0225458800706144	0.0121551554886913	0.307714083997762	0.1	0.6611372	0.692285916002238
M78PT	YES	NO	NO	F	67.81369863	No smoker	Non exposed	NA	35.736986304	dead	NA	NA	N0	NA	NA	MME	100	0	NA	NA	NA	NA	NA	NA	NA	NA	NA	NA	NA	NA	NA	NA	NA	NA	NA	NA	NA	NA	NA	NA	NA	NA	NA	NA	NA	NA	NA	0.5986277	NA
M79PT	YES	YES	NO	M	81.3	Smoker	Non exposed	NA	16.56	dead	NA	T3	NX	NA	NA	MMB	65	35	NA	NA	NA	NA	NA	NA	NA	NA	NA	NA	0	NA	NA	NA	-0.555543694157656	0.6414	0.3586	0.0154473480536193	0.121173649933208	0.0720031883343702	0	0.0296228117394104	0.0193968070980665	0	0.0130227496967503	0.0234856549730077	0	0.294152209828433	NA	0.3811503	0.705847790171567
M7PT	YES	YES	NO	F	68.7	No smoker	Non exposed	NA	2022-04-17	dead	2	T2	N0	-	NA	MMB	25	75	46.6666666666667	53.3333333333333	NA	NA	NA	NA	NA	NA	NA	NA	0	NA	NA	NA	-0.632273813397714	0.4754	0.5246	0.0162490593686322	0.0890700156438233	0.0590938831756519	0	0.0172764447572914	0.0125719561165124	0	0.0376128839577958	0.0319908092119366	0.00508999090962551	0.268955043141269	0.2	0.3879525	0.731044956858731
M80PT	YES	YES	NO	M	71.5	Smoker	Exposed	NA	3.36	dead	NA	NA	NA	NA	NA	MME	90	10	NA	NA	NA	NA	NA	NA	NA	NA	NA	NA	0	NA	NA	NA	-0.185235649120377	1	0	0.0153476578232629	0.0616470416451584	0.135172303350395	0	0.0328985357040784	0.0238438318221171	0	0.00738807084110994	0.0304531926571605	0	0.306750633843282	NA	0.6566891	0.693249366156718
M81PT	YES	YES	NO	M	65.3	No smoker	Exposed	NA	2022-02-19	dead	NA	T4	N1	NA	NA	MME	100	0	NA	NA	NA	NA	NA	NA	NA	NA	NA	NA	0	NA	NA	NA	-0.138922938073909	0.9388	0	0.0259891012103731	0.0671299377744279	0.125688187058636	0	0.0101376164220723	0.0203122221442832	0	0.0218779956115661	0.0260987688650252	0.00615436375028362	0.303388192836667	NA	0.5844702	0.696611807163333
M82PT	YES	YES	NO	M	67.8	Smoker	Non exposed	NA	26.64	dead	NA	NA	NA	NA	NA	MME	90	10	NA	NA	NA	NA	NA	NA	NA	NA	NA	NA	0	NA	NA	NA	-0.642812002966187	0.5706	0.4195	0.0102665824925822	0.0748512200257311	0.0633419428574088	0	0.0658461749986912	0.0078199293435242	0	0.0123739512847086	0.0206362965373046	0	0.255136097539951	NA	0.601443	0.744863902460049
M83PT	YES	YES	NO	M	59.6	No smoker	Exposed	NA	15	dead	NA	T3	N0	NA	NA	MME	100	0	NA	NA	NA	NA	NA	NA	NA	NA	NA	NA	0	NA	NA	NA	-0.158996239454392	0.7402	0	0.019048654236724	0.062739298682627	0.0784882576346705	0	0.024310689002097	0.0179126943789427	0	0.0186504254047569	0.0266026759815979	0	0.247752695321416	NA	0.4317601	0.752247304678584
M84PT	YES	YES	NO	F	60.3	No smoker	Exposed	NA	2022-04-14	dead	NA	T3	N2	NA	NA	MME	80	20	NA	NA	NA	NA	NA	NA	NA	NA	NA	NA	0	NA	NA	NA	-0.169140909494566	0.2998	0	0.0436188658394174	0.0748677120882967	0.0938677232466162	0	0.0239692555106819	0.0191585383072472	0	0.0132030198767869	0.0569050531011105	0.00116807897190554	0.326758246942062	NA	0.2533428	0.673241753057938
M85PT	YES	YES	NO	M	69.4	Smoker	Non exposed	NA	2022-12-09	dead	NA	T3	N0	NA	NA	MMB	80	20	NA	NA	NA	NA	NA	NA	NA	NA	NA	NA	0	NA	NA	NA	-0.323965293211179	0.8259	0.1741	0.0189589614215144	0.0944927133577695	0.0780417007890401	0	0.0379163459777961	0.0144099795390497	0	0.0164149795698941	0.0211024070793992	0	0.281337087734463	NA	0.5228692	0.718662912265537
M86PT	YES	YES	NO	F	33.3	No smoker	Non exposed	NA	3	dead	NA	T3	N0	NA	NA	MMB	60	40	NA	NA	NA	NA	NA	NA	NA	NA	NA	NA	0	NA	NA	NA	-0.437056346139573	0.835	0.165	0.0115002240496313	0.0574301535764753	0.083592083140845	0	0.0631069034971899	0.0132436040433215	0	0.0187085984328957	0.0189748708667405	0	0.266556437607099	NA	0.2848131	0.733443562392901
M87PT	YES	YES	NO	M	58.5	Smoker	Exposed	NA	11.76	dead	NA	T3	N2	NA	NA	MME	100	0	NA	NA	NA	NA	NA	NA	NA	NA	NA	NA	0	NA	NA	NA	-0.543764257937412	0.6049	0.3951	0.018686311067813	0.0898907903249715	0.0894055512531924	0	0.0135665851608262	0.0128810392581635	0	0.0202933377541461	0.0260361171232434	0	0.270759731942356	NA	0.4812256	0.729240268057644
M88PT	YES	YES	NO	M	59.6	Smoker	NA	NA	2022-06-12	dead	NA	T3	N2	NA	NA	MME	90	10	NA	NA	NA	NA	NA	NA	NA	NA	NA	NA	0	NA	NA	NA	-0.840347674472128	0.1034	0.7307	0.0159490673383079	0.172542167268183	0.0939975393593881	0	0.0129154293259053	0.00965458818222766	0	0.0659063557439979	0.0131581921261888	0	0.384123339344199	NA	0.3920638	0.615876660655801
M89PT	YES	YES	NO	M	71.5	Smoker	Non exposed	NA	25.44	dead	NA	T3	N1	NA	NA	MME	100	0	NA	NA	NA	NA	NA	NA	NA	NA	NA	NA	0	NA	NA	NA	0.07939211067512	1	0	0.0238930089665669	0.0549584378880177	0.0888219070118007	0	0.0234714446550561	0.0383503157699377	0	0.0136952546493455	0.0354072798418033	0.0101843641603306	0.288782012942858	NA	0.5059382	0.711217987057142
M8PT	YES	YES	NO	M	59.2	No smoker	Exposed	NA	9.84	dead	2	T2	N0	-	NA	MME	NA	NA	3.33333333333333	96.6666666666667	.	.	NA	NA	NA	NA	NA	NA	0	NA	NA	NA	-0.89167286405361	0.1166	0.742	0.0233068693896606	0.042358109946551	0.059050485462331	0.0214827258242187	0.0857038544229119	0.0133239212238536	0	0.00750758287213914	0.0214650607875782	1.7855822609135e-4	0.274377168155336	0	NA	0.725622831844664
M90PT	YES	YES	NO	M	61.2	Smoker	Exposed	NA	12.72	dead	NA	T2	N1	NA	NA	MME	30	70	NA	NA	NA	NA	NA	NA	NA	NA	NA	NA	0	NA	NA	NA	-0.596416754003829	0.5146	0.4854	0.0180190497439328	0.053979495676179	0.0573750376680472	0.0192343759454014	0.00997879633146622	0.0248763352490664	0	0.0204083808115521	0.0215410383257288	0.00225433752776853	0.227666847279143	NA	0.5452118	0.772333152720857
M91PT	YES	YES	NO	M	68.4	No smoker	Exposed	NA	2022-08-19	dead	NA	T4	N2	NA	NA	MMB	90	10	NA	NA	NA	NA	NA	NA	NA	NA	NA	NA	0	NA	NA	NA	-0.48533481320433	0.3533	0.6467	0.0262178660332872	0.138775489770168	0.0711397975006216	0	0.0206733055194519	0.0109835336593607	0	0.160161596474835	0.056980931358976	0.00954947315722578	0.494481993473926	NA	0.2722194	0.505518006526074
M92PT	YES	YES	NO	M	38.3	Smoker	Exposed	NA	10.92	dead	NA	T3	N2	NA	NA	MME	100	0	NA	NA	NA	NA	NA	NA	NA	NA	NA	NA	0	NA	NA	NA	-0.0886358905756881	1	0	0.0233643533460796	0.053328883515696	0.155213672013584	0	0.0461621762543949	0.0283538897689039	0	0.00226896158514934	0.0200008723411965	0	0.328692808825004	NA	0.3150908	0.671307191174996
M93PT	YES	YES	NO	F	41.4	No smoker	Non exposed	NA	47.52	alive	NA	T3	N0	NA	NA	MME	100	0	NA	NA	NA	NA	NA	NA	NA	NA	NA	NA	0	NA	NA	NA	-0.189555684105305	1	0	0.0197021104415224	0.0214166808995334	0.111870706931723	0	0.0288036877288676	0.0136561606581647	0.0100035094608421	0.0193838366841784	0.0239976732545391	0	0.24883436605937	NA	0.4799446	0.75116563394063
M94PT	YES	YES	NO	M	60.8	Smoker	Exposed	NA	45.96	alive	NA	T3	N1	NA	NA	MME	100	0	NA	NA	NA	NA	NA	NA	NA	NA	NA	NA	0	NA	NA	NA	-0.212621048873378	1	0	0.155359950397341	0.0387981105484182	0.0978422827413974	0	0	0.00701306112579706	0.0584743974107619	0.0502996018807184	0.0546674991194833	0.0147493111797995	0.477204214403717	NA	0.3863096	0.522795785596283
M95PT	YES	YES	NO	M	68.3	No smoker	Exposed	NA	11.28	dead	NA	T4	N2	NA	NA	MME	100	0	NA	NA	NA	NA	NA	NA	NA	NA	NA	NA	0	NA	NA	NA	-0.31295716505722	0.8866	0.0675	0.0233687163383375	0.0577438115151914	0.11168939180620201	0.0506449755250583	0	0.014219432442876	0.0520298231338022	0.0112269612753811	0.0253602127410683	0	0.346283324777916	NA	0.552622	0.653716675222084
M96PT	YES	YES	NO	M	71.3	Smoker	Exposed	NA	4.32	dead	NA	T3	N1	NA	NA	MMS	0	100	NA	NA	NA	NA	NA	NA	NA	NA	NA	NA	0	NA	NA	NA	-1.02799142909218	0	1	0.0191993456559289	0.0854432000981253	0.128219645281276	0	0.0227350862393063	0.00712112624907832	0	0.0569685235737664	0.0161957895927955	0.00153329230287776	0.337416008993155	NA	0.2982721	0.662583991006845
M97PT	YES	YES	NO	F	68.2	No smoker	Non exposed	NA	2022-12-03	dead	NA	T3	N0	NA	NA	MMB	50	50	NA	NA	NA	NA	NA	NA	NA	NA	NA	NA	0	NA	NA	NA	-0.133179772515784	0.8126	0.1874	0.0303961732290442	0.0746890079016049	0.0427984945374505	0.153675280823189	0	0.025243386021586	0	0.130908229292549	0.0303133786035283	0	0.488023950408952	NA	0.2135647	0.511976049591048
M98PT	YES	YES	NO	M	65.2	Smoker	Exposed	NA	2022-06-24	dead	NA	T4	N1	NA	NA	MMB	90	10	NA	NA	NA	NA	NA	NA	NA	NA	NA	NA	0	NA	NA	NA	-0.395898482801449	0.8801	0.1199	0.0198275112264352	0.0619393266523964	0.1144289184495	0	0.0112626186197111	0.0286006871524356	0	0.0255197229331665	0.0160233580230637	0	0.277602143056708	NA	0.3338574	0.722397856943292
M99PT	YES	YES	NO	M	57.7	No smoker	Exposed	NA	3.48	dead	NA	T3	N0	NA	NA	MMB	85	15	NA	NA	NA	NA	NA	NA	NA	NA	NA	NA	0	NA	NA	NA	-0.842376628157132	0	0.3622	0.023535988484208	0.102709464977235	0.112105062221431	0	0.0643556693544311	0.0153094665949243	0	0.112236862644132	0.0491718429562519	0.0177925413323441	0.497216898564958	NA	0.4335963	0.502783101435042
M9PT	YES	YES	NO	M	45.8	Smoker	Exposed	NA	94.56	alive	2	T2	N1	-	NA	MME	100	0	100	0	NA	NA	NA	NA	NA	NA	NA	NA	0	NA	NA	NA	0.0202554689811834	1	0	0.00950514899685552	0.0385157424303186	0.0420420015417669	0	0.0237594407268436	0.0350203133453796	0	0.00445837824444963	0.00238794198203843	0	0.155688967267652	0.1	0.574825	0.844311032732348
MESO_001_T	YES	YES	YES	M	67	Ex-smoker	Exposed	76	2022-01-10	dead	2	NA	NA	-	++	MMB	40	60	NA	NA	trabecular	acinar	0.12	0	0	0	0	0.28	0	0	4	NA	-0.72329282353262	0.5412	0.4588	0.0221153737054739	0.0705909533911817	0.0612643922154695	0	0.0160038387281459	0.0101680370988393	0	0.0423731070777601	0.0205692455195684	0.00378993944139076	0.246874887177829	0.8	0.1	0.753125112822171
MESO_002_T2	YES	YES	YES	M	62	Ex-smoker	Exposed	7.25	2022-06-30	dead	2	NA	NA	-	++	MME	100	0	NA	NA	trabecular	acinar	0.3	0	0	0	0	0.7	0	0	4	-0.873549103736877	-0.961112150460745	0.2214	0.2195	0.0296831531011579	0.120301729860727	0.127107777288429	0	0.00687106632870958	0.00841784317502854	0	0.099010643917713	0.0212753112589999	0	0.412667524930765	0.7	0.2	0.587332475069235
MESO_003_T2	YES	YES	YES	F	65	No smoker	Non exposed	0	81.8	dead	2	NA	NA	-	++	MME	100	0	NA	NA	acinar	non	1	0	0	0	0	0	0	0	4	0.638651132583618	-0.209487714449121	1	0	0.00874954893969361	0.0803130182684677	0.0994447666197428	0	0.0132806863465187	0.0106289774605323	0.00960366433225632	0.00631848636212249	0.00739930128589541	0	0.235738449615229	0.8	0.51	0.764261550384771
MESO_006_T	YES	YES	YES	M	61	Ex-smoker	NA	NA	2022-04-09	dead	2	NA	NA	-	+	MME	100	0	NA	NA	acinar	non	1	0	0	0	0	0	0	0	0	NA	-0.00220935326930396	0.5657	0.0811	0.00740825871256558	0.0427942251001532	0.0337163283678082	0	0.0120014150201684	0.0140562691106012	0	0.0031004367604138	0.00244288833345428	0	0.115519821405165	0.9	0.72	0.884480178594835
MESO_007_T	YES	YES	YES	F	62	Ex-smoker	Non exposed	2	2022-08-19	dead	2	NA	NA	-	+	MME	100	0	NA	NA	acinar	non	1	0	0	0	0	0	0	0	0	-0.243955060839653	0.0398120643779024	1	0	0.00603145473146212	0.0327190710746935	0.0368505877263184	0	0.0284749661772363	0.00968320793346837	0	0.00634962650256815	0.00653888700761625	0	0.126647801153363	0.8	0.38	0.873352198846637
MESO_009_T	YES	YES	YES	M	63	Ex-smoker	Non exposed	NA	2022-09-02	dead	2	NA	NA	-	+	MME	100	0	NA	NA	acinar	non	1	0	0	0	0	0	0	0	0	-0.463989436626434	-0.200105948536913	1	0	0.0235727140246259	0.0566470460661966	0.138118218403315	0	0.0232732187039765	0.0220995658066455	0	0.00495233256923418	0.0127192537223133	8.2586861583051e-4	0.282208217912137	0.9	0.22	0.717791782087863
MESO_010_T	YES	YES	YES	M	73	Ex-smoker	Exposed	38	12	dead	2	NA	NA	-	+	MMB	70	30	NA	NA	tubulopapillary	non	0	0	0	0	0	0	0.7	0	4	-0.891118168830872	-0.095665101352933	1	0	0.00914718659019968	0.0255176223677197	0.0685101077697485	0	0.0349730114213285	0.0137275589194856	0.0210023016433139	0.00787806459468783	0.00761515932888497	0	0.188371012635369	0.8	0.75	0.811628987364631
MESO_011_T	YES	YES	YES	M	65	Ex-smoker	Exposed	NA	2022-01-15	dead	2	NA	NA	+	+	MME	100	0	NA	NA	tubulopapillary	non	0	0	0	0	0	0	1	0	0	-0.630321323871613	-0.117032770436535	1	0	0.0118832146194787	0.136773061583027	0.0609161372241489	1.0259049758868e-4	0.0330199678874148	0.0187181644436346	0	0.0261923824597667	0.0175039474200306	0	0.30510946613509	0.8	0.63	0.69489053386491
MESO_012_T	YES	YES	YES	F	52	Smoker	Non exposed	NA	43.5	alive	2	NA	NA	-	+	MMB	50	50	NA	NA	acinar	non	0.5	0	0	0	0	0	0	0	4	-0.246581003069878	-0.267378789006453	1	0	0.0386036527041574	0.0341172588397948	0.0634069560747029	0	0.0167465611609335	0.0121277378536248	0.0109462218144922	0.019933255888492	0.0070697876560231	0.00218464719502555	0.205136079187246	0.75	0.82	0.794863920812754
MESO_013_T	YES	YES	YES	M	80	Ex-smoker	Exposed	27	9	dead	2	NA	NA	-	++	MMB	80	20	NA	NA	tubulopapillary	non	0	0	0	0	0	0	0.8	0	4	-0.0516426563262939	-0.32802690371591	0.8421	0	0.00678177254245788	0.0700963984372723	0.0656163413800684	0.0569057209470257	0	0.0188440650326226	0	0.00974659678833043	0.019634301874171	0	0.247625197001948	0.95	0.65	0.752374802998052
MESO_014_T	YES	YES	YES	M	86	Ex-smoker	Exposed	2022-05-07	7	dead	2	NA	NA	-	++	MME	100	0	NA	NA	acinar	non	1	0	0	0	0	0	0	0	0	-0.938064754009247	-0.294162575192761	0.8585	0.1415	0.00925219983269408	0.00248524675188416	0.0597933242714241	0	0.0141175356239225	0.0117804896785705	0	0.0120773733877263	0.0109821866626488	9.2480215191228e-4	0.121413158360783	0.85	0.43	0.878586841639217
MESO_015_T	YES	YES	YES	M	69	NA	Exposed	2022-05-05	2022-01-13	dead	2	NA	NA	-	+	MME	100	0	NA	NA	acinar	non	1	0	0	0	0	0	0	0	4	-0.447661876678467	-0.1902796128704	1	0	0.0112008880198674	0.0488779542824721	0.0662147059367917	0	0.038527699125055	0.0177032236399609	0	0.00896711442838208	0.0118557747866587	0	0.203347360219188	0.9	0.57	0.796652639780812
MESO_016_T	NO	YES	YES	M	77	NA	Exposed	NA	0.8	dead	2	NA	NA	-	+	MME	100	0	NA	NA	acinar	non	1	0	0	0	0	0	0	0	0	-0.585221707820892	-0.173815907375866	1	0	0.0169252037872332	0.0259104103417338	0.0419578314588969	0	0.022966933967102	0.0188578617786413	0	0.00913465231355578	0.00490178164337624	0	0.140654675290539	0.9	NA	0.859345324709461
MESO_017_T	YES	YES	YES	M	77	Ex-smoker	Exposed	NA	3	dead	2	NA	NA	-	+	MME	100	0	NA	NA	acinar	trabecular	0.95	0	0	0	0	0.05	0	0	0	-0.574744343757629	-0.280238709593644	1	0	0.00518174702206757	0.0602793870837295	0.0618733755106645	0	0.0143270685938034	0.0302251881651137	0	0.00572288900208066	0.00302397576745572	0	0.180633631144915	0.9	0.5	0.819366368855085
MESO_018_T	YES	YES	YES	M	69	NA	Exposed	NA	2022-02-17	dead	2	NA	NA	-	++	MMB	70	30	NA	NA	solid	non	0	0	0	0	0.7	0	0	0	0	-0.994466006755829	-0.124928995614588	1	0	0.0138287309042908	0.0984956966047249	0.0787964584114963	0	0.0234607777386672	0.0134238397897456	0	0.0084873484360134	0.0165698488502571	0	0.253062700735195	0.9	0.71	0.746937299264805
MESO_019_T	YES	YES	YES	M	81	NA	Exposed	NA	0.4	dead	2	NA	NA	+	++	MME	100	0	NA	NA	solid	non	0	0	0	0	1	0	0	0	0	-1.20460844039917	-0.743351687096206	0.1018	0.8874	0.00379801334998781	0.018641430106428	0.0325247508881544	0	0.0857201937351606	0.00769300873117756	0	0.00697207330927456	0.00347537478090641	0	0.158824844901089	0.95	0.69	0.841175155098911
MESO_020_T	YES	YES	YES	M	69	NA	NA	NA	2022-05-24	dead	3	NA	NA	-	+	MME	100	0	NA	NA	solid	non	0	0	0	0	1	0	0	0	0	0.0443803742527962	-0.214401151407416	1	0	0.0121528124838719	0.0835192905278696	0.1437001918356	0	0.0138808970801736	0.00242883325398553	0	0.0112042637932876	0.0159156738546752	0	0.282801962829464	0.7	0.41	0.717198037170536
MESO_021_T	YES	YES	YES	M	65	Smoker	Exposed	NA	2022-08-26	dead	2	NA	NA	-	+	MMB	90	10	NA	NA	solid	non	0	0	0	0	0.9	0	0	0	4	-0.340543806552887	-0.375494053256828	0.9905	0.0095	0.0239425345881316	0.0314966461500823	0.121863664812278	0	0.0169882137994806	0.0201047612761304	0	0.0167658632006585	0.0209309521652463	0	0.252092635992007	0.85	0.54	0.747907364007993
MESO_022_T	YES	YES	YES	M	85	Ex-smoker	Exposed	NA	2022-01-07	dead	2	NA	NA	-	++	MME	100	0	NA	NA	acinar	non	1	0	0	0	0	0	0	0	0	-1.31027913093567	-0.11834613483385	0.8659	0.1341	0.0141601256878096	0.0639905228253623	0.0909694593197901	0	0.0456588478852226	0.00864817388357255	0	0.0158368472981757	0.0164757946070932	0	0.255739771507026	0.6	0.41	0.744260228492974
MESO_023_T	YES	YES	YES	M	69	NA	Exposed	NA	2022-07-17	dead	2	NA	NA	-	+	MME	100	0	NA	NA	solid	non	0	0	0	0	1	0	0	0	0	-0.416096359491348	-0.432366354984262	0.6538	0.3462	0.0865789314897744	0.0683674619394764	0.0989238993150361	0	0.0140489259015577	0.0185096543813603	0	0.0848353186139941	0.0314294559209704	0.0120845982124583	0.414778245774628	0.9	0.23	0.585221754225372
MESO_024_T	YES	YES	YES	M	79	Ex-smoker	Non exposed	NA	2022-03-06	dead	2	NA	NA	-	+	MMB	90	10	NA	NA	solid	non	0	0	0	0	0.9	0	0	0	0	-0.453744351863861	-0.75655305247736	0.1253	0.7479	0.0342348885723975	0.126931510641307	0.0671687477948137	0	0.0304188985985303	0.0092671466655044	0	0.129473952516538	0.0160798181322903	0	0.413574962921381	0.8	0.29	0.586425037078619
MESO_025_T	YES	YES	YES	M	84	NA	Non exposed	NA	5	dead	2	NA	NA	-	++	MME	100	0	NA	NA	solid	non	0	0	0	0	1	0	0	0	0	-0.62213933467865	-0.206431847587277	0.7545	0.2455	0.00621972938589899	0.0918485807144939	0.0773438536486489	0.00235956139201735	0.0162485214312812	0.0110976902964499	0	0.0427772401389624	0.00533175233534038	0	0.253226929343093	0.8	0.58	0.746773070656907
MESO_026_T	YES	YES	YES	M	72	No smoker	Exposed	31	56.2	dead	2	NA	NA	-	+	MME	100	0	NA	NA	acinar	non	1	0	0	0	0	0	0	0	0	-0.268032878637314	-0.158632548543623	1	0	0.0144406451779134	0.0543732019203624	0.0909887507267729	0	0.0338817272123875	0.0094167662787454	0	0.00674413453432902	0.0146700505032127	0	0.224515276353723	0.9	0.49	0.775484723646277
MESO_027_T	YES	YES	YES	M	68	Ex-smoker	Non exposed	NA	2022-08-08	dead	2	NA	NA	-	+	MME	100	0	NA	NA	solid	macrocystic	0	0.2	0	0	0.8	0	0	0	0	-0.212684065103531	-0.0703828361139278	1	0	0.00239786588567899	0.0350033295259663	0.0451474762485239	0	0.00834090532943968	0.023136265119379	0	0.0120284290024114	0	0	0.126054271111399	0.7	0.53	0.873945728888601
MESO_028_T	YES	YES	YES	F	83	No smoker	Non exposed	NA	0	alive	2	NA	NA	-	++	MME	100	0	NA	NA	solid	non	0	0	0	0	1	0	0	0	0	-0.400310933589935	-0.138877486728865	1	0	0.0123035765975134	0.060939093120374	0.0423681274761518	0	0.0226785960523907	0.0132947438215926	0	0.00690848039469575	0.012014806042913	0	0.170507423505631	0.7	0.59	0.829492576494369
MESO_029_T	YES	YES	YES	M	88	Smoker	Exposed	NA	2022-08-04	dead	2	NA	NA	-	+	MMB	60	40	NA	NA	acinar	non	0.6	0	0	0	0	0	0	0	4	-1.15497148036957	-0.311890208328376	0.827	0.173	0.0191977939464996	0.0422234388538899	0.0780032294209579	0.0442321178017285	0.0022947504159271	0.0201964579287953	0	0.0494642002942102	0.021806852597219602	0	0.277418841259228	0.8	0.56	0.722581158740772
MESO_030_T	YES	YES	YES	F	72	Smoker	Exposed	NA	2022-07-24	alive	2	NA	NA	-	+	MME	100	0	NA	NA	micropapillary	non	0	0	1	0	0	0	0	0	0	-0.473729461431503	-0.143941024097714	0.9432	0.0159	0.120129416281192	0.0507492408669457	0.0635719567490336	0.0637950742524281	0	0.00553871337033192	0	0.184793143681529	0.0811786037008092	0.00513923732119396	0.574895386223463	0.55	0.15	0.425104613776537
MESO_031_T	YES	YES	YES	M	77	NA	NA	NA	15	dead	2	NA	NA	-	++	MMB	80	20	NA	NA	acinar	tubulopapillary	0.64	0	0	0	0	0	0.16	0	NA	-0.90662038326263406	-0.413508300426532	0.8902	0.1098	0.0344654826982571	0.0705060903117617	0.126058336747318	0	0.0242599891238192	0.024645650287827	0	0.0404720453053373	0.0250092386607348	0	0.345416833135056	0.9	0.56	0.654583166864944
MESO_032_T	YES	YES	YES	F	59	Smoker	Non exposed	NA	2022-05-18	dead	2	NA	NA	++	+	MMB	60	40	NA	NA	solid	non	0	0	0	0	0.6	0	0	0	0	-1.13664937019348	-0.626396820232509	0.3142	0.6858	0.0158251954544888	0.0586407768809788	0.0844126474124393	0	0.0845236856307089	0.00801283509713954	0	0.0230798496121461	0.0152448385156009	0	0.289739828603502	0.7	0.27	0.710260171396498
MESO_033_T	YES	YES	YES	F	77	No smoker	Non exposed	NA	0	alive	2	NA	NA	-	++	MME	100	0	NA	NA	solid	non	0	0	0	0	1	0	0	0	0	0.460382372140884	-0.00681040932829945	1	0	0.099601026310267	0.0443735249127471	0.110122588238771	0	0.0163782621968044	0.0151598469178744	0	0.029599039560823	0.0180108147392065	0.00649599269051849	0.339741095567012	0.6	0.21	0.660258904432988
MESO_034_T	YES	YES	YES	M	60	Ex-smoker	Exposed	52.5	74	dead	2	NA	NA	-	+	MME	100	0	NA	NA	tubulopapillary	non	0	0	0	0	0	0	1	0	0	0.219954013824463	-0.257015094338999	1	0	0.0483038735182923	0.107042628622553	0.119559212866437	0	0	0.0168247594497225	0	0.0507603462238189	0.0146144225333832	0	0.357105243214206	0.3	0.24	0.642894756785794
MESO_035_T	YES	YES	YES	F	67	No smoker	Exposed	NA	2022-02-28	dead	2	NA	NA	-	+	MME	100	0	NA	NA	solid	non	0	0	0	0	1	0	0	0	0	NA	-0.456664059293281	0.7399	0.2601	0.0254994917105463	0.140805348805576	0.129975601599817	0	0	0.00854535870378199	0	0.0737525563168875	0.00948725907981413	0.0270231551410592	0.415088771357482	0.8	0.28	0.584911228642518
MESO_036_T	NO	YES	YES	M	79	NA	Exposed	NA	46.6	dead	2	NA	NA	-	+	MME	100	0	NA	NA	trabecular	acinar	0.2	0	0	0	0	0.8	0	0	0	0.017911821603775	-0.3523663965005	0.9164	0.0836	0.0803012371563069	0.0523175793425892	0.0995881507201818	0	0.00710627481637731	0.0182184381578545	0	0.0187505035902519	0.0299269984646324	1.85487009821184e-5	0.306227730949176	0.65	NA	0.693772269050824
MESO_037_T	YES	YES	YES	M	60	Ex-smoker	Non exposed	NA	2022-08-10	dead	3	NA	NA	-	++	MME	100	0	NA	NA	solid	non	0	0	0	0	1	0	0	0	4	-0.966156840324402	-0.580557716575622	0.7971	0.2029	0.00986039568493282	0.0744637689676906	0.119951001367899	0	0.0405982807367819	0.00941502950632624	0	0.00876626018335559	0.0185550132080003	0	0.281609749654987	0.65	0.49	0.718390250345013
MESO_038_T	YES	YES	YES	M	81	Ex-smoker	Non exposed	NA	2022-01-09	dead	3	NA	NA	-	-	MME	100	0	NA	NA	trabecular	non	0	0	0	0	0	1	0	0	4	NA	-0.278714688050307	0.6602	0.302	0.013729552857536	0.0293589375348533	0.0442597983484201	0.027796889447138	0.0311761976967864	0.0151001446117302	0	0.00749389508352194	0.00480908154349874	0	0.173724497123485	0.4	0.37	0.826275502876515
MESO_039_T	YES	YES	YES	M	54	Smoker	Exposed	54	81.8	dead	2	NA	NA	-	++	MME	100	0	NA	NA	acinar	non	1	0	0	0	0	0	0	0	3	-0.603473007678986	-0.254639734985232	0.809	0.0188	0.102773412459077	0.0187176990517016	0.0443450695258612	0.0460079085624376	0	0.0180063632640453	0	0.0228958980561278	0.0265626713864082	0	0.279309022305659	0.3	0.17	0.720690977694341
MESO_040_T	YES	YES	YES	M	69	No smoker	Exposed	47	2022-02-09	dead	2	NA	NA	-	-	MME	100	0	NA	NA	solid	non	0	0	0	0	1	0	0	0	.	-0.87797212600708	-0.504282484683989	0.5456	0	0.00793089906504239	0.0290690772884976	0.0444883695300446	0.00458625350849325	0.00590085809619471	0.0126085715659255	0	0.0115865224053413	6.6768144309326e-4	0	0.116838232902633	0.9	0.47	0.883161767097367
MESO_041_T1	YES	YES	YES	M	71	No smoker	Exposed	46.5	2022-01-09	dead	2	NA	NA	-	++	MME	100	0	NA	NA	acinar	non	1	0	0	0	0	0	0	0	4	-0.999337017536163	-0.47191552380312	0.6216	0.1514	0.03486370591629	0.0553749306499311	0.010574098131032	0.0298916801575279	0	0.0230830898891094	0	0.051775257566756	0.0127203402128484	0	0.218283102523495	0.6	0.31	0.781716897476505
MESO_042_T1	YES	YES	YES	M	67	Ex-smoker	Exposed	2.66666666666667	38.6	dead	2	NA	NA	-	+	MME	100	0	NA	NA	acinar	non	1	0	0	0	0	0	0	0	0	0.398054301738739	-0.138541550871054	1	0	0.0243334991020671	0.0341332803028313	0.0481681038376164	0.00251708381577641	0.0233735755786799	0.00720879763511075	0	0.0114596971436572	0.00934616981481761	9.8385127010857e-4	0.161524058500665	0.6	0.28	0.838475941499335
MESO_043_T	YES	YES	YES	F	90	No smoker	Non exposed	NA	2022-06-27	dead	2	NA	NA	-	-	MME	100	0	NA	NA	acinar	solid	0.8	0	0	0	0.2	0	0	0	0	-0.0226297415792942	-0.100403135036795	1	0	0.0287456123222519	0.0277685127324498	0.0576241982476218	0.070111124005963	0	0.0183141999838272	0	0.0349106274013684	0.0080822547968183	0	0.2455565294903	0.7	0.39	0.7544434705097
MESO_044_T	YES	YES	YES	M	66	Ex-smoker	Exposed	NA	73.7	dead	2	NA	NA	-	++	MME	100	0	NA	NA	trabecular	non	0	0	0	0	0	1	0	0	.	-0.0415452346205711	-0.397956178870711	0.729	0.2351	0.0197096694934042	0.0503929434728074	0.108054999383613	0	0.0141256337536163	0.0163579353456639	0	0.0221928716003584	0.026000213678179	0	0.256834266727642	0.7	0.15	0.743165733272358
MESO_045_T	YES	YES	YES	M	68	Smoker	Exposed	NA	2022-08-15	dead	2	NA	NA	-	++	MME	100	0	NA	NA	solid	non	0	0	0	0	1	0	0	0	.	-0.590025544166565	-0.225719637284486	1	0	0.0910764037143346	0.0504604099908525	0.0675864429389626	0	0.0311981672597952	0.0111291893765017	0.00754172082472195	0.0263848975923728	0.0396581863366949	0.00952791249521149	0.334563330529448	0.3	0.13	0.665436669470552
MESO_046_T	YES	YES	YES	M	78	Ex-smoker	Exposed	NA	2022-09-13	dead	2	NA	NA	-	+	MME	100	0	NA	NA	acinar	non	1	0	0	0	0	0	0	0	0	-0.78549611568450906	-0.438036458673114	0.6906	0.3094	0.0104448841212381	0.0688929254502654	0.0550920671852384	0.00707618426255892	0.0162982073718124	0.0227236159612	0	0.00219933886616238	0.0107035024819946	0	0.19343072570047	0.7	0.64	0.80656927429953
MESO_047_T	YES	YES	YES	M	65	Smoker	Exposed	NA	40.7	alive	2	NA	NA	-	-	MME	100	0	NA	NA	NR	non	NA	NA	NA	NA	NA	NA	NA	0	0	-0.31077641248703	-0.249509838841913	0.9631	0.0369	0.0163697168473137	0.0391023995382821	0.117368257009678	0.0344648805266767	0	0.0193658643314908	0	0.0367176120180591	0	0	0.263388730271501	0.6	0.15	0.736611269728499
MESO_048_T1	YES	YES	YES	M	83	NA	Exposed	37	2022-05-11	dead	3	NA	NA	-	+	MME	100	0	NA	NA	trabecular	non	0	0	0	0	0	1	0	0	4	-1.44046652317047	-0.396119512252531	0.7729	0.2271	0.0192886156235435	0.10493861581781	0.130424007159777	0	0	0.0239130135912858	0	0.0309272006610423	0.00379289940337669	0	0.313284352256836	0.6	0.56	0.686715647743164
MESO_049_T	YES	YES	YES	M	63	NA	Exposed	7	17	alive	2	NA	NA	-	-	MME	100	0	NA	NA	NR	solid	NA	NA	NA	NA	0.3	NA	NA	0	0	-0.210964754223824	-0.091987253768526	1	0	0.00728091674797986	0.040307961169813	0.0671551137173755	0	0.00548256640730747	0.0164584308184261	0	0.0150184722509975	0.00209668520642955	0	0.153800146318329	0.7	0.42	0.846199853681671
MESO_050_T	YES	YES	YES	M	60	NA	Non exposed	NA	0.1	dead	2	NA	NA	-	+	MME	100	0	NA	NA	trabecular	non	0	0	0	0	0	1	0	0	0	-0.338731348514557	-0.575543291481067	0.5882	0.3456	0.190650417028211	0.10588778586867	0.0436983808209767	0	0	0.00938793534645674	0	0.0423111645468719	0.0681533645949488	0	0.460089048206134	0.3	NA	0.539910951793866
MESO_051_T	YES	YES	YES	M	64	NA	Exposed	NA	2022-08-17	dead	2	NA	NA	-	+	MME	100	0	NA	NA	solid	trabecular	0	0	0	0	0.5	0.5	0	0	0	-0.938632845878601	-0.690732915281405	0.5489	0.3005	0.0204607722643098	0.0879656293686673	0.0846380759378918	0.00378956382572166	0	0.0196247798638097	0	0.0274377903045507	0.028011529044844	0.0213362744734374	0.293264415083232	0.7	0.33	0.706735584916768
MESO_052_T2	YES	YES	YES	F	56	No smoker	Exposed	NA	34.8	dead	2	NA	NA	-	+	MME	100	0	NA	NA	trabecular	non	0	0	0	0	0	1	0	0	0	0.557784080505371	-0.238378829917141	0.9468	0.0286	0.0111955872857626	0.067996430929519	0.036240030730053	0.0565207741511821	0	0.0148209399168576	0	0.0325701337417438	0.0246402021751499	0	0.243984098930268	0.7	0.41	0.756015901069732
MESO_053_T	YES	YES	YES	M	63	No smoker	Exposed	NA	2022-01-15	dead	2	NA	NA	-	+	MME	100	0	NA	NA	micropapillary	acinar	0.3	0	0.7	0	0	0	0	0	0	-0.122413337230682	-0.412565132793496	0.9699	0.0301	0.0170751644533436	0.0316766473174013	0.127559262210423	0	0.0176774858679502	0.0173649432717396	0	0.013162151173134	0.024449347091431	0	0.248965001385423	0.8	0.65	0.751034998614577
MESO_054_T	YES	NO	YES	M	70	NA	Exposed	NA	2022-01-27	alive	2	NA	NA	-	+	MME	100	0	NA	NA	acinar	non	1	0	0	0	0	0	0	0	0	-0.200989440083504	NA	NA	NA	NA	NA	NA	NA	NA	NA	NA	NA	NA	NA	NA	0.9	0.42	NA
MESO_055_T	YES	YES	YES	M	64	Ex-smoker	Exposed	NA	2022-09-13	dead	2	NA	NA	-	+	MME	100	0	NA	NA	acinar	non	1	0	0	0	0	0	0	0	4 MMS/0 MME	-1.23395705223083	-0.884737633497599	0.2468	0.7491	0.0117889598275041	0.06847399290619	0.140396195854011	0	0.0105462772692544	0.0275709067135997	0	0.153934906804863	0.0258667871508216	0.00173148057165315	0.440309507097897	0.8	0.15	0.559690492902103
MESO_056_T2	YES	YES	YES	M	67	No smoker	Exposed	41	0.7	alive	2	NA	NA	-	++	MMB	90	10	NA	NA	solid	acinar	0.09	0	0	0	0.81	0	0	0	0	-0.220696046948433	-0.607913939177379	0.5391	0.4609	0.0156075584591581	0.0722747603086374	0.0953373770735031	0	0.00895851017399843	0.0150228498052116	0	0.00343867626417264	0.0181102110720975	0	0.228749943156779	0.7	0.49	0.771250056843221
MESO_057_T2	YES	YES	YES	M	69	NA	Exposed	9	2022-01-06	dead	2	NA	NA	-	+	MME	100	0	NA	NA	solid	non	0	0	0	0	1	0	0	0	4	-0.475967884063721	-0.201862747035874	1	0	0.0140080523202789	0.0651904105994123	0.0423158490853703	0.00125913674547078	0.0211715328179002	0.0197859714412767	0	0.0051808904356368	0.0150676379874968	0	0.183979481432843	0.8	0.73	0.816020518567157
MESO_058_T2	YES	YES	YES	F	66	No smoker	Exposed	0.666666666666667	2022-04-18	dead	2	NA	NA	-	+	MME	100	0	NA	NA	trabecular	non	0	0	0	0	0	1	0	0	4	-0.314555406570435	-0.678116195144791	0.2955	0	0.0460657356610393	0.214003640713138	0.019344519934321	0	0.0348736830880245	0.00883562923106478	0	0.0392145423856237	0.0480126043864102	0	0.410350355399622	0.4	NA	0.589649644600378
MESO_059_T1	YES	YES	YES	F	46	Ex-smoker	Non exposed	2	66.1	dead	2	NA	NA	-	+	MME	100	0	NA	NA	papillary	non	0	0	0	1	0	0	0	0	0	-0.0984029024839401	-0.33749469663439	0	0	0.0100243931334712	0.119068174252769	0.0564859817195536	0	0.0777659224503038	0.0106917687237614	0	0.00898355419279887	0.0290536188368209	0	0.312073413309479	0.1	NA	0.687926586690521
MESO_060_T	YES	YES	YES	M	58	No smoker	Non exposed	0	0	dead	1	NA	NA	-	+	MME	100	0	NA	NA	acinar	non	1	0	0	0	0	0	0	0	0	0.454818725585938	0.0863910924540884	1	0	0.0137534604198368	0.0444475755154442	0.107204265342054	0	0.0189712722075892	0.0159200239443545	0	0.00611556699431051	0.0232865727602461	0	0.229698737183835	0.9	0.75	0.770301262816165
MESO_061_T	YES	YES	YES	M	56	Smoker	Exposed	NA	2022-07-29	alive	3	NA	NA	-	+	MME	100	0	NA	NA	NR	non	NA	NA	NA	NA	NA	NA	NA	0	4	-1.88085877895355	-0.55467568985702	0	0.373	0.082280171097623	0.138575019048562	0.0481825929166313	0	0.00385124964883694	0.0244827482087973	0	0.226057148440281	0.0581256322456437	0.00662357191821026	0.588178133524585	0.8	0.17	0.411821866475415
MESO_062_T2	YES	YES	YES	F	62	No smoker	Non exposed	NA	2022-02-21	alive	2	NA	NA	-	+	MME	100	0	NA	NA	trabecular	non	0	0	0	0	0	1	0	0	0	0.187822073698044	-0.280347954627562	1	0	0.039121258268764	0.0465240738772125	0.0925402147183894	0.00853919696675873	0.008585062439572	0.0126188272975049	0	0.0191542362411971	0.0130130441193921	0	0.240095913928791	0.8	0.26	0.759904086071209
MESO_063_T	YES	YES	YES	M	72	NA	Exposed	NA	2022-09-25	dead	2	NA	NA	-	-	MME	100	0	NA	NA	solid	acinar	0.4	0	0	0	0.6	0	0	0	0	-0.294860541820526	-0.318621795215011	1	0	0.0354917045307324	0.0533991993767628	0.0688618119414696	0.0514488624464718	0	0.0167129993220709	0	0.0368468683870369	0.017628688037816	0	0.28039013404236	0.8	0.16	0.71960986595764
MESO_064_T	YES	YES	YES	M	74	Smoker	Exposed	1.16666666666667	2022-03-27	dead	2	NA	NA	-	+	MMB	60	40	NA	NA	tubulopapillary	non	0	0	0	0	0	0	0.6	0	4	-0.154675304889679	-0.374940740659453	0.7485	0.2411	0.0155036592232284	0.0434536022338208	0.0394853701214209	0.0131521245947333	0.0186598793594003	0.0166172963869844	0	0.00971759124515186	0.0151589408045885	0	0.171748463969328	0.95	0.57	0.828251536030672
MESO_065_T	YES	YES	YES	F	54	Ex-smoker	Exposed	NA	2022-01-21	alive	2	NA	NA	-	-	MME	100	0	NA	NA	macrocystic	non	0	1	0	0	0	0	0	0	0	NA	-0.0294671493924806	1	0	0.0107081850212891	0.099173515653641	0.106437877397208	0	0.00358186379643052	0.0289126177877033	0	0.019078777902364	0.00546257811320664	0	0.273355415671843	1	0.36	0.726644584328157
MESO_066_T	YES	NO	YES	M	65	Ex-smoker	Exposed	63	15	dead	2	NA	NA	+	+	MME	100	0	NA	NA	solid	non	0	0	0	0	1	0	0	0	0	-0.505380272865295	NA	NA	NA	NA	NA	NA	NA	NA	NA	NA	NA	NA	NA	NA	0.3	0.17	NA
MESO_067_T	YES	NO	YES	F	62	No smoker	Exposed	13.3333333333333	54.6	dead	2	NA	NA	-	++	MME	100	0	NA	NA	acinar	non	1	0	0	0	0	0	0	0	NA	0.134667411446571	NA	NA	NA	NA	NA	NA	NA	NA	NA	NA	NA	NA	NA	NA	0.3	0.25	NA
MESO_068_T	YES	NO	NO	M	74	No smoker	Exposed	2022-05-18	2022-03-25	dead	2	NA	NA	-	++	MMB	80	20	NA	NA	solid	non	0	0	0	0	0.8	0	0	0	0	-0.303874552249908	NA	NA	NA	NA	NA	NA	NA	NA	NA	NA	NA	NA	NA	NA	0.8	0.4	NA
MESO_069_T	YES	NO	YES	M	77	No smoker	Non exposed	0	37.3	dead	2	NA	NA	-	-	MME	100	0	NA	NA	acinar	non	1	0	0	0	0	0	0	0	0	-0.366163820028305	NA	NA	NA	NA	NA	NA	NA	NA	NA	NA	NA	NA	NA	NA	1	0.37	NA
MESO_070_T	YES	NO	YES	F	77	No smoker	Exposed	39	2022-02-15	dead	2	NA	NA	+	+	MME	100	0	NA	NA	solid	non	0	0	0	0	1	0	0	0	0	-0.93543541431427	NA	NA	NA	NA	NA	NA	NA	NA	NA	NA	NA	NA	NA	NA	0.3	0.21	NA
MESO_071_T	YES	NO	YES	M	72	No smoker	Exposed	29.25	2022-04-14	dead	2	NA	NA	+	++	MME	100	0	NA	NA	solid	non	0	0	0	0	1	0	0	0	0	NA	NA	NA	NA	NA	NA	NA	NA	NA	NA	NA	NA	NA	NA	NA	0.9	0.89	NA
MESO_072_T	YES	NO	YES	M	56	Ex-smoker	Exposed	NA	2022-01-13	dead	2	NA	NA	-	+	MME	100	0	NA	NA	trabecular	solid	0	0	0	0	0.1	0.9	0	0	0	-0.687573790550232	NA	NA	NA	NA	NA	NA	NA	NA	NA	NA	NA	NA	NA	NA	0.3	0.24	NA
MESO_073_T	YES	NO	YES	F	70	NA	Non exposed	NA	2022-04-22	dead	2	NA	NA	-	+	MME	100	0	NA	NA	solid	non	0	0	0	0	1	0	0	0	4	-1.2858077287674	NA	NA	NA	NA	NA	NA	NA	NA	NA	NA	NA	NA	NA	NA	0.9	0.65	NA
MESO_074_T	YES	YES	YES	F	45	NA	Non exposed	NA	0	alive	2	NA	NA	-	++	MME	100	0	NA	NA	acinar	non	1	0	0	0	0	0	0	0	.	-0.180177077651024	-0.346554403483391	0.8507	0.1493	0.0165180815952402	0.0562092176226422	0.074042577042393	0	0.00772613540742164	0.0158269760385024	0	0.0151804465299901	0.0100619277215415	0.00118426319072165	0.196749625148453	0.9	0.54	0.803250374851547
MESO_075_T	YES	YES	YES	F	53	NA	Exposed	1.16666666666667	14	alive	2	NA	NA	-	++	MME	100	0	NA	NA	tubulopapillary	non	0	0	0	0	0	0	1	0	0	0.0773945897817612	-0.323328178358268	0.1705	0	0.0093612681794986	0.0448197241689639	0.0912190221583991	0.0994081598540684	0.00909716268818733	0.00861241846572213	0.0611709416781674	0.0118518421749868	0.0151136396794704	0	0.350654179047464	0.7	0.48	0.649345820952536
MESO_076_T	YES	YES	YES	M	50	Ex-smoker	Exposed	NA	135.2	alive	2	NA	NA	-	++	MME	100	0	NA	NA	tubulopapillary	non	0	0	0	0	0	0	1	0	0	-0.270626783370972	-0.584551079814208	0.7336	0.2385	0.0137482841602872	0.165691122272948	0.0587039750631236	0	0	0.00915026406062638	0	0.0447687979535362	0.0237854283907141	0	0.315847871901235	0.2	NA	0.684152128098765
MESO_077_T	YES	YES	YES	M	36	Ex-smoker	Exposed	NA	93.7	dead	2	NA	NA	-	+	MME	100	0	NA	NA	acinar	tubulopapillary	0.7	0	0	0	0	0	0.1	0	0	-0.0141694666817784	-0.11179416815425	1	0	0.0156687592459222	0.0351739259163477	0.0458927438784583	0.0855992346067734	0	0.0188492860473658	0.0436236264011278	0.0142866869385131	0.00617813028937186	0	0.26527239332388	0.6	0.25	0.73472760667612
MESO_078_T	YES	YES	YES	M	63	No smoker	Exposed	0.416666666666667	2022-03-07	dead	2	NA	NA	-	+	MME	100	0	NA	NA	solid	non	0	0	0	0	1	0	0	0	0	-1.39686250686646	-0.479629555497856	0.6894	0.3106	0.00872074337415524	0.0328226654543316	0.0209098976526424	0.0168357832523274	0.00333965660551495	0.0230405899389834	0	0.00280760426096781	0.00573527224125325	0	0.114212212780176	0.8	0.57	0.885787787219824
MESO_079_T	YES	YES	YES	M	82	NA	Exposed	NA	24	dead	2	NA	NA	-	+	MME	100	0	NA	NA	tubulopapillary	non	0	0	0	0	0	0	1	0	0	-0.251007616519928	-0.526244029428117	1	0	0.179293704543001	0.0704698215459547	0.113137634366028	0	0.0162896595846397	0.013653323744957	0	0.0388789997503596	0.0355089142458516	0	0.467232057780792	0.7	0.16	0.532767942219208
MESO_080_T	YES	YES	YES	M	57	Ex-smoker	Exposed	NA	2022-08-10	dead	2	NA	NA	-	+	MMB	60	40	NA	NA	acinar	non	0.6	0	0	0	0	0	0	0	0	-0.762783765792847	-0.487297472118251	0.4091	0	0.0155035127264066	0.160872080874994	0.0493097101356578	0	0	0.0119599731453936	0	0.0274739701459995	0.0255589682701352	0	0.290678215298586	1	0.56	0.709321784701414
MESO_081_T	YES	YES	YES	F	61	NA	Exposed	NA	2022-08-07	dead	2	NA	NA	-	+	MME	100	0	NA	NA	acinar	non	1	0	0	0	0	0	0	0	4	NA	-0.11615548275669	1	0	0.0627325042504407	0.0606548672735997	0.099210078833699	0	0.0155719772706771	0.0110330800134598	0	0.00946688427260746	0.0198293706826185	0	0.278498762597102	0.9	0.41	0.721501237402898
MESO_082_T	YES	YES	YES	M	64	NA	Exposed	NA	2022-01-04	dead	2	NA	NA	+	+	MME	100	0	NA	NA	solid	non	0	0	0	0	1	0	0	0	4	-1.51045525074005	-0.438950895692363	0.5366	0.4634	0.0138815614772132	0.0813284965451092	0.0547277170147262	0	0.0278671464800962	0.0151384052993478	0	0.0395413032596382	0.0217306495113605	0	0.254215279587491	0.8	0.52	0.745784720412509
MESO_083_T	YES	YES	YES	M	72	NA	Exposed	NA	12	dead	2	NA	NA	-	+	MME	100	0	NA	NA	tubulopapillary	micropapillary	0	0	0.3	0	0	0	0.7	0	4	-1.02067160606384	-0.372645990733348	1	0	0.0165254125283695	0.042261530680547	0.078015666024922	0	0.00819785542974177	0.0296202148918012	0	0.0102477175297677	0.0021529605461984	0	0.187021357631347	0.9	0.59	0.812978642368653
MESO_084_T	YES	YES	YES	M	73	NA	Exposed	NA	3	dead	2	NA	NA	-	-	MME	100	0	NA	NA	acinar	solid	0.6	0	0	0	0.4	0	0	0	0	-0.640165627002716	-0.102909858205961	1	0	0.0260839911582951	0.0609042538881975	0.0704141035156453	0.0190874615327401	0.0156836821920465	0.0117562500893957	0	0.0261110352389533	0.017808199534793	0	0.247848977150066	0.8	0.41	0.752151022849934
MESO_085_T	YES	YES	YES	M	85	Ex-smoker	Exposed	NA	0.7	dead	2	NA	NA	-	++	MME	100	0	NA	NA	solid	acinar	0.4	0	0	0	0.6	0	0	0	0	-0.594591438770294	-0.0831704668282625	1	0	0.0121792789851459	0.0251876706639951	0.0645680629372686	0	0.0141932561010409	0.0177471631063523	0	0.00273103740060671	0.00259032303876302	0	0.139196792233173	0.8	0.65	0.860803207766827
MESO_086_T	YES	YES	YES	F	83	No smoker	Non exposed	0	2022-09-20	dead	2	NA	NA	-	+	MME	100	0	NA	NA	tubulopapillary	acinar	0.3	0	0	0	0	0	0.7	0	4	-0.197222784161568	-0.217931456234539	1	0	0.0416769394154602	0.0212083455042664	0.0759498030482148	0	0.0241821981654321	0.0103339057915229	0	0.0172835550762238	0.0205186144759639	0	0.211153361477084	0.7	0.38	0.788846638522916
MESO_087_T	YES	YES	YES	F	68	No smoker	Non exposed	NA	41.9	dead	2	NA	NA	-	++	MME	100	0	NA	NA	tubulopapillary	non	0	0	0	0	0	0	1	0	0	-0.475540161132812	-0.385248626604596	0.6466	0.2633	0.0252989589349524	0.0213858528998708	0.06397924049278	0.0350260675871996	0.0015091366263495	0.0309551560369131	0	0.0131485711097233	0.0272013834291023	0.00882113116902994	0.227325498285921	0.9	0.27	0.772674501714079
MESO_088_T	YES	YES	YES	M	65	No smoker	Exposed	NA	2022-09-11	dead	2	NA	NA	-	+	MME	100	0	NA	NA	solid	non	0	0	0	0	1	0	0	0	NA	-1.38094592094421	-0.0930176322297125	1	0	0.0103048304689455	0.0600307183594292	0.0523435088972575	0	0.0227459221624399	0.0152306346518296	0	0.0434374891407091	0.00571026109814632	0.00785371229301782	0.217657077071775	0.8	0.66	0.782342922928225
MESO_089_T	YES	YES	YES	M	72	Smoker	Exposed	NA	32.4	dead	2	NA	NA	-	+	MME	95	5	NA	NA	trabecular	solid	0	0	0	0	0.4	0.5	0	0	0	-0.102877818048	0.0520584741565899	1	0	0.0104264149306395	0.0302754723800816	0.0519826905489705	0	0.0353684176882282	0.00943915972490391	0	0.00499240643350368	0.0163487175253309	0	0.158833279231658	0.5	0.52	0.841166720768342
MESO_090_T	YES	YES	YES	M	69	No smoker	Exposed	51	37.4	alive	2	NA	NA	-	+	MME	100	0	NA	NA	acinar	tubulopapillary	0.7	0	0	0	0	0	0.3	0	0	-0.112385429441929	-0.699759968688077	0	0	0.0444391004990945	0.10257013318221	0.0451714876924801	0	0.0262922298256714	0.00898991434999447	0	0.0365047195198868	0.0192333475817816	0	0.283200932651119	0.8	0.59	0.716799067348881
MESO_091_T	YES	YES	YES	M	56	Ex-smoker	Exposed	NA	2022-01-11	dead	2	NA	NA	-	+	MME	100	0	NA	NA	tubulopapillary	micropapillary	0	0	0.2	0	0	0	0.8	0	4	-0.388780951499939	-0.107958221878504	1	0	0.0359057965233471	0.078671042052688	0.057443006321106	0.0227243225920992	0.0095321727418567	0.0108068967021312	1.3027445754924e-4	0.0272142167604983	0.0390337134979675	0	0.281461441649243	0.8	0.55	0.718538558350757
MESO_092_T	YES	YES	YES	M	63	No smoker	Exposed	NA	2022-09-05	dead	2	NA	NA	-	++	MME	100	0	NA	NA	acinar	non	1	0	0	0	0	0	0	0	4	0.479809671640396	-0.0586498375967468	0.9195	0	0.00599572933976946	0	0	0.247544094371998	0	0.0344328152040544	0.036625912573293	0.021520817499289	0.00490003544465796	0	0.351019404433062	0.8	0.6	0.648980595566938
MESO_093_T	YES	YES	YES	F	43	NA	Non exposed	NA	13	dead	2	NA	NA	-	+	MME	100	0	NA	NA	acinar	non	1	0	0	0	0	0	0	0	4	-0.857315897941589	-0.0389961150200324	0.9935	0.0065	0.0277851870572208	0.137526120182769	0.062605588994271	0	0.0389072723545305	0.0173053320458174	0	0.0147225556831421	0.0208046612250127	0	0.319656717542763	0.9	0.4	0.680343282457237
MESO_094_T1	YES	YES	YES	M	66	NA	Exposed	10.3333333333333	2022-09-01	dead	3	NA	NA	+	+	MMB	90	10	NA	NA	solid	acinar	0.45	0	0	0	0.45	0	0	0	3	-1.64029347896576	-0.676501414691882	0.0854	0.9146	0.0336047733347239	0.118373827904435	0.0701558970199942	0	0.0177437791989866	0.00909929523357289	0	0.110452973689286	0.0177688566776835	0.0143869594203097	0.391586362478992	0.8	0.18	0.608413637521008
MESO_095_T	YES	YES	YES	M	55	Ex-smoker	Exposed	51.75	2022-08-12	dead	1	NA	NA	-	+	MMB	30	70	NA	NA	tubulopapillary	trabecular	0	0	0	0	0	0.15	0.15	0	NA	NA	-0.550856628417774	0	0.2616	0.01745349183291	0.20409225447835	0.0454431068353794	0	0.0336562736029869	0.01107096111237	0	0.0314774563395208	0.0467117941737131	0	0.38990533837523	0.8	0.27	0.61009466162477
MESO_097_T	YES	YES	YES	M	67	Ex-smoker	Exposed	117	2022-05-04	dead	2	NA	NA	-	+	MMS	10	90	NA	NA	.	.	NA	NA	NA	NA	NA	NA	NA	0	4	-0.694580674171448	-0.676562511003512	0	0.3782	0.00571474668581616	0.0545287421348195	0.0507941673099321	0	0.0337848328819175	0.00700560776935039	0	0.00703100912154784	0.00919533085465283	0	0.168054436758036	0.6	0.58	0.831945563241964
MESO_098_T	YES	YES	YES	M	80	NA	Non exposed	NA	0.4	dead	3	NA	NA	-	+	MMS	10	90	NA	NA	.	.	NA	NA	NA	NA	NA	NA	NA	0	4	-1.51963639259338	-1.04238527035221	0	0.9629	0.0197572550838045	0.0818531288836058	0.0621395589153979	0	0.0158245749002306	0.0103591122969985	0	0.00200355480265261	0.00499942730371679	0	0.196936612186407	0.95	0.55	0.803063387813593
MESO_099_T	YES	YES	YES	M	80	Ex-smoker	Exposed	39	2022-04-04	dead	3	NA	NA	-	++	MMS	10	90	NA	NA	.	.	NA	NA	NA	NA	NA	NA	NA	0	4	-1.17626428604126	-1.03929622491157	0	1	0.0307973389042107	0.0717381248341957	0.0655104805983334	0	0.048568639160145	0.00649692726736379	0	0.0207883717728578	0.0292609421852327	0.00562918211947981	0.278790006841819	0.95	0.25	0.721209993158181
MESO_100_T	YES	YES	YES	M	75	NA	Exposed	NA	2022-04-02	dead	3	NA	NA	-	+	MMS	20	80	NA	NA	.	.	NA	NA	NA	NA	NA	NA	NA	0	.	-1.6123321056366	-0.703262429887751	0	1	0.00870041503575569	0.073106326350131	0.00888365149425712	0	0.103182905528438	0.00750702481132424	0	0.0116074863205237	0.00671990743990214	0	0.219707716980332	0.9	0.42	0.780292283019668
MESO_101_T	YES	YES	YES	M	56	No smoker	Non exposed	1	2022-01-17	dead	2	NA	NA	-	++	MMS	0	100	NA	NA	.	.	NA	NA	NA	NA	NA	NA	NA	0	3	NA	-0.834457981872815	0.046	0.954	0.0118389139035114	0.0689642434857512	0.0595671583651737	0	0.0703777673911975	0.0117226181181544	0	0.0197953495799465	0.0186249894114391	0	0.260891040255174	0.8	0.62	0.739108959744826
MESO_102_T	YES	YES	YES	M	69	No smoker	Exposed	74.25	2022-09-12	dead	3	NA	NA	-	++	MMS	0	100	NA	NA	.	.	NA	NA	NA	NA	NA	NA	NA	0	0	-1.27851796150208	-0.556823952445959	0.0404	0.9549	0.00571898536269862	0	0.0983087911862233	0	0	0.0189171376764922	0.00851975249317468	0.0146120320994493	0.0154670116439029	0.0126470135822854	0.174190724044226	1	0.8	0.825809275955774
MESO_103_T	NO	YES	YES	F	64	No smoker	Exposed	75	2022-01-10	dead	1	NA	NA	-	+	MMS	0	100	NA	NA	.	.	NA	NA	NA	NA	NA	NA	NA	0	4	-1.40930676460266	-0.676923621682937	0	0	0.0142638669030768	0.067713938349603	0.0550802670731306	0	0.0425545512482432	0.0158840532007148	0	0.0387420046922374	0.0242787577735825	0.00580231278595197	0.26431975202654	0.7	NA	0.73568024797346
MESO_104_T	YES	YES	YES	F	69	No smoker	Non exposed	NA	2022-08-04	dead	3	NA	NA	++	++	MMS	0	100	NA	NA	.	.	NA	NA	NA	NA	NA	NA	NA	0	4	-0.287239372730255	-1.12681865435288	0	1	0.00235721744113568	0.0281325979113352	0.0339074727598083	0	0.0270304850914884	0.0046720095343304	0	0.00160255391404891	0.00453020456582204	0	0.102232541217969	0.95	0.51	0.897767458782031
MESO_105_T	YES	YES	YES	M	75	NA	NA	NA	0.5	dead	1	NA	NA	++	+	MMS	10	90	NA	NA	.	.	NA	NA	NA	NA	NA	NA	NA	0	4	NA	-0.892296500113563	0.0231	0.9769	0.00774396392610426	0.10965379526602	0.0277540624036053	0	0.0646227121571619	0.00390180927110698	0	0.00653173401101445	0.00710604616639487	0	0.227314123201408	0.9	0.62	0.772685876798592
MESO_106_T	YES	YES	YES	F	79	NA	NA	NA	37.3	dead	1	NA	NA	-	++	MMS	5	95	NA	NA	.	.	NA	NA	NA	NA	NA	NA	NA	0	4	NA	-0.678512645499604	0.0902	0.7391	0.193744984698752	0.0551586033215759	0.0967417086862444	0.00414955948731666	0	0.0123465566797452	0	0.0206937780113298	0.0899696176405301	0.0029812696391614	0.475786078164655	0.55	0.95	0.524213921835345
MESO_107_T	YES	YES	YES	F	57	Ex-smoker	Non exposed	NA	2022-04-01	dead	3	NA	NA	+	++	MMB	20	80	NA	NA	solid	non	0	0	0	0	0.2	0	0	0	4	-1.14405989646912	-0.839735039193092	0	0.9226	0.00113098983612317	0.0601519622764962	0.0562760192865349	0	0.044630500922421	0.014243421803818	0	0.0136086181479087	3.7103546111822e-4	0	0.19041254773442	0.8	0.24	0.80958745226558
MESO_108_T	YES	YES	YES	F	53	No smoker	Non exposed	NA	2022-02-02	dead	2	NA	NA	+	+	MMS	20	80	NA	NA	.	.	NA	NA	NA	NA	NA	NA	NA	0	4	-1.4635421037674	-1.03195251871239	0	1	0.0103972278212958	0.127324636831154	0.0470361899736115	0	0.11771928080135	0.00306937322624697	0	0.0367943259054572	0.00503139014743861	0	0.347372424706554	0.9	0.69	0.652627575293446
MESO_109_T	YES	YES	YES	M	71	No smoker	Exposed	NA	2022-09-03	dead	2	NA	NA	-	+	MMB	20	80	NA	NA	solid	non	0	0	0	0	0.2	0	0	0	4	-0.901851296424866	-0.734675062820415	0.3439	0.6561	0.0075776231203027	0.0582295914140756	0.0803423593211601	0	0.0078088684450279	0.0122931638280982	0	0.00580747395733577	0.0161646917735172	0	0.188223771859518	0.9	0.4	0.811776228140482
MESO_110_T	YES	YES	YES	M	82	NA	Exposed	10	2022-07-15	dead	3	NA	NA	-	+	MMS	0	100	NA	NA	.	.	NA	NA	NA	NA	NA	NA	NA	0	4	-1.2218029499054	-0.618280004779898	0.2372	0.7628	0.0164028593367576	0.0801664480960666	0.222026177853521	0	0.0271711097883836	0.0146975346804283	0	0.0145807564149302	0.0343465354175931	0.021460605578624	0.430852027166304	0.95	0.53	0.569147972833696
MESO_111_T	YES	YES	YES	F	71	No smoker	Exposed	NA	34.1	alive	3	NA	NA	-	+	MMB	15	85	NA	NA	tubulopapillary	trabecular	0	0	0	0	0	0.015	0.135	0	0	-0.53303050994873	-0.572244701928299	0.3483	0.5433	0.00151241361793457	0	0.0308188182613694	0.100641518971422	0	0.0128901046914788	0.0723977510348057	0.00670804085070116	0.00806817415204659	0	0.233036821579758	0.95	0.91	0.766963178420242
MESO_112_T	YES	YES	YES	M	64	Ex-smoker	Exposed	NA	2022-02-01	dead	1	NA	NA	-	+	MMB	70	30	NA	NA	solid	non	0	0	0	0	0.7	0	0	0	4	-1.19378554821014	-0.880004799958545	0.0752	0.7263	0.0044312875780414	0.014776310439649	0.0342682412416218	0	0.0706311202622086	0.00584901659758587	0	0	0.00381767053179868	0	0.133773646650906	1	0.53	0.866226353349094
MESO_113_T	YES	YES	YES	M	55	Ex-smoker	Exposed	NA	2022-01-13	alive	2	NA	NA	-	+	MMS	0	100	NA	NA	.	.	NA	NA	NA	NA	NA	NA	NA	0	4	-1.59437203407288	-0.852506072477007	0.0464	0.9536	0.0350143533339752	0.0778066580418813	0.0604313466166788	0	0.0249315787656316	0.00905882434803938	0	0.0307380715549204	0.0098781260991749	0.00245560862636276	0.250314567386664	0.9	0.4	0.749685432613336
MESO_114_T	NO	NO	YES	M	72	NA	NA	NA	2022-04-01	dead	1	NA	NA	-	++	MMS	10	90	NA	NA	.	.	NA	NA	NA	NA	NA	NA	NA	0	.	NA	NA	NA	NA	NA	NA	NA	NA	NA	NA	NA	NA	NA	NA	NA	0.9	NA	NA
MESO_115_T	NO	YES	YES	M	46	NA	Exposed	30	2022-06-15	dead	2	NA	NA	-	-	MMB	60	40	NA	NA	solid	non	0	0	0	0	0.6	0	0	0	4	-0.868384838104248	-0.631273255418783	0.6813	0.3187	0.0220322962264417	0.0543876640661133	0.0597052631737938	0	0.00586211366579807	0.01662973222348	0	0.0223187802975887	0.0218531589329354	0.00369238435015256	0.206481392936303	0.6	NA	0.793518607063697
MESO_116_T	YES	NO	YES	M	66	No smoker	Non exposed	NA	0.9	dead	2	NA	NA	-	++	MMS	0	100	NA	NA	.	.	NA	NA	NA	NA	NA	NA	NA	0	0	0.245990037918091	NA	NA	NA	NA	NA	NA	NA	NA	NA	NA	NA	NA	NA	NA	0.95	0.29	NA
MESO_117_T	YES	YES	YES	F	70	No smoker	Non exposed	NA	0.6	dead	2	NA	NA	-	+	MMB	80	20	NA	NA	solid	non	0	0	0	0	0.8	0	0	0	4	-1.14242720603943	-0.950687899625343	0	0.8321	0.00474421395329652	0.00962046724019088	0.0227530322121873	0	0.050072336201777	0.0113550053692902	0.0134844887393733	0.00234256074221259	0.00946633949284511	0.016662326331767	0.14050077028294	0.9	0.3	0.85949922971706
MESO_118_T	YES	YES	YES	M	59	NA	Exposed	29	2022-05-09	dead	3	NA	NA	+	+	MMB	60	40	NA	NA	solid	non	0	0	0	0	0.6	0	0	0	0	-0.585757315158844	-0.548307566200738	0.4233	0.5767	0.0071372627866026	0.0727019241827713	0.093718829045362	0	0.0181759828866988	0.0069050401170851	0	0.00291190645630629	0.00582222150494184	0	0.207373166979768	1	0.26	0.792626833020232
MESO_119_T	YES	YES	YES	M	58	No smoker	Exposed	24	2022-04-19	dead	2	NA	NA	-	+	MME	90	10	NA	NA	trabecular	acinar	0.1	0	0	0	0	0.9	0	0	0	-0.357621431350708	-0.226877739099461	0.5758	0	0.0151813811879369	0.0429051076147659	0.0578202178884495	0.0131215134614442	0.0186571926622157	0.0212254523536092	0	0.01854412310785	0.0168052126487995	0	0.204260200925071	0.8	0.45	0.795739799074929
MESO_120_T	YES	YES	YES	M	56	No smoker	Exposed	58.5	2022-09-15	dead	2	NA	NA	-	++	MME	100	0	NA	NA	trabecular	acinar	0.4	0	0	0	0	0.6	0	0	0	NA	-0.513403283789849	0.4346	0.5654	0.0227886154080756	0.0622074449870506	0.0648260528329224	0	0.0181331872028433	0.00931294269989657	0	0.035275715111297803	0.0172982607596224	0.0185249451974596	0.248367164199168	0.8	0.26	0.751632835800832
MESO_121_T	YES	YES	YES	M	79	No smoker	Exposed	5.33333333333333	14	dead	2	NA	NA	-	+	MME	100	0	NA	NA	trabecular	non	0	0	0	0	0	1	0	0	0	-0.84708708524704	-0.605056256100304	0.5149	0.4851	0.00412107472077502	0.0133100214463904	0.03834340905448	0.0102604850522797	0.00373719367641799	0.00897959113912348	0	0.00316090015263178	0.00413872265157811	0	0.086051397893677	0.4	0.46	0.913948602106323
MESO_122_T	YES	YES	YES	F	80	No smoker	Exposed	NA	2022-08-04	dead	2	NA	NA	-	-	MMB	30	70	NA	NA	solid	non	0	0	0	0	0.3	0	0	0	4	-0.792128324508667	-0.478058079390822	0.6518	0.3482	0.0626743157040186	0.0592256830013432	0.116851014365856	0	0.0034443194790552	0.0103858710125696	0	0.0454562278728136	0.0392494748338466	7.1354975348867e-4	0.338000456022992	0.7	0.32	0.661999543977008
MESO_123_T	YES	YES	YES	M	84	NA	Exposed	36	2022-02-01	dead	2	NA	NA	-	+	MMB	70	30	NA	NA	trabecular	acinar	0.28	0	0	0	0	0.42	0	0	0	-0.903133571147919	-0.503882208849677	0.6953	0.3047	0.00755250068231587	0.0547122765624363	0.0511889356660807	0	0.0117584598047123	0.0110993064992746	0	0.00269947312687941	0.0104306038322844	0	0.149441556173983	0.9	0.48	0.850558443826017
MESO_124_T	YES	YES	YES	F	67	NA	Exposed	93	2022-01-13	dead	2	NA	NA	-	++	MMB	30	70	NA	NA	solid	non	0	0	0	0	0.3	0	0	0	0	-0.519351601600647	-0.680858763865323	0.4314	0.5686	0.0233415946589095	0.0618989648707923	0.0960273435916273	0	0.0143547023728582	0.00955545923080329	0	0.0325889713085397	0.0190403373020881	0.00700531782674981	0.263812691162368	0.8	0.2	0.736187308837632
[truncated: 11 more columns]

## Sheet: MOFA_factors
		MOFA TCGA										MOFA TCGA rotated										MOFA Bueno
Sample	Cohort	LF1.TCGA	LF2.TCGA	LF3.TCGA	LF4.TCGA	LF5.TCGA	LF6.TCGA	LF7.TCGA	LF8.TCGA	LF9.TCGA	LF10.TCGA	Ploidy_factor.TCGA_rotated	Morphology_factor.TCGA_rotated	Adaptive-response_factor.TCGA_rotated	CIMP-index_factor.TCGA_rotated	LF5.TCGA_rotated	LF6.TCGA_rotated	LF7.TCGA_rotated	LF8.TCGA_rotated	LF9.TCGA_rotated	LF10.TCGA_rotated	Ploidy_factor.Bueno	Morphology_factor.Bueno	Adaptive-response_factor.Bueno	CIMP-index_factor.Bueno	LF5.Bueno	LF6.Bueno	LF7.Bueno	LF8.Bueno	LF9.Bueno	LF10.Bueno
TCGA-3H-AB3M-01	TCGA	2.91345297256378	1.23974886452283	1.13312485137039	0.322373469784572	-0.6169268075458	-0.367388538936205	-3.03418567365011	0.0420970149253055	-0.509703536123378	0.0395124281841317	2.91345297256378	0.705466073793604	-1.15552855330997	1.19448080164016	-0.616844204171029	0.205315254446088	2.66214550668727	-1.05439930355034	-1.53838360563391	0.652657140558717	NA	NA	NA	NA	NA	NA	NA	NA	NA	NA
TCGA-3H-AB3S-01	TCGA	-1.11803671371281	1.82030234195948	0.466318285108235	-0.427636811928144	-1.28302281824631	0.0404930241918023	-0.649010151833777	0.100003715872162	-1.09974799531937	-0.470797233774458	-1.11803671371281	0.912522221655532	-1.18747718097158	1.77382105108427	-0.563120071106002	-0.584140582780267	1.05968685668302	0.0654498715439215	-0.374869129622716	-0.787435623965434	NA	NA	NA	NA	NA	NA	NA	NA	NA	NA
TCGA-3H-AB3T-01	TCGA	-0.972424260504882	2.09795752667538	-1.70338361849916	1.24547795925013	0.591606342812318	0.447412158699099	0.00436217770195722	0.66028967080442	0.553794281515844	0.143273278188518	-0.972424260504882	-2.1231738414807	0.582994928150667	2.02925933066279	-1.04802643640908	-0.613817020808245	0.513053405678713	0.0664907496809244	0.464078249211868	0.421697241808681	NA	NA	NA	NA	NA	NA	NA	NA	NA	NA
TCGA-3H-AB3U-01	TCGA	-0.0967550525659949	0.546770245704037	1.02017350966505	-2.08282095656619	-0.724039460359667	0.0395608698229776	-0.0634491691978413	0.295864798005154	0.575610934601639	0.307430225264115	-0.0967550525659949	2.12057672009159	-0.324996272027055	0.621929004969002	-0.164397372174521	-0.29061907034967	0.225172612130923	0.952226062616625	0.205313794365798	0.995760654878559	NA	NA	NA	NA	NA	NA	NA	NA	NA	NA
TCGA-3H-AB3X-01	TCGA	-0.547154594132628	-2.01469510555075	0.677910737496117	1.02435476979192	-0.103993261636749	0.355683325310831	-1.0915473850212	-0.213112824289601	0.0569670850724976	0.420757822160044	-0.547154594132628	-0.4542576566086	-0.648143611284188	-2.02104312997736	-0.255158696603677	0.443328198248285	0.731043420466945	-0.445832877850121	-1.1463152490487	0.662189590826107	NA	NA	NA	NA	NA	NA	NA	NA	NA	NA
TCGA-3U-A98D-01	TCGA	-1.35393529744704	0.491164739505009	-0.0764942264430997	1.23931494062682	-0.919166191449555	0.09287584806829	-0.0567613132632624	0.0910073137483633	-1.00625794173729	-0.176213784307713	-1.35393529744704	-0.871062251344496	-1.06412868049311	0.387756203278122	-0.196637245531529	-0.418460956827893	0.748141031719302	-0.0368245769001962	-0.405755977960539	-0.97094832621061	NA	NA	NA	NA	NA	NA	NA	NA	NA	NA
TCGA-3U-A98E-01	TCGA	-0.431231047337907	-0.315879595740373	-0.185670038316913	-2.643307614516	-0.905747938787014	0.476425063773784	-1.23234852200131	1.39268317505383	0.056566362285732	0.302639533510441	-0.431231047337907	2.18723643065496	0.198124497204557	-0.178840228554055	-1.51001153062718	-1.53553777068701	1.04621050159777	1.3096582917022	-0.492974530821509	1.07129616378238	NA	NA	NA	NA	NA	NA	NA	NA	NA	NA
TCGA-3U-A98F-01	TCGA	0.828795032245239	1.09115073090273	3.15234767523011	0.797928608657572	2.1670345028699	2.34005877530985	0.148805232270548	0.386210505120332	-1.04457170940477	1.22824654666808	0.828795032245239	-0.339430374846328	-0.536910921209331	1.15960583097565	-0.823290257891136	3.80536937067161	-0.241724805479402	1.76153175803909	-2.06665681108741	0.167374685679643	NA	NA	NA	NA	NA	NA	NA	NA	NA	NA
TCGA-3U-A98G-01	TCGA	-1.41787000151733	-1.26374061583966	-1.20907204312589	1.56410388794529	1.26070602061625	0.787208045826609	0.488200881108663	0.194899657691017	-0.589087395340467	-0.483911705454495	-1.41787000151733	-2.04364803501194	0.662768892675303	-1.34760219437176	-1.38702460878236	0.373355715364173	-0.00212700783582825	-0.0391969048733452	0.111917444279224	-0.784268755030548	NA	NA	NA	NA	NA	NA	NA	NA	NA	NA
TCGA-3U-A98H-01	TCGA	0.256977513348745	-0.227457977036421	-1.02787501653179	-0.615348999779716	0.717332941943035	0.145003772266513	0.494760129653497	0.0558328110062727	-0.455710758063187	-0.249926291718607	0.256977513348745	0.0165810531996313	1.11557823484021	-0.217822626534535	-0.993496536824174	-0.309337124320929	0.0251632271622484	0.297412488370364	0.476681568406341	-0.534646495584872	NA	NA	NA	NA	NA	NA	NA	NA	NA	NA
TCGA-3U-A98I-01	TCGA	-1.23674035327716	-0.412516255099782	-0.581257818335964	0.854423216509294	-0.446631661562886	0.139105097277412	-0.102123897412722	0.335276390894337	-0.973857301052307	0.0783030869067006	-1.23674035327716	-0.845678580260719	-0.269279714283596	-0.467113334607914	-0.479188522527366	-0.599365559759405	0.722548745595413	0.200194873164351	-0.486250605605735	-0.78807769509845	NA	NA	NA	NA	NA	NA	NA	NA	NA	NA
TCGA-3U-A98J-01	TCGA	-0.851013035974334	-1.76928804659328	-0.250289038913135	0.156634397289075	0.0926703911611045	-0.553017584393844	-0.162261222352222	-0.285176387096721	-0.283077103249157	0.0787829234465195	-0.851013035974334	-0.024438884156464	0.371935515636264	-1.7996051898525	-0.0222228143175209	-0.169455790899012	0.626585494522218	-0.296709800392329	-0.051554503989761	-0.177286969214743	NA	NA	NA	NA	NA	NA	NA	NA	NA	NA
TCGA-LK-A4NW-01	TCGA	-0.637365730812558	0.774879851690635	-0.53086533734836	-1.06959483159454	-0.127742535302589	0.34045328269665	-0.26814616826592	1.2586944162579	-1.34131879824118	0.587847898106011	-0.637365730812558	0.545911413967122	0.582138168392584	0.831844468054976	-1.04166554516903	-0.836945083466684	1.02164892482339	1.47834464674304	-0.701413517208092	-0.586881083474362	NA	NA	NA	NA	NA	NA	NA	NA	NA	NA
TCGA-LK-A4NZ-01	TCGA	-0.516273196212961	1.08642408246327	0.33960731177459	-0.626022117697351	0.989914672955666	0.0875729813964663	-0.317824907493549	-0.971577543349141	0.0997461511458913	-0.236105103957597	-0.516273196212961	0.69407705879112	0.591690829642008	1.11041867354012	-0.595547953235224	0.896456140957595	0.131163011997035	-0.675555231768322	0.164133043655908	0.195438350697168	NA	NA	NA	NA	NA	NA	NA	NA	NA	NA
TCGA-LK-A4O0-01	TCGA	-0.0970638119838312	0.544756771380214	-1.97334461646286	1.38165110156505	0.352313880129326	0.331743435504274	-0.282834817454973	-0.370398679555568	1.43921852191646	-0.257724071136096	-0.0970638119838312	-2.04077807626382	0.492278659768252	0.491612520504399	-0.926007541193321	-0.860082471788675	0.0048464833103633	-1.17803299987647	0.727036287088303	0.998670610856074	NA	NA	NA	NA	NA	NA	NA	NA	NA	NA
TCGA-LK-A4O2-01	TCGA	0.467190942106239	0.443660265421221	-1.41321781960895	-0.402971295403444	-0.773688041183302	0.0941833142509347	0.426494868501472	0.270110475364463	-0.469396407687518	-0.206875901613219	0.467190942106239	-0.117449060725713	0.220246065991189	0.437780663807023	-0.717573315634685	-1.56063771454663	0.141813603431203	0.331860073492635	0.401323376377573	-0.637486250199589	NA	NA	NA	NA	NA	NA	NA	NA	NA	NA
TCGA-LK-A4O5-01	TCGA	-1.36033490628078	1.04629120575926	-0.0704317315780534	0.0915116999748755	-0.559012915296009	-0.469883110279743	-0.0521432077279262	0.021336955407388	0.515867309770466	-0.324547396333277	-1.36033490628078	-0.0112162436539699	-0.492090405161359	0.956376350872695	-0.0809612296181952	-0.44308832485168	0.68101636195134	-0.18715174689956	0.727316248515116	0.333264066894381	NA	NA	NA	NA	NA	NA	NA	NA	NA	NA
TCGA-LK-A4O6-01	TCGA	-0.271165045258361	-0.649189258886598	-0.0132928029587591	-0.382134556940585	1.31799643760437	0.153936623126877	-0.151353761166505	-0.219526952723637	-0.603027141137034	-0.310375378799839	-0.271165045258361	0.269061984018066	0.930919965431367	-0.651477755419309	-1.0230941117855	0.832655319498058	0.419875584230363	-0.0627698699841039	-0.012095125578083	-0.374067981853317	NA	NA	NA	NA	NA	NA	NA	NA	NA	NA
TCGA-LK-A4O7-01	TCGA	-1.34642533427292	0.37441452703275	1.20391590366862	0.692577888621693	-1.62951125039	0.00640893334816019	-0.0638922255471724	-1.70027119379853	-0.380782477785751	0.242977206354284	-1.34642533427292	0.422811841219994	-1.72140556489089	0.370964172722308	1.04355168235561	0.0340789396989358	-0.238734873744626	-1.01409604262216	-0.78493423929153	-0.407287763390908	NA	NA	NA	NA	NA	NA	NA	NA	NA	NA
TCGA-MQ-A4KX-01	TCGA	0.262799010005593	-0.772691794417388	-1.3807124063846	-1.67977798158419	0.72912050582749	0.0671892903271359	0.467293755188253	-0.324153434584592	-0.525576659798347	-0.251093352093538	0.262799010005593	0.914707117892949	1.73831054189595	-0.683097847200097	-1.12168147762617	-0.71619453535926	-0.281120715632549	0.150151596103129	0.508438076641112	-0.574999619344736	NA	NA	NA	NA	NA	NA	NA	NA	NA	NA
TCGA-MQ-A4LC-01	TCGA	-0.909498327260328	-0.466427602205121	-0.861050960100088	-1.96437841955108	-0.563332291179471	0.208739981697121	0.133302582112295	-0.295258733304173	-0.0876491932246577	-0.380091448945051	-0.909498327260328	1.54683535409957	0.574331151046485	-0.371421698854901	-0.957570225895627	-1.29192646891617	-0.281815925679361	0.115447185753615	0.426340627324854	-0.0869430519459739	NA	NA	NA	NA	NA	NA	NA	NA	NA	NA
TCGA-MQ-A4LJ-01	TCGA	-0.687739641220584	-1.79424214676803	0.5987940860344	0.327486088337726	-0.637467280241044	-0.339306290738366	-0.148189289763633	-0.806147313427699	0.042337310075113	0.334855062334871	-0.687739641220584	0.265692621810322	-0.5367336425852	-1.80006158999962	0.585496740156361	0.000349583327987533	0.199794704548768	-0.487325705380563	-0.405288943812058	0.170533368197994	NA	NA	NA	NA	NA	NA	NA	NA	NA	NA
TCGA-MQ-A4LM-01	TCGA	0.0611511483548865	1.45904948117328	-1.9456984578452	1.14240264416001	0.939078981286245	0.2956145293899	0.255496496244895	0.17566465138536	-0.593140825202777	-0.184621256185271	0.0611511483548865	-1.93223141494886	1.04814135967534	1.39158761212583	-1.1626054682974	-0.443102093857461	0.415350553549328	-0.197535267812522	0.315973106071513	-0.818996505368202	NA	NA	NA	NA	NA	NA	NA	NA	NA	NA
TCGA-MQ-A4LP-01	TCGA	-1.2461517349862	-1.14469415822697	1.94907661007715	1.10725213325994	0.364386134704466	-0.302976597930935	-0.0669376499392186	0.471707254923566	-1.53069156967545	0.537616478719223	-1.2461517349862	-0.219150572764568	-0.788785484328137	-1.25426084484883	0.453614027917091	1.65073893085168	1.34119040836206	0.871566212063749	-1.07046070815134	-0.870515347280198	NA	NA	NA	NA	NA	NA	NA	NA	NA	NA
TCGA-MQ-A4LV-01	TCGA	-0.800768811051494	2.06010024230546	-1.13464896747747	0.493536299136172	0.826939399883454	-0.122794293353643	-0.062082639125592	0.847851122152343	1.17683836252143	-0.220589374104693	-0.800768811051494	-1.2800354019776	0.640131699876784	1.95438129690849	-0.967389180153298	-0.258069850510192	0.859130775653697	0.150998296076245	1.19872636248455	0.97988059403481	NA	NA	NA	NA	NA	NA	NA	NA	NA	NA
TCGA-MQ-A6BL-01	TCGA	-0.656484456201261	1.09890741369549	-1.99144210749922	0.931065115843035	1.24521534092129	-0.00628106534602399	-0.406272816218123	-0.404815407470171	0.674564020840131	0.15120974006972	-0.656484456201261	-1.72991112626273	1.48926494762091	1.08233510239589	-0.878063035895754	-0.385416831118865	0.395457136203842	-1.00605033120913	0.399892535408889	0.514976909918908	NA	NA	NA	NA	NA	NA	NA	NA	NA	NA
TCGA-MQ-A6BQ-01	TCGA	-0.986619000654439	-1.1537274798852	-0.684704059312299	-1.53304994611014	-0.690185087170103	0.196965950209373	-0.201413962819686	-0.215471530624203	0.237017136536414	-0.660899674038921	-0.986619000654439	1.31879873510585	0.150818616551886	-1.10067847663057	-1.06572285815271	-1.20575585383353	-0.0558385752231894	-0.158410499263264	0.467607699066442	0.226662375496308	NA	NA	NA	NA	NA	NA	NA	NA	NA	NA
TCGA-MQ-A6BR-01	TCGA	-0.993543822733711	-2.51315769281661	0.108399824753322	1.00617027906044	-0.647208416570213	0.179443437142549	-0.175108248969745	0.719874895826476	1.00886390587364	-0.113732455202503	-0.993543822733711	-0.858701738032417	-0.957290191206336	-2.60687542365144	-0.360570116336718	-0.377903229211088	0.513869294507502	0.256941665157779	0.198313356898997	1.06769449563945	NA	NA	NA	NA	NA	NA	NA	NA	NA	NA
TCGA-MQ-A6BS-01	TCGA	0.25198142941831	2.47809499237288	1.27716806010584	-2.54569122718471	0.26200785104977	1.00158281218075	-0.448996163525827	-0.428190925672432	0.336110001856154	-0.28316158559015	0.25198142941831	2.55535455531521	-0.0698203218963174	2.60878684103914	-1.24594970475933	0.704776241285124	-0.239497180897263	0.363428114360751	0.0254054217433884	0.822952925704403	NA	NA	NA	NA	NA	NA	NA	NA	NA	NA
TCGA-NQ-A638-01	TCGA	-0.114123415214375	0.501600386723159	-0.252705511196608	0.655531773077327	-1.35524919259159	-0.1841401634258	0.00336700714833346	0.217102527262608	0.305317309272597	-0.167671537758016	-0.114123415214375	-0.49219200537927	-1.10491271609318	0.408082419360221	0.0176599573013553	-1.02012726569544	0.576721572281063	-0.0325808508047314	0.33507277941576	0.145703681062924	NA	NA	NA	NA	NA	NA	NA	NA	NA	NA
TCGA-SC-A6LM-01	TCGA	0.136294677446323	0.855076972174325	1.60034633779483	-0.0781093652276789	1.35735718272733	-0.709070339404593	0.484347488740946	1.39704355221028	0.979409264659129	-0.450219789483592	0.136294677446323	0.10658603721836	-0.125606787258503	0.655558706714671	-0.265710983676899	1.80566303261883	1.32707750153047	1.29030356065699	1.53290793382458	0.980282514920833	NA	NA	NA	NA	NA	NA	NA	NA	NA	NA
TCGA-SC-A6LN-01	TCGA	-1.00094907423261	0.171288056673185	0.613590760693849	0.573803966914795	0.806489638295537	-0.554165865249351	-0.383252243004266	-1.60045782781701	-0.351896291629287	0.00312998482067169	-1.00094907423261	0.0400542908289871	0.27160332485291	0.13808804981507	0.356380080913199	1.19005032044397	0.416834911610639	-1.35411686504472	-0.245987019389141	-0.334029801020781	NA	NA	NA	NA	NA	NA	NA	NA	NA	NA
TCGA-SC-A6LP-01	TCGA	-0.902485943938758	-0.415211893554181	-1.19551535909386	1.41266679654539	-0.0163689347435657	0.389500067059415	-0.283275915373502	0.906222045286043	0.996496307713384	0.14397191597315	-0.902485943938758	-1.93617490042034	-0.0753973973449081	-0.495400163217849	-0.847726373124417	-0.768128794098302	0.629415627897381	0.132269064353313	0.252864518206951	1.00934465852871	NA	NA	NA	NA	NA	NA	NA	NA	NA	NA
TCGA-SC-A6LQ-01	TCGA	-1.12761238884319	-0.438207247984658	-1.10808074003632	-0.238406277491974	-0.196123075291105	0.12572806982705	0.246436987589964	0.304383096829793	-0.247726454217303	-0.255531313534625	-1.12761238884319	-0.211038759307272	0.387025873935912	-0.454004008383995	-0.855568791111713	-0.967725865243186	0.236895697904208	0.259902121996071	0.367320274439786	-0.321668402005165	NA	NA	NA	NA	NA	NA	NA	NA	NA	NA
TCGA-SC-A6LR-01	TCGA	-0.0710242419475333	-1.49716220253398	0.277530087862606	-0.415628726060589	-0.788885564525882	0.839741547429478	-0.216886285169373	0.0881985489358057	0.0353725260839792	-0.1973646559537	-0.0710242419475333	0.570190410754064	-0.756277410482417	-1.46241918358887	-0.858597327041675	-0.439473202645165	-0.0870473790779671	0.290864638151381	-0.373722025829026	0.318926528518979	NA	NA	NA	NA	NA	NA	NA	NA	NA	NA
TCGA-SC-AA5Z-01	TCGA	-0.623825601378058	-1.84289454822017	-0.807082642393119	0.770337187236743	0.412098236188632	0.272277498052146	0.195279865768838	0.243437569071784	0.0774148964613818	-0.304180295921341	-0.623825601378058	-1.04632750668572	0.297188021114362	-1.90314839740747	-0.860215730892043	-0.184924947874965	0.201598509137946	0.00229058064465577	0.266869364584933	-0.0202747598900686	NA	NA	NA	NA	NA	NA	NA	NA	NA	NA
TCGA-SH-A7BC-01	TCGA	0.267691649961629	0.09070062811753	-0.927709986113627	0.426595219644643	-0.304302305358667	-0.364051375768095	0.493648866089068	-0.4005125777904	0.844840520114405	0.00824169414775184	0.267691649961629	-0.706161391345529	0.170305883014253	0.0424534184904566	0.123211970006434	-0.770997591819997	-0.0645441103877629	-0.414170046409645	0.8420261640645	0.400466307628941	NA	NA	NA	NA	NA	NA	NA	NA	NA	NA
TCGA-SH-A7BD-01	TCGA	-1.46847594148319	0.751457751756179	1.17668500472021	-2.79483206488343	-1.16542169185563	0.026112754945055	0.366801386665727	-0.209935332787191	0.993367520002798	-0.725645496454837	-1.46847594148319	2.96955406860279	-0.793927743238434	0.798253375586849	-0.373630787669447	-0.430959129582796	-0.343445691870352	0.555430123825269	1.16771122267657	0.901627831173017	NA	NA	NA	NA	NA	NA	NA	NA	NA	NA
TCGA-SH-A9CT-01	TCGA	-0.794458070449573	-0.754075286777395	0.874183567197817	1.31591220743379	-0.958484910910758	-0.644535412225506	-0.404680888190915	-1.35421520287651	0.0863458427543975	0.374418124485613	-0.794458070449573	-0.305396029973316	-1.15254290287652	-0.815554850681477	1.18349473786277	0.211130381418459	0.441384963538811	-1.22014131703473	-0.552495654875497	0.087126071220475	NA	NA	NA	NA	NA	NA	NA	NA	NA	NA
TCGA-SH-A9CU-01	TCGA	0.481778665714637	-1.41940116348669	2.09489504358177	1.03616683222636	-0.701014452619426	-0.173625520088894	0.389099585204271	-0.591545624205376	0.770885448987234	-0.48688064726716	0.481778665714637	0.0850459795467428	-1.96642337186352	-1.56435218742649	0.714601106200292	1.20861585312009	0.0617498828018577	-0.284248165467151	0.406584731721582	0.524213856719614	NA	NA	NA	NA	NA	NA	NA	NA	NA	NA
TCGA-TS-A7OU-01	TCGA	-0.812895957498198	-0.156035710616995	0.199659671467938	-1.67853887932117	-0.114616549627153	0.186495883397854	0.272862439324067	-0.470879104044628	-0.537125271718827	-0.309265779570079	-0.812895957498198	1.65658500312818	0.303682682574165	-0.0895841885109336	-0.635158704795318	-0.159339614921325	-0.187825956420945	0.250354530272386	0.164332922830742	-0.426423896043111	NA	NA	NA	NA	NA	NA	NA	NA	NA	NA
TCGA-TS-A7OY-01	TCGA	-0.608164069202847	-0.680738510354076	-1.38600922442158	1.20365986287934	0.832549606832073	-0.0588965548698318	0.288203873695202	-0.655262718247388	-0.32543061407958	-0.344473737185607	-0.608164069202847	-1.50362122633476	0.843174991997405	-0.748186370420794	-0.599396577075	-0.0787941255724341	0.0865831990366457	-0.863156449283293	0.332744600044885	-0.693459967218119	NA	NA	NA	NA	NA	NA	NA	NA	NA	NA
TCGA-TS-A7OZ-01	TCGA	-1.3342607603146	-0.245201513417452	1.28105183317136	0.668292754798205	1.53066363036264	-0.644961651234351	-0.14573911277726	0.0916477035207923	-0.526079316378851	-0.337819764769692	-1.3342607603146	-0.18120664487122	0.172336941066749	-0.39364422183476	-0.18510847712006	1.9841462325843	1.30678913753231	0.041438629763291	0.224921641570595	-0.324455662343916	NA	NA	NA	NA	NA	NA	NA	NA	NA	NA
TCGA-TS-A7P0-01	TCGA	0.717768853158928	-0.641333271293258	0.635641069880294	0.931750958422746	-0.258407260434475	-0.439906559907804	0.296876459775699	0.340665400068766	1.40499355794287	-0.18352275088577	0.717768853158928	-0.685632972462246	-0.892618046662833	-0.788689284610491	0.296774418255645	0.306151537351722	0.520959318220123	0.103850525709829	0.961126338839574	1.13860352578784	NA	NA	NA	NA	NA	NA	NA	NA	NA	NA
TCGA-TS-A7P1-01	TCGA	-1.67498139485907	0.895700046230371	-0.170311620793594	0.201232196473903	-1.94132728583073	-0.12964988338195	0.331655351156806	0.424858446623102	0.170757709136718	-0.0224399180279039	-1.67498139485907	-0.0844404062779255	-1.36354285237042	0.823443483821239	0.191783373641269	-1.44500686214461	0.40317036124228	0.456939777542149	0.359872229551671	0.0107979891506687	NA	NA	NA	NA	NA	NA	NA	NA	NA	NA
TCGA-TS-A7P3-01	TCGA	-0.910681979746736	-0.142280195334752	1.20296700371132	0.0328898977507865	0.886536714949151	0.553571970578574	0.579362836918493	0.314855382831797	-0.689156701399855	-0.941292947348957	-0.910681979746736	0.238406559706653	-0.460962720344573	-0.248922764744374	-1.04673030642951	1.54555098057815	0.247223374371889	0.686043681647525	0.414507975375847	-0.686662156035353	NA	NA	NA	NA	NA	NA	NA	NA	NA	NA
TCGA-TS-A7P6-01	TCGA	-1.15838614542074	-0.441366903436847	-0.341049639337731	0.938773992073806	-0.691536533982043	-0.564657561914841	-0.0770827172203034	-0.567816882244	0.13268636838321	0.118439353732786	-1.15838614542074	-0.656892341492436	-0.410542435127999	-0.510975531167085	0.445747764975859	-0.558794118963183	0.487267795682997	-0.69606020988254	0.0748060951344002	-0.0297409615291885	NA	NA	NA	NA	NA	NA	NA	NA	NA	NA
TCGA-TS-A7P8-01	TCGA	22.2792966130816	-0.920518950711276	-1.70098424062035	0.392920242774716	1.73899541747471	-0.636843062527523	0.0842719509059993	-1.17479184540966	-0.204342694125304	0.221344687277556	22.2792966130816	-0.94097830285788	2.2433809193421	-0.905472520079895	-0.287830836246145	0.106376855062897	0.133237394691468	-1.17812648008425	0.284427812127343	-0.412356851081684	NA	NA	NA	NA	NA	NA	NA	NA	NA	NA
TCGA-TS-A7PB-01	TCGA	-0.913071893294991	0.823003835583555	-0.0482469033700767	-1.25274981820867	-0.0720750436424913	-0.0944022470931703	0.305071847830289	-1.05846989965283	0.695704717711252	-0.296904420822307	-0.913071893294991	1.17050723241664	0.307616695050501	0.8676687660151	-0.194570483438046	-0.185597189048936	-0.464754627965432	-0.52327224475748	0.794899107126479	0.426851919542864	NA	NA	NA	NA	NA	NA	NA	NA	NA	NA
TCGA-TS-A8AI-01	TCGA	-1.18789649954778	0.614463475077773	0.330394389065157	0.667610317156446	-0.159373611768389	0.188564698847945	0.057837483871514	0.0561876130259978	-0.757310954781687	-0.261457943814202	-1.18789649954778	-0.392198855956578	-0.637186552236956	0.531546312932208	-0.413022565366155	0.286136976929502	0.582969116189282	0.132495072328828	-0.155638880962365	-0.681847937118087	NA	NA	NA	NA	NA	NA	NA	NA	NA	NA
TCGA-TS-A8AS-01	TCGA	-0.393531705653617	-1.0191011916964	-1.25618287162557	-0.69583625611912	1.01868812228815	0.230807766714205	-0.0268243902576378	-0.513014063488007	-0.554915278967878	-0.0795414662029746	-0.393531705653617	0.142267026023562	1.5761141527455	-0.947012824417033	-1.11323214502205	-0.268630464974826	-0.0531385735164285	-0.311970256417217	-0.0311483471976947	-0.450881255403476	NA	NA	NA	NA	NA	NA	NA	NA	NA	NA
TCGA-TS-A8AV-01	TCGA	-0.514915772590497	-0.685403603811014	-2.0513890161566	0.779994690296938	2.13050375617082	-0.0403006260480195	0.151236740684633	0.142471346527752	0.152062397988721	-0.0509764832195998	-0.514915772590497	-1.80457572184564	2.18224878868085	-0.725825806213742	-1.24563774972414	0.102458321179542	0.39873285169756	-0.324411705857984	0.626425912725262	-0.00939090421318776	NA	NA	NA	NA	NA	NA	NA	NA	NA	NA
TCGA-TS-A8AY-01	TCGA	-1.15035010947926	-1.09607647829195	-0.143303720603579	0.448888432433675	-0.362939231476389	-0.388454697734295	-0.237401733001488	-0.34731141828175	0.984083018254034	0.121549809314537	-1.15035010947926	-0.315779545264658	-0.216842106342453	-1.1368367139025	0.173290105209115	-0.364920575777374	0.359002597884322	-0.539190282628995	0.314012371116264	0.913811087320184	NA	NA	NA	NA	NA	NA	NA	NA	NA	NA
TCGA-UD-AABZ-01	TCGA	2.1713467805138	-0.328534275172648	0.412406474697616	-0.0371455778986455	-0.940434734824991	0.371306545678016	1.42267032188278	0.299700163900558	-0.097296780128874	1.05866245477981	2.1713467805138	-0.0764994226043378	-0.525895595046224	-0.296171016300032	0.698384371990653	-0.421338945912843	-0.628160160645288	1.45600799751985	-0.157542781810411	-0.0613104882012903	NA	NA	NA	NA	NA	NA	NA	NA	NA	NA
TCGA-UD-AAC1-01	TCGA	-1.02823497675829	-2.1388384888293	0.173121123468174	0.761559897326775	-1.15232687853689	0.160965403366378	-0.289946128589298	0.899066038220967	1.3017601107864	-0.0787850710737308	-1.02823497675829	-0.602972493887495	-1.2853205774674	-2.22761335358234	-0.295630524635246	-0.755238279147179	0.586151787155538	0.379118775270009	0.274045338970363	1.38801220326759	NA	NA	NA	NA	NA	NA	NA	NA	NA	NA
TCGA-UD-AAC4-01	TCGA	-0.881640720062879	1.59729575646632	-0.537251851348782	0.0677045236299311	-0.978278843620053	0.305761091874102	0.702450673598589	-0.611657729265948	-0.90103482188733	-0.458837827673802	-0.881640720062879	-0.0387501166250432	-0.588012597352545	1.56676603036887	-0.319227632835752	-0.796016291937592	-0.282803207919254	-0.147457534317643	0.220147850424237	-1.26161338493629	NA	NA	NA	NA	NA	NA	NA	NA	NA	NA
TCGA-UD-AAC6-01	TCGA	-0.317600947772986	0.0108865133700118	-0.199302465549756	-0.328881942261459	-0.740875873796042	-0.115583778241291	0.27726878516133	0.570525713807711	-0.285095674921873	-0.547793761137337	-0.317600947772986	0.284768164131095	-0.499080937059914	-0.0663009728619817	-0.58463699120718	-0.731211575077924	0.580862892102567	0.53828281363362	0.568742669703291	-0.369476483170738	NA	NA	NA	NA	NA	NA	NA	NA	NA	NA
TCGA-UD-AAC7-01	TCGA	1.94777119572476	-0.448119780890908	-0.371435524883625	0.158778900794646	-1.25567722394221	-0.793247689333765	1.12916999179314	0.867150351632083	-0.785087001427301	0.283204116015923	1.94777119572476	-0.244092904376382	-0.430903394579478	-0.548593937415539	0.589588608816989	-1.20763380316829	0.640593945157051	1.22701828104093	0.479292502639717	-0.959383956952788	NA	NA	NA	NA	NA	NA	NA	NA	NA	NA
TCGA-UT-A88C-01	TCGA	-0.504581514691288	-0.0557457151139341	-0.38854314490875	-1.72054011652375	0.89011770942665	-0.177361369471714	-0.0604167199471748	0.396930166687331	-0.106737850520878	-0.0848781040500638	-0.504581514691288	1.17142825476485	1.32335685989185	-0.0117973008225696	-1.01871350964884	-0.0863697066720697	0.557433965025498	0.612704974559121	0.493346077145351	0.182572669562348	NA	NA	NA	NA	NA	NA	NA	NA	NA	NA
TCGA-UT-A88D-01	TCGA	-0.6452967641125	0.472267704331489	-1.02553367925356	-0.473931597782285	1.74966882659407	-0.22434999104749	-0.15054341744212	-0.422153523636776	-0.375375760154553	-0.210682203111823	-0.6452967641125	-0.0837788428943465	1.83478896043755	0.479466149976375	-1.03997426978343	0.41561118917023	0.490470349302805	-0.452027695245103	0.400602980928043	-0.336091519068562	NA	NA	NA	NA	NA	NA	NA	NA	NA	NA
TCGA-UT-A88E-01	TCGA	-0.652522626084291	2.99819851904821	1.55766221617089	0.218849294713203	-1.12552037951018	-0.18233324625656	0.243301731519921	-4.34318565787545	1.51757550577293	1.06620689338768	-0.652522626084291	0.97239517992116	-1.07787323844125	3.13721233245102	2.48566686051997	0.777839562067399	-1.86887054680799	-2.75982588967864	-0.380838184744307	1.01217479565798	NA	NA	NA	NA	NA	NA	NA	NA	NA	NA
TCGA-UT-A88G-01	TCGA	0.0318682439106205	-0.521420990946607	2.2497631154093	0.191492179841946	0.674872171288762	-2.09282436809216	-0.479167316830712	1.2738384942856	-1.13155171147346	0.0437210170337642	0.0318682439106205	0.748994065569764	-0.353629996424725	-0.756095251010715	0.790723550560482	1.69540653860753	2.9641850604972	1.03928085495664	0.177651868869976	-0.519016082609122	NA	NA	NA	NA	NA	NA	NA	NA	NA	NA
TCGA-UT-A97Y-01	TCGA	-0.678117073141898	-0.173226482084551	-0.327833529706138	0.833306056457098	0.544317939544905	0.547009971249929	0.39052889559985	0.394047929742528	-1.00640684121981	-0.528975902426734	-0.678117073141898	-0.959915022189983	-0.0247073918808592	-0.263551817304505	-1.09844007378182	0.357651759716835	0.375895457874469	0.386148975979277	0.0244689365302517	-1.02696180607734	NA	NA	NA	NA	NA	NA	NA	NA	NA	NA
TCGA-YS-A95B-01	TCGA	-0.158456430208827	-1.01768442679253	1.32370270933968	1.3776765834082	-1.72819708641423	0.226097804529451	-0.614792698492855	-0.559373017654481	-0.389719808074433	-0.149969635794732	-0.158456430208827	-0.172342816430893	-2.31884822256302	-1.1031584271108	0.35786297682989	0.0238512912219587	0.553617001651592	-0.588903646401117	-0.934606597727282	-0.175322153487126	NA	NA	NA	NA	NA	NA	NA	NA	NA	NA
TCGA-YS-A95C-01	TCGA	-0.663139651167384	-0.761110467162288	-0.227266500694416	-1.15734111999734	-0.818442200480412	0.377455000811289	-0.469181073729889	-0.315305117705719	-0.323029996962179	-0.159979491012816	-0.663139651167384	1.20210306101623	-0.138709429367109	-0.683857746393947	-0.788901298359788	-0.919671629921903	0.105990973954638	-0.0879568841357981	-0.356179119841507	-0.0190709141431648	NA	NA	NA	NA	NA	NA	NA	NA	NA	NA
TCGA-YS-AA4M-01	TCGA	-0.383061553286396	0.564522806957557	-2.15782078490308	0.307184280833175	1.58892920853332	-0.289545600231395	0.108038919489492	0.0304316399026656	-0.10937982743367	-0.351155542877319	-0.383061553286396	-1.27392981297557	1.95360340081115	0.513703551720686	-1.22425009988192	-0.362487985114583	0.563833836792079	-0.452154429395166	0.863612832704107	-0.38186162972228	NA	NA	NA	NA	NA	NA	NA	NA	NA	NA
TCGA-ZN-A9VO-01	TCGA	-1.00424295781519	0.378671874473812	0.160630451682869	-1.61925436500207	0.186199979743843	-0.642985970566961	0.257483910714272	-0.439863124085761	0.601566033359639	1.52177494634131	-1.00424295781519	1.29150378248837	1.2140678757349	0.517594480044423	0.854075301090978	-0.242834213331074	0.0056303494028328	0.536690486532852	-0.0563753446053044	0.986495392923922	NA	NA	NA	NA	NA	NA	NA	NA	NA	NA
TCGA-ZN-A9VP-01	TCGA	-0.659665222569197	-1.18625528640809	0.13000331475325	0.202712380098952	-0.119223103391033	-0.636775469773313	0.220704947545019	1.26833458345774	0.110375272556339	5.73674270697604	-0.659665222569197	-0.943412817376759	1.82252511913855	-0.898633177895505	2.96331677072444	-0.778686632174729	0.693440999957491	2.83835784417401	-2.90282708465009	1.88620598882406	NA	NA	NA	NA	NA	NA	NA	NA	NA	NA
TCGA-ZN-A9VQ-01	TCGA	-1.33560725926075	0.595041881209629	3.13559066123896	0.214351472629983	0.381954957428459	-0.125669643267159	1.50644281556075	0.663786132281951	-1.18975838038263	-0.571561492913322	-1.33560725926075	0.734340739623452	-1.56983303339524	0.39635321819872	0.374626987769626	2.54174432068049	0.535970813058887	1.74987243414034	0.526412008086945	-1.20037364916634	NA	NA	NA	NA	NA	NA	NA	NA	NA	NA
TCGA-ZN-A9VS-01	TCGA	0.466917676825903	0.452798972317351	-1.14335129469502	-1.54676664432839	-1.26811365590652	0.187245543645913	0.489987052678068	0.15118125838177	-0.583960838871265	-0.203088682769002	0.466917676825903	1.06178402665403	0.137570337756604	0.514042189093104	-0.723053627283078	-1.89462193647505	-0.14057918366433	0.593290302572694	0.351128305087296	-0.651015163232192	NA	NA	NA	NA	NA	NA	NA	NA	NA	NA
TCGA-ZN-A9VU-01	TCGA	-0.558725057656948	0.292617654955415	-1.09717319826528	-1.61257822026307	-0.702348846866863	0.102227069864764	0.218977180828891	-0.0199418674249187	-0.375881144635272	0.326164488587809	-0.558725057656948	1.04795450318452	0.715391459233872	0.400937490598702	-0.54646250813718	-1.56034864271115	-0.0813251792373726	0.487060733572401	0.040802066975431	-0.221256183956375	NA	NA	NA	NA	NA	NA	NA	NA	NA	NA
TCGA-ZN-A9VV-01	TCGA	-1.44844328187884	0.0445330833167468	4.24428147941123	-1.00066602119016	1.91283217120155	0.423989349518648	1.41005066344979	2.17520459966911	1.74869339567135	-0.833431783802786	-1.44844328187884	1.36567665754411	-1.22217691702138	-0.160569871658489	-0.649815404599947	3.86112786546502	0.472702632862193	2.9409750114381	1.93907934057613	1.90007139090917	NA	NA	NA	NA	NA	NA	NA	NA	NA	NA
TCGA-ZN-A9VW-01	TCGA	-1.15739022043369	2.73319724261818	-1.18737405710937	1.31261395648832	-0.459791428187246	-0.111753184936002	0.348369722657866	1.83326661746953	-0.148453508929483	-0.065834919554316	-1.15739022043369	-1.9513259665677	-0.431710682536367	2.54992076240436	-0.692790271747399	-1.0543816685239	1.39001829711105	1.13259315055543	0.741169379525406	-0.278689355493982	NA	NA	NA	NA	NA	NA	NA	NA	NA	NA
M100PT	Bueno	NA	NA	NA	NA	NA	NA	NA	NA	NA	NA	NA	NA	NA	NA	NA	NA	NA	NA	NA	NA	-0.206483074053177	1.06586234806704	0.226531415487271	0.165018645851687	-0.348479358467593	-0.190814664985529	-0.563777628440803	-0.897720007496484	0.664407111993871	-0.239510537852126
M10PT	Bueno	NA	NA	NA	NA	NA	NA	NA	NA	NA	NA	NA	NA	NA	NA	NA	NA	NA	NA	NA	NA	-0.00106326180755566	-2.05180369948357	2.06829950186455	-2.03117133482114	-0.641865175888849	0.242428709026044	-1.1982891377997	1.53436845902976	0.37957777274653	-0.271859973539859
M11PT	Bueno	NA	NA	NA	NA	NA	NA	NA	NA	NA	NA	NA	NA	NA	NA	NA	NA	NA	NA	NA	NA	-0.581283391123177	0.0279596183685277	-0.706552100500194	0.147791354006211	-0.718491504266226	-0.198167891389383	0.348670400207416	-0.90484639776844	-1.17859240114088	-0.291384956694843
M12PT	Bueno	NA	NA	NA	NA	NA	NA	NA	NA	NA	NA	NA	NA	NA	NA	NA	NA	NA	NA	NA	NA	-1.49726997805127	-1.02023957379624	-1.76301239817217	0.718026267281977	-0.790487753179121	-1.14551298165427	-1.0691051710525	-1.27528504580347	-0.927743296368933	-0.309257869864252
M13PT	Bueno	NA	NA	NA	NA	NA	NA	NA	NA	NA	NA	NA	NA	NA	NA	NA	NA	NA	NA	NA	NA	-0.579310926908513	0.272218919146066	0.336468781209494	-0.0816630513286292	-0.49175917286622	0.548908148604465	1.47562100413446	-0.270983761271326	-0.39960244322054	-0.0495845644563807
M14PT	Bueno	NA	NA	NA	NA	NA	NA	NA	NA	NA	NA	NA	NA	NA	NA	NA	NA	NA	NA	NA	NA	-1.5113960609886	1.56911693524234	0.784359290188495	-0.608859925253052	-0.8201496905132	0.173030099303893	-1.08026432967131	1.26202529331374	0.251357745822051	-0.275498689619559
M15PT	Bueno	NA	NA	NA	NA	NA	NA	NA	NA	NA	NA	NA	NA	NA	NA	NA	NA	NA	NA	NA	NA	0.11484867761452	0.831967169876637	-0.757327941131544	-0.230671807835968	-0.606793406653552	-0.106770756282634	1.66921172698466	0.041463582722211	-0.724428538250981	-0.133729830714759
M16PT	Bueno	NA	NA	NA	NA	NA	NA	NA	NA	NA	NA	NA	NA	NA	NA	NA	NA	NA	NA	NA	NA	1.44803325340913	-1.07065256104331	1.05742212751152	0.919430038009499	-0.891515564908762	-0.145116033405779	-0.375684468042927	-0.117088599296372	0.560537366696791	-0.231461972824569
M17PT	Bueno	NA	NA	NA	NA	NA	NA	NA	NA	NA	NA	NA	NA	NA	NA	NA	NA	NA	NA	NA	NA	-0.508103670392322	-0.414628940563918	0.323411443867543	0.245066170772134	-0.841218220074384	-1.92228851611333	0.445483179929905	-0.80135348676337	-0.273312243665848	-0.298494187853879
M18PT	Bueno	NA	NA	NA	NA	NA	NA	NA	NA	NA	NA	NA	NA	NA	NA	NA	NA	NA	NA	NA	NA	-0.52562416265071	1.3018933445281	0.486479861864764	-0.448913238332254	-1.10354535962464	0.580744463451511	-1.51518995000807	0.180830458053412	-0.498351260839763	-0.286065390428575
M19PT	Bueno	NA	NA	NA	NA	NA	NA	NA	NA	NA	NA	NA	NA	NA	NA	NA	NA	NA	NA	NA	NA	-1.85987955570853	0.140171580527272	-1.5593049824007	1.29636504654125	-0.350589636085243	1.01492998277104	1.92780832843435	0.641952470207706	-0.0750366259064185	-0.105770937794949
M1PT	Bueno	NA	NA	NA	NA	NA	NA	NA	NA	NA	NA	NA	NA	NA	NA	NA	NA	NA	NA	NA	NA	-2.13153518317534	0.653169711249226	-1.61094830185968	0.215133846124486	-0.341147622673481	0.347851979627815	2.00061375438129	-0.376122328671969	-0.442437788010561	-0.0742538838885547
M20PT	Bueno	NA	NA	NA	NA	NA	NA	NA	NA	NA	NA	NA	NA	NA	NA	NA	NA	NA	NA	NA	NA	0.3597983103797	-2.35040775716957	-0.959415171483833	-0.166485493737039	-0.778731596983808	1.62565494981213	0.555279849404183	2.36713307161737	0.291527842377058	-0.170107904120458
M21PT	Bueno	NA	NA	NA	NA	NA	NA	NA	NA	NA	NA	NA	NA	NA	NA	NA	NA	NA	NA	NA	NA	0.668739667679133	0.508113159046425	-0.582388826910699	0.483449830696642	-0.465879766653849	0.823526579836548	1.74731518950464	0.0181169627091811	-0.68670056000896	-0.0870591071873535
M22PT	Bueno	NA	NA	NA	NA	NA	NA	NA	NA	NA	NA	NA	NA	NA	NA	NA	NA	NA	NA	NA	NA	-0.303388046241635	-1.02205980339611	-0.0801978529822963	0.0340780616512573	-0.481276653875842	-0.444419709524625	-0.374107064646005	-2.66514677896935	-0.0103584972999142	-0.089994886047093
M23PT	Bueno	NA	NA	NA	NA	NA	NA	NA	NA	NA	NA	NA	NA	NA	NA	NA	NA	NA	NA	NA	NA	0.430910661752275	0.942680029337244	1.29554552518326	-0.334446750888965	-0.998887281342276	-0.514796795171624	-0.400679424685491	0.619014316715267	-0.242859264775351	-0.236239511502703
M24PT	Bueno	NA	NA	NA	NA	NA	NA	NA	NA	NA	NA	NA	NA	NA	NA	NA	NA	NA	NA	NA	NA	-2.3664157065222	-0.142410201220532	0.0835731641458332	-1.49583946751337	-0.727643678977876	-0.0172658290535158	0.539612062814288	0.701897266753251	7.44569128904009	0.544462961643843
M25PT	Bueno	NA	NA	NA	NA	NA	NA	NA	NA	NA	NA	NA	NA	NA	NA	NA	NA	NA	NA	NA	NA	-0.455207806343371	0.00803831907622385	-0.914604468651337	1.20218703401306	-0.705327757646222	-1.00198153884735	0.0960191082800734	-0.809027708891054	-0.221519245114315	-0.200163401937314
M26PT	Bueno	NA	NA	NA	NA	NA	NA	NA	NA	NA	NA	NA	NA	NA	NA	NA	NA	NA	NA	NA	NA	-0.741247155847803	-1.02386969669109	-2.2235171268863	2.17094299391092	-0.631551097409027	-0.436228625847482	-0.496626253391096	0.375273434656801	-1.2619937038954	-0.284535620471076
M27PT	Bueno	NA	NA	NA	NA	NA	NA	NA	NA	NA	NA	NA	NA	NA	NA	NA	NA	NA	NA	NA	NA	0.739928130384477	1.14601075821904	-0.560875571832219	-0.459434892939022	-0.63764382109215	0.487922244742634	1.77104751383246	0.0994491466000473	-0.0118109589417299	-0.142199893527595
M28PT	Bueno	NA	NA	NA	NA	NA	NA	NA	NA	NA	NA	NA	NA	NA	NA	NA	NA	NA	NA	NA	NA	-0.0810351619214205	0.789113701352573	1.03141252823702	0.490132191641075	-0.546930960708624	-0.356417448555714	2.06239107701717	1.14682929099995	0.0430375563336968	0.13906815577732
M29PT	Bueno	NA	NA	NA	NA	NA	NA	NA	NA	NA	NA	NA	NA	NA	NA	NA	NA	NA	NA	NA	NA	0.323981360236457	-0.461066984246096	1.63415458374437	1.2443766172808	-0.0355068393349635	1.45075288251177	-0.375416318343873	1.33414684071974	0.017354444731492	-0.406284602078469
M2PT	Bueno	NA	NA	NA	NA	NA	NA	NA	NA	NA	NA	NA	NA	NA	NA	NA	NA	NA	NA	NA	NA	0.417100724706517	0.00553589509400027	0.315915085152152	0.719343013274707	-0.749486472022855	0.281604961438005	1.05418826966993	-0.523124291361931	0.650163079104692	-0.212111091840426
M30PT	Bueno	NA	NA	NA	NA	NA	NA	NA	NA	NA	NA	NA	NA	NA	NA	NA	NA	NA	NA	NA	NA	-0.480313647474723	0.0359406154322568	0.107309294560625	-0.503262285069929	-0.694770249472289	-0.576127860963862	0.916631407001953	-0.460321653925445	-0.643520945393254	-0.286187161337968
M31PT	Bueno	NA	NA	NA	NA	NA	NA	NA	NA	NA	NA	NA	NA	NA	NA	NA	NA	NA	NA	NA	NA	-0.804503096104898	-0.93797204679793	1.40612312841854	1.44009838091746	-0.727640465050596	1.48322720323737	0.692616431927247	0.630268146448842	-0.716223862320568	-0.147089929449858
M32PT	Bueno	NA	NA	NA	NA	NA	NA	NA	NA	NA	NA	NA	NA	NA	NA	NA	NA	NA	NA	NA	NA	1.05336147813152	0.798095886329965	-0.336998255613831	1.12492638578019	-0.384927418548258	0.356987202123077	-0.370368157721034	0.434929496635278	-0.325863895731925	-0.195458283677233
M33PT	Bueno	NA	NA	NA	NA	NA	NA	NA	NA	NA	NA	NA	NA	NA	NA	NA	NA	NA	NA	NA	NA	1.36376599759091	0.253314562180855	1.60109449853715	0.0892371520605772	-0.317839716814348	0.124686894061677	0.39839563928377	-1.59279305501841	1.39484724388591	-0.0361667753357325
M34PT	Bueno	NA	NA	NA	NA	NA	NA	NA	NA	NA	NA	NA	NA	NA	NA	NA	NA	NA	NA	NA	NA	-1.03160508801639	-0.655306664518517	0.288181425708386	1.7077512451839	-0.877795417916451	0.44875867091716	-0.622453120570357	-1.28719553651874	0.0461170210586998	-0.206703811744832
M35PT	Bueno	NA	NA	NA	NA	NA	NA	NA	NA	NA	NA	NA	NA	NA	NA	NA	NA	NA	NA	NA	NA	0.667684423842716	0.853610330189907	-0.0161549255805342	-0.0700346058777787	-0.0809371781889897	0.0261212599390214	-0.0954920125055707	-0.429060176888162	-0.537079119546294	-0.33807936160355
M36PT	Bueno	NA	NA	NA	NA	NA	NA	NA	NA	NA	NA	NA	NA	NA	NA	NA	NA	NA	NA	NA	NA	-0.662186723547503	1.16681693810827	-1.32546370148284	-0.112795095750246	-0.462122114817269	1.16365729797994	1.37333558031701	-0.261066036539141	-0.365861073927452	-0.331611293523285
M37PT	Bueno	NA	NA	NA	NA	NA	NA	NA	NA	NA	NA	NA	NA	NA	NA	NA	NA	NA	NA	NA	NA	0.610068189607034	0.957420201343073	-2.17507143307602	0.203005413378751	-0.554758087949403	0.990919165335066	1.41433332084308	0.0817366647608406	-0.796781074433551	-0.276130987966501
M38PT	Bueno	NA	NA	NA	NA	NA	NA	NA	NA	NA	NA	NA	NA	NA	NA	NA	NA	NA	NA	NA	NA	0.40183700170542	-2.48636216796056	-2.37497326080768	-1.90816143143237	-0.776368997096265	-0.399154400632051	-1.02945891933299	0.839761693292712	-1.65274382271669	-0.231544530589873
M39PT	Bueno	NA	NA	NA	NA	NA	NA	NA	NA	NA	NA	NA	NA	NA	NA	NA	NA	NA	NA	NA	NA	0.189738485065337	-0.0188719462673354	0.551360423734265	1.16831311325277	-0.632786939117592	-0.634864772358554	0.094866281297829	-0.160149592667723	0.361835730515157	-0.135816781154644
M3PT	Bueno	NA	NA	NA	NA	NA	NA	NA	NA	NA	NA	NA	NA	NA	NA	NA	NA	NA	NA	NA	NA	0.497202609209557	0.316175483878114	-0.690534283330602	0.212043550443782	-0.642126457530898	-1.38281043582409	1.70419070573074	0.191920847182453	0.0467096467755921	-0.19246887168001
M40PT	Bueno	NA	NA	NA	NA	NA	NA	NA	NA	NA	NA	NA	NA	NA	NA	NA	NA	NA	NA	NA	NA	0.713905748632601	-0.151053584688559	-0.5456965410054	1.39079439118292	-0.993912632804493	1.02480376078438	-0.231736792217196	-0.0068710467946415	-0.232724072088963	-0.159608286414431
M41PT	Bueno	NA	NA	NA	NA	NA	NA	NA	NA	NA	NA	NA	NA	NA	NA	NA	NA	NA	NA	NA	NA	0.579235768852782	0.473119615267147	-0.866950462388128	0.305695469469808	-0.921769715409207	-0.104901239592747	0.0533231589426608	-0.875149072882784	-0.852969286480936	-0.32556293018616
M42PT	Bueno	NA	NA	NA	NA	NA	NA	NA	NA	NA	NA	NA	NA	NA	NA	NA	NA	NA	NA	NA	NA	-1.52385761171487	1.68894586825468	0.15494118906229	-1.32803130976815	-0.186654520866611	0.3592149372369	-1.11312231482348	0.766617517733665	-0.875862429382103	-0.433797244588197
M43PT	Bueno	NA	NA	NA	NA	NA	NA	NA	NA	NA	NA	NA	NA	NA	NA	NA	NA	NA	NA	NA	NA	1.40245460530099	0.00885448760488253	0.00983702026723892	1.50847988434613	-1.00994225850889	1.15651661746162	-0.340113427036525	0.549330721004049	-0.529276192595809	-0.356241470213416
M44PT	Bueno	NA	NA	NA	NA	NA	NA	NA	NA	NA	NA	NA	NA	NA	NA	NA	NA	NA	NA	NA	NA	0.549917701131032	-1.32016717447186	2.08504022504241	0.20221701212202	-0.682879501923484	1.36086777449465	-0.288973493360274	0.57439840144322	-0.881306371173518	-0.443987139336694
M45PT	Bueno	NA	NA	NA	NA	NA	NA	NA	NA	NA	NA	NA	NA	NA	NA	NA	NA	NA	NA	NA	NA	0.562746248540691	-0.10406021728357	3.27680342715606	0.674799796851894	-0.961420203537152	1.51996439384303	-0.451944013823458	2.06886205712339	-0.50892604457757	-0.261396147279979
M46PT	Bueno	NA	NA	NA	NA	NA	NA	NA	NA	NA	NA	NA	NA	NA	NA	NA	NA	NA	NA	NA	NA	0.341632897782923	0.381739197065303	-0.785466410733091	0.559387939192767	-1.04060811850249	-0.0261406388300948	0.00656992092935735	-0.925993158273605	1.41975196302491	-0.146681893505118
M47PT	Bueno	NA	NA	NA	NA	NA	NA	NA	NA	NA	NA	NA	NA	NA	NA	NA	NA	NA	NA	NA	NA	-0.317893656373346	0.244935741589411	1.01364205372755	-0.50313462931025	-0.778548782555563	0.17130108812492	1.32234838581993	0.230996086108842	-1.08247796094559	-0.0942738896736602
M48PT	Bueno	NA	NA	NA	NA	NA	NA	NA	NA	NA	NA	NA	NA	NA	NA	NA	NA	NA	NA	NA	NA	-0.668141033278719	1.20812636867668	-1.31004543800509	0.0436282525176397	-1.14980787672561	-0.729088989477242	-0.771337570965199	0.150354278891953	0.0434515081030946	-0.184780422997699
M49PT	Bueno	NA	NA	NA	NA	NA	NA	NA	NA	NA	NA	NA	NA	NA	NA	NA	NA	NA	NA	NA	NA	1.06016463894882	0.433562993263014	-0.0492131490133218	-0.188853965727077	-0.498170812771692	-1.07492880167974	1.68263014432672	0.190742911379412	1.08137018900035	-0.061265933535218
M4PT	Bueno	NA	NA	NA	NA	NA	NA	NA	NA	NA	NA	NA	NA	NA	NA	NA	NA	NA	NA	NA	NA	-0.913541576568414	1.54679883989511	0.98251895476923	-1.1977129761135	-0.863047182114856	0.425930747475917	-0.739497948874608	0.400206170138552	-0.43467896067685	-0.301324703802511
M50PT	Bueno	NA	NA	NA	NA	NA	NA	NA	NA	NA	NA	NA	NA	NA	NA	NA	NA	NA	NA	NA	NA	-0.205945356580895	0.872814226607012	-0.341941275842015	-0.718169955455301	-0.811875063166487	-0.309690320576019	1.43427285497851	-0.403243314587133	-0.495505408182837	-0.131153717696582
M51PT	Bueno	NA	NA	NA	NA	NA	NA	NA	NA	NA	NA	NA	NA	NA	NA	NA	NA	NA	NA	NA	NA	0.229927800023199	-0.470866641351568	0.526921289546787	1.24037983751113	-0.367152134844568	-1.91596548578042	1.6281571041791	0.674944707031101	0.826990922126824	0.0553933724487526
M52PT	Bueno	NA	NA	NA	NA	NA	NA	NA	NA	NA	NA	NA	NA	NA	NA	NA	NA	NA	NA	NA	NA	-0.0487144290039364	1.47930215163477	0.147595925861189	0.864485115619886	-1.02548964362812	0.599703721379737	-0.787404132342702	1.09927635627168	0.154376350000776	-0.248857533672433
M53PT	Bueno	NA	NA	NA	NA	NA	NA	NA	NA	NA	NA	NA	NA	NA	NA	NA	NA	NA	NA	NA	NA	-0.282255161279825	0.297551002358073	-0.640589110013738	0.781777868508119	-0.461768190392057	1.00252646591819	1.72138301789448	-0.780148452142614	-0.318984061095345	-0.141392727583093
M54PT	Bueno	NA	NA	NA	NA	NA	NA	NA	NA	NA	NA	NA	NA	NA	NA	NA	NA	NA	NA	NA	NA	1.87576748400497	0.596754892942034	-0.798866659408809	-0.019003130825629	-1.01661489577956	0.699016503202752	-0.324437258798097	0.544964345608483	-0.196106485578546	-0.462091533103683
M55PT	Bueno	NA	NA	NA	NA	NA	NA	NA	NA	NA	NA	NA	NA	NA	NA	NA	NA	NA	NA	NA	NA	-1.0183547833422	-2.41337422621549	-0.967749873283738	0.528565710384147	0.0561138816913541	1.72738002856037	0.308001243004499	0.475545338976294	-0.566689407167896	2.26991512871686
M56PT	Bueno	NA	NA	NA	NA	NA	NA	NA	NA	NA	NA	NA	NA	NA	NA	NA	NA	NA	NA	NA	NA	-0.181477227215365	-0.979414604232798	-1.19996226570075	0.845557978323782	-0.885997570079204	-2.33126472815999	-0.613565558099806	0.184015239103964	-0.00865537128219569	-0.143503812668874
M57PT	Bueno	NA	NA	NA	NA	NA	NA	NA	NA	NA	NA	NA	NA	NA	NA	NA	NA	NA	NA	NA	NA	0.93526883873041	-0.773788439364682	0.26625626884946	0.244883380218341	-0.525704749788561	-1.78023466384295	-0.0224804253598639	0.294647154871581	0.528678646762762	-0.0515256886039152
M58PT	Bueno	NA	NA	NA	NA	NA	NA	NA	NA	NA	NA	NA	NA	NA	NA	NA	NA	NA	NA	NA	NA	-2.65558777455339	-2.34907824926279	-0.883342364930373	-0.291236595494338	-0.600848581620776	0.732204179360145	0.749085001122264	0.0994555127485216	-0.592174538093654	-0.245383309796075
M59PT	Bueno	NA	NA	NA	NA	NA	NA	NA	NA	NA	NA	NA	NA	NA	NA	NA	NA	NA	NA	NA	NA	-1.89021321024697	-1.65125171190651	1.96557121673846	0.520850875173404	-0.65252366540266	1.92764496077274	0.0537469071370355	-0.103715283860425	-0.0985148835529869	-0.326539475656469
M602PT	Bueno	NA	NA	NA	NA	NA	NA	NA	NA	NA	NA	NA	NA	NA	NA	NA	NA	NA	NA	NA	NA	-0.409281876146974	0.909550847032288	-0.386146981354146	-1.20558320943561	-0.201430607198594	0.883103362601373	1.55994435440305	1.1692484561783	-0.454629829139171	-0.0869213523596048
M603PT	Bueno	NA	NA	NA	NA	NA	NA	NA	NA	NA	NA	NA	NA	NA	NA	NA	NA	NA	NA	NA	NA	1.74932918181545	0.374111812311426	1.13772325799453	-1.81360045611047	-0.290947891603618	-0.0253829303294058	-0.448921516192687	-0.29235020219613	1.10529491136918	0.137625247484785
M604PT	Bueno	NA	NA	NA	NA	NA	NA	NA	NA	NA	NA	NA	NA	NA	NA	NA	NA	NA	NA	NA	NA	0.253249325805048	0.677412780840887	0.832194692586849	-0.890810643976432	-0.395869687143628	0.581996636244451	1.48410015079389	-0.352022349928757	-0.582092190587437	-0.190482979706365
M605PT	Bueno	NA	NA	NA	NA	NA	NA	NA	NA	NA	NA	NA	NA	NA	NA	NA	NA	NA	NA	NA	NA	0.19271180038966	0.0699727952610507	0.709319986234435	0.961387030922728	-0.705373309838432	-1.03021327004948	-0.292707379197051	-1.0299396057413	0.0458138678463732	-0.0336124023687555
M606PT	Bueno	NA	NA	NA	NA	NA	NA	NA	NA	NA	NA	NA	NA	NA	NA	NA	NA	NA	NA	NA	NA	0.49701535206886	-0.773645295300648	1.71686969286006	2.22057172043842	-0.711792086243516	1.14489485158707	-1.11094379805631	0.560956619372684	-0.0272049746348578	-0.333361991215298
M607PT	Bueno	NA	NA	NA	NA	NA	NA	NA	NA	NA	NA	NA	NA	NA	NA	NA	NA	NA	NA	NA	NA	1.51603770483117	0.640869646150782	-0.835116668430445	-1.2788728259476	-0.419729397484451	-0.127445276547547	-1.09991237059338	0.482918282850014	1.25335546586828	-0.217437233830814
M608PT	Bueno	NA	NA	NA	NA	NA	NA	NA	NA	NA	NA	NA	NA	NA	NA	NA	NA	NA	NA	NA	NA	0.0561543323243919	1.28893446820473	0.180502350603258	-1.7459435509879	-0.864434015814169	0.284506314337842	-0.566435494753075	-0.337159784460195	-0.868440248949292	-0.257016522053652
M60PT	Bueno	NA	NA	NA	NA	NA	NA	NA	NA	NA	NA	NA	NA	NA	NA	NA	NA	NA	NA	NA	NA	1.88828707966813	0.687976216368252	-1.62309434035505	-0.494172956151668	-0.798431200016595	0.259719792203653	0.280860088896305	0.969136370797283	-0.463108714759677	-0.216912953979907
M610PT	Bueno	NA	NA	NA	NA	NA	NA	NA	NA	NA	NA	NA	NA	NA	NA	NA	NA	NA	NA	NA	NA	0.462332647532028	-2.2570892033078	0.767884596456879	-1.89126767003682	0.379133251814949	1.23572224124594	-0.0302877455176069	-1.47704154062764	-0.155848908937533	-0.364774220451025
M611PT	Bueno	NA	NA	NA	NA	NA	NA	NA	NA	NA	NA	NA	NA	NA	NA	NA	NA	NA	NA	NA	NA	-0.0115933117982286	-0.0679081533978046	-0.657778491761156	0.191077926828645	-0.460082420772678	0.152492894826291	1.80387867788669	-0.0862329889330419	-0.301620464631726	0.00712971238432074
M612PT	Bueno	NA	NA	NA	NA	NA	NA	NA	NA	NA	NA	NA	NA	NA	NA	NA	NA	NA	NA	NA	NA	-0.65853772755403	0.456460411969899	0.780113622799161	-0.171637458637312	-0.366745574954325	0.545061457371547	1.0934586580695	-0.00317999156405012	-0.252251682406127	-0.185655403867972
M613PT	Bueno	NA	NA	NA	NA	NA	NA	NA	NA	NA	NA	NA	NA	NA	NA	NA	NA	NA	NA	NA	NA	1.10681488331247	-0.282817300805154	-0.486231377688076	1.13210335749317	-0.645955599716176	-1.819177738435	-0.541863438351777	-0.27101579385597	-0.156930758091801	-0.341261886867618
M615PT	Bueno	NA	NA	NA	NA	NA	NA	NA	NA	NA	NA	NA	NA	NA	NA	NA	NA	NA	NA	NA	NA	-0.238153033324198	-0.295110747710554	-1.17817491596362	0.777686383402535	-0.712429544515734	-0.683341896901095	-0.575951737029968	-1.76446055370165	0.537006836162936	-0.201034402156415
M619PT	Bueno	NA	NA	NA	NA	NA	NA	NA	NA	NA	NA	NA	NA	NA	NA	NA	NA	NA	NA	NA	NA	1.14940753638314	0.828998127070305	0.538345644367107	-0.287445205434715	-0.200912624485309	0.762901316069526	-0.600775252127574	-0.272316764201385	-0.0936108795743422	-0.448626174084752
M61PT	Bueno	NA	NA	NA	NA	NA	NA	NA	NA	NA	NA	NA	NA	NA	NA	NA	NA	NA	NA	NA	NA	0.412256692433418	-0.0964466136107749	0.636627051234769	-1.10088030112809	-0.757939234771379	-2.56302772053584	0.471633486350919	0.749044278134685	0.346377243333249	0.0394176264294761
M620PT	Bueno	NA	NA	NA	NA	NA	NA	NA	NA	NA	NA	NA	NA	NA	NA	NA	NA	NA	NA	NA	NA	-0.573674326094847	0.631856772030336	0.127578416708106	-1.65008503188436	-0.940503842597711	-1.33800353235477	-0.0493774342786424	-0.730202089725783	-0.25298709815204	0.163209776372756
M623PT	Bueno	NA	NA	NA	NA	NA	NA	NA	NA	NA	NA	NA	NA	NA	NA	NA	NA	NA	NA	NA	NA	1.32043724706209	-0.650826881407748	1.4643232412252	2.00328214410408	-0.677102264046254	0.680680852594343	-0.247423973960115	1.00531498601931	0.537394026003262	-0.18034356898416
M624PT	Bueno	NA	NA	NA	NA	NA	NA	NA	NA	NA	NA	NA	NA	NA	NA	NA	NA	NA	NA	NA	NA	0.145758882062907	-0.936611196138665	0.296875265668799	-0.807093739528623	-0.676237606622874	-0.558040047986389	-0.240184907182973	-2.87434606687804	0.031701208785086	-0.264669811372069
M625PT	Bueno	NA	NA	NA	NA	NA	NA	NA	NA	NA	NA	NA	NA	NA	NA	NA	NA	NA	NA	NA	NA	-0.87550042780629	0.487958876558293	-2.23765233067968	0.899743929759617	-0.956686117564378	0.351418644364304	-1.31277767577547	-0.124687553605059	-0.276180588819982	-0.364337054859786
M627PT	Bueno	NA	NA	NA	NA	NA	NA	NA	NA	NA	NA	NA	NA	NA	NA	NA	NA	NA	NA	NA	NA	0.208617975009708	0.204062035350786	-0.386433206822781	1.20791288447963	-0.701680333074999	-0.0696703242727021	1.03437146029601	-0.836916562414301	1.80285058811326	-0.091460864397433
M628PT	Bueno	NA	NA	NA	NA	NA	NA	NA	NA	NA	NA	NA	NA	NA	NA	NA	NA	NA	NA	NA	NA	0.903098094179836	1.00045024617273	-0.10534083453615	-0.933079169735147	-0.66838046704884	0.864377568662004	1.5643820965021	-0.268491147181442	-0.178569067607826	-0.221560548006083
M629PT	Bueno	NA	NA	NA	NA	NA	NA	NA	NA	NA	NA	NA	NA	NA	NA	NA	NA	NA	NA	NA	NA	-0.172019165066908	-0.395346163003414	-0.280125253487809	-0.0716882158566517	-0.206180222504746	0.0117274340396694	1.34803024609641	-0.857389172215326	-0.285304307508872	-0.194671057458673
M62PT	Bueno	NA	NA	NA	NA	NA	NA	NA	NA	NA	NA	NA	NA	NA	NA	NA	NA	NA	NA	NA	NA	-0.809696125613027	-1.69188417924806	0.829972593476648	-2.22587754945865	-0.384501386511708	0.332802389009509	0.321414159556896	-1.90013313919974	-0.273641730090881	0.243354887469412
M630PT	Bueno	NA	NA	NA	NA	NA	NA	NA	NA	NA	NA	NA	NA	NA	NA	NA	NA	NA	NA	NA	NA	2.13522249383037	0.246527919505719	1.67994404397721	0.188991661690057	-1.00556663986654	1.29197054210359	-0.686041011560433	0.685305922920842	-0.65315882582615	-0.430652518110762
M631PT	Bueno	NA	NA	NA	NA	NA	NA	NA	NA	NA	NA	NA	NA	NA	NA	NA	NA	NA	NA	NA	NA	-0.967001274132482	0.977431059438647	-0.474874706610526	-1.04670055739067	-0.470426435585411	-0.25488481174045	1.45963150507157	0.855484446896823	-0.267558086121727	-0.244739794772666
M635PT	Bueno	NA	NA	NA	NA	NA	NA	NA	NA	NA	NA	NA	NA	NA	NA	NA	NA	NA	NA	NA	NA	0.342823468884428	0.0843511328891552	-1.22767933487213	0.586243679452871	-0.792124576925439	-2.61686904108493	0.0314361151660622	1.69065543473312	0.131701478972543	-0.0497922296899767
M636PT	Bueno	NA	NA	NA	NA	NA	NA	NA	NA	NA	NA	NA	NA	NA	NA	NA	NA	NA	NA	NA	NA	-0.700876277736029	0.641867925072092	-0.471404942666848	-0.775966132993569	-0.995298593675771	-0.572201054539685	-0.652711797431476	-0.721674212897712	-0.114602977646298	-0.124794071736326
M638PT	Bueno	NA	NA	NA	NA	NA	NA	NA	NA	NA	NA	NA	NA	NA	NA	NA	NA	NA	NA	NA	NA	-0.154257329591917	-0.497050571479229	-0.262132460742131	0.114119635029452	-0.872363810095445	-0.852225016674023	-0.56323910578543	-2.54147746039368	0.00752123200546114	-0.256839868977273
M639PT	Bueno	NA	NA	NA	NA	NA	NA	NA	NA	NA	NA	NA	NA	NA	NA	NA	NA	NA	NA	NA	NA	1.46513303422495	0.796531377913775	1.06464376718294	-0.230791739606553	-0.767759983223253	-0.104072529245566	0.0330560872393549	-0.517393657358072	0.603442312289911	-0.301956050106543
M63PT	Bueno	NA	NA	NA	NA	NA	NA	NA	NA	NA	NA	NA	NA	NA	NA	NA	NA	NA	NA	NA	NA	-0.611512491580154	-2.12260747509082	0.669014636838341	-0.45178867225467	-0.280788551280101	0.625946354575781	0.671292576790232	-1.39609891462024	-0.137939647095353	-0.00583126476107623
M641PT	Bueno	NA	NA	NA	NA	NA	NA	NA	NA	NA	NA	NA	NA	NA	NA	NA	NA	NA	NA	NA	NA	-0.721364527661425	0.0609821884814544	0.392123862901871	-0.116376849570635	-0.047683417173984	-0.633594943786045	1.18982322435511	-1.47801477579642	-0.409569099173446	-0.1216025910033
M642PT	Bueno	NA	NA	NA	NA	NA	NA	NA	NA	NA	NA	NA	NA	NA	NA	NA	NA	NA	NA	NA	NA	0.902604038653256	-0.473850316462003	-0.477476332910152	-0.0287437433585588	-0.617641406854963	-0.776657380467399	-0.473448180885157	-1.34647519672913	-0.31014251162286	-0.368858386472747
M643PT	Bueno	NA	NA	NA	NA	NA	NA	NA	NA	NA	NA	NA	NA	NA	NA	NA	NA	NA	NA	NA	NA	-0.214721579955428	-0.630979012977019	-1.07616722771134	0.0289129642916533	-0.459961104102608	-2.2942510269364	0.074458971836675	-0.703725432413829	0.0733690658891322	-0.262433195091237
M646PT	Bueno	NA	NA	NA	NA	NA	NA	NA	NA	NA	NA	NA	NA	NA	NA	NA	NA	NA	NA	NA	NA	1.15281027197012	1.00478895530014	0.491739358138791	-0.997649923550328	-0.484921161196643	0.752410895830195	-0.375777590779452	-0.554527568008105	-0.294464323024054	-0.317279561689548
M647PT	Bueno	NA	NA	NA	NA	NA	NA	NA	NA	NA	NA	NA	NA	NA	NA	NA	NA	NA	NA	NA	NA	-0.308671875173582	0.121505977864548	-1.72298688574498	0.625402400231603	-0.958627136009581	0.264090954410659	-0.171077582702159	-0.273937937886784	-0.705083024434039	1.27453472817988
M648PT	Bueno	NA	NA	NA	NA	NA	NA	NA	NA	NA	NA	NA	NA	NA	NA	NA	NA	NA	NA	NA	NA	2.51987295955123	-0.0407894279724058	0.285085069157396	-0.852680526207524	-0.0495110263353885	-0.0140693625718227	1.30041225396838	-0.9151702781964	0.824086784072243	-0.199474740355121
M64PT	Bueno	NA	NA	NA	NA	NA	NA	NA	NA	NA	NA	NA	NA	NA	NA	NA	NA	NA	NA	NA	NA	1.37725863624567	0.769032958874221	-1.35132614157582	1.24467692616585	-1.03103867587462	-0.028533922176026	-1.27893702016442	0.28840132680853	0.327052812943965	-0.265851958964111
M651PT	Bueno	NA	NA	NA	NA	NA	NA	NA	NA	NA	NA	NA	NA	NA	NA	NA	NA	NA	NA	NA	NA	0.171159509621321	-2.30126762533128	0.866505491935134	0.962240703938691	-0.456847634156965	1.31301266431449	-0.0103769774188378	1.89555563786459	-0.7108774347369	-0.351382014239365
M653PT	Bueno	NA	NA	NA	NA	NA	NA	NA	NA	NA	NA	NA	NA	NA	NA	NA	NA	NA	NA	NA	NA	1.34639861301043	0.0985005231426478	-0.936383767349149	0.500771358662983	-0.35398600644931	-0.419040255069767	0.158885385675691	-1.10252911775809	0.0765321819028986	-0.143454574547468
M656PT	Bueno	NA	NA	NA	NA	NA	NA	NA	NA	NA	NA	NA	NA	NA	NA	NA	NA	NA	NA	NA	NA	-0.0775754707095111	0.613148395153686	-0.600134713315036	0.893204883591906	0.129524787817265	-0.965814999811111	-0.711990716673208	-1.03512729207183	-0.350849931008156	-0.230523362829966
M657PT	Bueno	NA	NA	NA	NA	NA	NA	NA	NA	NA	NA	NA	NA	NA	NA	NA	NA	NA	NA	NA	NA	-0.513470886773347	1.04859815441329	-0.945907606047496	-0.488848276789122	-0.469524269386823	-0.435700980535956	-0.746761183633606	-0.962592466617	-0.8662363852146	0.649035653096062
M658PT	Bueno	NA	NA	NA	NA	NA	NA	NA	NA	NA	NA	NA	NA	NA	NA	NA	NA	NA	NA	NA	NA	-0.849180795692249	1.27508586617477	-0.17489875348592	-1.32472216730025	-0.446570835662694	-0.18471303075602	0.732514151487319	-0.0283637578661227	-0.571386946117064	0.463946031802607
M659PT	Bueno	NA	NA	NA	NA	NA	NA	NA	NA	NA	NA	NA	NA	NA	NA	NA	NA	NA	NA	NA	NA	-0.365138950774468	0.285771536408328	-1.52116981343032	1.59679103247159	-0.398092688902332	-0.551187477035059	0.241799728424755	-1.0483275731028	-0.09240658215077	0.668205232880156
M65PT	Bueno	NA	NA	NA	NA	NA	NA	NA	NA	NA	NA	NA	NA	NA	NA	NA	NA	NA	NA	NA	NA	1.36184332059073	-2.57253327804201	-2.5527479564869	-2.06078507784191	-0.540889669526908	-1.45951367890267	-1.30218076465231	2.9515599113572	-0.552925958291765	-0.272841299892242
M660PT	Bueno	NA	NA	NA	NA	NA	NA	NA	NA	NA	NA	NA	NA	NA	NA	NA	NA	NA	NA	NA	NA	0.0639633482096643	-0.775598211521217	2.24353976030416	1.062777282956	-0.856903099330291	0.511060569945752	-0.346521493108735	-0.575551229920829	0.9974806038802	-0.158638815732147
M661PT	Bueno	NA	NA	NA	NA	NA	NA	NA	NA	NA	NA	NA	NA	NA	NA	NA	NA	NA	NA	NA	NA	-1.75391595923616	1.69885209403939	-0.522626242437078	-1.71419829150954	-0.966595267287629	-0.0559090798799667	-1.09579679926667	0.369667146687713	-0.258234847279875	-0.296269410230994
M662PT	Bueno	NA	NA	NA	NA	NA	NA	NA	NA	NA	NA	NA	NA	NA	NA	NA	NA	NA	NA	NA	NA	1.95366057495753	0.511174294957798	0.564849921944296	-0.941001652521486	-0.317162174900967	-0.164240195251249	0.569095965061858	-0.344299841131533	-0.740991987561117	-0.29575074910256
M665PT	Bueno	NA	NA	NA	NA	NA	NA	NA	NA	NA	NA	NA	NA	NA	NA	NA	NA	NA	NA	NA	NA	-0.0500027962974473	0.53942283118716	0.708753555579702	0.434679116609453	-0.772905618811586	-0.0126173694928118	-0.678851645097752	0.165292036626408	1.69036683069757	-0.0440404414980102
M667PT	Bueno	NA	NA	NA	NA	NA	NA	NA	NA	NA	NA	NA	NA	NA	NA	NA	NA	NA	NA	NA	NA	0.126469895870614	-2.14831639292796	1.98734334226812	0.47502524145652	0.0859303990553418	2.1354341243058	-0.606716433470372	1.01173672375927	-0.153786547283567	-0.498152120050246
M66PT	Bueno	NA	NA	NA	NA	NA	NA	NA	NA	NA	NA	NA	NA	NA	NA	NA	NA	NA	NA	NA	NA	-0.441214267196228	-1.98827035799586	1.19293868834608	1.12401601060295	-0.626884638774289	1.63541284427569	-0.717777158617262	1.26412451416793	-0.0402878489383817	-0.386421513285203
M670PT	Bueno	NA	NA	NA	NA	NA	NA	NA	NA	NA	NA	NA	NA	NA	NA	NA	NA	NA	NA	NA	NA	0.0153924944534204	-0.612110045618537	-0.593699264663186	0.193400760067765	-0.740764637212571	-0.137964344125543	-0.68436549719414	-1.43993043703009	-0.218520485054956	-0.334167176406348
M671PT	Bueno	NA	NA	NA	NA	NA	NA	NA	NA	NA	NA	NA	NA	NA	NA	NA	NA	NA	NA	NA	NA	0.125543103829861	-0.786106072102785	1.86114331859955	-1.52365174011292	0.869742527828533	-0.958078521591786	-0.0499972888395877	-0.890056244330459	-0.169541336925624	-0.0778839189584909
M672PT	Bueno	NA	NA	NA	NA	NA	NA	NA	NA	NA	NA	NA	NA	NA	NA	NA	NA	NA	NA	NA	NA	-0.834323233815981	1.08879167503689	0.397871763889796	0.194680332976058	-0.76101041515292	-0.109163326023768	-0.626162670344738	-0.162964386326725	0.6630951656133	-0.156774171062777
M673PT	Bueno	NA	NA	NA	NA	NA	NA	NA	NA	NA	NA	NA	NA	NA	NA	NA	NA	NA	NA	NA	NA	-1.69499199076855	-0.266810673044444	-1.64682083242521	0.831463250655037	-0.756278964139091	0.0928129613178971	-0.908961526304948	-1.77914013251109	-0.21450375269655	-0.243797278520221
M674PT	Bueno	NA	NA	NA	NA	NA	NA	NA	NA	NA	NA	NA	NA	NA	NA	NA	NA	NA	NA	NA	NA	0.562085317112675	-2.05363882948598	0.100433741820214	-1.59170120878465	0.0236909094598695	1.52462776468337	-0.267784496147722	-0.598005508833178	0.171637676428974	-0.126049087689372
M675PT	Bueno	NA	NA	NA	NA	NA	NA	NA	NA	NA	NA	NA	NA	NA	NA	NA	NA	NA	NA	NA	NA	0.82894406594164	-0.787690041745956	0.62344587627357	0.10018613974414	-0.418137723957697	-1.79550791067439	0.388508449124885	0.23569397416463	1.22004669207737	0.106142792048134
M676PT	Bueno	NA	NA	NA	NA	NA	NA	NA	NA	NA	NA	NA	NA	NA	NA	NA	NA	NA	NA	NA	NA	-0.583687772620462	-0.791031354907495	0.824559030172443	1.3443665656717	-0.808043466611322	-0.0804995837130024	-1.57406592013161	0.553823590472638	1.98365548963776	-0.220632393235161
M677PT	Bueno	NA	NA	NA	NA	NA	NA	NA	NA	NA	NA	NA	NA	NA	NA	NA	NA	NA	NA	NA	NA	0.174454554435206	-0.268894801800699	1.29021861339971	-0.297736330674995	-0.575438402451569	-0.313605896979133	0.928936412799953	-1.64340125830154	-0.0903917115972204	-0.178163624915632
M678PT	Bueno	NA	NA	NA	NA	NA	NA	NA	NA	NA	NA	NA	NA	NA	NA	NA	NA	NA	NA	NA	NA	-0.80604837126811	-0.0676531662575841	-0.57104840769843	0.610606414572976	-0.720531973456324	-1.77448867597599	-0.729183199750455	-1.41450780331681	0.389716087935148	-0.279495657502241
M679PT	Bueno	NA	NA	NA	NA	NA	NA	NA	NA	NA	NA	NA	NA	NA	NA	NA	NA	NA	NA	NA	NA	2.04618953076842	0.287710075604543	0.415843181448217	0.058825179434545	-0.807785107143559	0.706752542577755	-0.0529280325607874	0.105079277266702	-0.153116076802937	-0.241989726836192
M67PT	Bueno	NA	NA	NA	NA	NA	NA	NA	NA	NA	NA	NA	NA	NA	NA	NA	NA	NA	NA	NA	NA	2.27285306175767	-0.269494390972313	-1.28613332099324	-0.907994067703708	-0.809703719438179	0.404503554640924	-0.0200575864183226	-1.11579974395954	-0.351648377212035	-0.395786460443079
M680PT	Bueno	NA	NA	NA	NA	NA	NA	NA	NA	NA	NA	NA	NA	NA	NA	NA	NA	NA	NA	NA	NA	-1.53657815104006	-1.88859683151732	-0.800007397370399	1.89180706442172	0.679758178574025	0.333909274954326	0.399814227492783	0.18905284043087	0.344792914015076	-0.0834363658602913
M681PT	Bueno	NA	NA	NA	NA	NA	NA	NA	NA	NA	NA	NA	NA	NA	NA	NA	NA	NA	NA	NA	NA	1.78305170422449	1.12533618716326	-0.784756423861856	-0.256417531455088	4.72619251739145	-0.393985169639212	-0.430134550916209	1.03126206883903	-0.998171184087594	-0.298628496712107
M682PT	Bueno	NA	NA	NA	NA	NA	NA	NA	NA	NA	NA	NA	NA	NA	NA	NA	NA	NA	NA	NA	NA	0.0590209154495404	-2.62846138240804	-1.63617585118901	-1.90224589077705	-0.217117558197183	-0.451932025479945	-0.863021725051115	0.758190130185171	-1.63932782497585	-0.431422713436895
M683PT	Bueno	NA	NA	NA	NA	NA	NA	NA	NA	NA	NA	NA	NA	NA	NA	NA	NA	NA	NA	NA	NA	-2.36118214611	1.87409468359866	0.00411913416896465	-0.301093725654664	3.94727602301086	0.487805384128223	-2.09975318547919	1.04043021767247	-0.405275039879111	-0.339367418713343
M688PT	Bueno	NA	NA	NA	NA	NA	NA	NA	NA	NA	NA	NA	NA	NA	NA	NA	NA	NA	NA	NA	NA	0.806356638975254	-0.73512284874014	0.750265164798054	1.60141421240523	2.62898139977174	0.542853944418613	-0.604750381265383	0.0193586986229618	-1.1182943338325	4.96179615102084
M68PT	Bueno	NA	NA	NA	NA	NA	NA	NA	NA	NA	NA	NA	NA	NA	NA	NA	NA	NA	NA	NA	NA	-0.465044849810507	1.25136037026803	-0.56429517890521	-0.783308494043019	-0.705208009992097	-0.310840523762713	-0.513423618605456	1.26584904725059	-0.779006560055186	-0.339343842172556
M691PT	Bueno	NA	NA	NA	NA	NA	NA	NA	NA	NA	NA	NA	NA	NA	NA	NA	NA	NA	NA	NA	NA	0.892712542278833	-1.81470056046494	1.13760701845097	-2.49088444849877	-0.782480697386048	-0.361654471533156	-0.999215123265493	0.3273927200894	0.100627924063307	-0.119084863004809
M692PT	Bueno	NA	NA	NA	NA	NA	NA	NA	NA	NA	NA	NA	NA	NA	NA	NA	NA	NA	NA	NA	NA	0.00940450594431573	0.146642428270257	-1.21017179789448	2.44445580220677	4.06622572043069	-2.07465977258984	-1.45169057782852	0.258098248415708	0.648961927951141	4.20008510846125
M693PT	Bueno	NA	NA	NA	NA	NA	NA	NA	NA	NA	NA	NA	NA	NA	NA	NA	NA	NA	NA	NA	NA	-0.655634183150005	0.261907295850944	0.567582139216723	-1.64474390788016	4.5959661574708	0.45570807644358	0.115099312523611	-0.587125033095526	5.66144189510681	0.0535095451324775
M695PT	Bueno	NA	NA	NA	NA	NA	NA	NA	NA	NA	NA	NA	NA	NA	NA	NA	NA	NA	NA	NA	NA	-1.18077420836189	1.89551369050922	-0.791181336381212	-1.4303291890734	1.97003167580239	0.7453759709301	-1.29998708547727	0.857273428164801	-0.957046833377635	-0.536145089840027
M696PT	Bueno	NA	NA	NA	NA	NA	NA	NA	NA	NA	NA	NA	NA	NA	NA	NA	NA	NA	NA	NA	NA	0.356738221113026	1.0668441627733	0.53865177032235	-0.028604891200679	5.31888570711383	0.78468671757268	0.746373073385163	0.476201208371971	-0.287813815334298	-0.102850015904158
M697PT	Bueno	NA	NA	NA	NA	NA	NA	NA	NA	NA	NA	NA	NA	NA	NA	NA	NA	NA	NA	NA	NA	0.674307934936197	0.199130910861326	-0.417083962930426	-1.11738392725507	-0.515449815908628	1.2968404124416	1.38698982764684	-0.31747534531881	-0.902823093348114	-0.467439527832953
M698PT	Bueno	NA	NA	NA	NA	NA	NA	NA	NA	NA	NA	NA	NA	NA	NA	NA	NA	NA	NA	NA	NA	-0.910500028235898	0.646571491827007	1.50962665400116	0.471061058714068	-1.10517681166606	0.382233398705502	-1.09135103485886	1.05017884072408	-0.158401694499721	-0.25679943297466
M699PT	Bueno	NA	NA	NA	NA	NA	NA	NA	NA	NA	NA	NA	NA	NA	NA	NA	NA	NA	NA	NA	NA	-0.262111008611639	0.15914960324278	1.72890530133672	0.695569992587813	4.22112112260443	-1.63278708937104	-0.562689026537532	0.407547092658374	-0.0242105922808535	-0.0252080407072982
M69PT	Bueno	NA	NA	NA	NA	NA	NA	NA	NA	NA	NA	NA	NA	NA	NA	NA	NA	NA	NA	NA	NA	-1.00353657618506	-0.188763153831704	-1.84193968903851	0.409624351178002	-0.0643122639646929	-2.275714462134	1.11970641307148	3.56722556607675	1.01490286544542	0.124328342754961
M6PT	Bueno	NA	NA	NA	NA	NA	NA	NA	NA	NA	NA	NA	NA	NA	NA	NA	NA	NA	NA	NA	NA	-0.785065355559947	-2.20436673894175	0.277681067609339	0.122514443700876	-0.589208969836951	1.28524110291504	0.249687872537077	-0.916084439206964	-0.197321829613154	-0.354391693922816
M700PT	Bueno	NA	NA	NA	NA	NA	NA	NA	NA	NA	NA	NA	NA	NA	NA	NA	NA	NA	NA	NA	NA	-0.208074089089506	-0.179254413754718	0.664924526746679	0.896857913150292	3.57138835924026	-1.30431350711687	-0.592634390649569	-0.0575140690561688	-0.414607282319275	-0.229995543999305
M701PT	Bueno	NA	NA	NA	NA	NA	NA	NA	NA	NA	NA	NA	NA	NA	NA	NA	NA	NA	NA	NA	NA	0.790933380033737	-0.975591104764022	0.186725738996464	0.67396078983487	6.2148371542151	0.495107326653011	-1.36519058510547	-0.82096539818969	-0.109544405637815	-0.189730319964081
M702PT	Bueno	NA	NA	NA	NA	NA	NA	NA	NA	NA	NA	NA	NA	NA	NA	NA	NA	NA	NA	NA	NA	-2.14773007207809	1.94791603537767	-1.21171243819744	-0.456946185257389	2.52632838088305	0.407441900168873	-1.2524062296084	1.87985610484587	-0.780482618932029	-0.342517627591472
M704PT	Bueno	NA	NA	NA	NA	NA	NA	NA	NA	NA	NA	NA	NA	NA	NA	NA	NA	NA	NA	NA	NA	-0.481426398772018	-2.56224091387295	-1.09641216550256	-2.11139959142224	4.89405413638607	-2.46570719529622	0.0500373647218718	1.83253990321296	0.114070173891923	0.180816973183536
M706PT	Bueno	NA	NA	NA	NA	NA	NA	NA	NA	NA	NA	NA	NA	NA	NA	NA	NA	NA	NA	NA	NA	-0.326466210149151	0.304864230677257	-0.559404329618074	0.527883262617389	3.6178056456419	-1.79432088182712	-0.77716600298698	-0.24737985634273	-0.234712242041978	-0.353750715561173
M707PT	Bueno	NA	NA	NA	NA	NA	NA	NA	NA	NA	NA	NA	NA	NA	NA	NA	NA	NA	NA	NA	NA	-0.688106844731796	0.580732160185052	-0.903679997245281	0.476098814873249	1.48011659307658	-0.903396242093068	1.89859407208648	2.42844046057267	-0.590876626402716	0.103588676042011
M708PT	Bueno	NA	NA	NA	NA	NA	NA	NA	NA	NA	NA	NA	NA	NA	NA	NA	NA	NA	NA	NA	NA	-0.694626802120236	1.41122675565228	0.0649350141188228	-0.240597249108868	4.19919972212923	1.15997606143752	-1.66137508667737	-0.112834852861959	0.770954818089247	-0.360291936012143
M709PT	Bueno	NA	NA	NA	NA	NA	NA	NA	NA	NA	NA	NA	NA	NA	NA	NA	NA	NA	NA	NA	NA	2.03518246413677	0.575910584418702	-0.847827456506347	0.109379632213897	4.77728067773536	0.278410268487403	-0.801188074838148	0.466237743704403	-0.670143130465694	4.35764172249754
M70PT	Bueno	NA	NA	NA	NA	NA	NA	NA	NA	NA	NA	NA	NA	NA	NA	NA	NA	NA	NA	NA	NA	-0.463634015263008	0.814768899590912	1.02500077777411	-0.137785455918182	-1.1270076238132	0.242221082085348	-0.363893996334867	-0.11451970666736	1.64638871765471	-0.249532087676647
M710PT	Bueno	NA	NA	NA	NA	NA	NA	NA	NA	NA	NA	NA	NA	NA	NA	NA	NA	NA	NA	NA	NA	0.236940326779321	1.03940597214009	-1.54554523691838	0.504015685517385	3.04562125438928	0.272670066799246	2.04365211845587	0.115920842695038	-1.14994774635045	-0.169750579162996
M711PT	Bueno	NA	NA	NA	NA	NA	NA	NA	NA	NA	NA	NA	NA	NA	NA	NA	NA	NA	NA	NA	NA	0.17027022994908	-0.213208399528301	-1.23600966171483	0.437885506050775	2.92462948147018	-2.32978665867245	-1.03200416731045	0.56797878457594	-0.266671444461439	-0.353400175640126
M712PT	Bueno	NA	NA	NA	NA	NA	NA	NA	NA	NA	NA	NA	NA	NA	NA	NA	NA	NA	NA	NA	NA	0.0347674767019511	1.41802486540528	0.568420854698574	-0.75032013977485	3.48172475320645	0.366754797890818	-1.26811209619611	0.577492445001169	-0.420194577380636	-0.371062980465764
M713PT	Bueno	NA	NA	NA	NA	NA	NA	NA	NA	NA	NA	NA	NA	NA	NA	NA	NA	NA	NA	NA	NA	0.870790611523928	0.562879126631381	1.28872172316252	-0.0823510739954987	4.13391194516682	0.898403924391931	-0.598566974887408	0.454352345469975	2.82398136520115	-0.316976619687272
M715PT	Bueno	NA	NA	NA	NA	NA	NA	NA	NA	NA	NA	NA	NA	NA	NA	NA	NA	NA	NA	NA	NA	-0.162671586064982	0.38352192261752	1.80164890029929	0.822056407312622	6.45754307212789	1.6974622950456	-1.64736129252576	-0.649265930633805	1.14473705611371	-0.387676328484254
M716PT	Bueno	NA	NA	NA	NA	NA	NA	NA	NA	NA	NA	NA	NA	NA	NA	NA	NA	NA	NA	NA	NA	0.132537763239697	0.572911883477112	0.104936990629651	0.387599158657768	4.77162497120123	-0.484755832771173	-1.30961860278568	-0.983924667333444	0.773152707002264	0.0195730308088379
M717PT	Bueno	NA	NA	NA	NA	NA	NA	NA	NA	NA	NA	NA	NA	NA	NA	NA	NA	NA	NA	NA	NA	-1.78371022914934	1.48984009204833	0.0295891298503763	0.133775653636319	2.0524327677271	-0.798440879656453	-1.44672478841614	1.55162059431607	-1.0561964266842	-0.201749584266287
M718PT	Bueno	NA	NA	NA	NA	NA	NA	NA	NA	NA	NA	NA	NA	NA	NA	NA	NA	NA	NA	NA	NA	-0.984100939649755	1.04316756972373	-0.528595392736357	-0.325739016788274	4.47084021388625	-0.760862379702542	-0.4318745743472	-0.91946015088434	0.0322049324146733	-0.506788936166979
M71PT	Bueno	NA	NA	NA	NA	NA	NA	NA	NA	NA	NA	NA	NA	NA	NA	NA	NA	NA	NA	NA	NA	-0.50603837620695	1.3440968980474	-1.23492848066966	0.37874152066223	-0.814223474412582	2.06881740852684	0.906048517277992	0.59356816727523	-0.543782061921686	-0.304939890357278
M72PT	Bueno	NA	NA	NA	NA	NA	NA	NA	NA	NA	NA	NA	NA	NA	NA	NA	NA	NA	NA	NA	NA	0.697345305880286	1.24888622778007	1.50239159854388	-0.453099864922499	0.566972174983131	1.21386852419279	-1.14827489363288	1.158955673048	0.356403380452759	-0.0591743293629481
M73PT	Bueno	NA	NA	NA	NA	NA	NA	NA	NA	NA	NA	NA	NA	NA	NA	NA	NA	NA	NA	NA	NA	-0.464145709747934	0.829664526399976	-0.328388439340973	0.186360880411217	-1.22905610050729	0.142458698269868	-1.3132643610352	-0.581927798406754	-0.448134629204692	-0.268168984173078
M74PT	Bueno	NA	NA	NA	NA	NA	NA	NA	NA	NA	NA	NA	NA	NA	NA	NA	NA	NA	NA	NA	NA	0.970833279997631	0.409423062981885	-1.95609683583665	0.863623137094115	-0.659577383451252	-0.260552348698866	0.35660252578896	-0.848865003168496	-0.31481575497417	0.0479786658747019
M75PT	Bueno	NA	NA	NA	NA	NA	NA	NA	NA	NA	NA	NA	NA	NA	NA	NA	NA	NA	NA	NA	NA	0.177375270561935	-2.33597390228627	1.21458653443476	-0.234332383643804	-0.585078128751797	1.19950414476687	-0.181496902740458	1.64412806164815	-0.916856239282301	-0.345023674633699
M76PT	Bueno	NA	NA	NA	NA	NA	NA	NA	NA	NA	NA	NA	NA	NA	NA	NA	NA	NA	NA	NA	NA	-0.292315182217788	0.864414511027665	0.54522474765944	0.466646201821826	0.016156462021017	-0.958768544158425	0.977855408648461	-1.14848016540869	-0.108890758325278	-0.0832657486225452
M77PT	Bueno	NA	NA	NA	NA	NA	NA	NA	NA	NA	NA	NA	NA	NA	NA	NA	NA	NA	NA	NA	NA	-1.35209344167725	-2.60128916763459	-0.360071407944148	-1.63536810379967	-0.0413559116032582	-0.905579674133994	0.297777587204029	0.782196107041818	-0.496863719142865	0.787244143892812
M78PT	Bueno	NA	NA	NA	NA	NA	NA	NA	NA	NA	NA	NA	NA	NA	NA	NA	NA	NA	NA	NA	NA	0.000269961280167441	2.65781960970404e-05	2.64669204768788e-05	-0.000109958480158727	0.0577412121698625	1.70391399897714e-05	-1.36164736324784e-05	-1.70528663047806e-05	3.14788024266393e-05	2.18111203152565e-05
M79PT	Bueno	NA	NA	NA	NA	NA	NA	NA	NA	NA	NA	NA	NA	NA	NA	NA	NA	NA	NA	NA	NA	0.425565607993167	-0.155012435521303	-0.381919841910396	1.19397310324343	-0.527697121545128	0.124368251097198	1.89077785806937	0.0121214127191212	0.244009923448486	0.0428059085500441
M7PT	Bueno	NA	NA	NA	NA	NA	NA	NA	NA	NA	NA	NA	NA	NA	NA	NA	NA	NA	NA	NA	NA	-0.476968909133257	-0.945808652009357	0.568614730304653	-0.525074357406812	-0.921885381239295	-0.846556367600794	-0.427720557063219	-1.50141283450381	-0.316127485968277	-0.111070255005178
M80PT	Bueno	NA	NA	NA	NA	NA	NA	NA	NA	NA	NA	NA	NA	NA	NA	NA	NA	NA	NA	NA	NA	0.435880756769712	1.01641684847894	-0.474000942622613	-0.402404352608971	-1.13331603030558	0.161200207459556	-0.925690656078619	-0.311868343921564	-0.00884159095099853	-0.0400032135173559
M81PT	Bueno	NA	NA	NA	NA	NA	NA	NA	NA	NA	NA	NA	NA	NA	NA	NA	NA	NA	NA	NA	NA	0.305676600018255	1.16420906362678	0.326699727815874	-0.0735673884448055	-1.19365368270659	-0.352030836930675	-0.874412806917618	-0.312128973304189	0.0473672315511798	-0.330763799091864
M82PT	Bueno	NA	NA	NA	NA	NA	NA	NA	NA	NA	NA	NA	NA	NA	NA	NA	NA	NA	NA	NA	NA	0.556577450436127	-0.350884621074982	-1.24109217451257	0.836975433106164	-1.26046264316283	1.64236541216248	-1.1293789856873	-0.745771519638814	0.0231244723795959	-0.270572030904994
M83PT	Bueno	NA	NA	NA	NA	NA	NA	NA	NA	NA	NA	NA	NA	NA	NA	NA	NA	NA	NA	NA	NA	-1.74977139996284	1.26778316073388	-0.111547295676604	-0.50159796397154	-0.823605673953872	0.165653837393748	0.960557803585266	0.0983369685247092	0.593291785263374	-0.217879796228973
M84PT	Bueno	NA	NA	NA	NA	NA	NA	NA	NA	NA	NA	NA	NA	NA	NA	NA	NA	NA	NA	NA	NA	0.145882063126272	0.223012871034314	1.15545751106973	0.161496557961973	-0.858199126413194	-1.21164881273436	-0.213171158483931	-0.337754968695883	2.09954551626172	-0.00469010756027804
M85PT	Bueno	NA	NA	NA	NA	NA	NA	NA	NA	NA	NA	NA	NA	NA	NA	NA	NA	NA	NA	NA	NA	-0.246053721908366	0.362752273247837	-0.264055805691045	1.74865146597848	-1.12152772255769	0.741137663675542	-0.788573175272765	-0.43528095545089	0.11845725714223	-0.279969669835921
M86PT	Bueno	NA	NA	NA	NA	NA	NA	NA	NA	NA	NA	NA	NA	NA	NA	NA	NA	NA	NA	NA	NA	0.964008535387155	0.195797546966314	-0.259541835793647	-0.272846080182664	-0.403143631218772	0.738863511401396	1.46254121393899	0.0536907071042199	0.154778923969128	0.0380038152014527
M87PT	Bueno	NA	NA	NA	NA	NA	NA	NA	NA	NA	NA	NA	NA	NA	NA	NA	NA	NA	NA	NA	NA	1.33818473717465	-0.275192017766355	-0.170588137520473	0.869929481557423	-0.651747283934021	-0.163020420032435	1.39237317688631	0.0606638415819512	-0.0194129114586777	-0.00872757437542619
M88PT	Bueno	NA	NA	NA	NA	NA	NA	NA	NA	NA	NA	NA	NA	NA	NA	NA	NA	NA	NA	NA	NA	0.279905282436547	-1.26759420876939	0.268764046529202	-0.159647553264306	-0.505262158228714	1.31515636635308	0.638059542683303	0.800173930070322	1.26451661609295	-0.283941046733393
M89PT	Bueno	NA	NA	NA	NA	NA	NA	NA	NA	NA	NA	NA	NA	NA	NA	NA	NA	NA	NA	NA	NA	-0.81968858794565	1.0172035925348	0.61953057373002	-1.22397396639945	-1.15271914508416	0.809141609190884	-1.58123548481732	0.498522110340908	-0.668512059829855	5.83963406954601
M8PT	Bueno	NA	NA	NA	NA	NA	NA	NA	NA	NA	NA	NA	NA	NA	NA	NA	NA	NA	NA	NA	NA	-0.167980636034469	-1.64557158472315	-0.373381165477461	-2.49954146923383	-0.256566619274936	-0.00856307763629334	-0.0634559892388227	-1.56638466737518	0.731536617438117	8.01702031524798
M90PT	Bueno	NA	NA	NA	NA	NA	NA	NA	NA	NA	NA	NA	NA	NA	NA	NA	NA	NA	NA	NA	NA	-0.185373697041823	-0.701123326512462	0.429457999605156	0.154655437934434	-0.791579801012055	-2.34650195955995	-0.0647624851534673	-0.870132222433941	-0.149121472637687	-0.0892505403643032
M91PT	Bueno	NA	NA	NA	NA	NA	NA	NA	NA	NA	NA	NA	NA	NA	NA	NA	NA	NA	NA	NA	NA	0.809757696349586	-0.797390154942136	2.19659821534266	1.26304447927803	-0.856537692243935	-0.151547845882405	-0.00591474999206537	0.41213190856864	-0.418156251591374	-0.21830130248511
M92PT	Bueno	NA	NA	NA	NA	NA	NA	NA	NA	NA	NA	NA	NA	NA	NA	NA	NA	NA	NA	NA	NA	1.93653628154832	0.945098225493781	-0.438856603484466	-0.648500600192082	-1.14379354065583	0.314706753778587	-0.88142051734383	-0.0877859664801298	-0.802329486498609	-0.51361676015213
M93PT	Bueno	NA	NA	NA	NA	NA	NA	NA	NA	NA	NA	NA	NA	NA	NA	NA	NA	NA	NA	NA	NA	0.735522827960264	1.12938420182077	0.129500981124068	-1.33232651763982	-0.643961475881619	-0.0110848368889289	1.79146294111545	0.585816761494681	-0.507899085482664	-0.0435924612009377
M94PT	Bueno	NA	NA	NA	NA	NA	NA	NA	NA	NA	NA	NA	NA	NA	NA	NA	NA	NA	NA	NA	NA	-0.497962171079294	0.8379475600733	1.9442234712624	-1.55286369682168	-0.882970768448359	-0.24666274890811	-0.841505425278852	-0.364119782788108	0.213148466353681	-0.253101265373401
M95PT	Bueno	NA	NA	NA	NA	NA	NA	NA	NA	NA	NA	NA	NA	NA	NA	NA	NA	NA	NA	NA	NA	0.409831498283367	0.435491115437908	0.488167685746604	-0.420823658885138	-0.509283037209801	-1.00580553143328	1.51056224803129	0.885807276467455	0.151927468171353	-0.132440342535109
M96PT	Bueno	NA	NA	NA	NA	NA	NA	NA	NA	NA	NA	NA	NA	NA	NA	NA	NA	NA	NA	NA	NA	-2.04710249117562	-2.22955705507118	0.385763549015109	-0.284369967954462	-0.533573404988332	0.839567262317557	0.7874571667718	-0.487881846578212	-0.757550273122755	-0.130756561496972
M97PT	Bueno	NA	NA	NA	NA	NA	NA	NA	NA	NA	NA	NA	NA	NA	NA	NA	NA	NA	NA	NA	NA	-1.52170153749534	0.294680427749444	1.34672507633072	1.18150886590027	0.60269136237057	1.08240275026584	1.11946423134258	0.655937194650334	0.115694664160202	0.01856463917621
M98PT	Bueno	NA	NA	NA	NA	NA	NA	NA	NA	NA	NA	NA	NA	NA	NA	NA	NA	NA	NA	NA	NA	0.228754762306336	0.466168556446962	0.037272274557125	0.431091726433897	-0.645869391750667	0.284464891376	1.88509542382891	-0.348854167880526	-1.14345934542013	-0.259604764372266
M99PT	Bueno	NA	NA	NA	NA	NA	NA	NA	NA	NA	NA	NA	NA	NA	NA	NA	NA	NA	NA	NA	NA	-1.43929034634598	-1.38183325891165	1.57395835893659	-0.387177298799205	-0.627844149030446	1.22625751652178	-0.34779847848901	1.66514874781263	2.07347809244566	-0.335739926453526
M9PT	Bueno	NA	NA	NA	NA	NA	NA	NA	NA	NA	NA	NA	NA	NA	NA	NA	NA	NA	NA	NA	NA	0.682692071910977	0.740034596356238	-1.49923182385697	0.668917455720578	-1.1503906913557	-0.0951333932464272	-1.02258009373925	0.824414722051701	-0.790648386532049	-0.213447063141218

## Sheet: Archetypes
	ID	Cohort	MOFA.TCGA.Cell division	MOFA.TCGA.Tumor-immune-interaction	MOFA.TCGA.Acinar	MOFA.Bueno.Cell division	MOFA.Bueno.Tumor-immune-interaction	MOFA.Bueno.Acinar
Archetypes position	Morphology_factor	Factor	-0.504730302893242	-1.69414564090565	2.61917359097724	-2.57720661339116	-0.740955589777969	1.91141052734732
	Adaptive-response_factor	Factor	-1.85942139493312	2.0662551802858	-0.253447895378928	-2.20867622982538	2.75096174357215	-0.919238635839026
	TCGA-3H-AB3M-01	TCGA	0.571281584724281	0.040624289782436	0.388094125493283	NA	NA	NA
	TCGA-3H-AB3S-01	TCGA	0.549057454180242	0.00887942550262987	0.442063120317128	NA	NA	NA
	TCGA-3H-AB3T-01	TCGA	0.317318813486395	0.682681186513605	0	NA	NA	NA
	TCGA-3H-AB3U-01	TCGA	0.120530624405868	0.027918310457727	0.851551065136405	NA	NA	NA
	TCGA-3H-AB3X-01	TCGA	0.60217489416694	0.282384972571331	0.115440133261728	NA	NA	NA
	TCGA-3U-A98D-01	TCGA	0.754360167130658	0.245639832869342	0	NA	NA	NA
	TCGA-3U-A98E-01	TCGA	0	0.107901082035653	0.892098917964347	NA	NA	NA
	TCGA-3U-A98F-01	TCGA	0.553107650278368	0.289890763629039	0.157001586092594	NA	NA	NA
	TCGA-3U-A98G-01	TCGA	0.305928845158875	0.694071154841125	0	NA	NA	NA
	TCGA-3U-A98H-01	TCGA	0.0283925536330458	0.567795543205094	0.40381190316186	NA	NA	NA
	TCGA-3U-A98I-01	TCGA	0.553444994269355	0.404411155028335	0.0421438507023101	NA	NA	NA
	TCGA-3U-A98J-01	TCGA	0.246488019033856	0.42804224668755	0.325469734278594	NA	NA	NA
	TCGA-LK-A4NW-01	TCGA	0.100300998835479	0.398668798590278	0.501030202574243	NA	NA	NA
	TCGA-LK-A4NZ-01	TCGA	0.0751618653056448	0.382264827141432	0.542573307552924	NA	NA	NA
	TCGA-LK-A4O0-01	TCGA	0.34232622489489	0.65767377510511	0	NA	NA	NA
	TCGA-LK-A4O2-01	TCGA	0.303781857463207	0.409968944276918	0.286249198259875	NA	NA	NA
	TCGA-LK-A4O5-01	TCGA	0.490678323386653	0.258160213621869	0.251161462991477	NA	NA	NA
	TCGA-LK-A4O6-01	TCGA	0.0428080240378532	0.500714019607802	0.456477956354345	NA	NA	NA
	TCGA-LK-A4O7-01	TCGA	0.751201873919353	0	0.248798126080647	NA	NA	NA
	TCGA-MQ-A4KX-01	TCGA	0	0.477508731916728	0.522491268083272	NA	NA	NA
	TCGA-MQ-A4LC-01	TCGA	0	0.256455110214644	0.743544889785356	NA	NA	NA
	TCGA-MQ-A4LJ-01	TCGA	0.461502693141885	0.215332684286493	0.323164622571622	NA	NA	NA
	TCGA-MQ-A4LM-01	TCGA	0.231880944172574	0.768119055827426	0	NA	NA	NA
	TCGA-MQ-A4LP-01	TCGA	0.606677214768148	0.226016425858405	0.167306359373447	NA	NA	NA
	TCGA-MQ-A4LV-01	TCGA	0.360040002954483	0.635043683064728	0.00491631398078916	NA	NA	NA
	TCGA-MQ-A6BL-01	TCGA	0.152337044999206	0.847662955000794	0	NA	NA	NA
	TCGA-MQ-A6BQ-01	TCGA	0.106261952339794	0.219405112051452	0.674332935608754	NA	NA	NA
	TCGA-MQ-A6BR-01	TCGA	0.732539190638158	0.267460809361842	0	NA	NA	NA
	TCGA-MQ-A6BS-01	TCGA	0	0.0176600094285938	0.982339990571406	NA	NA	NA
	TCGA-NQ-A638-01	TCGA	0.738063551835071	0.198114277335766	0.0638221708291624	NA	NA	NA
	TCGA-SC-A6LM-01	TCGA	0.368431015355552	0.315004422076372	0.316564562568077	NA	NA	NA
	TCGA-SC-A6LN-01	TCGA	0.265318357015518	0.400554551863594	0.334127091120889	NA	NA	NA
	TCGA-SC-A6LP-01	TCGA	0.470147127279995	0.529852872720005	0	NA	NA	NA
	TCGA-SC-A6LQ-01	TCGA	0.27042056912795	0.453982692546977	0.275596738325072	NA	NA	NA
	TCGA-SC-A6LR-01	TCGA	0.477988117081003	0.135045858292813	0.386966024626184	NA	NA	NA
	TCGA-SC-AA5Z-01	TCGA	0.422396748884707	0.539453315042492	0.0381499360728007	NA	NA	NA
	TCGA-SH-A7BC-01	TCGA	0.407083103712006	0.472813748215447	0.120103148072547	NA	NA	NA
	TCGA-SH-A7BD-01	TCGA	0.00915252116430938	0	0.990847478835691	NA	NA	NA
	TCGA-SH-A9CT-01	TCGA	0.723373049142562	0.165813168117979	0.11081378273946	NA	NA	NA
	TCGA-SH-A9CU-01	TCGA	0.867905388017381	0	0.132094611982619	NA	NA	NA
	TCGA-TS-A7OU-01	TCGA	0.0115991357547561	0.207533954841974	0.78086690940327	NA	NA	NA
	TCGA-TS-A7OY-01	TCGA	0.305294011986096	0.694705988013903	0	NA	NA	NA
	TCGA-TS-A7OZ-01	TCGA	0.327079270099472	0.40849888585869	0.264421844041838	NA	NA	NA
	TCGA-TS-A7P0-01	TCGA	0.706840853867809	0.263299676947514	0.029859469184677	NA	NA	NA
	TCGA-TS-A7P1-01	TCGA	0.750063905917757	0.0974881983371281	0.152447895745115	NA	NA	NA
	TCGA-TS-A7P3-01	TCGA	0.444041272246611	0.233451100780055	0.322507626973334	NA	NA	NA
	TCGA-TS-A7P6-01	TCGA	0.565132497950006	0.353631613433792	0.081235888616202	NA	NA	NA
	TCGA-TS-A7P8-01	TCGA	0	0.853042339434109	0.146957660565891	NA	NA	NA
	TCGA-TS-A7PB-01	TCGA	0.0840211092394403	0.268218124815353	0.647760765945207	NA	NA	NA
	TCGA-TS-A8AI-01	TCGA	0.589663435973658	0.276868747208263	0.133467816818079	NA	NA	NA
	TCGA-TS-A8AS-01	TCGA	0	0.598859663153453	0.401140336846547	NA	NA	NA
	TCGA-TS-A8AV-01	TCGA	0	1	0	NA	NA	NA
	TCGA-TS-A8AY-01	TCGA	0.458330632772047	0.349302485919864	0.192366881308089	NA	NA	NA
	TCGA-UD-AABZ-01	TCGA	0.51018786786761	0.259624674525511	0.230187457606879	NA	NA	NA
	TCGA-UD-AAC1-01	TCGA	0.806228901858702	0.176639140328683	0.0171319578126145	NA	NA	NA
	TCGA-UD-AAC4-01	TCGA	0.522175725809605	0.242875305873366	0.234948968317029	NA	NA	NA
	TCGA-UD-AAC6-01	TCGA	0.44788801147027	0.220313400161235	0.331798588368495	NA	NA	NA
	TCGA-UD-AAC7-01	TCGA	0.50847800242493	0.298781540627838	0.192740456947232	NA	NA	NA
	TCGA-UT-A88C-01	TCGA	0	0.393157342729343	0.606842657270657	NA	NA	NA
	TCGA-UT-A88D-01	TCGA	0	0.663114487049832	0.336885512950168	NA	NA	NA
	TCGA-UT-A88E-01	TCGA	0.508768733825263	0.0228422065212391	0.468389059653498	NA	NA	NA
	TCGA-UT-A88G-01	TCGA	0.336207042870005	0.191412728935137	0.472380228194858	NA	NA	NA
	TCGA-UT-A97Y-01	TCGA	0.501041743660308	0.466118567058688	0.0328396892810039	NA	NA	NA
	TCGA-YS-A95B-01	TCGA	0.981676063987848	0	0.0183239360121524	NA	NA	NA
	TCGA-YS-A95C-01	TCGA	0.206414181120434	0.177410176662836	0.616175642216731	NA	NA	NA
	TCGA-YS-AA4M-01	TCGA	0	0.884706628570134	0.115293371429866	NA	NA	NA
	TCGA-ZN-A9VO-01	TCGA	0	0.361665230158821	0.638334769841179	NA	NA	NA
	TCGA-ZN-A9VP-01	TCGA	0	0.813959495481633	0.186040504518367	NA	NA	NA
	TCGA-ZN-A9VQ-01	TCGA	0.654717340791471	0	0.345282659208529	NA	NA	NA
	TCGA-ZN-A9VS-01	TCGA	0.148922784215998	0.248507109020178	0.602570106763824	NA	NA	NA
	TCGA-ZN-A9VU-01	TCGA	0	0.35790874375423	0.64209125624577	NA	NA	NA
	TCGA-ZN-A9VV-01	TCGA	0.453116367057123	0	0.546883632942877	NA	NA	NA
	TCGA-ZN-A9VW-01	TCGA	0.544740059620675	0.455259940379325	0	NA	NA	NA
	M100PT	Bueno	NA	NA	NA	0.0106446387218981	0.34087880085309	0.648476560425012
	M10PT	Bueno	NA	NA	NA	0.271990517815276	0.728009482184724	0
	M11PT	Bueno	NA	NA	NA	0.32463344614391	0.180696710882682	0.494669842973408
	M12PT	Bueno	NA	NA	NA	0.652867262212474	0	0.347132737787526
	M13PT	Bueno	NA	NA	NA	0.15619042301647	0.39443350870216	0.44937606828137
	M14PT	Bueno	NA	NA	NA	0	0.391683940019591	0.608316059980409
	M15PT	Bueno	NA	NA	NA	0.17022900784013	0.139397609549677	0.690373382610193
	M16PT	Bueno	NA	NA	NA	0.341035594290363	0.599412872552705	0.0595515331569322
	M17PT	Bueno	NA	NA	NA	0.294575075482673	0.417649561155453	0.287775363361874
	M18PT	Bueno	NA	NA	NA	0	0.366226542355764	0.633773457644236
	M19PT	Bueno	NA	NA	NA	0.398072461794658	0	0.601927538205342
	M1PT	Bueno	NA	NA	NA	0.29077644007455	0	0.70922355992545
	M20PT	Bueno	NA	NA	NA	0.803549310012401	0.196450689987599	0
	M21PT	Bueno	NA	NA	NA	0.214684368463341	0.189060312827419	0.596255318709239
	M22PT	Bueno	NA	NA	NA	0.461976867067304	0.35436302326584	0.183660109666856
	M23PT	Bueno	NA	NA	NA	0	0.545948398028696	0.454051601971304
	M24PT	Bueno	NA	NA	NA	0.267862318505741	0.356067347393431	0.376070334100828
	M25PT	Bueno	NA	NA	NA	0.352492973426546	0.136971863261576	0.510535163311877
	M26PT	Bueno	NA	NA	NA	0.671009122714568	0	0.328990877285432
	M27PT	Bueno	NA	NA	NA	0.0850843264791223	0.16950554556407	0.745410127956808
	M28PT	Bueno	NA	NA	NA	0	0.514877127301596	0.485122872698404
	M29PT	Bueno	NA	NA	NA	0.153325761691489	0.69962953234083	0.147044705967681
	M2PT	Bueno	NA	NA	NA	0.211699072694167	0.40013734701337	0.388163580292463
	M30PT	Bueno	NA	NA	NA	0.229592419879894	0.354388584022979	0.416018996097127
	M31PT	Bueno	NA	NA	NA	0.274553942100846	0.668937119278333	0.0565089386208212
	M32PT	Bueno	NA	NA	NA	0.128715638695253	0.230541732224708	0.64074262908004
	M33PT	Bueno	NA	NA	NA	0.0147491566988086	0.665511549093282	0.319739294207909
	M34PT	Bueno	NA	NA	NA	0.346586179812579	0.419231076256125	0.234182743931296
	M35PT	Bueno	NA	NA	NA	0.0808115160247383	0.297032233996541	0.62215624997872
	M36PT	Bueno	NA	NA	NA	0.168730482814895	0.00525769473183448	0.82601182245327
	M37PT	Bueno	NA	NA	NA	0.247262752420138	0	0.752737247579862
	M38PT	Bueno	NA	NA	NA	0.988161910210157	0	0.0118380897898433
	M39PT	Bueno	NA	NA	NA	0.189528764984281	0.451397019585281	0.359074215430438
	M3PT	Bueno	NA	NA	NA	0.265354236343444	0.173207813226596	0.56143795042996
	M40PT	Bueno	NA	NA	NA	0.341839881692375	0.221864105459988	0.436296012847637
	M41PT	Bueno	NA	NA	NA	0.254332784960908	0.129549388376268	0.616117826662824
	M42PT	Bueno	NA	NA	NA	0	0.268135856173251	0.731864143826749
	M43PT	Bueno	NA	NA	NA	0.246182662918913	0.334575767372394	0.419241569708693
	M44PT	Bueno	NA	NA	NA	0.217685608653873	0.782314391346127	0
	M45PT	Bueno	NA	NA	NA	0	1	0
	M46PT	Bueno	NA	NA	NA	0.263188158894012	0.150429855872884	0.586381985233104
	M47PT	Bueno	NA	NA	NA	0.0838723865096704	0.540238336510542	0.375889276979787
	M48PT	Bueno	NA	NA	NA	0.15872733933637	0.00698975431321319	0.834282906350416
	M49PT	Bueno	NA	NA	NA	0.168320720400114	0.305869901931395	0.525809377668491
	M4PT	Bueno	NA	NA	NA	0	0.429010333464277	0.570989666535723
	M50PT	Bueno	NA	NA	NA	0.114392220846893	0.226655755455184	0.658952023697923
	M51PT	Bueno	NA	NA	NA	0.282415244737935	0.46328703673525	0.254297718526815
	M52PT	Bueno	NA	NA	NA	0	0.28820204587273	0.71179795412727
	M53PT	Bueno	NA	NA	NA	0.263331120581535	0.18459072633683	0.552078153081635
	M54PT	Bueno	NA	NA	NA	0.221875266001825	0.139423450268525	0.63870128372965
	M55PT	Bueno	NA	NA	NA	0.809385416787465	0.190614583212535	0
	M56PT	Bueno	NA	NA	NA	0.582053226264644	0.113355696742534	0.304591076992822
	M57PT	Bueno	NA	NA	NA	0.372716529960447	0.419030055741568	0.208253414297984
	M58PT	Bueno	NA	NA	NA	0.790628007496938	0.209371992503062	0
	M59PT	Bueno	NA	NA	NA	0.261127976707131	0.73887202329287	0
	M602PT	Bueno	NA	NA	NA	0.112146651506236	0.215814055840333	0.672039292653431
	M603PT	Bueno	NA	NA	NA	0.0438807935686955	0.561874186260502	0.394245020170803
	M604PT	Bueno	NA	NA	NA	0.0185162942055366	0.485071222612663	0.496412483181801
	M605PT	Bueno	NA	NA	NA	0.153684971953778	0.481802816954583	0.364512211091638
	M606PT	Bueno	NA	NA	NA	0.206123415640899	0.729148864349249	0.0647277200098524
	M607PT	Bueno	NA	NA	NA	0.217245770229534	0.130003212092612	0.652751017677854
	M608PT	Bueno	NA	NA	NA	0	0.31342375587466	0.68657624412534
	M60PT	Bueno	NA	NA	NA	0.283822445096243	0	0.716177554903757
	M610PT	Bueno	NA	NA	NA	0.505717565245702	0.494282434754298	0
	M611PT	Bueno	NA	NA	NA	0.338139057539609	0.194753981763126	0.467106960697265
	M612PT	Bueno	NA	NA	NA	0.0685311348056147	0.482303279709446	0.44916558548494
	M613PT	Bueno	NA	NA	NA	0.361271735065332	0.239566310141356	0.399161954793312
	M615PT	Bueno	NA	NA	NA	0.443173169674409	0.0921023440979938	0.464724486227597
	M619PT	Bueno	NA	NA	NA	0.0220468808662176	0.416509930742905	0.561443188390877
	M61PT	Bueno	NA	NA	NA	0.195198393721052	0.472563401948655	0.332238204330293
	M620PT	Bueno	NA	NA	NA	0.108501922648058	0.336157464425265	0.555340612926677
	M623PT	Bueno	NA	NA	NA	0.210644599750053	0.670506847366744	0.118848552883204
	M624PT	Bueno	NA	NA	NA	0.401650510399877	0.431741337549327	0.166608152050797
	M625PT	Bueno	NA	NA	NA	0.349595721226739	0	0.650404278773261
	M627PT	Bueno	NA	NA	NA	0.252779922939316	0.242466261985865	0.504753815074819
	M628PT	Bueno	NA	NA	NA	0.0617876950907179	0.272405220359907	0.665807084549375
	M629PT	Bueno	NA	NA	NA	0.360032341612493	0.287890312294577	0.35207734609293
	M62PT	Bueno	NA	NA	NA	0.455477032533865	0.544522967466135	0
	M630PT	Bueno	NA	NA	NA	0.00704792613448555	0.682625627796888	0.310326446068626
	M631PT	Bueno	NA	NA	NA	0.108806495853868	0.194274812845216	0.696918691300916
	M635PT	Bueno	NA	NA	NA	0.373232577115514	0.0671505172185336	0.559616905665952
	M636PT	Bueno	NA	NA	NA	0.175284146205532	0.207722736307616	0.616993117486852
	M638PT	Bueno	NA	NA	NA	0.378235527595536	0.295588008536505	0.326176463867959
	M639PT	Bueno	NA	NA	NA	0	0.519999344527336	0.480000655472664
	M63PT	Bueno	NA	NA	NA	0.51292659689415	0.48707340310585	0
	M641PT	Bueno	NA	NA	NA	0.19189833961931	0.414330415576321	0.393771244804368
	M642PT	Bueno	NA	NA	NA	0.398338380492056	0.248671520779001	0.352990098728943
	M643PT	Bueno	NA	NA	NA	0.498397162187022	0.126628083932648	0.374974753880331
	M646PT	Bueno	NA	NA	NA	0	0.397435752232097	0.602564247767903
	M647PT	Bueno	NA	NA	NA	0.408220911764408	0	0.591779088235592
	M648PT	Bueno	NA	NA	NA	0.224471491284027	0.395300362036261	0.380228146679712
	M64PT	Bueno	NA	NA	NA	0.250976465411698	0.0147907331577245	0.734232801430577
	M651PT	Bueno	NA	NA	NA	0.492196289657457	0.507803710342543	0
	M653PT	Bueno	NA	NA	NA	0.336965082767024	0.128890343592024	0.534144573640952
	M656PT	Bueno	NA	NA	NA	0.195789014869307	0.181289280619218	0.622921704511475
	M657PT	Bueno	NA	NA	NA	0.148708918666891	0.0908787252353408	0.760412356097769
	M658PT	Bueno	NA	NA	NA	0.0150410714809241	0.247135446137236	0.73782348238184
	M659PT	Bueno	NA	NA	NA	0.36562835572161	0	0.63437164427839
	M65PT	Bueno	NA	NA	NA	1	0	0
	M660PT	Bueno	NA	NA	NA	0.146036618049674	0.841822754160143	0.012140627790183
	M661PT	Bueno	NA	NA	NA	0	0.147273358006088	0.852726641993912
	M662PT	Bueno	NA	NA	NA	0.0823442724802909	0.434210664839418	0.483445062680291
	M665PT	Bueno	NA	NA	NA	0.0601909537618312	0.463905949756975	0.475903096481194
	M667PT	Bueno	NA	NA	NA	0.292432891834099	0.707567108165901	0
	M66PT	Bueno	NA	NA	NA	0.415127376932177	0.584872623067823	0
	M670PT	Bueno	NA	NA	NA	0.439237986064502	0.2290596316715	0.331702382263997
	M671PT	Bueno	NA	NA	NA	0.192040759839807	0.760464746213364	0.0474944939468296
	M672PT	Bueno	NA	NA	NA	0	0.372270797935071	0.627729202064929
	M673PT	Bueno	NA	NA	NA	0.488040871862615	0	0.511959128137385
	M674PT	Bueno	NA	NA	NA	0.603950338918234	0.396049661081766	0
	M675PT	Bueno	NA	NA	NA	0.334473269795689	0.495919411696748	0.169607318507563
	M676PT	Bueno	NA	NA	NA	0.312046650118064	0.539041576898949	0.148911772982986
	M677PT	Bueno	NA	NA	NA	0.154518754224259	0.618823418352163	0.226657827423578
	M678PT	Bueno	NA	NA	NA	0.328129583873196	0.213286207063463	0.458584209063341
	M679PT	Bueno	NA	NA	NA	0.143989062274072	0.410816255623774	0.445194682102154
	M67PT	Bueno	NA	NA	NA	0.450464124151927	0.0680521304769426	0.48148374537113
	M680PT	Bueno	NA	NA	NA	0.717324466653764	0.233287641757049	0.0493878915891869
	M681PT	Bueno	NA	NA	NA	0.114911459996007	0.122425275554091	0.762663264449902
	M682PT	Bueno	NA	NA	NA	0.937232763900212	0.0627672360997881	0
	M683PT	Bueno	NA	NA	NA	0	0.22258826679439	0.77741173320561
	M688PT	Bueno	NA	NA	NA	0.309435049457463	0.521041434765347	0.16952351577719
	M68PT	Bueno	NA	NA	NA	0.0644813250567443	0.16478540088208	0.770733274061176
	M691PT	Bueno	NA	NA	NA	0.412244325650597	0.587755674349403	0
	M692PT	Bueno	NA	NA	NA	0.358807954583901	0.0685347588458392	0.572657286570259
	M693PT	Bueno	NA	NA	NA	0.131708222406929	0.444233299879485	0.424058477713586
	M695PT	Bueno	NA	NA	NA	0	0.079727010561038	0.920272989438962
	M696PT	Bueno	NA	NA	NA	0	0.39940970402968	0.60059029597032
	M697PT	Bueno	NA	NA	NA	0.257282100139602	0.236100205341376	0.506617694519021
	M698PT	Bueno	NA	NA	NA	0	0.613993965644744	0.386006034355256
	M699PT	Bueno	NA	NA	NA	0.0188400879677629	0.696401556897719	0.284758355134518
	M69PT	Bueno	NA	NA	NA	0.478779799073147	0	0.521220200926853
	M6PT	Bueno	NA	NA	NA	0.584668122255413	0.415331877744587	0
	M700PT	Bueno	NA	NA	NA	0.208452359680452	0.481748596911596	0.309799043407952
	M701PT	Bueno	NA	NA	NA	0.422066771757907	0.409668631486258	0.168264596755835
	M702PT	Bueno	NA	NA	NA	0	0	1
	M704PT	Bueno	NA	NA	NA	0.841556138882971	0.158443861117029	0
	M706PT	Bueno	NA	NA	NA	0.252551705822633	0.201670169290917	0.545778124886451
	M707PT	Bueno	NA	NA	NA	0.237103556493765	0.11762228354951	0.645274159956725
	M708PT	Bueno	NA	NA	NA	0	0.280518183433352	0.719481816566648
	M709PT	Bueno	NA	NA	NA	0.231651285446285	0.12974547462081	0.638603239932905
	M70PT	Bueno	NA	NA	NA	0	0.511128366952864	0.488871633047136
	M710PT	Bueno	NA	NA	NA	0.206059950928372	0	0.793940049071628
	M711PT	Bueno	NA	NA	NA	0.433491229312266	0.0766367097347346	0.489872060952999
	M712PT	Bueno	NA	NA	NA	0	0.368885504725707	0.631114495274293
	M713PT	Bueno	NA	NA	NA	0	0.583448098770603	0.416551901229397
	M715PT	Bueno	NA	NA	NA	0	0.692457162931591	0.307542837068409
	M716PT	Bueno	NA	NA	NA	0.122849114253478	0.333548945204824	0.543601940541697
	M717PT	Bueno	NA	NA	NA	0	0.266254212919441	0.733745787080559
	M718PT	Bueno	NA	NA	NA	0.101873936800592	0.180300837920629	0.717825225278779
	M71PT	Bueno	NA	NA	NA	0.123003894492551	0.0179003473730146	0.859095758134434
	M72PT	Bueno	NA	NA	NA	0	0.551330327490975	0.448669672509025
	M73PT	Bueno	NA	NA	NA	0.121435556317358	0.231187061098047	0.647377382584595
	M74PT	Bueno	NA	NA	NA	0.355700654285122	0	0.644299345714878
	M75PT	Bueno	NA	NA	NA	0.435943369295624	0.564056630704376	0
	M76PT	Bueno	NA	NA	NA	0.0141986889030358	0.416639558185321	0.569161752911643
	M77PT	Bueno	NA	NA	NA	0.720138582603115	0.279861417396885	0
	M78PT	Bueno	NA	NA	NA	0.249068503952069	0.332812655135824	0.418118840912107
	M79PT	Bueno	NA	NA	NA	0.323823439462107	0.25702755603762	0.419149004500273
	M7PT	Bueno	NA	NA	NA	0.372281426810633	0.490184327391224	0.137534245798143
	M80PT	Bueno	NA	NA	NA	0.100936493633517	0.19298541296791	0.706078093398573
	M81PT	Bueno	NA	NA	NA	0	0.351995353560193	0.648004646439807
	M82PT	Bueno	NA	NA	NA	0.461513008503275	0.08076325123341	0.457723740263315
	M83PT	Bueno	NA	NA	NA	0.00922222492774993	0.260955766400205	0.729822008672045
	M84PT	Bueno	NA	NA	NA	0.0719577514916393	0.571386938655788	0.356655309852573
	M85PT	Bueno	NA	NA	NA	0.207101940947674	0.262620302429921	0.530277756622405
	M86PT	Bueno	NA	NA	NA	0.239856876657063	0.269907092638309	0.490236030704628
	M87PT	Bueno	NA	NA	NA	0.323508777352823	0.306758421733983	0.369732800913194
	M88PT	Bueno	NA	NA	NA	0.470841605008621	0.438264188110742	0.0908942068806379
	M89PT	Bueno	NA	NA	NA	0	0.418775150855924	0.581224849144076
	M8PT	Bueno	NA	NA	NA	0.619904006730895	0.315293180165242	0.0648028131038626
	M90PT	Bueno	NA	NA	NA	0.339495333135205	0.451169210937302	0.209335455927493
	M91PT	Bueno	NA	NA	NA	0.155770211235449	0.832611169342244	0.0116186194223072
	M92PT	Bueno	NA	NA	NA	0.111114542070595	0.203199348808306	0.685686109121099
	M93PT	Bueno	NA	NA	NA	0.00912642878166137	0.317729565149279	0.67314400606906
	M94PT	Bueno	NA	NA	NA	0	0.671364769910507	0.328635230089493
	M95PT	Bueno	NA	NA	NA	0.106232480004755	0.420682647875877	0.473084872119368
	M96PT	Bueno	NA	NA	NA	0.568215281357052	0.431784718642948	0
	M97PT	Bueno	NA	NA	NA	0.035712742971209	0.609564014107416	0.354723242921375
	M98PT	Bueno	NA	NA	NA	0.151892030622207	0.323124864026984	0.524983105350808
	M99PT	Bueno	NA	NA	NA	0.308205781917313	0.691794218082687	0
	M9PT	Bueno	NA	NA	NA	0.26806480961219	0	0.73193519038781
