# Supplementary material for: Multiomic analysis of malignant pleural mesothelioma identifies molecular axes and specialized tumor profiles driving intertumor heterogeneity
Source: Nat Genet. 2023 Mar 16;55(4):607–18. doi: 10.1038/s41588-023-01321-1 (PMC10101853; doi:10.1038/s41588-023-01321-1)
Supplement: Source Data Extended Data Fig. 4 — Statistical and figure source data. [file 41588_2023_1321_MOESM14_ESM.xlsx]

## Sheet: a
Type	WGD	Count	study	.group
MMB	FALSE	21	MESOMICS	2
MMB	TRUE	4	MESOMICS	2
MME	FALSE	68	MESOMICS	1
MME	TRUE	9	MESOMICS	1
MMS	FALSE	9	MESOMICS	3
MMS	TRUE	4	MESOMICS	3
MMB	FALSE	4	MSK-IMPACT	2
MMB	TRUE	1	MSK-IMPACT	2
MME	FALSE	31	MSK-IMPACT	1
MME	TRUE	5	MSK-IMPACT	1
MMS	FALSE	1	MSK-IMPACT	3
MMS	TRUE	1	MSK-IMPACT	3

## Sheet: b
Type	Adaptive_vs_Innate_score	Study
MMB	-0.0628015	MESOMICS
MME	-0.104311	MESOMICS
MME	-0.160967	MESOMICS
MME	-0.0755604	MESOMICS
MME	-0.0791247	MESOMICS
MME	-0.176794	MESOMICS
MMB	-0.083358	MESOMICS
MME	-0.175232	MESOMICS
MMB	-0.0377179	MESOMICS
MMB	-0.156456	MESOMICS
MME	-0.0440843	MESOMICS
MME	-0.121597	MESOMICS
MME	-0.0598735	MESOMICS
MME	-0.122551	MESOMICS
MMB	-0.161867	MESOMICS
MME	-0.122641	MESOMICS
MME	-0.201828	MESOMICS
MMB	-0.108709	MESOMICS
MME	-0.154146	MESOMICS
MME	0.0215034	MESOMICS
MMB	-0.0447305	MESOMICS
MME	-0.133472	MESOMICS
MME	-0.143389	MESOMICS
MME	-0.0740654	MESOMICS
MME	-0.094759	MESOMICS
MMB	-0.0762847	MESOMICS
MME	0.207985	MESOMICS
MMB	-0.120878	MESOMICS
MMB	-0.173427	MESOMICS
MME	-0.0236635	MESOMICS
MME	-0.112923	MESOMICS
MME	-0.162042	MESOMICS
MME	-0.0300333	MESOMICS
MME	-0.197831	MESOMICS
MME	-0.106559	MESOMICS
MME	0.0431613	MESOMICS
MME	-0.0638595	MESOMICS
MME	0.00351859	MESOMICS
MME	-0.0630527	MESOMICS
MME	-0.0837653	MESOMICS
MME	-0.104671	MESOMICS
MME	0.0154162	MESOMICS
MME	-0.124012	MESOMICS
MME	-0.137848	MESOMICS
MME	-0.181354	MESOMICS
MME	-0.0885496	MESOMICS
MME	0.151529	MESOMICS
MME	-0.100483	MESOMICS
MME	-0.0923513	MESOMICS
MME	-0.122227	MESOMICS
MME	NA	MESOMICS
MME	-0.0278258	MESOMICS
MMB	-0.139414	MESOMICS
MME	-0.0956803	MESOMICS
MME	-0.134929	MESOMICS
MME	-0.205259	MESOMICS
MME	-0.127468	MESOMICS
MME	0.175854	MESOMICS
MME	-0.0849	MESOMICS
MME	-0.0837426	MESOMICS
MMB	-0.0743708	MESOMICS
MME	-0.173944	MESOMICS
MME	NA	MESOMICS
MME	NA	MESOMICS
MMB	NA	MESOMICS
MME	NA	MESOMICS
MME	NA	MESOMICS
MME	NA	MESOMICS
MME	NA	MESOMICS
MME	NA	MESOMICS
MME	-0.0962175	MESOMICS
MME	-0.147046	MESOMICS
MME	-0.142093	MESOMICS
MME	-0.0869087	MESOMICS
MME	-0.0566444	MESOMICS
MME	0.0537845	MESOMICS
MMB	-0.141645	MESOMICS
MME	-0.0834082	MESOMICS
MME	-0.0887698	MESOMICS
MME	-0.099549	MESOMICS
MME	-0.0960863	MESOMICS
MME	-0.0864484	MESOMICS
MME	-0.0418612	MESOMICS
MME	-0.0562514	MESOMICS
MME	-0.0756676	MESOMICS
MME	-0.085859	MESOMICS
MME	-0.0738567	MESOMICS
MME	-0.0660865	MESOMICS
MME	-0.178502	MESOMICS
MME	-0.175727	MESOMICS
MMB	-0.0444469	MESOMICS
MMB	-0.187549	MESOMICS
MMS	-0.117167	MESOMICS
MMS	-0.133057	MESOMICS
MMS	-0.104971	MESOMICS
MMS	-0.158145	MESOMICS
MMS	-0.14865	MESOMICS
MMS	-0.053991	MESOMICS
MMS	-0.0880641	MESOMICS
MMS	-0.0805806	MESOMICS
MMS	-0.180649	MESOMICS
MMS	0.148359	MESOMICS
MMB	-0.145948	MESOMICS
MMS	-0.239857	MESOMICS
MMB	-0.116831	MESOMICS
MMS	-0.264034	MESOMICS
MMB	-0.042774	MESOMICS
MMB	-0.111427	MESOMICS
MMS	-0.087539	MESOMICS
MMS	NA	MESOMICS
MMB	-0.0537508	MESOMICS
MMS	NA	MESOMICS
MMB	-0.0524082	MESOMICS
MMB	-0.168725	MESOMICS
MME	-0.0819733	MESOMICS
MME	-0.0698041	MESOMICS
MME	-0.0542304	MESOMICS
MMB	-0.032141	MESOMICS
MMB	-0.0969771	MESOMICS
MMB	-0.0973101	MESOMICS
MME	-0.417071	Bueno
MME	-0.0579973	Bueno
MMS	-0.0716635	Bueno
MMB	-0.0137629	Bueno
MMB	-0.111323	Bueno
MMB	-0.0795876	Bueno
MME	-0.127847	Bueno
MMS	-0.127962	Bueno
MME	-0.12657	Bueno
MME	-0.101754	Bueno
MME	-0.0735615	Bueno
MMB	-0.0682553	Bueno
MME	-0.0879657	Bueno
MMB	-0.0959444	Bueno
MME	-0.0789778	Bueno
MMB	0.0166406	Bueno
MMB	-0.064015	Bueno
MME	-0.109774	Bueno
MME	-0.411555	Bueno
MME	-0.056122	Bueno
MMB	-0.153974	Bueno
MME	-0.022679	Bueno
MMB	-0.0659817	Bueno
MME	-0.179208	Bueno
MME	-0.180116	Bueno
MMB	-0.170844	Bueno
MME	-0.143332	Bueno
MME	-0.0614404	Bueno
MMS	-0.124803	Bueno
MME	-0.093211	Bueno
MME	-0.126245	Bueno
MMB	-0.157535	Bueno
MME	-0.160763	Bueno
MME	-0.176529	Bueno
MME	-0.102796	Bueno
MME	-0.0973299	Bueno
MME	-0.333514	Bueno
MME	-0.156316	Bueno
MME	0.182161	Bueno
MME	-0.127426	Bueno
MME	-0.291527	Bueno
MMS	-0.139824	Bueno
MME	-0.0948728	Bueno
MMB	-0.12626	Bueno
MME	-0.138468	Bueno
MME	-0.209071	Bueno
MMB	-0.0936302	Bueno
MMB	-0.0596629	Bueno
MME	-0.149314	Bueno
MME	-0.178797	Bueno
MME	-0.0870561	Bueno
MME	-0.101236	Bueno
MME	-0.166063	Bueno
MME	-0.108092	Bueno
MME	-0.0886034	Bueno
MME	-0.17597	Bueno
MME	-0.09454	Bueno
MMB	-0.125254	Bueno
MME	-0.125905	Bueno
MME	-0.0942562	Bueno
MME	-0.119767	Bueno
MME	NA	Bueno
MME	-0.124604	Bueno
MME	-0.209918	Bueno
MME	-0.0352154	Bueno
MME	-0.10037	Bueno
MME	-0.148504	Bueno
MMB	-0.125823	Bueno
MMS	-0.145122	Bueno
MME	-0.223379	Bueno
MMS	-0.114469	Bueno
MME	-0.0888954	Bueno
MME	-0.110877	Bueno
MME	-0.123095	Bueno
MME	-0.0694669	Bueno
MME	-0.0112653	Bueno
MMB	-0.040994	Bueno
MME	-0.12899	Bueno
MMB	-0.079545	Bueno
MME	-0.177886	Bueno
MME	-0.0805992	Bueno
MMB	-0.0423708	Bueno
MME	-0.0858015	Bueno
MME	-0.0744966	Bueno
MME	-0.0732434	Bueno
MMB	0.0127718	Bueno
MME	0.339864	Bueno
MME	-0.129366	Bueno
MME	-0.0851391	Bueno
MME	-0.0416945	Bueno
MME	-0.168215	Bueno
MMB	-0.0942255	Bueno
MME	-0.150952	Bueno
MMS	-0.144034	Bueno
MMB	-0.113913	Bueno
MME	-0.0473705	Bueno
MMB	-0.154945	Bueno
MME	-0.0890039	Bueno
MME	-0.184442	Bueno
MME	-0.162808	Bueno
MMS	-0.17109	Bueno
MMB	-0.130636	Bueno
MMB	-0.143394	Bueno
MMB	-0.0799249	Bueno
MMB	-0.0719933	Bueno
MMB	-0.104321	Bueno
MMB	-0.203018	Bueno
MMB	-0.121937	Bueno
MMB	-0.162205	Bueno
MMB	-0.121369	Bueno
MMB	-0.17517	Bueno
MMB	-0.116747	Bueno
MMB	-0.0700784	Bueno
MMB	-0.141061	Bueno
MME	NA	Bueno
MMB	-0.197296	Bueno
MMB	-0.0729971	Bueno
MMB	0.0584192	Bueno
MMB	-0.150183	Bueno
MMB	-0.140255	Bueno
MMB	0.0627493	Bueno
MMB	-0.122378	Bueno
MMB	0.141278	Bueno
MMB	-0.0878427	Bueno
MMB	-0.33124	Bueno
MMB	-0.103616	Bueno
MMB	-0.0825611	Bueno
MMB	-0.305536	Bueno
MMB	-0.057717	Bueno
MMB	-0.0565098	Bueno
MMB	-0.0474036	Bueno
MMB	-0.200779	Bueno
MMB	-0.0527793	Bueno
MMB	-0.0862807	Bueno
MMB	-0.092196	Bueno
MMB	-0.0705203	Bueno
MMB	-0.0345367	Bueno
MMB	-0.106571	Bueno
MMB	-0.108797	Bueno
MMB	-0.0811857	Bueno
MMB	-0.097492	Bueno
MME	-0.0700847	Bueno
MME	-0.136202	Bueno
MME	-0.084723	Bueno
MME	-0.13418	Bueno
MME	-0.0129389	Bueno
MME	-0.144389	Bueno
MME	-0.131314	Bueno
MME	-0.0636211	Bueno
MME	-0.0608113	Bueno
MME	-0.172731	Bueno
MME	-0.281963	Bueno
MME	-0.127541	Bueno
MME	-0.139171	Bueno
MME	-0.0745223	Bueno
MME	-0.0981709	Bueno
MME	-0.137303	Bueno
MME	-0.173256	Bueno
MME	-0.12603	Bueno
MME	-0.0979182	Bueno
MME	-0.0769262	Bueno
MME	-0.233112	Bueno
MME	-0.0823603	Bueno
MME	-0.312248	Bueno
MME	-0.136168	Bueno
MME	-0.00888062	Bueno
MME	-0.0458264	Bueno
MME	-0.0984051	Bueno
MME	NA	Bueno
MME	-0.14631	Bueno
MME	-0.186707	Bueno
MME	-0.206819	Bueno
MME	-0.170236	Bueno
MME	-0.0855496	Bueno
MME	NA	Bueno
MME	-0.0706423	Bueno
MME	-0.20031	Bueno
MME	-0.0767757	Bueno
MME	-0.0647154	Bueno
MME	-0.102198	Bueno
MME	-0.0938444	Bueno
MME	-0.06117	Bueno
MME	-0.207177	Bueno
MME	-0.345079	Bueno
MME	-0.0375714	Bueno
MME	-0.132238	Bueno
MME	-0.164473	Bueno
MME	-0.0747541	Bueno
MME	-0.0896961	Bueno
MME	-0.213552	Bueno
MME	-0.0359615	Bueno
MME	-0.0811151	Bueno
MME	-0.0713064	Bueno
MME	-0.143786	Bueno
MME	-0.116188	Bueno
MME	-0.0863072	Bueno
MME	-0.128317	Bueno
MME	-0.0566559	Bueno
MME	-0.195055	Bueno
MME	-0.119372	Bueno
MME	-0.0645098	Bueno
MME	-0.0949956	Bueno
MME	-0.118736	Bueno
MME	-0.0816255	Bueno
MME	-0.0930116	Bueno
MME	-0.103067	Bueno
MME	-0.103452	Bueno
MME	-0.247999	Bueno
MME	-0.0987213	Bueno
MME	-0.0187086	Bueno
MME	-0.0976967	Bueno
MME	-0.050525	Bueno
MME	-0.0796718	Bueno
MME	-0.0779287	Bueno
MME	-0.091188	Bueno
MME	NA	Bueno
MMB	NA	Bueno
MME	-0.118947	TCGA
MME	-0.0941289	TCGA
MMB	-0.130989	TCGA
MME	-0.0884761	TCGA
MME	-0.0356078	TCGA
MMB	-0.152615	TCGA
MME	-0.103592	TCGA
MMB	-0.050477	TCGA
MMB	-0.0821887	TCGA
MMB	-0.0882445	TCGA
MMB	-0.237866	TCGA
MME	-0.0971487	TCGA
MME	-0.091382	TCGA
MMS	-0.120541	TCGA
MME	-0.239301	TCGA
MME	-0.131875	TCGA
MMB	-0.0658963	TCGA
MME	-0.0846577	TCGA
MME	-0.0728565	TCGA
MME	-0.101028	TCGA
MME	-0.0800656	TCGA
MMB	-0.192222	TCGA
MMB	-0.132837	TCGA
MMB	-0.147321	TCGA
MMB	-0.0562379	TCGA
MME	-0.129499	TCGA
MME	-0.114049	TCGA
MME	-0.0554911	TCGA
MME	-0.0762863	TCGA
MME	-0.0957687	TCGA
MMB	-0.011939	TCGA
MMB	-0.135286	TCGA
MME	-0.194854	TCGA
MME	-0.0328427	TCGA
MME	-0.147155	TCGA
MME	-0.120944	TCGA
MME	-0.083671	TCGA
MME	-0.116586	TCGA
MME	-0.108736	TCGA
MME	-0.154258	TCGA
MME	-0.184329	TCGA
MME	-0.0830432	TCGA
MME	-0.0594851	TCGA
MME	-0.161114	TCGA
MME	-0.0960316	TCGA
MME	-0.140019	TCGA
MME	0.154476	TCGA
MMB	-0.110299	TCGA
MME	-0.139225	TCGA
MME	-0.282966	TCGA
MMS	-0.0736394	TCGA
MME	-0.108844	TCGA
MME	-0.0995217	TCGA
MME	-0.172381	TCGA
MMB	-0.105527	TCGA
MME	-0.205656	TCGA
MME	-0.101402	TCGA
MME	0.0935905	TCGA
MME	-0.102248	TCGA
MMB	-0.0799957	TCGA
MME	-0.0682984	TCGA
MME	-0.0524695	TCGA
MME	-0.089478	TCGA
MME	-0.0808237	TCGA
MME	-0.103601	TCGA
MMB	-0.0964445	TCGA
MME	-0.123779	TCGA
MME	-0.125551	TCGA
MMB	-0.0521832	TCGA
MMB	-0.106523	TCGA

## Sheet: c
CIMP.proxy	Type	Study
-3.10039	MMB	MESOMICS
-3.35676	MME	MESOMICS
-3.06081	MME	MESOMICS
-2.05315	MME	MESOMICS
-3.88385	MME	MESOMICS
-3.31768	MME	MESOMICS
-3.17704	MMB	MESOMICS
-3.00427	MME	MESOMICS
-3.17779	MMB	MESOMICS
-3.30827	MMB	MESOMICS
-3.12206	MME	MESOMICS
-3.49797	MME	MESOMICS
-2.82395	MME	MESOMICS
-2.71739	MME	MESOMICS
-3.1246	MMB	MESOMICS
-3.13376	MME	MESOMICS
-2.795	MME	MESOMICS
-3.08257	MMB	MESOMICS
-2.47245	MME	MESOMICS
-3.20707	MME	MESOMICS
-3.30327	MMB	MESOMICS
-2.60702	MME	MESOMICS
-3.2532	MME	MESOMICS
-2.97215	MME	MESOMICS
-2.96189	MME	MESOMICS
-2.94223	MMB	MESOMICS
-3.21144	MME	MESOMICS
-2.91633	MMB	MESOMICS
-2.53568	MMB	MESOMICS
-2.67967	MME	MESOMICS
-2.95428	MME	MESOMICS
-2.66604	MME	MESOMICS
-2.2448	MME	MESOMICS
-3.37826	MME	MESOMICS
-3.3017	MME	MESOMICS
-3.12711	MME	MESOMICS
-3.06224	MME	MESOMICS
-2.54074	MME	MESOMICS
-2.40423	MME	MESOMICS
-3.60999	MME	MESOMICS
-3.00375	MME	MESOMICS
-3.36441	MME	MESOMICS
-3.26753	MME	MESOMICS
-3.09621	MME	MESOMICS
-2.83821	MME	MESOMICS
-2.94316	MME	MESOMICS
-2.53798	MME	MESOMICS
-3.56055	MME	MESOMICS
-2.60751	MME	MESOMICS
-2.76882	MME	MESOMICS
-2.79326	MME	MESOMICS
-3.46202	MME	MESOMICS
-3.01865	MMB	MESOMICS
-2.9526	MME	MESOMICS
-2.8898	MME	MESOMICS
-3.08727	MME	MESOMICS
-3.07068	MME	MESOMICS
-3.06999	MME	MESOMICS
-2.96519	MME	MESOMICS
-2.17681	MME	MESOMICS
-2.91054	MMB	MESOMICS
-2.77062	MME	MESOMICS
-2.8412	MME	MESOMICS
-2.97105	MME	MESOMICS
NA	MMB	MESOMICS
-3.26017	MME	MESOMICS
-3.11064	MME	MESOMICS
-0.942798	MME	MESOMICS
-3.31494	MME	MESOMICS
-3.6163	MME	MESOMICS
-3.13923	MME	MESOMICS
-3.98275	MME	MESOMICS
-3.37647	MME	MESOMICS
-2.97991	MME	MESOMICS
-3.03202	MME	MESOMICS
-3.37695	MME	MESOMICS
-3.46018	MMB	MESOMICS
-3.0837	MME	MESOMICS
-2.6649	MME	MESOMICS
-2.3459	MME	MESOMICS
-3.26944	MME	MESOMICS
-3.05269	MME	MESOMICS
-2.95422	MME	MESOMICS
-2.67003	MME	MESOMICS
-2.92068	MME	MESOMICS
-3.62313	MME	MESOMICS
-3.41688	MME	MESOMICS
-3.40195	MME	MESOMICS
-2.55766	MME	MESOMICS
-3.07668	MME	MESOMICS
-2.49674	MMB	MESOMICS
-2.68694	MMB	MESOMICS
-3.37001	MMS	MESOMICS
-2.31148	MMS	MESOMICS
-1.80599	MMS	MESOMICS
-3.13749	MMS	MESOMICS
-2.602	MMS	MESOMICS
-3.44396	MMS	MESOMICS
-3.32797	MMS	MESOMICS
-1.99827	MMS	MESOMICS
-2.17311	MMS	MESOMICS
-2.86805	MMS	MESOMICS
-1.57607	MMB	MESOMICS
-3.58776	MMS	MESOMICS
-3.22222	MMB	MESOMICS
-2.65663	MMS	MESOMICS
-2.8152	MMB	MESOMICS
-1.11305	MMB	MESOMICS
-2.97988	MMS	MESOMICS
-2.8334	MMS	MESOMICS
-3.05755	MMB	MESOMICS
-2.49341	MMS	MESOMICS
-2.01927	MMB	MESOMICS
-3.04504	MMB	MESOMICS
-2.83842	MME	MESOMICS
-3.00276	MME	MESOMICS
-2.41215	MME	MESOMICS
-2.60065	MMB	MESOMICS
-2.98691	MMB	MESOMICS
-2.9605	MMB	MESOMICS
-2.64328	MME	TCGA
-2.74627	MME	TCGA
-2.48052	MME	TCGA
-3.49295	MME	TCGA
-2.53239	MMB	TCGA
-3.25237	MME	TCGA
-2.64682	MMS	TCGA
-3.61386	MMB	TCGA
-2.85467	MME	TCGA
-3.14415	MME	TCGA
-3.27615	MME	TCGA
-2.82184	MME	TCGA
-2.4061	MME	TCGA
-2.3875	MMS	TCGA
-2.97171	MME	TCGA
-3.14183	MME	TCGA
-3.26044	MMB	TCGA
-2.02553	MME	TCGA
-2.91447	MME	TCGA
-3.68851	MME	TCGA
-1.72291	MMB	TCGA
-3.30768	MME	TCGA
-4.0334	MME	TCGA
-2.58199	MME	TCGA
-2.55255	MME	TCGA
-3.11384	MME	TCGA
-2.88333	MMB	TCGA
-3.51468	MMB	TCGA
-3.27419	MME	TCGA
-3.33143	MME	TCGA
-3.54392	MME	TCGA
-3.03556	MME	TCGA
-2.8686	MME	TCGA
-3.05142	MME	TCGA
-2.87072	MME	TCGA
-3.37244	MME	TCGA
-2.91243	MMB	TCGA
-2.69769	MMB	TCGA
-2.96734	MME	TCGA
-2.89344	MME	TCGA
-3.45915	MMB	TCGA
-3.08424	MME	TCGA
-3.08122	MMB	TCGA
-2.81619	MME	TCGA
-2.58617	MMB	TCGA
-3.23516	MME	TCGA
-3.23616	MMS	TCGA
-3.52016	MME	TCGA
-3.45679	MME	TCGA
-3.79048	MME	TCGA
-1.54647	MME	TCGA
-2.64524	MME	TCGA
-3.57927	MME	TCGA
-3.08037	MME	TCGA
-2.6362	MME	TCGA
-1.06555	MME	TCGA
-3.21804	MMB	TCGA
-3.13266	MME	TCGA
-3.25998	MME	TCGA
-2.81017	MME	TCGA
-2.49742	MME	TCGA
-3.23443	MME	TCGA
-3.40735	MME	TCGA
-3.52369	MME	TCGA
-2.68703	MME	TCGA
-2.79378	MME	TCGA
-3.47172	MME	TCGA

## Sheet: d
Group	HR estimate	lower	upper	pval
Reference (No WGD); MESOMICS (n=98); MSK-IMPACT (n=82)	1	1	1	NA
WGD MESOMICS (n=17)	2.35917	1.34798	4.12891	0.0026505
WGD MSK-IMPACT (n=12)	2.11878	1.00675	4.4591	0.0239817

## Sheet: e
Group	Estimate	lower	upper	pval
Reference (No epithelioid component)	1	1	1	NA
100% Epithelioid; MESOMICS (n=120)	0.437463	0.25079	0.763082	0.00358576
100% Epithelioid; Bueno (n=204)	0.603329	0.399763	0.910554	0.00806048

## Sheet: f
Group	Estimate	lower	upper	pval
Reference (Equal adaptive and innate cells)	1	1	1	NA
100% Adaptive cells; MESOMICS (n=109)	0.066092	0.00430006	1.01583	0.0513318
100% Adaptive cells; Bueno+TCGA (n=284)	0.226407	0.0432701	1.18466	0.039266

## Sheet: g
Group	Estimate	lower	upper	pval
Reference (average methylation)	1	1	1	NA
CIMP-index proxy; MESOMICS (n=120)	1.63997	1.09291	2.46087	0.0168925
CIMP-index proxy; TCGA (n=73)	1.91421	1.19131	3.07577	0.00364354
