# Supplementary material for: Multiomic analysis of malignant pleural mesothelioma identifies molecular axes and specialized tumor profiles driving intertumor heterogeneity
Source: Nat Genet. 2023 Mar 16;55(4):607–18. doi: 10.1038/s41588-023-01321-1 (PMC10101853; doi:10.1038/s41588-023-01321-1)
Supplement: Source Data Extended Data Fig. 5 — Statistical and figure source data. [file 41588_2023_1321_MOESM15_ESM.xlsx]

## Sheet: MESOMICS
AUC						iAUC
Model	Type	Time	mean.AUC	standard.error	Analysis	Model	Type	mean.iAUC	standard.error	Analysis
% Sarcomatoid	Known prognostic factor	0.009	0.484376716065181	0.16201415426292	Standard	% Sarcomatoid	Known prognostic factors	0.704387867151196	0.0244953073571039	Standard
% Sarcomatoid	Known prognostic factor	0.209	0.659995519064873	0.0159282750433638	Standard	Adaptive-response	MOFA factors	0.749789689359101	0.0122200751083918	Standard
% Sarcomatoid	Known prognostic factor	0.409	0.669873401622088	0.0181561386474383	Standard	Adaptive-response/CIMP-index	MOFA factors	0.777597279609643	0.0194343095262138	Standard
% Sarcomatoid	Known prognostic factor	0.609	0.67587523984318	0.0192504681531533	Standard	AI score	Known prognostic factors	0.750517057044775	0.0215995073652373	Standard
% Sarcomatoid	Known prognostic factor	0.809	0.682708845897691	0.0209671334458957	Standard	CIMP-index	MOFA factors	0.704288105432454	0.020609842865924	Standard
% Sarcomatoid	Known prognostic factor	1.009	0.692519382957506	0.0231909993850179	Standard	E-score Blum et al.	Known prognostic factors	0.706154209317768	0.0234565245943919	Standard
% Sarcomatoid	Known prognostic factor	1.209	0.702828746219948	0.025378970545813	Standard	E/S-score Blum et al.	Known prognostic factors	0.724256441016791	0.00434510095908217	Standard
% Sarcomatoid	Known prognostic factor	1.409	0.712643719720574	0.0270238926711716	Standard	Histopathological type	Known prognostic factors	0.698978318826431	0.0194968567735576	Standard
% Sarcomatoid	Known prognostic factor	1.609	0.722901423984961	0.0285749073209337	Standard	Morphology	MOFA factors	0.692884803640378	0.0243966841020219	Standard
% Sarcomatoid	Known prognostic factor	1.809	0.729237283647705	0.0288412011414003	Standard	Morphology/Adaptive-response	MOFA factors	0.782555553982356	0.00816403792652454	Standard
% Sarcomatoid	Known prognostic factor	2.009	0.731443980957856	0.028871922666512	Standard	Morphology/Adaptive-response/CIMP-index	MOFA factors	0.824409767360638	0.0144511937952024	Standard
% Sarcomatoid	Known prognostic factor	2.209	0.736328432622934	0.0290112795740977	Standard	Morphology/CIMP-index	MOFA factors	0.760122932137988	0.0171100777120742	Standard
% Sarcomatoid	Known prognostic factor	2.409	0.745701926715817	0.0302211593082188	Standard	Ploidy	MOFA factors	0.704266189138663	0.0196644344711445	Standard
% Sarcomatoid	Known prognostic factor	2.609	0.749219982466534	0.0303134781520299	Standard	Ploidy/Adaptive-response	MOFA factors	0.771664631049838	0.0143889470494158	Standard
% Sarcomatoid	Known prognostic factor	2.809	0.752912737850937	0.0304433648853807	Standard	Ploidy/Adaptive-response/CIMP-index	MOFA factors	0.793672497184523	0.0198007065379591	Standard
% Sarcomatoid	Known prognostic factor	3.009	0.758135086713144	0.0307604001404768	Standard	Ploidy/CIMP-index	MOFA factors	0.731688605121167	0.016673702290198	Standard
% Sarcomatoid	Known prognostic factor	3.209	0.758135086713144	0.0307604001404768	Standard	Ploidy/Morphology	MOFA factors	0.72949941202317	0.0208603730616321	Standard
% Sarcomatoid	Known prognostic factor	3.409	0.76308390400333	0.0299737051868322	Standard	Ploidy/Morphology/Adaptive-response	MOFA factors	0.80212165595829	0.00902015910572913	Standard
% Sarcomatoid	Known prognostic factor	3.609	0.769476193297134	0.0297147099918062	Standard	Ploidy/Morphology/Adaptive-response/CIMP-index	MOFA factors	0.834243715640027	0.0161592295003975	Standard
% Sarcomatoid	Known prognostic factor	3.809	0.769476193297134	0.0297147099918062	Standard	Ploidy/Morphology/CIMP-index	MOFA factors	0.777585469817368	0.0200452785649456	Standard
% Sarcomatoid	Known prognostic factor	4.009	0.777142529623178	0.02810927504905	Standard	Ratio Bueno et al.	Known prognostic factors	0.725969193763699	0.0248919913957106	Standard
% Sarcomatoid	Known prognostic factor	4.209	0.777142529623178	0.02810927504905	Standard	S-score Blum et al.	Known prognostic factors	0.724925028031966	0.00476491600529529	Standard
% Sarcomatoid	Known prognostic factor	4.409	0.777142529623178	0.02810927504905	Standard	% Sarcomatoid	MOFA factor proxies	0.690601407356468	0.0391201790849997	Proxies
% Sarcomatoid	Known prognostic factor	4.609	0.777142529623178	0.02810927504905	Standard	% Sarcomatoid/CIMP-proxy	MOFA factor proxies	0.722430379410723	0.0209968535604162	Proxies
% Sarcomatoid	Known prognostic factor	4.809	0.786804632332485	0.0261426774723632	Standard	% Sarcomatoid/Infiltration	MOFA factor proxies	0.702196891490255	0.0328040943067309	Proxies
% Sarcomatoid	Known prognostic factor	5.009	0.786804632332485	0.0261426774723632	Standard	% Sarcomatoid/Infiltration/CIMP-proxy	MOFA factor proxies	0.728948539158818	0.0202381291774704	Proxies
% Sarcomatoid	Known prognostic factor	5.209	0.786804632332485	0.0261426774723632	Standard	AI score	Known prognostic factors	0.728250008429757	0.0285003227930574	Proxies
% Sarcomatoid	Known prognostic factor	5.409	0.786804632332485	0.0261426774723632	Standard	CIMP-proxy	MOFA factor proxies	0.696918290234685	0.0199755049314376	Proxies
% Sarcomatoid	Known prognostic factor	5.609	0.80067266018987	0.0230523816636286	Standard	E-score Blum et al.	Known prognostic factors	0.705874129989909	0.0279476076391314	Proxies
% Sarcomatoid	Known prognostic factor	5.809	0.80067266018987	0.0230523816636286	Standard	E/S-score Blum et al.	Known prognostic factors	0.719304104956102	0.0269712028893959	Proxies
% Sarcomatoid	Known prognostic factor	6.009	0.80067266018987	0.0230523816636286	Standard	Histopathological type	Known prognostic factors	0.68247976562852	0.0326911764594425	Proxies
% Sarcomatoid	Known prognostic factor	6.209	0.827904148738925	0.0212856719332787	Standard	Infiltration	MOFA factor proxies	0.675280029446537	0.0347510687864386	Proxies
% Sarcomatoid	Known prognostic factor	6.409	0.827904148738925	0.0212856719332787	Standard	Infiltration/CIMP-proxy	MOFA factor proxies	0.705063024443942	0.0225572586456509	Proxies
% Sarcomatoid	Known prognostic factor	6.609	0.827904148738925	0.0212856719332787	Standard	Ploidy	MOFA factor proxies	0.678781353233502	0.0276438371064069	Proxies
% Sarcomatoid	Known prognostic factor	6.809	0.827904148738925	0.0212856719332787	Standard	Ploidy/% Sarcomatoid	MOFA factor proxies	0.710048198056388	0.0297102877040345	Proxies
% Sarcomatoid	Known prognostic factor	7.009	0.871029907911543	0.017469892983478	Standard	Ploidy/% Sarcomatoid/CIMP-proxy	MOFA factor proxies	0.738375936701421	0.0191516142661991	Proxies
% Sarcomatoid	Known prognostic factor	7.209	0.871029907911543	0.017469892983478	Standard	Ploidy/% Sarcomatoid/Infiltration	MOFA factor proxies	0.716721456789401	0.027757829970536	Proxies
% Sarcomatoid	Known prognostic factor	7.409	0.871029907911543	0.017469892983478	Standard	Ploidy/% Sarcomatoid/Infiltration/CIMP-proxy	MOFA factor proxies	0.746707178185851	0.0178415588662456	Proxies
% Sarcomatoid	Known prognostic factor	7.609	0.871029907911543	0.017469892983478	Standard	Ploidy/CIMP-proxy	MOFA factor proxies	0.706131236946074	0.01990999082365	Proxies
% Sarcomatoid	Known prognostic factor	7.809	0.871029907911543	0.017469892983478	Standard	Ploidy/Infiltration	MOFA factor proxies	0.688941349739473	0.0292449003220011	Proxies
Adaptive-response	MOFA factor	0.009	0.522147781638771	0.174838851118509	Standard	Ploidy/Infiltration/CIMP-proxy	MOFA factor proxies	0.717983603260311	0.0226582421195297	Proxies
Adaptive-response	MOFA factor	0.209	0.709244572991108	0.0170999846650157	Standard	Ratio Bueno et al.	Known prognostic factors	0.706896293118179	0.0317362505925757	Proxies
Adaptive-response	MOFA factor	0.409	0.718560855272196	0.0149168703057006	Standard	S-score Blum et al.	Known prognostic factors	0.718969150774823	0.0271041693277429	Proxies
Adaptive-response	MOFA factor	0.609	0.724977051511244	0.0153160657320502	Standard
Adaptive-response	MOFA factor	0.809	0.731502696160115	0.0146315726080887	Standard
Adaptive-response	MOFA factor	1.009	0.741831039123087	0.0139199890851914	Standard
Adaptive-response	MOFA factor	1.209	0.753675206284276	0.0131015842857304	Standard
Adaptive-response	MOFA factor	1.409	0.764023801656381	0.0127946859391552	Standard
Adaptive-response	MOFA factor	1.609	0.775093999713958	0.0120462206565945	Standard
Adaptive-response	MOFA factor	1.809	0.782707174047587	0.0123495072883241	Standard
Adaptive-response	MOFA factor	2.009	0.78553394199196	0.0127265392483595	Standard
Adaptive-response	MOFA factor	2.209	0.789714397738765	0.0124794368268645	Standard
Adaptive-response	MOFA factor	2.409	0.799276746808801	0.0123713718153919	Standard
Adaptive-response	MOFA factor	2.609	0.802247955359879	0.0118173238336904	Standard
Adaptive-response	MOFA factor	2.809	0.805369858629268	0.0112457206716865	Standard
Adaptive-response	MOFA factor	3.009	0.808872486826002	0.0106083789814195	Standard
Adaptive-response	MOFA factor	3.209	0.808872486826002	0.0106083789814195	Standard
Adaptive-response	MOFA factor	3.409	0.813526439659988	0.0115116957759887	Standard
Adaptive-response	MOFA factor	3.609	0.817480609376947	0.0109253437081775	Standard
Adaptive-response	MOFA factor	3.809	0.817480609376947	0.0109253437081775	Standard
Adaptive-response	MOFA factor	4.009	0.82323047994043	0.0123371073476269	Standard
Adaptive-response	MOFA factor	4.209	0.82323047994043	0.0123371073476269	Standard
Adaptive-response	MOFA factor	4.409	0.82323047994043	0.0123371073476269	Standard
Adaptive-response	MOFA factor	4.609	0.82323047994043	0.0123371073476269	Standard
Adaptive-response	MOFA factor	4.809	0.828791837958662	0.0121439931731964	Standard
Adaptive-response	MOFA factor	5.009	0.828791837958662	0.0121439931731964	Standard
Adaptive-response	MOFA factor	5.209	0.828791837958662	0.0121439931731964	Standard
Adaptive-response	MOFA factor	5.409	0.828791837958662	0.0121439931731964	Standard
Adaptive-response	MOFA factor	5.609	0.83552423597564	0.0123072262128458	Standard
Adaptive-response	MOFA factor	5.809	0.83552423597564	0.0123072262128458	Standard
Adaptive-response	MOFA factor	6.009	0.83552423597564	0.0123072262128458	Standard
Adaptive-response	MOFA factor	6.209	0.853600112143463	0.00987534554646205	Standard
Adaptive-response	MOFA factor	6.409	0.853600112143463	0.00987534554646205	Standard
Adaptive-response	MOFA factor	6.609	0.853600112143463	0.00987534554646205	Standard
Adaptive-response	MOFA factor	6.809	0.853600112143463	0.00987534554646205	Standard
Adaptive-response	MOFA factor	7.009	0.876561505733045	0.0142728275231587	Standard
Adaptive-response	MOFA factor	7.209	0.876561505733045	0.0142728275231587	Standard
Adaptive-response	MOFA factor	7.409	0.876561505733045	0.0142728275231587	Standard
Adaptive-response	MOFA factor	7.609	0.876561505733045	0.0142728275231587	Standard
Adaptive-response	MOFA factor	7.809	0.876561505733045	0.0142728275231587	Standard
Adaptive-response/CIMP-index	MOFA factor	0.009	0.545996115270889	0.184186179507011	Standard
Adaptive-response/CIMP-index	MOFA factor	0.209	0.737592232568526	0.0251291011213588	Standard
Adaptive-response/CIMP-index	MOFA factor	0.409	0.74761247933763	0.0210316314583669	Standard
Adaptive-response/CIMP-index	MOFA factor	0.609	0.754777700631166	0.0197926737738021	Standard
Adaptive-response/CIMP-index	MOFA factor	0.809	0.76293397320411	0.0184163133030198	Standard
Adaptive-response/CIMP-index	MOFA factor	1.009	0.774046071383601	0.016124433220302	Standard
Adaptive-response/CIMP-index	MOFA factor	1.209	0.785856673011798	0.0143601951693037	Standard
Adaptive-response/CIMP-index	MOFA factor	1.409	0.794529322965495	0.0144733720186924	Standard
Adaptive-response/CIMP-index	MOFA factor	1.609	0.803343370843179	0.015476506005731	Standard
Adaptive-response/CIMP-index	MOFA factor	1.809	0.809323232944705	0.0170551801016351	Standard
Adaptive-response/CIMP-index	MOFA factor	2.009	0.811627912009783	0.0175427676565026	Standard
Adaptive-response/CIMP-index	MOFA factor	2.209	0.814983821465191	0.0162859358421767	Standard
Adaptive-response/CIMP-index	MOFA factor	2.409	0.821865832426015	0.017979187348518	Standard
Adaptive-response/CIMP-index	MOFA factor	2.609	0.824224320531647	0.0171986486888943	Standard
Adaptive-response/CIMP-index	MOFA factor	2.809	0.826611626506859	0.0164339799074163	Standard
Adaptive-response/CIMP-index	MOFA factor	3.009	0.829200917889861	0.0156229032448245	Standard
Adaptive-response/CIMP-index	MOFA factor	3.209	0.829200917889861	0.0156229032448245	Standard
Adaptive-response/CIMP-index	MOFA factor	3.409	0.832214808074971	0.0164871311882503	Standard
Adaptive-response/CIMP-index	MOFA factor	3.609	0.835247046388333	0.0156404791335091	Standard
Adaptive-response/CIMP-index	MOFA factor	3.809	0.835247046388333	0.0156404791335091	Standard
Adaptive-response/CIMP-index	MOFA factor	4.009	0.839069502956033	0.0165290708340262	Standard
Adaptive-response/CIMP-index	MOFA factor	4.209	0.839069502956033	0.0165290708340262	Standard
Adaptive-response/CIMP-index	MOFA factor	4.409	0.839069502956033	0.0165290708340262	Standard
Adaptive-response/CIMP-index	MOFA factor	4.609	0.839069502956033	0.0165290708340262	Standard
Adaptive-response/CIMP-index	MOFA factor	4.809	0.843961863490152	0.0153588328285339	Standard
Adaptive-response/CIMP-index	MOFA factor	5.009	0.843961863490152	0.0153588328285339	Standard
Adaptive-response/CIMP-index	MOFA factor	5.209	0.843961863490152	0.0153588328285339	Standard
Adaptive-response/CIMP-index	MOFA factor	5.409	0.843961863490152	0.0153588328285339	Standard
Adaptive-response/CIMP-index	MOFA factor	5.609	0.850144142795689	0.0139831952757866	Standard
Adaptive-response/CIMP-index	MOFA factor	5.809	0.850144142795689	0.0139831952757866	Standard
Adaptive-response/CIMP-index	MOFA factor	6.009	0.850144142795689	0.0139831952757866	Standard
Adaptive-response/CIMP-index	MOFA factor	6.209	0.862639211014838	0.0138809932110938	Standard
Adaptive-response/CIMP-index	MOFA factor	6.409	0.862639211014838	0.0138809932110938	Standard
Adaptive-response/CIMP-index	MOFA factor	6.609	0.862639211014838	0.0138809932110938	Standard
Adaptive-response/CIMP-index	MOFA factor	6.809	0.862639211014838	0.0138809932110938	Standard
Adaptive-response/CIMP-index	MOFA factor	7.009	0.880017575920607	0.0151367430677143	Standard
Adaptive-response/CIMP-index	MOFA factor	7.209	0.880017575920607	0.0151367430677143	Standard
Adaptive-response/CIMP-index	MOFA factor	7.409	0.880017575920607	0.0151367430677143	Standard
Adaptive-response/CIMP-index	MOFA factor	7.609	0.880017575920607	0.0151367430677143	Standard
Adaptive-response/CIMP-index	MOFA factor	7.809	0.880017575920607	0.0151367430677143	Standard
AI score	Known prognostic factor	0.009	0.504565338615746	0.168971563414012	Standard
AI score	Known prognostic factor	0.209	0.701236316274044	0.0209233410500652	Standard
AI score	Known prognostic factor	0.409	0.715154155980242	0.0215284985030037	Standard
AI score	Known prognostic factor	0.609	0.723410524781529	0.0205275269655232	Standard
AI score	Known prognostic factor	0.809	0.732488336275971	0.0208669274716088	Standard
AI score	Known prognostic factor	1.009	0.744996854976066	0.0200535743960634	Standard
AI score	Known prognostic factor	1.209	0.75926455456065	0.0191084150231732	Standard
AI score	Known prognostic factor	1.409	0.771628296421082	0.0165497523237207	Standard
AI score	Known prognostic factor	1.609	0.785256492659198	0.0149892310451332	Standard
AI score	Known prognostic factor	1.809	0.795665652675703	0.014544961133928	Standard
AI score	Known prognostic factor	2.009	0.799648720964455	0.0148961008290265	Standard
AI score	Known prognostic factor	2.209	0.806467271833255	0.0146457239148077	Standard
AI score	Known prognostic factor	2.409	0.817214503788666	0.0165223192477057	Standard
AI score	Known prognostic factor	2.609	0.821195420866449	0.0165938188568597	Standard
AI score	Known prognostic factor	2.809	0.825731895061037	0.0168230491572738	Standard
AI score	Known prognostic factor	3.009	0.831315290492329	0.0171573619704553	Standard
AI score	Known prognostic factor	3.209	0.831315290492329	0.0171573619704553	Standard
AI score	Known prognostic factor	3.409	0.837930893995254	0.019028666230386	Standard
AI score	Known prognostic factor	3.609	0.844330989768163	0.0198391731714822	Standard
AI score	Known prognostic factor	3.809	0.844330989768163	0.0198391731714822	Standard
AI score	Known prognostic factor	4.009	0.852907282406074	0.022498418297978	Standard
AI score	Known prognostic factor	4.209	0.852907282406074	0.022498418297978	Standard
AI score	Known prognostic factor	4.409	0.852907282406074	0.022498418297978	Standard
AI score	Known prognostic factor	4.609	0.852907282406074	0.022498418297978	Standard
AI score	Known prognostic factor	4.809	0.861157324870404	0.0238134944138268	Standard
AI score	Known prognostic factor	5.009	0.861157324870404	0.0238134944138268	Standard
AI score	Known prognostic factor	5.209	0.861157324870404	0.0238134944138268	Standard
AI score	Known prognostic factor	5.409	0.861157324870404	0.0238134944138268	Standard
AI score	Known prognostic factor	5.609	0.871318338064466	0.0250254239321119	Standard
AI score	Known prognostic factor	5.809	0.871318338064466	0.0250254239321119	Standard
AI score	Known prognostic factor	6.009	0.871318338064466	0.0250254239321119	Standard
AI score	Known prognostic factor	6.209	0.890965353106446	0.0212061781375575	Standard
AI score	Known prognostic factor	6.409	0.890965353106446	0.0212061781375575	Standard
AI score	Known prognostic factor	6.609	0.890965353106446	0.0212061781375575	Standard
AI score	Known prognostic factor	6.809	0.890965353106446	0.0212061781375575	Standard
AI score	Known prognostic factor	7.009	0.910249381240549	0.020835354072946	Standard
AI score	Known prognostic factor	7.209	0.910249381240549	0.020835354072946	Standard
AI score	Known prognostic factor	7.409	0.910249381240549	0.020835354072946	Standard
AI score	Known prognostic factor	7.609	0.910249381240549	0.020835354072946	Standard
AI score	Known prognostic factor	7.809	0.910249381240549	0.020835354072946	Standard
CIMP-index	MOFA factor	0.009	0.469304076593132	0.156575026789108	Standard
CIMP-index	MOFA factor	0.209	0.655460521332053	0.019865080187234	Standard
CIMP-index	MOFA factor	0.409	0.666367614614718	0.0195685765874591	Standard
CIMP-index	MOFA factor	0.609	0.673100500698527	0.0194704305050058	Standard
CIMP-index	MOFA factor	0.809	0.681499173676831	0.0198391979926032	Standard
CIMP-index	MOFA factor	1.009	0.693166279164757	0.01996545075587	Standard
CIMP-index	MOFA factor	1.209	0.705914323612811	0.0196425736469878	Standard
CIMP-index	MOFA factor	1.409	0.717636010094632	0.0203687992360203	Standard
CIMP-index	MOFA factor	1.609	0.729359310330433	0.0208796305720161	Standard
CIMP-index	MOFA factor	1.809	0.737127059148482	0.0205296707245564	Standard
CIMP-index	MOFA factor	2.009	0.740092277774513	0.0201552134178894	Standard
CIMP-index	MOFA factor	2.209	0.745750235710139	0.0189974189063788	Standard
CIMP-index	MOFA factor	2.409	0.756457409837309	0.019924332209978	Standard
CIMP-index	MOFA factor	2.609	0.760456116218901	0.0193896454703905	Standard
CIMP-index	MOFA factor	2.809	0.764602525437301	0.0189571497606437	Standard
CIMP-index	MOFA factor	3.009	0.769454627516293	0.0186982083628743	Standard
CIMP-index	MOFA factor	3.209	0.769454627516293	0.0186982083628743	Standard
CIMP-index	MOFA factor	3.409	0.774562221429405	0.0176727588025609	Standard
CIMP-index	MOFA factor	3.609	0.78078082607898	0.0170741059979904	Standard
CIMP-index	MOFA factor	3.809	0.78078082607898	0.0170741059979904	Standard
CIMP-index	MOFA factor	4.009	0.788101168873022	0.0155773819354833	Standard
CIMP-index	MOFA factor	4.209	0.788101168873022	0.0155773819354833	Standard
CIMP-index	MOFA factor	4.409	0.788101168873022	0.0155773819354833	Standard
CIMP-index	MOFA factor	4.609	0.788101168873022	0.0155773819354833	Standard
CIMP-index	MOFA factor	4.809	0.798046602583073	0.0139263514273597	Standard
CIMP-index	MOFA factor	5.009	0.798046602583073	0.0139263514273597	Standard
CIMP-index	MOFA factor	5.209	0.798046602583073	0.0139263514273597	Standard
CIMP-index	MOFA factor	5.409	0.798046602583073	0.0139263514273597	Standard
CIMP-index	MOFA factor	5.609	0.810693961908875	0.0129841813636478	Standard
CIMP-index	MOFA factor	5.809	0.810693961908875	0.0129841813636478	Standard
CIMP-index	MOFA factor	6.009	0.810693961908875	0.0129841813636478	Standard
CIMP-index	MOFA factor	6.209	0.834551133012503	0.0148156369222226	Standard
CIMP-index	MOFA factor	6.409	0.834551133012503	0.0148156369222226	Standard
CIMP-index	MOFA factor	6.609	0.834551133012503	0.0148156369222226	Standard
CIMP-index	MOFA factor	6.809	0.834551133012503	0.0148156369222226	Standard
CIMP-index	MOFA factor	7.009	0.870145964426334	0.0170499090222596	Standard
CIMP-index	MOFA factor	7.209	0.870145964426334	0.0170499090222596	Standard
CIMP-index	MOFA factor	7.409	0.870145964426334	0.0170499090222596	Standard
CIMP-index	MOFA factor	7.609	0.870145964426334	0.0170499090222596	Standard
CIMP-index	MOFA factor	7.809	0.870145964426334	0.0170499090222596	Standard
E-score Blum et al.	Known prognostic factor	0.009	0.470763837759889	0.157203131116593	Standard
E-score Blum et al.	Known prognostic factor	0.209	0.6637708153036	0.0270242103794579	Standard
E-score Blum et al.	Known prognostic factor	0.409	0.674688044207664	0.0277873568651475	Standard
E-score Blum et al.	Known prognostic factor	0.609	0.681461010308741	0.0281072020013524	Standard
E-score Blum et al.	Known prognostic factor	0.809	0.688826814712206	0.0280725122799718	Standard
E-score Blum et al.	Known prognostic factor	1.009	0.6988370999318	0.0275211141940632	Standard
E-score Blum et al.	Known prognostic factor	1.209	0.70926288627055	0.026250252349751	Standard
E-score Blum et al.	Known prognostic factor	1.409	0.718607961637887	0.0250291659073959	Standard
E-score Blum et al.	Known prognostic factor	1.609	0.728537152090994	0.0236340918558548	Standard
E-score Blum et al.	Known prognostic factor	1.809	0.735859127677636	0.021882885144292	Standard
E-score Blum et al.	Known prognostic factor	2.009	0.73863320160992	0.0211299325676676	Standard
E-score Blum et al.	Known prognostic factor	2.209	0.743434769194575	0.0201234647904003	Standard
E-score Blum et al.	Known prognostic factor	2.409	0.752645330679637	0.0191393074471785	Standard
E-score Blum et al.	Known prognostic factor	2.609	0.756134375109713	0.0186086789005749	Standard
E-score Blum et al.	Known prognostic factor	2.809	0.760016748840484	0.018201852747176	Standard
E-score Blum et al.	Known prognostic factor	3.009	0.764966315643398	0.0180414147193228	Standard
E-score Blum et al.	Known prognostic factor	3.209	0.764966315643398	0.0180414147193228	Standard
E-score Blum et al.	Known prognostic factor	3.409	0.771709163630254	0.0157522574967229	Standard
E-score Blum et al.	Known prognostic factor	3.609	0.778943161647282	0.0149233634944176	Standard
E-score Blum et al.	Known prognostic factor	3.809	0.778943161647282	0.0149233634944176	Standard
E-score Blum et al.	Known prognostic factor	4.009	0.788432664009528	0.0116780114987117	Standard
E-score Blum et al.	Known prognostic factor	4.209	0.788432664009528	0.0116780114987117	Standard
E-score Blum et al.	Known prognostic factor	4.409	0.788432664009528	0.0116780114987117	Standard
E-score Blum et al.	Known prognostic factor	4.609	0.788432664009528	0.0116780114987117	Standard
E-score Blum et al.	Known prognostic factor	4.809	0.799296504915716	0.0110492889728901	Standard
E-score Blum et al.	Known prognostic factor	5.009	0.799296504915716	0.0110492889728901	Standard
E-score Blum et al.	Known prognostic factor	5.209	0.799296504915716	0.0110492889728901	Standard
E-score Blum et al.	Known prognostic factor	5.409	0.799296504915716	0.0110492889728901	Standard
E-score Blum et al.	Known prognostic factor	5.609	0.814265858728469	0.0131034360146904	Standard
E-score Blum et al.	Known prognostic factor	5.809	0.814265858728469	0.0131034360146904	Standard
E-score Blum et al.	Known prognostic factor	6.009	0.814265858728469	0.0131034360146904	Standard
E-score Blum et al.	Known prognostic factor	6.209	0.844649329253753	0.0106591901697598	Standard
E-score Blum et al.	Known prognostic factor	6.409	0.844649329253753	0.0106591901697598	Standard
E-score Blum et al.	Known prognostic factor	6.609	0.844649329253753	0.0106591901697598	Standard
E-score Blum et al.	Known prognostic factor	6.809	0.844649329253753	0.0106591901697598	Standard
E-score Blum et al.	Known prognostic factor	7.009	0.891055985593318	0.00915669731768085	Standard
E-score Blum et al.	Known prognostic factor	7.209	0.891055985593318	0.00915669731768085	Standard
E-score Blum et al.	Known prognostic factor	7.409	0.891055985593318	0.00915669731768085	Standard
E-score Blum et al.	Known prognostic factor	7.609	0.891055985593318	0.00915669731768085	Standard
E-score Blum et al.	Known prognostic factor	7.809	0.891055985593318	0.00915669731768085	Standard
E/S-score Blum et al.	Known prognostic factor	0.009	0.516113494225332	0.172129284546527	Standard
E/S-score Blum et al.	Known prognostic factor	0.209	0.700803740723782	0.00758756171253273	Standard
E/S-score Blum et al.	Known prognostic factor	0.409	0.705461321469682	0.00598089102652069	Standard
E/S-score Blum et al.	Known prognostic factor	0.609	0.707590512768033	0.00535477988250037	Standard
E/S-score Blum et al.	Known prognostic factor	0.809	0.709783780221469	0.00451793637518268	Standard
E/S-score Blum et al.	Known prognostic factor	1.009	0.713042289828321	0.00354552082326997	Standard
E/S-score Blum et al.	Known prognostic factor	1.209	0.717689838673312	0.00296841605168334	Standard
E/S-score Blum et al.	Known prognostic factor	1.409	0.723028536684692	0.00374150735804484	Standard
E/S-score Blum et al.	Known prognostic factor	1.609	0.73015965540911	0.00521424139894899	Standard
E/S-score Blum et al.	Known prognostic factor	1.809	0.735458095439918	0.00647036695476198	Standard
E/S-score Blum et al.	Known prognostic factor	2.009	0.737494838625364	0.00688344789510999	Standard
E/S-score Blum et al.	Known prognostic factor	2.209	0.741482918488456	0.00595655576205625	Standard
E/S-score Blum et al.	Known prognostic factor	2.409	0.750515228485604	0.00834601713366065	Standard
E/S-score Blum et al.	Known prognostic factor	2.609	0.753841581227156	0.00775292504467619	Standard
E/S-score Blum et al.	Known prognostic factor	2.809	0.75744149023154	0.00730494225851771	Standard
E/S-score Blum et al.	Known prognostic factor	3.009	0.762232641610747	0.00711195043728646	Standard
E/S-score Blum et al.	Known prognostic factor	3.209	0.762232641610747	0.00711195043728646	Standard
E/S-score Blum et al.	Known prognostic factor	3.409	0.767522914990583	0.00703202109708344	Standard
E/S-score Blum et al.	Known prognostic factor	3.609	0.774031731468195	0.00661387744903604	Standard
E/S-score Blum et al.	Known prognostic factor	3.809	0.774031731468195	0.00661387744903604	Standard
E/S-score Blum et al.	Known prognostic factor	4.009	0.782258545039169	0.00691886409527802	Standard
E/S-score Blum et al.	Known prognostic factor	4.209	0.782258545039169	0.00691886409527802	Standard
E/S-score Blum et al.	Known prognostic factor	4.409	0.782258545039169	0.00691886409527802	Standard
E/S-score Blum et al.	Known prognostic factor	4.609	0.782258545039169	0.00691886409527802	Standard
E/S-score Blum et al.	Known prognostic factor	4.809	0.792270341742182	0.00746290785363497	Standard
E/S-score Blum et al.	Known prognostic factor	5.009	0.792270341742182	0.00746290785363497	Standard
E/S-score Blum et al.	Known prognostic factor	5.209	0.792270341742182	0.00746290785363497	Standard
E/S-score Blum et al.	Known prognostic factor	5.409	0.792270341742182	0.00746290785363497	Standard
E/S-score Blum et al.	Known prognostic factor	5.609	0.806671792312761	0.0104995081045777	Standard
E/S-score Blum et al.	Known prognostic factor	5.809	0.806671792312761	0.0104995081045777	Standard
E/S-score Blum et al.	Known prognostic factor	6.009	0.806671792312761	0.0104995081045777	Standard
E/S-score Blum et al.	Known prognostic factor	6.209	0.835973911589288	0.0104729519718409	Standard
E/S-score Blum et al.	Known prognostic factor	6.409	0.835973911589288	0.0104729519718409	Standard
E/S-score Blum et al.	Known prognostic factor	6.609	0.835973911589288	0.0104729519718409	Standard
E/S-score Blum et al.	Known prognostic factor	6.809	0.835973911589288	0.0104729519718409	Standard
E/S-score Blum et al.	Known prognostic factor	7.009	0.882103139446787	0.0173434360393969	Standard
E/S-score Blum et al.	Known prognostic factor	7.209	0.882103139446787	0.0173434360393969	Standard
E/S-score Blum et al.	Known prognostic factor	7.409	0.882103139446787	0.0173434360393969	Standard
E/S-score Blum et al.	Known prognostic factor	7.609	0.882103139446787	0.0173434360393969	Standard
E/S-score Blum et al.	Known prognostic factor	7.809	0.882103139446787	0.0173434360393969	Standard
Histopathological type	Known prognostic factor	0.009	0.478688886487162	0.160052910283082	Standard
Histopathological type	Known prognostic factor	0.209	0.654266794020338	0.0146910765325899	Standard
Histopathological type	Known prognostic factor	0.409	0.664626830302016	0.0169013017653752	Standard
Histopathological type	Known prognostic factor	0.609	0.671158693585608	0.0177864973477611	Standard
Histopathological type	Known prognostic factor	0.809	0.678353212355021	0.018521218444206	Standard
Histopathological type	Known prognostic factor	1.009	0.688491241721243	0.0197339866218864	Standard
Histopathological type	Known prognostic factor	1.209	0.69897589205402	0.0205979258033359	Standard
Histopathological type	Known prognostic factor	1.409	0.709146710830073	0.0211805127978357	Standard
Histopathological type	Known prognostic factor	1.609	0.719795201140351	0.0214469997864333	Standard
Histopathological type	Known prognostic factor	1.809	0.726384822960681	0.0205821103743871	Standard
Histopathological type	Known prognostic factor	2.009	0.7286333177545	0.0202128346447636	Standard
Histopathological type	Known prognostic factor	2.209	0.733288386724884	0.0206833963220362	Standard
Histopathological type	Known prognostic factor	2.409	0.742794781672957	0.0208156450677654	Standard
Histopathological type	Known prognostic factor	2.609	0.746146592782186	0.0211723642551472	Standard
Histopathological type	Known prognostic factor	2.809	0.749640689018994	0.0216173878901351	Standard
Histopathological type	Known prognostic factor	3.009	0.7542025165919	0.0223398769899579	Standard
Histopathological type	Known prognostic factor	3.209	0.7542025165919	0.0223398769899579	Standard
Histopathological type	Known prognostic factor	3.409	0.759197239022976	0.0212194033484944	Standard
Histopathological type	Known prognostic factor	3.609	0.764781161421152	0.021698653174107	Standard
Histopathological type	Known prognostic factor	3.809	0.764781161421152	0.021698653174107	Standard
Histopathological type	Known prognostic factor	4.009	0.772371280017583	0.0199614031420556	Standard
Histopathological type	Known prognostic factor	4.209	0.772371280017583	0.0199614031420556	Standard
Histopathological type	Known prognostic factor	4.409	0.772371280017583	0.0199614031420556	Standard
Histopathological type	Known prognostic factor	4.609	0.772371280017583	0.0199614031420556	Standard
Histopathological type	Known prognostic factor	4.809	0.780676629840451	0.0199090710737929	Standard
Histopathological type	Known prognostic factor	5.009	0.780676629840451	0.0199090710737929	Standard
Histopathological type	Known prognostic factor	5.209	0.780676629840451	0.0199090710737929	Standard
Histopathological type	Known prognostic factor	5.409	0.780676629840451	0.0199090710737929	Standard
Histopathological type	Known prognostic factor	5.609	0.79226020087533	0.0202734150094995	Standard
Histopathological type	Known prognostic factor	5.809	0.79226020087533	0.0202734150094995	Standard
Histopathological type	Known prognostic factor	6.009	0.79226020087533	0.0202734150094995	Standard
Histopathological type	Known prognostic factor	6.209	0.817802858499243	0.018023230080244	Standard
Histopathological type	Known prognostic factor	6.409	0.817802858499243	0.018023230080244	Standard
Histopathological type	Known prognostic factor	6.609	0.817802858499243	0.018023230080244	Standard
Histopathological type	Known prognostic factor	6.809	0.817802858499243	0.018023230080244	Standard
Histopathological type	Known prognostic factor	7.009	0.860671367642995	0.0188442490634158	Standard
Histopathological type	Known prognostic factor	7.209	0.860671367642995	0.0188442490634158	Standard
Histopathological type	Known prognostic factor	7.409	0.860671367642995	0.0188442490634158	Standard
Histopathological type	Known prognostic factor	7.609	0.860671367642995	0.0188442490634158	Standard
Histopathological type	Known prognostic factor	7.809	0.860671367642995	0.0188442490634158	Standard
Morphology	MOFA factor	0.009	0.479683925011085	0.161637317670449	Standard
Morphology	MOFA factor	0.209	0.650118685885042	0.0221959816587343	Standard
Morphology	MOFA factor	0.409	0.657158260881405	0.0209925195984325	Standard
Morphology	MOFA factor	0.609	0.662783755445596	0.0206599468662499	Standard
Morphology	MOFA factor	0.809	0.668795083550698	0.0211252275656324	Standard
Morphology	MOFA factor	1.009	0.678667794449279	0.021872511497044	Standard
Morphology	MOFA factor	1.209	0.689548904893448	0.0224831853122391	Standard
Morphology	MOFA factor	1.409	0.700203615031099	0.0238412923968514	Standard
Morphology	MOFA factor	1.609	0.711026498342851	0.0250498655619339	Standard
Morphology	MOFA factor	1.809	0.717766821567636	0.0248984810625951	Standard
Morphology	MOFA factor	2.009	0.720295723942559	0.0246017284901124	Standard
Morphology	MOFA factor	2.209	0.726390274887514	0.0242374209742582	Standard
Morphology	MOFA factor	2.409	0.736786997051179	0.0253536930434749	Standard
Morphology	MOFA factor	2.609	0.741005568075627	0.0252612416711308	Standard
Morphology	MOFA factor	2.809	0.745615119562288	0.0253119677563683	Standard
Morphology	MOFA factor	3.009	0.751685281713158	0.0255934070244553	Standard
Morphology	MOFA factor	3.209	0.751685281713158	0.0255934070244553	Standard
Morphology	MOFA factor	3.409	0.757883635497746	0.0245540218873065	Standard
Morphology	MOFA factor	3.609	0.765706900968822	0.0244898325187124	Standard
Morphology	MOFA factor	3.809	0.765706900968822	0.0244898325187124	Standard
Morphology	MOFA factor	4.009	0.774547160108703	0.023257410595361	Standard
Morphology	MOFA factor	4.209	0.774547160108703	0.023257410595361	Standard
Morphology	MOFA factor	4.409	0.774547160108703	0.023257410595361	Standard
Morphology	MOFA factor	4.609	0.774547160108703	0.023257410595361	Standard
Morphology	MOFA factor	4.809	0.785354709574748	0.0229411268061744	Standard
Morphology	MOFA factor	5.009	0.785354709574748	0.0229411268061744	Standard
Morphology	MOFA factor	5.209	0.785354709574748	0.0229411268061744	Standard
Morphology	MOFA factor	5.409	0.785354709574748	0.0229411268061744	Standard
Morphology	MOFA factor	5.609	0.800791341720922	0.0230996279144165	Standard
Morphology	MOFA factor	5.809	0.800791341720922	0.0230996279144165	Standard
Morphology	MOFA factor	6.009	0.800791341720922	0.0230996279144165	Standard
Morphology	MOFA factor	6.209	0.828008336428268	0.0242508128289209	Standard
Morphology	MOFA factor	6.409	0.828008336428268	0.0242508128289209	Standard
Morphology	MOFA factor	6.609	0.828008336428268	0.0242508128289209	Standard
Morphology	MOFA factor	6.809	0.828008336428268	0.0242508128289209	Standard
Morphology	MOFA factor	7.009	0.868539506088104	0.0257412086702251	Standard
Morphology	MOFA factor	7.209	0.868539506088104	0.0257412086702251	Standard
Morphology	MOFA factor	7.409	0.868539506088104	0.0257412086702251	Standard
Morphology	MOFA factor	7.609	0.868539506088104	0.0257412086702251	Standard
Morphology	MOFA factor	7.809	0.868539506088104	0.0257412086702251	Standard
Morphology/Adaptive-response	MOFA factor	0.009	0.533909694336013	0.178314526985406	Standard
Morphology/Adaptive-response	MOFA factor	0.209	0.741741958001954	0.0174273559453833	Standard
Morphology/Adaptive-response	MOFA factor	0.409	0.751294301196657	0.0122354044924353	Standard
Morphology/Adaptive-response	MOFA factor	0.609	0.75737981403963	0.010967504631629	Standard
Morphology/Adaptive-response	MOFA factor	0.809	0.764186979731881	0.00985334806948514	Standard
Morphology/Adaptive-response	MOFA factor	1.009	0.774620694323873	0.00896900271566599	Standard
Morphology/Adaptive-response	MOFA factor	1.209	0.786719344224741	0.00775375857938475	Standard
Morphology/Adaptive-response	MOFA factor	1.409	0.798027019941857	0.00800658391029561	Standard
Morphology/Adaptive-response	MOFA factor	1.609	0.80974627888525	0.00775572682078222	Standard
Morphology/Adaptive-response	MOFA factor	1.809	0.817563477910562	0.0080293678387519	Standard
Morphology/Adaptive-response	MOFA factor	2.009	0.820542619821748	0.0080422415172337	Standard
Morphology/Adaptive-response	MOFA factor	2.209	0.825925929156788	0.0069312192304227	Standard
Morphology/Adaptive-response	MOFA factor	2.409	0.836056192152392	0.0072000477161643	Standard
Morphology/Adaptive-response	MOFA factor	2.609	0.839687198007521	0.00640118683546961	Standard
Morphology/Adaptive-response	MOFA factor	2.809	0.843692082874093	0.00567801974936596	Standard
Morphology/Adaptive-response	MOFA factor	3.009	0.848351795343256	0.00517059306305064	Standard
Morphology/Adaptive-response	MOFA factor	3.209	0.848351795343256	0.00517059306305064	Standard
Morphology/Adaptive-response	MOFA factor	3.409	0.854257042638078	0.00579048008900195	Standard
Morphology/Adaptive-response	MOFA factor	3.609	0.859378484864145	0.00569360719391777	Standard
Morphology/Adaptive-response	MOFA factor	3.809	0.859378484864145	0.00569360719391777	Standard
Morphology/Adaptive-response	MOFA factor	4.009	0.866177090706823	0.00715183409245771	Standard
Morphology/Adaptive-response	MOFA factor	4.209	0.866177090706823	0.00715183409245771	Standard
Morphology/Adaptive-response	MOFA factor	4.409	0.866177090706823	0.00715183409245771	Standard
Morphology/Adaptive-response	MOFA factor	4.609	0.866177090706823	0.00715183409245771	Standard
Morphology/Adaptive-response	MOFA factor	4.809	0.872825436779377	0.00818306813592774	Standard
Morphology/Adaptive-response	MOFA factor	5.009	0.872825436779377	0.00818306813592774	Standard
Morphology/Adaptive-response	MOFA factor	5.209	0.872825436779377	0.00818306813592774	Standard
Morphology/Adaptive-response	MOFA factor	5.409	0.872825436779377	0.00818306813592774	Standard
Morphology/Adaptive-response	MOFA factor	5.609	0.880159475717138	0.00993045089015507	Standard
Morphology/Adaptive-response	MOFA factor	5.809	0.880159475717138	0.00993045089015507	Standard
Morphology/Adaptive-response	MOFA factor	6.009	0.880159475717138	0.00993045089015507	Standard
Morphology/Adaptive-response	MOFA factor	6.209	0.895388404281877	0.00762380941749248	Standard
Morphology/Adaptive-response	MOFA factor	6.409	0.895388404281877	0.00762380941749248	Standard
Morphology/Adaptive-response	MOFA factor	6.609	0.895388404281877	0.00762380941749248	Standard
Morphology/Adaptive-response	MOFA factor	6.809	0.895388404281877	0.00762380941749248	Standard
Morphology/Adaptive-response	MOFA factor	7.009	0.912056629034993	0.0100912570384413	Standard
Morphology/Adaptive-response	MOFA factor	7.209	0.912056629034993	0.0100912570384413	Standard
Morphology/Adaptive-response	MOFA factor	7.409	0.912056629034993	0.0100912570384413	Standard
Morphology/Adaptive-response	MOFA factor	7.609	0.912056629034993	0.0100912570384413	Standard
Morphology/Adaptive-response	MOFA factor	7.809	0.912056629034993	0.0100912570384413	Standard
Morphology/Adaptive-response/CIMP-index	MOFA factor	0.009	0.566541029032557	0.189826301228734	Standard
Morphology/Adaptive-response/CIMP-index	MOFA factor	0.209	0.78581716705366	0.0223002203633989	Standard
Morphology/Adaptive-response/CIMP-index	MOFA factor	0.409	0.798649583547149	0.018442474940144	Standard
Morphology/Adaptive-response/CIMP-index	MOFA factor	0.609	0.805438956402304	0.017428584651211	Standard
Morphology/Adaptive-response/CIMP-index	MOFA factor	0.809	0.812107984091869	0.01592821514237	Standard
Morphology/Adaptive-response/CIMP-index	MOFA factor	1.009	0.820798047391523	0.0133894161351908	Standard
Morphology/Adaptive-response/CIMP-index	MOFA factor	1.209	0.829849140323694	0.0104831758845437	Standard
Morphology/Adaptive-response/CIMP-index	MOFA factor	1.409	0.837497531613977	0.00971300043615655	Standard
Morphology/Adaptive-response/CIMP-index	MOFA factor	1.609	0.845652225514327	0.0101178248954496	Standard
Morphology/Adaptive-response/CIMP-index	MOFA factor	1.809	0.851272816545723	0.0111490389636919	Standard
Morphology/Adaptive-response/CIMP-index	MOFA factor	2.009	0.85354920385239	0.0113776620225251	Standard
Morphology/Adaptive-response/CIMP-index	MOFA factor	2.209	0.857499596689646	0.00991506063858246	Standard
Morphology/Adaptive-response/CIMP-index	MOFA factor	2.409	0.865087134634538	0.0115531974423075	Standard
Morphology/Adaptive-response/CIMP-index	MOFA factor	2.609	0.86780942062037	0.0107896169252393	Standard
Morphology/Adaptive-response/CIMP-index	MOFA factor	2.809	0.870627555281418	0.0100928705367097	Standard
Morphology/Adaptive-response/CIMP-index	MOFA factor	3.009	0.873766762544935	0.00945653240567366	Standard
Morphology/Adaptive-response/CIMP-index	MOFA factor	3.209	0.873766762544935	0.00945653240567366	Standard
Morphology/Adaptive-response/CIMP-index	MOFA factor	3.409	0.877512144377322	0.010173307352912	Standard
Morphology/Adaptive-response/CIMP-index	MOFA factor	3.609	0.881084309643053	0.00974580264673387	Standard
Morphology/Adaptive-response/CIMP-index	MOFA factor	3.809	0.881084309643053	0.00974580264673387	Standard
Morphology/Adaptive-response/CIMP-index	MOFA factor	4.009	0.885684354597953	0.0106350899306058	Standard
Morphology/Adaptive-response/CIMP-index	MOFA factor	4.209	0.885684354597953	0.0106350899306058	Standard
Morphology/Adaptive-response/CIMP-index	MOFA factor	4.409	0.885684354597953	0.0106350899306058	Standard
Morphology/Adaptive-response/CIMP-index	MOFA factor	4.609	0.885684354597953	0.0106350899306058	Standard
Morphology/Adaptive-response/CIMP-index	MOFA factor	4.809	0.891504443060823	0.0104372894940335	Standard
Morphology/Adaptive-response/CIMP-index	MOFA factor	5.009	0.891504443060823	0.0104372894940335	Standard
Morphology/Adaptive-response/CIMP-index	MOFA factor	5.209	0.891504443060823	0.0104372894940335	Standard
Morphology/Adaptive-response/CIMP-index	MOFA factor	5.409	0.891504443060823	0.0104372894940335	Standard
Morphology/Adaptive-response/CIMP-index	MOFA factor	5.609	0.898072056417335	0.0106489097763086	Standard
Morphology/Adaptive-response/CIMP-index	MOFA factor	5.809	0.898072056417335	0.0106489097763086	Standard
Morphology/Adaptive-response/CIMP-index	MOFA factor	6.009	0.898072056417335	0.0106489097763086	Standard
Morphology/Adaptive-response/CIMP-index	MOFA factor	6.209	0.909184511701955	0.0114113040623343	Standard
Morphology/Adaptive-response/CIMP-index	MOFA factor	6.409	0.909184511701955	0.0114113040623343	Standard
Morphology/Adaptive-response/CIMP-index	MOFA factor	6.609	0.909184511701955	0.0114113040623343	Standard
Morphology/Adaptive-response/CIMP-index	MOFA factor	6.809	0.909184511701955	0.0114113040623343	Standard
Morphology/Adaptive-response/CIMP-index	MOFA factor	7.009	0.921028632145527	0.0114404386528416	Standard
Morphology/Adaptive-response/CIMP-index	MOFA factor	7.209	0.921028632145527	0.0114404386528416	Standard
Morphology/Adaptive-response/CIMP-index	MOFA factor	7.409	0.921028632145527	0.0114404386528416	Standard
Morphology/Adaptive-response/CIMP-index	MOFA factor	7.609	0.921028632145527	0.0114404386528416	Standard
Morphology/Adaptive-response/CIMP-index	MOFA factor	7.809	0.921028632145527	0.0114404386528416	Standard
Morphology/CIMP-index	MOFA factor	0.009	0.529190237477213	0.177076714200077	Standard
Morphology/CIMP-index	MOFA factor	0.209	0.719181748311941	0.0167026472712474	Standard
Morphology/CIMP-index	MOFA factor	0.409	0.725090573362129	0.0163263118361966	Standard
Morphology/CIMP-index	MOFA factor	0.609	0.730533078372085	0.0170089088217605	Standard
Morphology/CIMP-index	MOFA factor	0.809	0.736689604652802	0.0174507240530759	Standard
Morphology/CIMP-index	MOFA factor	1.009	0.746771259625638	0.0180674989885505	Standard
Morphology/CIMP-index	MOFA factor	1.209	0.758132828573569	0.0178070467852153	Standard
Morphology/CIMP-index	MOFA factor	1.409	0.769165107676001	0.0199720189606614	Standard
Morphology/CIMP-index	MOFA factor	1.609	0.780074747839513	0.0212761539923927	Standard
Morphology/CIMP-index	MOFA factor	1.809	0.786996993458519	0.0212226802313862	Standard
Morphology/CIMP-index	MOFA factor	2.009	0.78963497262583	0.0208153306530736	Standard
Morphology/CIMP-index	MOFA factor	2.209	0.794520290355702	0.0204586308057445	Standard
Morphology/CIMP-index	MOFA factor	2.409	0.805129471333701	0.0218175218571506	Standard
Morphology/CIMP-index	MOFA factor	2.609	0.808410896199969	0.0217764772880416	Standard
Morphology/CIMP-index	MOFA factor	2.809	0.811834365376414	0.0218066972193034	Standard
Morphology/CIMP-index	MOFA factor	3.009	0.815990710998737	0.0220042802203865	Standard
Morphology/CIMP-index	MOFA factor	3.209	0.815990710998737	0.0220042802203865	Standard
Morphology/CIMP-index	MOFA factor	3.409	0.821046705590058	0.0210316513346358	Standard
Morphology/CIMP-index	MOFA factor	3.609	0.82638641060535	0.0208248808374285	Standard
Morphology/CIMP-index	MOFA factor	3.809	0.82638641060535	0.0208248808374285	Standard
Morphology/CIMP-index	MOFA factor	4.009	0.83365243597195	0.0194064502315425	Standard
Morphology/CIMP-index	MOFA factor	4.209	0.83365243597195	0.0194064502315425	Standard
Morphology/CIMP-index	MOFA factor	4.409	0.83365243597195	0.0194064502315425	Standard
Morphology/CIMP-index	MOFA factor	4.609	0.83365243597195	0.0194064502315425	Standard
Morphology/CIMP-index	MOFA factor	4.809	0.842582540078046	0.0181245991148012	Standard
Morphology/CIMP-index	MOFA factor	5.009	0.842582540078046	0.0181245991148012	Standard
Morphology/CIMP-index	MOFA factor	5.209	0.842582540078046	0.0181245991148012	Standard
Morphology/CIMP-index	MOFA factor	5.409	0.842582540078046	0.0181245991148012	Standard
Morphology/CIMP-index	MOFA factor	5.609	0.854849412339537	0.0171407096738011	Standard
Morphology/CIMP-index	MOFA factor	5.809	0.854849412339537	0.0171407096738011	Standard
Morphology/CIMP-index	MOFA factor	6.009	0.854849412339537	0.0171407096738011	Standard
Morphology/CIMP-index	MOFA factor	6.209	0.878634991234491	0.0191100968824258	Standard
Morphology/CIMP-index	MOFA factor	6.409	0.878634991234491	0.0191100968824258	Standard
Morphology/CIMP-index	MOFA factor	6.609	0.878634991234491	0.0191100968824258	Standard
Morphology/CIMP-index	MOFA factor	6.809	0.878634991234491	0.0191100968824258	Standard
Morphology/CIMP-index	MOFA factor	7.009	0.909327139931962	0.0212602912855005	Standard
Morphology/CIMP-index	MOFA factor	7.209	0.909327139931962	0.0212602912855005	Standard
Morphology/CIMP-index	MOFA factor	7.409	0.909327139931962	0.0212602912855005	Standard
Morphology/CIMP-index	MOFA factor	7.609	0.909327139931962	0.0212602912855005	Standard
Morphology/CIMP-index	MOFA factor	7.809	0.909327139931962	0.0212602912855005	Standard
Ploidy	MOFA factor	0.009	0.540628156540839	0.194240015960579	Standard
Ploidy	MOFA factor	0.209	0.685525060468561	0.036684875466217	Standard
Ploidy	MOFA factor	0.409	0.685064607431931	0.0320606640661827	Standard
Ploidy	MOFA factor	0.609	0.684402956280763	0.0305047238895795	Standard
Ploidy	MOFA factor	0.809	0.687588974278627	0.0284771134268495	Standard
Ploidy	MOFA factor	1.009	0.693044208887321	0.0264474586929955	Standard
Ploidy	MOFA factor	1.209	0.701136564537493	0.0248062491881166	Standard
Ploidy	MOFA factor	1.409	0.708035375882758	0.023897650425909	Standard
Ploidy	MOFA factor	1.609	0.716711075018554	0.0230997417692528	Standard
Ploidy	MOFA factor	1.809	0.723247942197807	0.0219661269755777	Standard
Ploidy	MOFA factor	2.009	0.725929450864132	0.0215193694495935	Standard
Ploidy	MOFA factor	2.209	0.730460079491517	0.0218862713574693	Standard
Ploidy	MOFA factor	2.409	0.739959099911064	0.0213208404412933	Standard
Ploidy	MOFA factor	2.609	0.743268700671206	0.0216805129093761	Standard
Ploidy	MOFA factor	2.809	0.746853507713709	0.0221642855272967	Standard
Ploidy	MOFA factor	3.009	0.751296579749689	0.0229472294481104	Standard
Ploidy	MOFA factor	3.209	0.751296579749689	0.0229472294481104	Standard
Ploidy	MOFA factor	3.409	0.756755332929844	0.0219078686842448	Standard
Ploidy	MOFA factor	3.609	0.762597099330432	0.0226871824872552	Standard
Ploidy	MOFA factor	3.809	0.762597099330432	0.0226871824872552	Standard
Ploidy	MOFA factor	4.009	0.770294194864888	0.0212328006481778	Standard
Ploidy	MOFA factor	4.209	0.770294194864888	0.0212328006481778	Standard
Ploidy	MOFA factor	4.409	0.770294194864888	0.0212328006481778	Standard
Ploidy	MOFA factor	4.609	0.770294194864888	0.0212328006481778	Standard
Ploidy	MOFA factor	4.809	0.779226264394588	0.0218898985990377	Standard
Ploidy	MOFA factor	5.009	0.779226264394588	0.0218898985990377	Standard
Ploidy	MOFA factor	5.209	0.779226264394588	0.0218898985990377	Standard
Ploidy	MOFA factor	5.409	0.779226264394588	0.0218898985990377	Standard
Ploidy	MOFA factor	5.609	0.79126513156005	0.0232648718671132	Standard
Ploidy	MOFA factor	5.809	0.79126513156005	0.0232648718671132	Standard
Ploidy	MOFA factor	6.009	0.79126513156005	0.0232648718671132	Standard
Ploidy	MOFA factor	6.209	0.817138642093977	0.0206955700348916	Standard
Ploidy	MOFA factor	6.409	0.817138642093977	0.0206955700348916	Standard
Ploidy	MOFA factor	6.609	0.817138642093977	0.0206955700348916	Standard
Ploidy	MOFA factor	6.809	0.817138642093977	0.0206955700348916	Standard
Ploidy	MOFA factor	7.009	0.857294085192956	0.018369425237254	Standard
Ploidy	MOFA factor	7.209	0.857294085192956	0.018369425237254	Standard
Ploidy	MOFA factor	7.409	0.857294085192956	0.018369425237254	Standard
Ploidy	MOFA factor	7.609	0.857294085192956	0.018369425237254	Standard
Ploidy	MOFA factor	7.809	0.857294085192956	0.018369425237254	Standard
Ploidy/Adaptive-response	MOFA factor	0.009	0.5464176102187	0.18595126019828	Standard
Ploidy/Adaptive-response	MOFA factor	0.209	0.7487654034553	0.0357309370631048	Standard
Ploidy/Adaptive-response	MOFA factor	0.409	0.751271400171398	0.0286658812500627	Standard
Ploidy/Adaptive-response	MOFA factor	0.609	0.753885182995945	0.0262261964394329	Standard
Ploidy/Adaptive-response	MOFA factor	0.809	0.758616743207347	0.0236418388904682	Standard
Ploidy/Adaptive-response	MOFA factor	1.009	0.766114464008276	0.0202147377200393	Standard
Ploidy/Adaptive-response	MOFA factor	1.209	0.775556147069242	0.016390303014738	Standard
Ploidy/Adaptive-response	MOFA factor	1.409	0.783277519644024	0.0143993322904911	Standard
Ploidy/Adaptive-response	MOFA factor	1.609	0.792689839456779	0.0121617340315758	Standard
Ploidy/Adaptive-response	MOFA factor	1.809	0.799940598437095	0.0107177936475975	Standard
Ploidy/Adaptive-response	MOFA factor	2.009	0.802728344674024	0.0101994776570076	Standard
Ploidy/Adaptive-response	MOFA factor	2.209	0.806087647104062	0.0102398349257013	Standard
Ploidy/Adaptive-response	MOFA factor	2.409	0.81476188868925	0.00884645409731999	Standard
Ploidy/Adaptive-response	MOFA factor	2.609	0.817205400729943	0.00867657058982138	Standard
Ploidy/Adaptive-response	MOFA factor	2.809	0.819809426908906	0.00855052775971803	Standard
Ploidy/Adaptive-response	MOFA factor	3.009	0.822752904471207	0.00848344415917077	Standard
Ploidy/Adaptive-response	MOFA factor	3.209	0.822752904471207	0.00848344415917077	Standard
Ploidy/Adaptive-response	MOFA factor	3.409	0.82728590195453	0.00797786119529951	Standard
Ploidy/Adaptive-response	MOFA factor	3.609	0.830687561396694	0.0078346416114185	Standard
Ploidy/Adaptive-response	MOFA factor	3.809	0.830687561396694	0.0078346416114185	Standard
Ploidy/Adaptive-response	MOFA factor	4.009	0.83620816915447	0.00784742961587817	Standard
Ploidy/Adaptive-response	MOFA factor	4.209	0.83620816915447	0.00784742961587817	Standard
Ploidy/Adaptive-response	MOFA factor	4.409	0.83620816915447	0.00784742961587817	Standard
Ploidy/Adaptive-response	MOFA factor	4.609	0.83620816915447	0.00784742961587817	Standard
Ploidy/Adaptive-response	MOFA factor	4.809	0.841085660905073	0.00800537112650083	Standard
Ploidy/Adaptive-response	MOFA factor	5.009	0.841085660905073	0.00800537112650083	Standard
Ploidy/Adaptive-response	MOFA factor	5.209	0.841085660905073	0.00800537112650083	Standard
Ploidy/Adaptive-response	MOFA factor	5.409	0.841085660905073	0.00800537112650083	Standard
Ploidy/Adaptive-response	MOFA factor	5.609	0.847065933252657	0.00867574709630222	Standard
Ploidy/Adaptive-response	MOFA factor	5.809	0.847065933252657	0.00867574709630222	Standard
Ploidy/Adaptive-response	MOFA factor	6.009	0.847065933252657	0.00867574709630222	Standard
Ploidy/Adaptive-response	MOFA factor	6.209	0.863885325673214	0.00570497814404778	Standard
Ploidy/Adaptive-response	MOFA factor	6.409	0.863885325673214	0.00570497814404778	Standard
Ploidy/Adaptive-response	MOFA factor	6.609	0.863885325673214	0.00570497814404778	Standard
Ploidy/Adaptive-response	MOFA factor	6.809	0.863885325673214	0.00570497814404778	Standard
Ploidy/Adaptive-response	MOFA factor	7.009	0.885175787992005	0.00948815474031951	Standard
Ploidy/Adaptive-response	MOFA factor	7.209	0.885175787992005	0.00948815474031951	Standard
Ploidy/Adaptive-response	MOFA factor	7.409	0.885175787992005	0.00948815474031951	Standard
Ploidy/Adaptive-response	MOFA factor	7.609	0.885175787992005	0.00948815474031951	Standard
Ploidy/Adaptive-response	MOFA factor	7.809	0.885175787992005	0.00948815474031951	Standard
Ploidy/Adaptive-response/CIMP-index	MOFA factor	0.009	0.572305867164722	0.195180347427221	Standard
Ploidy/Adaptive-response/CIMP-index	MOFA factor	0.209	0.773225402186752	0.0369529617258695	Standard
Ploidy/Adaptive-response/CIMP-index	MOFA factor	0.409	0.776250152174263	0.0303459068128977	Standard
Ploidy/Adaptive-response/CIMP-index	MOFA factor	0.609	0.778707658014182	0.0270582439350944	Standard
Ploidy/Adaptive-response/CIMP-index	MOFA factor	0.809	0.783850208019149	0.023969241784664	Standard
Ploidy/Adaptive-response/CIMP-index	MOFA factor	1.009	0.79152525303599	0.0194393330008368	Standard
Ploidy/Adaptive-response/CIMP-index	MOFA factor	1.209	0.800934881420971	0.0151922523362836	Standard
Ploidy/Adaptive-response/CIMP-index	MOFA factor	1.409	0.807117675123707	0.0139696063419264	Standard
Ploidy/Adaptive-response/CIMP-index	MOFA factor	1.609	0.814261500368056	0.0137755454126007	Standard
Ploidy/Adaptive-response/CIMP-index	MOFA factor	1.809	0.819552876299055	0.0144389702228366	Standard
Ploidy/Adaptive-response/CIMP-index	MOFA factor	2.009	0.821658928320818	0.0145326219542468	Standard
Ploidy/Adaptive-response/CIMP-index	MOFA factor	2.209	0.824369928479233	0.0132356040274559	Standard
Ploidy/Adaptive-response/CIMP-index	MOFA factor	2.409	0.830094882093996	0.0143709096561965	Standard
Ploidy/Adaptive-response/CIMP-index	MOFA factor	2.609	0.832053183324818	0.0135910468779271	Standard
Ploidy/Adaptive-response/CIMP-index	MOFA factor	2.809	0.834068455597976	0.0128104766143204	Standard
Ploidy/Adaptive-response/CIMP-index	MOFA factor	3.009	0.836286148874671	0.0119620106302129	Standard
Ploidy/Adaptive-response/CIMP-index	MOFA factor	3.209	0.836286148874671	0.0119620106302129	Standard
Ploidy/Adaptive-response/CIMP-index	MOFA factor	3.409	0.838882822069083	0.0125718898197495	Standard
Ploidy/Adaptive-response/CIMP-index	MOFA factor	3.609	0.841481365652435	0.0116499108046083	Standard
Ploidy/Adaptive-response/CIMP-index	MOFA factor	3.809	0.841481365652435	0.0116499108046083	Standard
Ploidy/Adaptive-response/CIMP-index	MOFA factor	4.009	0.844737312607545	0.0123274531469136	Standard
Ploidy/Adaptive-response/CIMP-index	MOFA factor	4.209	0.844737312607545	0.0123274531469136	Standard
Ploidy/Adaptive-response/CIMP-index	MOFA factor	4.409	0.844737312607545	0.0123274531469136	Standard
Ploidy/Adaptive-response/CIMP-index	MOFA factor	4.609	0.844737312607545	0.0123274531469136	Standard
Ploidy/Adaptive-response/CIMP-index	MOFA factor	4.809	0.848886637677449	0.0110738571259418	Standard
Ploidy/Adaptive-response/CIMP-index	MOFA factor	5.009	0.848886637677449	0.0110738571259418	Standard
Ploidy/Adaptive-response/CIMP-index	MOFA factor	5.209	0.848886637677449	0.0110738571259418	Standard
Ploidy/Adaptive-response/CIMP-index	MOFA factor	5.409	0.848886637677449	0.0110738571259418	Standard
Ploidy/Adaptive-response/CIMP-index	MOFA factor	5.609	0.854296987515836	0.00949504755750527	Standard
Ploidy/Adaptive-response/CIMP-index	MOFA factor	5.809	0.854296987515836	0.00949504755750527	Standard
Ploidy/Adaptive-response/CIMP-index	MOFA factor	6.009	0.854296987515836	0.00949504755750527	Standard
Ploidy/Adaptive-response/CIMP-index	MOFA factor	6.209	0.865966013783367	0.00919395696497182	Standard
Ploidy/Adaptive-response/CIMP-index	MOFA factor	6.409	0.865966013783367	0.00919395696497182	Standard
Ploidy/Adaptive-response/CIMP-index	MOFA factor	6.609	0.865966013783367	0.00919395696497182	Standard
Ploidy/Adaptive-response/CIMP-index	MOFA factor	6.809	0.865966013783367	0.00919395696497182	Standard
Ploidy/Adaptive-response/CIMP-index	MOFA factor	7.009	0.882846097609201	0.0102161886769924	Standard
Ploidy/Adaptive-response/CIMP-index	MOFA factor	7.209	0.882846097609201	0.0102161886769924	Standard
Ploidy/Adaptive-response/CIMP-index	MOFA factor	7.409	0.882846097609201	0.0102161886769924	Standard
Ploidy/Adaptive-response/CIMP-index	MOFA factor	7.609	0.882846097609201	0.0102161886769924	Standard
Ploidy/Adaptive-response/CIMP-index	MOFA factor	7.809	0.882846097609201	0.0102161886769924	Standard
Ploidy/CIMP-index	MOFA factor	0.009	0.561117907496175	0.198194507739459	Standard
Ploidy/CIMP-index	MOFA factor	0.209	0.713525901850114	0.0305099564547559	Standard
Ploidy/CIMP-index	MOFA factor	0.409	0.71341432281566	0.027083800836053	Standard
Ploidy/CIMP-index	MOFA factor	0.609	0.712430888663637	0.0252594258659176	Standard
Ploidy/CIMP-index	MOFA factor	0.809	0.715250684141853	0.0231518696174807	Standard
Ploidy/CIMP-index	MOFA factor	1.009	0.720102449990075	0.0211677983205458	Standard
Ploidy/CIMP-index	MOFA factor	1.209	0.727748639132766	0.0195211676759247	Standard
Ploidy/CIMP-index	MOFA factor	1.409	0.735296064171483	0.0190973155007942	Standard
Ploidy/CIMP-index	MOFA factor	1.609	0.744083893920906	0.0187256856833362	Standard
Ploidy/CIMP-index	MOFA factor	1.809	0.75052508109947	0.0179457319862926	Standard
Ploidy/CIMP-index	MOFA factor	2.009	0.753100983053778	0.0173917939308329	Standard
Ploidy/CIMP-index	MOFA factor	2.209	0.757624084808848	0.0163665821612092	Standard
Ploidy/CIMP-index	MOFA factor	2.409	0.766856145340527	0.0164411040098664	Standard
Ploidy/CIMP-index	MOFA factor	2.609	0.770277845513048	0.0160285441046638	Standard
Ploidy/CIMP-index	MOFA factor	2.809	0.773911730352431	0.0157431305275993	Standard
Ploidy/CIMP-index	MOFA factor	3.009	0.778223966224713	0.0157072646578988	Standard
Ploidy/CIMP-index	MOFA factor	3.209	0.778223966224713	0.0157072646578988	Standard
Ploidy/CIMP-index	MOFA factor	3.409	0.782987283336075	0.0143259263182305	Standard
Ploidy/CIMP-index	MOFA factor	3.609	0.788681447145713	0.0139958760048478	Standard
Ploidy/CIMP-index	MOFA factor	3.809	0.788681447145713	0.0139958760048478	Standard
Ploidy/CIMP-index	MOFA factor	4.009	0.795648877342611	0.0118708383935829	Standard
Ploidy/CIMP-index	MOFA factor	4.209	0.795648877342611	0.0118708383935829	Standard
Ploidy/CIMP-index	MOFA factor	4.409	0.795648877342611	0.0118708383935829	Standard
Ploidy/CIMP-index	MOFA factor	4.609	0.795648877342611	0.0118708383935829	Standard
Ploidy/CIMP-index	MOFA factor	4.809	0.804984282867611	0.0108193821356136	Standard
Ploidy/CIMP-index	MOFA factor	5.009	0.804984282867611	0.0108193821356136	Standard
Ploidy/CIMP-index	MOFA factor	5.209	0.804984282867611	0.0108193821356136	Standard
Ploidy/CIMP-index	MOFA factor	5.409	0.804984282867611	0.0108193821356136	Standard
Ploidy/CIMP-index	MOFA factor	5.609	0.816879815414219	0.0111524524106044	Standard
Ploidy/CIMP-index	MOFA factor	5.809	0.816879815414219	0.0111524524106044	Standard
Ploidy/CIMP-index	MOFA factor	6.009	0.816879815414219	0.0111524524106044	Standard
Ploidy/CIMP-index	MOFA factor	6.209	0.839979337283687	0.0123549967788857	Standard
Ploidy/CIMP-index	MOFA factor	6.409	0.839979337283687	0.0123549967788857	Standard
Ploidy/CIMP-index	MOFA factor	6.609	0.839979337283687	0.0123549967788857	Standard
Ploidy/CIMP-index	MOFA factor	6.809	0.839979337283687	0.0123549967788857	Standard
Ploidy/CIMP-index	MOFA factor	7.009	0.876395384882166	0.0134571849611054	Standard
Ploidy/CIMP-index	MOFA factor	7.209	0.876395384882166	0.0134571849611054	Standard
Ploidy/CIMP-index	MOFA factor	7.409	0.876395384882166	0.0134571849611054	Standard
Ploidy/CIMP-index	MOFA factor	7.609	0.876395384882166	0.0134571849611054	Standard
Ploidy/CIMP-index	MOFA factor	7.809	0.876395384882166	0.0134571849611054	Standard
Ploidy/Morphology	MOFA factor	0.009	0.566825422610123	0.199705989539107	Standard
Ploidy/Morphology	MOFA factor	0.209	0.716619871571357	0.0322363386639112	Standard
Ploidy/Morphology	MOFA factor	0.409	0.713981896476868	0.029146077010635	Standard
Ploidy/Morphology	MOFA factor	0.609	0.713058120087247	0.0288910116206455	Standard
Ploidy/Morphology	MOFA factor	0.809	0.715351793313412	0.0283257412377134	Standard
Ploidy/Morphology	MOFA factor	1.009	0.719674281938908	0.0273094073040283	Standard
Ploidy/Morphology	MOFA factor	1.209	0.726245755104645	0.0260470210971685	Standard
Ploidy/Morphology	MOFA factor	1.409	0.732023074496559	0.0253794637799783	Standard
Ploidy/Morphology	MOFA factor	1.609	0.739448479147742	0.0248738582190082	Standard
Ploidy/Morphology	MOFA factor	1.809	0.745136666795443	0.0242261657349197	Standard
Ploidy/Morphology	MOFA factor	2.009	0.747520856372449	0.0238363401316462	Standard
Ploidy/Morphology	MOFA factor	2.209	0.75177628791621	0.0229341222123197	Standard
Ploidy/Morphology	MOFA factor	2.409	0.76037115464818	0.0229756265362245	Standard
Ploidy/Morphology	MOFA factor	2.609	0.763492496898171	0.0225705068423566	Standard
Ploidy/Morphology	MOFA factor	2.809	0.7669841831357	0.0222877726279488	Standard
Ploidy/Morphology	MOFA factor	3.009	0.77156754360414	0.0221624641263383	Standard
Ploidy/Morphology	MOFA factor	3.209	0.77156754360414	0.0221624641263383	Standard
Ploidy/Morphology	MOFA factor	3.409	0.777213612744809	0.021108433173197	Standard
Ploidy/Morphology	MOFA factor	3.609	0.783401342345191	0.0207460008364237	Standard
Ploidy/Morphology	MOFA factor	3.809	0.783401342345191	0.0207460008364237	Standard
Ploidy/Morphology	MOFA factor	4.009	0.791244144498316	0.0194691654046842	Standard
Ploidy/Morphology	MOFA factor	4.209	0.791244144498316	0.0194691654046842	Standard
Ploidy/Morphology	MOFA factor	4.409	0.791244144498316	0.0194691654046842	Standard
Ploidy/Morphology	MOFA factor	4.609	0.791244144498316	0.0194691654046842	Standard
Ploidy/Morphology	MOFA factor	4.809	0.800408180897719	0.018756910300421	Standard
Ploidy/Morphology	MOFA factor	5.009	0.800408180897719	0.018756910300421	Standard
Ploidy/Morphology	MOFA factor	5.209	0.800408180897719	0.018756910300421	Standard
Ploidy/Morphology	MOFA factor	5.409	0.800408180897719	0.018756910300421	Standard
Ploidy/Morphology	MOFA factor	5.609	0.813399497570899	0.018700537219425	Standard
Ploidy/Morphology	MOFA factor	5.809	0.813399497570899	0.018700537219425	Standard
Ploidy/Morphology	MOFA factor	6.009	0.813399497570899	0.018700537219425	Standard
Ploidy/Morphology	MOFA factor	6.209	0.837519722971579	0.0194887828822766	Standard
Ploidy/Morphology	MOFA factor	6.409	0.837519722971579	0.0194887828822766	Standard
Ploidy/Morphology	MOFA factor	6.609	0.837519722971579	0.0194887828822766	Standard
Ploidy/Morphology	MOFA factor	6.809	0.837519722971579	0.0194887828822766	Standard
Ploidy/Morphology	MOFA factor	7.009	0.873242849603502	0.0213453457463028	Standard
Ploidy/Morphology	MOFA factor	7.209	0.873242849603502	0.0213453457463028	Standard
Ploidy/Morphology	MOFA factor	7.409	0.873242849603502	0.0213453457463028	Standard
Ploidy/Morphology	MOFA factor	7.609	0.873242849603502	0.0213453457463028	Standard
Ploidy/Morphology	MOFA factor	7.809	0.873242849603502	0.0213453457463028	Standard
Ploidy/Morphology/Adaptive-response	MOFA factor	0.009	0.562747695615939	0.188457757466008	Standard
Ploidy/Morphology/Adaptive-response	MOFA factor	0.209	0.784289073157184	0.0263675125178539	Standard
Ploidy/Morphology/Adaptive-response	MOFA factor	0.409	0.784843957493868	0.0199453080341706	Standard
Ploidy/Morphology/Adaptive-response	MOFA factor	0.609	0.787623723272961	0.017078357230084	Standard
Ploidy/Morphology/Adaptive-response	MOFA factor	0.809	0.789818016200614	0.0152432475214358	Standard
Ploidy/Morphology/Adaptive-response	MOFA factor	1.009	0.79579579452572	0.0133330507326628	Standard
Ploidy/Morphology/Adaptive-response	MOFA factor	1.209	0.804604914472237	0.0116994429240748	Standard
Ploidy/Morphology/Adaptive-response	MOFA factor	1.409	0.813126322084775	0.0116445012525857	Standard
Ploidy/Morphology/Adaptive-response	MOFA factor	1.609	0.822963201534325	0.0112767402041106	Standard
Ploidy/Morphology/Adaptive-response	MOFA factor	1.809	0.830055684891915	0.0112259274466891	Standard
Ploidy/Morphology/Adaptive-response	MOFA factor	2.009	0.832697300535403	0.011065755501188	Standard
Ploidy/Morphology/Adaptive-response	MOFA factor	2.209	0.836550483978145	0.0103234121006903	Standard
Ploidy/Morphology/Adaptive-response	MOFA factor	2.409	0.845158050060094	0.0104413869389622	Standard
Ploidy/Morphology/Adaptive-response	MOFA factor	2.609	0.847856716664075	0.00982442338452716	Standard
Ploidy/Morphology/Adaptive-response	MOFA factor	2.809	0.850898906372161	0.00916443079787824	Standard
Ploidy/Morphology/Adaptive-response	MOFA factor	3.009	0.85455207873993	0.00848963979211483	Standard
Ploidy/Morphology/Adaptive-response	MOFA factor	3.209	0.85455207873993	0.00848963979211483	Standard
Ploidy/Morphology/Adaptive-response	MOFA factor	3.409	0.859757771610028	0.00831962930731674	Standard
Ploidy/Morphology/Adaptive-response	MOFA factor	3.609	0.863927267616006	0.00746431691870909	Standard
Ploidy/Morphology/Adaptive-response	MOFA factor	3.809	0.863927267616006	0.00746431691870909	Standard
Ploidy/Morphology/Adaptive-response	MOFA factor	4.009	0.869983132032329	0.00783505753323742	Standard
Ploidy/Morphology/Adaptive-response	MOFA factor	4.209	0.869983132032329	0.00783505753323742	Standard
Ploidy/Morphology/Adaptive-response	MOFA factor	4.409	0.869983132032329	0.00783505753323742	Standard
Ploidy/Morphology/Adaptive-response	MOFA factor	4.609	0.869983132032329	0.00783505753323742	Standard
Ploidy/Morphology/Adaptive-response	MOFA factor	4.809	0.875674564089559	0.00739556634394287	Standard
Ploidy/Morphology/Adaptive-response	MOFA factor	5.009	0.875674564089559	0.00739556634394287	Standard
Ploidy/Morphology/Adaptive-response	MOFA factor	5.209	0.875674564089559	0.00739556634394287	Standard
Ploidy/Morphology/Adaptive-response	MOFA factor	5.409	0.875674564089559	0.00739556634394287	Standard
Ploidy/Morphology/Adaptive-response	MOFA factor	5.609	0.882360372334365	0.00770898599052758	Standard
Ploidy/Morphology/Adaptive-response	MOFA factor	5.809	0.882360372334365	0.00770898599052758	Standard
Ploidy/Morphology/Adaptive-response	MOFA factor	6.009	0.882360372334365	0.00770898599052758	Standard
Ploidy/Morphology/Adaptive-response	MOFA factor	6.209	0.896879491336359	0.00640968319617252	Standard
Ploidy/Morphology/Adaptive-response	MOFA factor	6.409	0.896879491336359	0.00640968319617252	Standard
Ploidy/Morphology/Adaptive-response	MOFA factor	6.609	0.896879491336359	0.00640968319617252	Standard
Ploidy/Morphology/Adaptive-response	MOFA factor	6.809	0.896879491336359	0.00640968319617252	Standard
Ploidy/Morphology/Adaptive-response	MOFA factor	7.009	0.913756379661946	0.00812651958778837	Standard
Ploidy/Morphology/Adaptive-response	MOFA factor	7.209	0.913756379661946	0.00812651958778837	Standard
Ploidy/Morphology/Adaptive-response	MOFA factor	7.409	0.913756379661946	0.00812651958778837	Standard
Ploidy/Morphology/Adaptive-response	MOFA factor	7.609	0.913756379661946	0.00812651958778837	Standard
Ploidy/Morphology/Adaptive-response	MOFA factor	7.809	0.913756379661946	0.00812651958778837	Standard
Ploidy/Morphology/Adaptive-response/CIMP-index	MOFA factor	0.009	0.58697771065203	0.197254386244469	Standard
Ploidy/Morphology/Adaptive-response/CIMP-index	MOFA factor	0.209	0.811798383416135	0.0267939124516036	Standard
Ploidy/Morphology/Adaptive-response/CIMP-index	MOFA factor	0.409	0.818589568576649	0.0220215450247803	Standard
Ploidy/Morphology/Adaptive-response/CIMP-index	MOFA factor	0.609	0.822951551157626	0.0206523128999964	Standard
Ploidy/Morphology/Adaptive-response/CIMP-index	MOFA factor	0.809	0.82617683165028	0.0192283068023451	Standard
Ploidy/Morphology/Adaptive-response/CIMP-index	MOFA factor	1.009	0.831664491150166	0.0174290707169133	Standard
Ploidy/Morphology/Adaptive-response/CIMP-index	MOFA factor	1.209	0.838463247506363	0.0150708137913717	Standard
Ploidy/Morphology/Adaptive-response/CIMP-index	MOFA factor	1.409	0.843927972016484	0.0139905152667882	Standard
Ploidy/Morphology/Adaptive-response/CIMP-index	MOFA factor	1.609	0.850743251543946	0.0134907722934376	Standard
Ploidy/Morphology/Adaptive-response/CIMP-index	MOFA factor	1.809	0.855981926823574	0.0138863132186473	Standard
Ploidy/Morphology/Adaptive-response/CIMP-index	MOFA factor	2.009	0.858112872822935	0.0138576669733942	Standard
Ploidy/Morphology/Adaptive-response/CIMP-index	MOFA factor	2.209	0.861202760475712	0.012081885434781	Standard
Ploidy/Morphology/Adaptive-response/CIMP-index	MOFA factor	2.409	0.868172996042969	0.0130965173901769	Standard
Ploidy/Morphology/Adaptive-response/CIMP-index	MOFA factor	2.609	0.87049619231047	0.0119947248810598	Standard
Ploidy/Morphology/Adaptive-response/CIMP-index	MOFA factor	2.809	0.872962291571215	0.0108822101317081	Standard
Ploidy/Morphology/Adaptive-response/CIMP-index	MOFA factor	3.009	0.87580355358765	0.00969062956425659	Standard
Ploidy/Morphology/Adaptive-response/CIMP-index	MOFA factor	3.209	0.87580355358765	0.00969062956425659	Standard
Ploidy/Morphology/Adaptive-response/CIMP-index	MOFA factor	3.409	0.879532782079359	0.01016071975107	Standard
Ploidy/Morphology/Adaptive-response/CIMP-index	MOFA factor	3.609	0.882840083660047	0.00911361706015522	Standard
Ploidy/Morphology/Adaptive-response/CIMP-index	MOFA factor	3.809	0.882840083660047	0.00911361706015522	Standard
Ploidy/Morphology/Adaptive-response/CIMP-index	MOFA factor	4.009	0.887326212956282	0.00990551712437209	Standard
Ploidy/Morphology/Adaptive-response/CIMP-index	MOFA factor	4.209	0.887326212956282	0.00990551712437209	Standard
Ploidy/Morphology/Adaptive-response/CIMP-index	MOFA factor	4.409	0.887326212956282	0.00990551712437209	Standard
Ploidy/Morphology/Adaptive-response/CIMP-index	MOFA factor	4.609	0.887326212956282	0.00990551712437209	Standard
Ploidy/Morphology/Adaptive-response/CIMP-index	MOFA factor	4.809	0.89232426334547	0.00928216859506129	Standard
Ploidy/Morphology/Adaptive-response/CIMP-index	MOFA factor	5.009	0.89232426334547	0.00928216859506129	Standard
Ploidy/Morphology/Adaptive-response/CIMP-index	MOFA factor	5.209	0.89232426334547	0.00928216859506129	Standard
Ploidy/Morphology/Adaptive-response/CIMP-index	MOFA factor	5.409	0.89232426334547	0.00928216859506129	Standard
Ploidy/Morphology/Adaptive-response/CIMP-index	MOFA factor	5.609	0.898072340208891	0.00911628552877808	Standard
Ploidy/Morphology/Adaptive-response/CIMP-index	MOFA factor	5.809	0.898072340208891	0.00911628552877808	Standard
Ploidy/Morphology/Adaptive-response/CIMP-index	MOFA factor	6.009	0.898072340208891	0.00911628552877808	Standard
Ploidy/Morphology/Adaptive-response/CIMP-index	MOFA factor	6.209	0.90852785028617	0.00997477297075882	Standard
Ploidy/Morphology/Adaptive-response/CIMP-index	MOFA factor	6.409	0.90852785028617	0.00997477297075882	Standard
Ploidy/Morphology/Adaptive-response/CIMP-index	MOFA factor	6.609	0.90852785028617	0.00997477297075882	Standard
Ploidy/Morphology/Adaptive-response/CIMP-index	MOFA factor	6.809	0.90852785028617	0.00997477297075882	Standard
Ploidy/Morphology/Adaptive-response/CIMP-index	MOFA factor	7.009	0.919247925314021	0.00899435412931352	Standard
Ploidy/Morphology/Adaptive-response/CIMP-index	MOFA factor	7.209	0.919247925314021	0.00899435412931352	Standard
Ploidy/Morphology/Adaptive-response/CIMP-index	MOFA factor	7.409	0.919247925314021	0.00899435412931352	Standard
Ploidy/Morphology/Adaptive-response/CIMP-index	MOFA factor	7.609	0.919247925314021	0.00899435412931352	Standard
Ploidy/Morphology/Adaptive-response/CIMP-index	MOFA factor	7.809	0.919247925314021	0.00899435412931352	Standard
Ploidy/Morphology/CIMP-index	MOFA factor	0.009	0.593615005826442	0.206450603580579	Standard
Ploidy/Morphology/CIMP-index	MOFA factor	0.209	0.758714675811765	0.0285945611885272	Standard
Ploidy/Morphology/CIMP-index	MOFA factor	0.409	0.758378690472244	0.026887719714195	Standard
Ploidy/Morphology/CIMP-index	MOFA factor	0.609	0.758357799390748	0.0260655755741423	Standard
Ploidy/Morphology/CIMP-index	MOFA factor	0.809	0.760484071123852	0.0253241443211758	Standard
Ploidy/Morphology/CIMP-index	MOFA factor	1.009	0.765348634551427	0.0245404410265518	Standard
Ploidy/Morphology/CIMP-index	MOFA factor	1.209	0.772678475341946	0.0234518865632624	Standard
Ploidy/Morphology/CIMP-index	MOFA factor	1.409	0.780361028850219	0.0239769452990583	Standard
Ploidy/Morphology/CIMP-index	MOFA factor	1.609	0.789010355943699	0.0241192624207047	Standard
Ploidy/Morphology/CIMP-index	MOFA factor	1.809	0.795044700324826	0.023622971893782	Standard
Ploidy/Morphology/CIMP-index	MOFA factor	2.009	0.797450905868206	0.0230842528970692	Standard
Ploidy/Morphology/CIMP-index	MOFA factor	2.209	0.801642188658868	0.0222871176760933	Standard
Ploidy/Morphology/CIMP-index	MOFA factor	2.409	0.811228068442856	0.0224005790080867	Standard
Ploidy/Morphology/CIMP-index	MOFA factor	2.609	0.814297168301849	0.0220371629630823	Standard
Ploidy/Morphology/CIMP-index	MOFA factor	2.809	0.81758081572336	0.0217181532674794	Standard
Ploidy/Morphology/CIMP-index	MOFA factor	3.009	0.821596456841198	0.0214347521306034	Standard
Ploidy/Morphology/CIMP-index	MOFA factor	3.209	0.821596456841198	0.0214347521306034	Standard
Ploidy/Morphology/CIMP-index	MOFA factor	3.409	0.826721816978478	0.0198792756851172	Standard
Ploidy/Morphology/CIMP-index	MOFA factor	3.609	0.832110480400754	0.0189224601709544	Standard
Ploidy/Morphology/CIMP-index	MOFA factor	3.809	0.832110480400754	0.0189224601709544	Standard
Ploidy/Morphology/CIMP-index	MOFA factor	4.009	0.8397631295695	0.0164035875098457	Standard
Ploidy/Morphology/CIMP-index	MOFA factor	4.209	0.8397631295695	0.0164035875098457	Standard
Ploidy/Morphology/CIMP-index	MOFA factor	4.409	0.8397631295695	0.0164035875098457	Standard
Ploidy/Morphology/CIMP-index	MOFA factor	4.609	0.8397631295695	0.0164035875098457	Standard
Ploidy/Morphology/CIMP-index	MOFA factor	4.809	0.848827905825883	0.0140995698183833	Standard
Ploidy/Morphology/CIMP-index	MOFA factor	5.009	0.848827905825883	0.0140995698183833	Standard
Ploidy/Morphology/CIMP-index	MOFA factor	5.209	0.848827905825883	0.0140995698183833	Standard
Ploidy/Morphology/CIMP-index	MOFA factor	5.409	0.848827905825883	0.0140995698183833	Standard
Ploidy/Morphology/CIMP-index	MOFA factor	5.609	0.861158849761514	0.0123916370425684	Standard
Ploidy/Morphology/CIMP-index	MOFA factor	5.809	0.861158849761514	0.0123916370425684	Standard
Ploidy/Morphology/CIMP-index	MOFA factor	6.009	0.861158849761514	0.0123916370425684	Standard
Ploidy/Morphology/CIMP-index	MOFA factor	6.209	0.884050992401959	0.0127056955246887	Standard
Ploidy/Morphology/CIMP-index	MOFA factor	6.409	0.884050992401959	0.0127056955246887	Standard
Ploidy/Morphology/CIMP-index	MOFA factor	6.609	0.884050992401959	0.0127056955246887	Standard
Ploidy/Morphology/CIMP-index	MOFA factor	6.809	0.884050992401959	0.0127056955246887	Standard
Ploidy/Morphology/CIMP-index	MOFA factor	7.009	0.914946677256472	0.0162889251526952	Standard
Ploidy/Morphology/CIMP-index	MOFA factor	7.209	0.914946677256472	0.0162889251526952	Standard
Ploidy/Morphology/CIMP-index	MOFA factor	7.409	0.914946677256472	0.0162889251526952	Standard
Ploidy/Morphology/CIMP-index	MOFA factor	7.609	0.914946677256472	0.0162889251526952	Standard
Ploidy/Morphology/CIMP-index	MOFA factor	7.809	0.914946677256472	0.0162889251526952	Standard
Ratio Bueno et al.	Known prognostic factor	0.009	0.509375914401107	0.170869417926008	Standard
Ratio Bueno et al.	Known prognostic factor	0.209	0.685963320111143	0.0205513597233091	Standard
Ratio Bueno et al.	Known prognostic factor	0.409	0.693935429909633	0.0212906558671641	Standard
Ratio Bueno et al.	Known prognostic factor	0.609	0.699163944349045	0.021501395356925	Standard
Ratio Bueno et al.	Known prognostic factor	0.809	0.705888610602459	0.0231796749331528	Standard
Ratio Bueno et al.	Known prognostic factor	1.009	0.715199039943174	0.0244341290511107	Standard
Ratio Bueno et al.	Known prognostic factor	1.209	0.724936409806707	0.0254282552763179	Standard
Ratio Bueno et al.	Known prognostic factor	1.409	0.73427540197352	0.0261568252849223	Standard
Ratio Bueno et al.	Known prognostic factor	1.609	0.743561098443119	0.0268765621161543	Standard
Ratio Bueno et al.	Known prognostic factor	1.809	0.749280010161748	0.0270858375354354	Standard
Ratio Bueno et al.	Known prognostic factor	2.009	0.751335437531007	0.0269508826216422	Standard
Ratio Bueno et al.	Known prognostic factor	2.209	0.756296499079152	0.0255066354802859	Standard
Ratio Bueno et al.	Known prognostic factor	2.409	0.764268434665643	0.0260128458278622	Standard
Ratio Bueno et al.	Known prognostic factor	2.609	0.767641515909605	0.0251198103362683	Standard
Ratio Bueno et al.	Known prognostic factor	2.809	0.771869472695903	0.0241072958288896	Standard
Ratio Bueno et al.	Known prognostic factor	3.009	0.777471629895134	0.0228739869580127	Standard
Ratio Bueno et al.	Known prognostic factor	3.209	0.777471629895134	0.0228739869580127	Standard
Ratio Bueno et al.	Known prognostic factor	3.409	0.783038031084768	0.0218517535576835	Standard
Ratio Bueno et al.	Known prognostic factor	3.609	0.790649699777717	0.019556032094772	Standard
Ratio Bueno et al.	Known prognostic factor	3.809	0.790649699777717	0.019556032094772	Standard
Ratio Bueno et al.	Known prognostic factor	4.009	0.798842038391929	0.0181048751673785	Standard
Ratio Bueno et al.	Known prognostic factor	4.209	0.798842038391929	0.0181048751673785	Standard
Ratio Bueno et al.	Known prognostic factor	4.409	0.798842038391929	0.0181048751673785	Standard
Ratio Bueno et al.	Known prognostic factor	4.609	0.798842038391929	0.0181048751673785	Standard
Ratio Bueno et al.	Known prognostic factor	4.809	0.8098126721333	0.0141890660392012	Standard
Ratio Bueno et al.	Known prognostic factor	5.009	0.8098126721333	0.0141890660392012	Standard
Ratio Bueno et al.	Known prognostic factor	5.209	0.8098126721333	0.0141890660392012	Standard
Ratio Bueno et al.	Known prognostic factor	5.409	0.8098126721333	0.0141890660392012	Standard
Ratio Bueno et al.	Known prognostic factor	5.609	0.825262070182587	0.00866992302560995	Standard
Ratio Bueno et al.	Known prognostic factor	5.809	0.825262070182587	0.00866992302560995	Standard
Ratio Bueno et al.	Known prognostic factor	6.009	0.825262070182587	0.00866992302560995	Standard
Ratio Bueno et al.	Known prognostic factor	6.209	0.851798972440478	0.00993383274203879	Standard
Ratio Bueno et al.	Known prognostic factor	6.409	0.851798972440478	0.00993383274203879	Standard
Ratio Bueno et al.	Known prognostic factor	6.609	0.851798972440478	0.00993383274203879	Standard
Ratio Bueno et al.	Known prognostic factor	6.809	0.851798972440478	0.00993383274203879	Standard
Ratio Bueno et al.	Known prognostic factor	7.009	0.893688984610535	0.0153405826464571	Standard
Ratio Bueno et al.	Known prognostic factor	7.209	0.893688984610535	0.0153405826464571	Standard
Ratio Bueno et al.	Known prognostic factor	7.409	0.893688984610535	0.0153405826464571	Standard
Ratio Bueno et al.	Known prognostic factor	7.609	0.893688984610535	0.0153405826464571	Standard
Ratio Bueno et al.	Known prognostic factor	7.809	0.893688984610535	0.0153405826464571	Standard
S-score Blum et al.	Known prognostic factor	0.009	0.516155837884886	0.172143494780886	Standard
S-score Blum et al.	Known prognostic factor	0.209	0.7011865830938	0.00764490049233248	Standard
S-score Blum et al.	Known prognostic factor	0.409	0.705826669463097	0.00592951176440716	Standard
S-score Blum et al.	Known prognostic factor	0.609	0.707921464197078	0.00521793430734971	Standard
S-score Blum et al.	Known prognostic factor	0.809	0.710321977532678	0.00442567583353106	Standard
S-score Blum et al.	Known prognostic factor	1.009	0.713946550958589	0.00371302105705819	Standard
S-score Blum et al.	Known prognostic factor	1.209	0.718988346823072	0.00354244854064164	Standard
S-score Blum et al.	Known prognostic factor	1.409	0.724687593623407	0.00460452113993445	Standard
S-score Blum et al.	Known prognostic factor	1.609	0.732043702656834	0.00626202124113656	Standard
S-score Blum et al.	Known prognostic factor	1.809	0.73716607708929	0.00735918781225355	Standard
S-score Blum et al.	Known prognostic factor	2.009	0.739081071462918	0.00764998017213048	Standard
S-score Blum et al.	Known prognostic factor	2.209	0.743072641827223	0.00689177483451106	Standard
S-score Blum et al.	Known prognostic factor	2.409	0.751592611715559	0.00888504889015867	Standard
S-score Blum et al.	Known prognostic factor	2.609	0.754812330840508	0.00847573642167307	Standard
S-score Blum et al.	Known prognostic factor	2.809	0.758347607563718	0.00821920408576833	Standard
S-score Blum et al.	Known prognostic factor	3.009	0.763128516764213	0.00827777613045873	Standard
S-score Blum et al.	Known prognostic factor	3.209	0.763128516764213	0.00827777613045873	Standard
S-score Blum et al.	Known prognostic factor	3.409	0.768203143781564	0.00794224183756452	Standard
S-score Blum et al.	Known prognostic factor	3.609	0.77462070607714	0.00772438300273403	Standard
S-score Blum et al.	Known prognostic factor	3.809	0.77462070607714	0.00772438300273403	Standard
S-score Blum et al.	Known prognostic factor	4.009	0.782408961702289	0.00745660232060625	Standard
S-score Blum et al.	Known prognostic factor	4.209	0.782408961702289	0.00745660232060625	Standard
S-score Blum et al.	Known prognostic factor	4.409	0.782408961702289	0.00745660232060625	Standard
S-score Blum et al.	Known prognostic factor	4.609	0.782408961702289	0.00745660232060625	Standard
S-score Blum et al.	Known prognostic factor	4.809	0.79219449535363	0.00772827994999933	Standard
S-score Blum et al.	Known prognostic factor	5.009	0.79219449535363	0.00772827994999933	Standard
S-score Blum et al.	Known prognostic factor	5.209	0.79219449535363	0.00772827994999933	Standard
S-score Blum et al.	Known prognostic factor	5.409	0.79219449535363	0.00772827994999933	Standard
S-score Blum et al.	Known prognostic factor	5.609	0.806092189978255	0.0103164029355474	Standard
S-score Blum et al.	Known prognostic factor	5.809	0.806092189978255	0.0103164029355474	Standard
S-score Blum et al.	Known prognostic factor	6.009	0.806092189978255	0.0103164029355474	Standard
S-score Blum et al.	Known prognostic factor	6.209	0.833539581107429	0.0106055717275891	Standard
S-score Blum et al.	Known prognostic factor	6.409	0.833539581107429	0.0106055717275891	Standard
S-score Blum et al.	Known prognostic factor	6.609	0.833539581107429	0.0106055717275891	Standard
S-score Blum et al.	Known prognostic factor	6.809	0.833539581107429	0.0106055717275891	Standard
S-score Blum et al.	Known prognostic factor	7.009	0.878146213821095	0.017846090447123	Standard
S-score Blum et al.	Known prognostic factor	7.209	0.878146213821095	0.017846090447123	Standard
S-score Blum et al.	Known prognostic factor	7.409	0.878146213821095	0.017846090447123	Standard
S-score Blum et al.	Known prognostic factor	7.609	0.878146213821095	0.017846090447123	Standard
S-score Blum et al.	Known prognostic factor	7.809	0.878146213821095	0.017846090447123	Standard
% Sarcomatoid	MOFA factor proxies	0.009	0.499142727801352	0.166656020888728	Proxies
% Sarcomatoid	MOFA factor proxies	0.209	0.669320884866776	0.0119701248985959	Proxies
% Sarcomatoid	MOFA factor proxies	0.409	0.679281355206313	0.0124285318144295	Proxies
% Sarcomatoid	MOFA factor proxies	0.609	0.685816760474596	0.0132059377749235	Proxies
% Sarcomatoid	MOFA factor proxies	0.809	0.693156905556794	0.012955307196584	Proxies
% Sarcomatoid	MOFA factor proxies	1.009	0.702187770116226	0.0132163070370211	Proxies
% Sarcomatoid	MOFA factor proxies	1.209	0.712294453505948	0.0134923535529539	Proxies
% Sarcomatoid	MOFA factor proxies	1.409	0.720676478051885	0.0137067627090896	Proxies
% Sarcomatoid	MOFA factor proxies	1.609	0.731150460302068	0.0140215697156695	Proxies
% Sarcomatoid	MOFA factor proxies	1.809	0.737626171274331	0.014928092609566	Proxies
% Sarcomatoid	MOFA factor proxies	2.009	0.739916315392787	0.0146633723430664	Proxies
% Sarcomatoid	MOFA factor proxies	2.209	0.744949378376147	0.0153414820686324	Proxies
% Sarcomatoid	MOFA factor proxies	2.409	0.754905437181101	0.0185024118388382	Proxies
% Sarcomatoid	MOFA factor proxies	2.609	0.759315204835363	0.0199667113227934	Proxies
% Sarcomatoid	MOFA factor proxies	2.809	0.763171144132013	0.0199280888456847	Proxies
% Sarcomatoid	MOFA factor proxies	3.009	0.768528714641812	0.0200120910860954	Proxies
% Sarcomatoid	MOFA factor proxies	3.209	0.768528714641812	0.0200120910860954	Proxies
% Sarcomatoid	MOFA factor proxies	3.409	0.773763744694206	0.0196277579987933	Proxies
% Sarcomatoid	MOFA factor proxies	3.609	0.780557246798367	0.0191200336872136	Proxies
% Sarcomatoid	MOFA factor proxies	3.809	0.780557246798367	0.0191200336872136	Proxies
% Sarcomatoid	MOFA factor proxies	4.009	0.780557246798367	0.0191200336872136	Proxies
% Sarcomatoid	MOFA factor proxies	4.209	0.780557246798367	0.0191200336872136	Proxies
% Sarcomatoid	MOFA factor proxies	4.409	0.780557246798367	0.0191200336872136	Proxies
% Sarcomatoid	MOFA factor proxies	4.609	0.780557246798367	0.0191200336872136	Proxies
% Sarcomatoid	MOFA factor proxies	4.809	0.789008508422504	0.0182035812731495	Proxies
% Sarcomatoid	MOFA factor proxies	5.009	0.789008508422504	0.0182035812731495	Proxies
% Sarcomatoid	MOFA factor proxies	5.209	0.789008508422504	0.0182035812731495	Proxies
% Sarcomatoid	MOFA factor proxies	5.409	0.789008508422504	0.0182035812731495	Proxies
% Sarcomatoid	MOFA factor proxies	5.609	0.801692751730388	0.0162475067471615	Proxies
% Sarcomatoid	MOFA factor proxies	5.809	0.801692751730388	0.0162475067471615	Proxies
% Sarcomatoid	MOFA factor proxies	6.009	0.801692751730388	0.0162475067471615	Proxies
% Sarcomatoid	MOFA factor proxies	6.209	0.828646157915667	0.0156347472956166	Proxies
% Sarcomatoid	MOFA factor proxies	6.409	0.828646157915667	0.0156347472956166	Proxies
% Sarcomatoid	MOFA factor proxies	6.609	0.828646157915667	0.0156347472956166	Proxies
% Sarcomatoid	MOFA factor proxies	6.809	0.828646157915667	0.0156347472956166	Proxies
% Sarcomatoid	MOFA factor proxies	7.009	0.871092643005513	0.0165602350591331	Proxies
% Sarcomatoid	MOFA factor proxies	7.209	0.871092643005513	0.0165602350591331	Proxies
% Sarcomatoid	MOFA factor proxies	7.409	0.871092643005513	0.0165602350591331	Proxies
% Sarcomatoid	MOFA factor proxies	7.609	0.871092643005513	0.0165602350591331	Proxies
% Sarcomatoid	MOFA factor proxies	7.809	0.871092643005513	0.0165602350591331	Proxies
% Sarcomatoid/CIMP-proxy	MOFA factor proxies	0.009	0.505304759156254	0.16863406841958	Proxies
% Sarcomatoid/CIMP-proxy	MOFA factor proxies	0.209	0.717923615773377	0.0352137156613545	Proxies
% Sarcomatoid/CIMP-proxy	MOFA factor proxies	0.409	0.71632501577947	0.0239905268294681	Proxies
% Sarcomatoid/CIMP-proxy	MOFA factor proxies	0.609	0.722274673601566	0.021096079882284	Proxies
% Sarcomatoid/CIMP-proxy	MOFA factor proxies	0.809	0.725708043356743	0.017932293194524	Proxies
% Sarcomatoid/CIMP-proxy	MOFA factor proxies	1.009	0.730100271083996	0.0160675015589471	Proxies
% Sarcomatoid/CIMP-proxy	MOFA factor proxies	1.209	0.740015640585098	0.0169481699628715	Proxies
% Sarcomatoid/CIMP-proxy	MOFA factor proxies	1.409	0.747426217370278	0.0184154757132923	Proxies
% Sarcomatoid/CIMP-proxy	MOFA factor proxies	1.609	0.756445564053329	0.021688553482257	Proxies
% Sarcomatoid/CIMP-proxy	MOFA factor proxies	1.809	0.761954010868034	0.022287595564195	Proxies
% Sarcomatoid/CIMP-proxy	MOFA factor proxies	2.009	0.763989887995154	0.022853466057125	Proxies
% Sarcomatoid/CIMP-proxy	MOFA factor proxies	2.209	0.767953384923479	0.0230367509763295	Proxies
% Sarcomatoid/CIMP-proxy	MOFA factor proxies	2.409	0.776476166278592	0.0258372038938924	Proxies
% Sarcomatoid/CIMP-proxy	MOFA factor proxies	2.609	0.780208639608925	0.0268366696289283	Proxies
% Sarcomatoid/CIMP-proxy	MOFA factor proxies	2.809	0.783633979227787	0.027567965502046	Proxies
% Sarcomatoid/CIMP-proxy	MOFA factor proxies	3.009	0.788237514671583	0.0284857120382042	Proxies
% Sarcomatoid/CIMP-proxy	MOFA factor proxies	3.209	0.788237514671583	0.0284857120382042	Proxies
% Sarcomatoid/CIMP-proxy	MOFA factor proxies	3.409	0.792966027357215	0.0271183191468222	Proxies
% Sarcomatoid/CIMP-proxy	MOFA factor proxies	3.609	0.799802617903689	0.0250711386660435	Proxies
% Sarcomatoid/CIMP-proxy	MOFA factor proxies	3.809	0.799802617903689	0.0250711386660435	Proxies
% Sarcomatoid/CIMP-proxy	MOFA factor proxies	4.009	0.799802617903689	0.0250711386660435	Proxies
% Sarcomatoid/CIMP-proxy	MOFA factor proxies	4.209	0.799802617903689	0.0250711386660435	Proxies
% Sarcomatoid/CIMP-proxy	MOFA factor proxies	4.409	0.799802617903689	0.0250711386660435	Proxies
% Sarcomatoid/CIMP-proxy	MOFA factor proxies	4.609	0.799802617903689	0.0250711386660435	Proxies
% Sarcomatoid/CIMP-proxy	MOFA factor proxies	4.809	0.808798021293415	0.0222696398399699	Proxies
% Sarcomatoid/CIMP-proxy	MOFA factor proxies	5.009	0.808798021293415	0.0222696398399699	Proxies
% Sarcomatoid/CIMP-proxy	MOFA factor proxies	5.209	0.808798021293415	0.0222696398399699	Proxies
% Sarcomatoid/CIMP-proxy	MOFA factor proxies	5.409	0.808798021293415	0.0222696398399699	Proxies
% Sarcomatoid/CIMP-proxy	MOFA factor proxies	5.609	0.822214197872558	0.0175906386611189	Proxies
% Sarcomatoid/CIMP-proxy	MOFA factor proxies	5.809	0.822214197872558	0.0175906386611189	Proxies
% Sarcomatoid/CIMP-proxy	MOFA factor proxies	6.009	0.822214197872558	0.0175906386611189	Proxies
% Sarcomatoid/CIMP-proxy	MOFA factor proxies	6.209	0.847805808004381	0.0193763941718386	Proxies
% Sarcomatoid/CIMP-proxy	MOFA factor proxies	6.409	0.847805808004381	0.0193763941718386	Proxies
% Sarcomatoid/CIMP-proxy	MOFA factor proxies	6.609	0.847805808004381	0.0193763941718386	Proxies
% Sarcomatoid/CIMP-proxy	MOFA factor proxies	6.809	0.847805808004381	0.0193763941718386	Proxies
% Sarcomatoid/CIMP-proxy	MOFA factor proxies	7.009	0.886062818317672	0.0217142093329795	Proxies
% Sarcomatoid/CIMP-proxy	MOFA factor proxies	7.209	0.886062818317672	0.0217142093329795	Proxies
% Sarcomatoid/CIMP-proxy	MOFA factor proxies	7.409	0.886062818317672	0.0217142093329795	Proxies
% Sarcomatoid/CIMP-proxy	MOFA factor proxies	7.609	0.886062818317672	0.0217142093329795	Proxies
% Sarcomatoid/CIMP-proxy	MOFA factor proxies	7.809	0.886062818317672	0.0217142093329795	Proxies
% Sarcomatoid/Infiltration	MOFA factor proxies	0.009	0.501334248042951	0.167304308063024	Proxies
% Sarcomatoid/Infiltration	MOFA factor proxies	0.209	0.678997970825899	0.00873320554754074	Proxies
% Sarcomatoid/Infiltration	MOFA factor proxies	0.409	0.688440795954537	0.00883913590586882	Proxies
% Sarcomatoid/Infiltration	MOFA factor proxies	0.609	0.694801271766233	0.00840944486181816	Proxies
% Sarcomatoid/Infiltration	MOFA factor proxies	0.809	0.702034860316137	0.0079905896037655	Proxies
% Sarcomatoid/Infiltration	MOFA factor proxies	1.009	0.710590432991677	0.00813803099751356	Proxies
% Sarcomatoid/Infiltration	MOFA factor proxies	1.209	0.721384023522772	0.00657277726264741	Proxies
% Sarcomatoid/Infiltration	MOFA factor proxies	1.409	0.730342900107969	0.00572679324843594	Proxies
% Sarcomatoid/Infiltration	MOFA factor proxies	1.609	0.741105459520522	0.00585856277059763	Proxies
% Sarcomatoid/Infiltration	MOFA factor proxies	1.809	0.748312352130954	0.00587960416552196	Proxies
% Sarcomatoid/Infiltration	MOFA factor proxies	2.009	0.750848684527664	0.0055953061728078	Proxies
% Sarcomatoid/Infiltration	MOFA factor proxies	2.209	0.756085987047826	0.00577839498815388	Proxies
% Sarcomatoid/Infiltration	MOFA factor proxies	2.409	0.765791139549438	0.00947905105018644	Proxies
% Sarcomatoid/Infiltration	MOFA factor proxies	2.609	0.770162779452758	0.0111092851676537	Proxies
% Sarcomatoid/Infiltration	MOFA factor proxies	2.809	0.774248879408596	0.0109874141611793	Proxies
% Sarcomatoid/Infiltration	MOFA factor proxies	3.009	0.779949095898996	0.0111756489142099	Proxies
% Sarcomatoid/Infiltration	MOFA factor proxies	3.209	0.779949095898996	0.0111756489142099	Proxies
% Sarcomatoid/Infiltration	MOFA factor proxies	3.409	0.785739394495492	0.00957597180125102	Proxies
% Sarcomatoid/Infiltration	MOFA factor proxies	3.609	0.793765598951534	0.00756964585716071	Proxies
% Sarcomatoid/Infiltration	MOFA factor proxies	3.809	0.793765598951534	0.00756964585716071	Proxies
% Sarcomatoid/Infiltration	MOFA factor proxies	4.009	0.793765598951534	0.00756964585716071	Proxies
% Sarcomatoid/Infiltration	MOFA factor proxies	4.209	0.793765598951534	0.00756964585716071	Proxies
% Sarcomatoid/Infiltration	MOFA factor proxies	4.409	0.793765598951534	0.00756964585716071	Proxies
% Sarcomatoid/Infiltration	MOFA factor proxies	4.609	0.793765598951534	0.00756964585716071	Proxies
% Sarcomatoid/Infiltration	MOFA factor proxies	4.809	0.8033682483966	0.00584670360198902	Proxies
% Sarcomatoid/Infiltration	MOFA factor proxies	5.009	0.8033682483966	0.00584670360198902	Proxies
% Sarcomatoid/Infiltration	MOFA factor proxies	5.209	0.8033682483966	0.00584670360198902	Proxies
% Sarcomatoid/Infiltration	MOFA factor proxies	5.409	0.8033682483966	0.00584670360198902	Proxies
% Sarcomatoid/Infiltration	MOFA factor proxies	5.609	0.817388750219557	0.00622914421983013	Proxies
% Sarcomatoid/Infiltration	MOFA factor proxies	5.809	0.817388750219557	0.00622914421983013	Proxies
% Sarcomatoid/Infiltration	MOFA factor proxies	6.009	0.817388750219557	0.00622914421983013	Proxies
% Sarcomatoid/Infiltration	MOFA factor proxies	6.209	0.843495128416867	0.00307486132916699	Proxies
% Sarcomatoid/Infiltration	MOFA factor proxies	6.409	0.843495128416867	0.00307486132916699	Proxies
% Sarcomatoid/Infiltration	MOFA factor proxies	6.609	0.843495128416867	0.00307486132916699	Proxies
% Sarcomatoid/Infiltration	MOFA factor proxies	6.809	0.843495128416867	0.00307486132916699	Proxies
% Sarcomatoid/Infiltration	MOFA factor proxies	7.009	0.876486702723286	0.00732437098422185	Proxies
% Sarcomatoid/Infiltration	MOFA factor proxies	7.209	0.876486702723286	0.00732437098422185	Proxies
% Sarcomatoid/Infiltration	MOFA factor proxies	7.409	0.876486702723286	0.00732437098422185	Proxies
% Sarcomatoid/Infiltration	MOFA factor proxies	7.609	0.876486702723286	0.00732437098422185	Proxies
% Sarcomatoid/Infiltration	MOFA factor proxies	7.809	0.876486702723286	0.00732437098422185	Proxies
% Sarcomatoid/Infiltration/CIMP-proxy	MOFA factor proxies	0.009	0.50705807149313	0.169270620940618	Proxies
% Sarcomatoid/Infiltration/CIMP-proxy	MOFA factor proxies	0.209	0.720782125139135	0.036392540913769	Proxies
% Sarcomatoid/Infiltration/CIMP-proxy	MOFA factor proxies	0.409	0.719300653513304	0.026105366181119	Proxies
% Sarcomatoid/Infiltration/CIMP-proxy	MOFA factor proxies	0.609	0.725106609118034	0.0237959422843476	Proxies
% Sarcomatoid/Infiltration/CIMP-proxy	MOFA factor proxies	0.809	0.72891489272564	0.0210874205820709	Proxies
% Sarcomatoid/Infiltration/CIMP-proxy	MOFA factor proxies	1.009	0.733841918851038	0.0191117537261514	Proxies
% Sarcomatoid/Infiltration/CIMP-proxy	MOFA factor proxies	1.209	0.744319243441079	0.01878599610516	Proxies
% Sarcomatoid/Infiltration/CIMP-proxy	MOFA factor proxies	1.409	0.752456608363818	0.0191945300431749	Proxies
% Sarcomatoid/Infiltration/CIMP-proxy	MOFA factor proxies	1.609	0.762065542397942	0.0216660297245008	Proxies
% Sarcomatoid/Infiltration/CIMP-proxy	MOFA factor proxies	1.809	0.768467218971019	0.0215953526403559	Proxies
% Sarcomatoid/Infiltration/CIMP-proxy	MOFA factor proxies	2.009	0.770762626813273	0.0221862939364186	Proxies
% Sarcomatoid/Infiltration/CIMP-proxy	MOFA factor proxies	2.209	0.775230317939192	0.0219750132515837	Proxies
% Sarcomatoid/Infiltration/CIMP-proxy	MOFA factor proxies	2.409	0.784440218713489	0.0243461830854152	Proxies
% Sarcomatoid/Infiltration/CIMP-proxy	MOFA factor proxies	2.609	0.788563631969895	0.0252336653283449	Proxies
% Sarcomatoid/Infiltration/CIMP-proxy	MOFA factor proxies	2.809	0.792316419524316	0.0261047547611148	Proxies
% Sarcomatoid/Infiltration/CIMP-proxy	MOFA factor proxies	3.009	0.797360869895618	0.0272930663253705	Proxies
% Sarcomatoid/Infiltration/CIMP-proxy	MOFA factor proxies	3.209	0.797360869895618	0.0272930663253705	Proxies
% Sarcomatoid/Infiltration/CIMP-proxy	MOFA factor proxies	3.409	0.802681894883285	0.0254077843513433	Proxies
% Sarcomatoid/Infiltration/CIMP-proxy	MOFA factor proxies	3.609	0.810680846460273	0.0225468093325037	Proxies
% Sarcomatoid/Infiltration/CIMP-proxy	MOFA factor proxies	3.809	0.810680846460273	0.0225468093325037	Proxies
% Sarcomatoid/Infiltration/CIMP-proxy	MOFA factor proxies	4.009	0.810680846460273	0.0225468093325037	Proxies
% Sarcomatoid/Infiltration/CIMP-proxy	MOFA factor proxies	4.209	0.810680846460273	0.0225468093325037	Proxies
% Sarcomatoid/Infiltration/CIMP-proxy	MOFA factor proxies	4.409	0.810680846460273	0.0225468093325037	Proxies
% Sarcomatoid/Infiltration/CIMP-proxy	MOFA factor proxies	4.609	0.810680846460273	0.0225468093325037	Proxies
% Sarcomatoid/Infiltration/CIMP-proxy	MOFA factor proxies	4.809	0.820715591418208	0.0190186321270865	Proxies
% Sarcomatoid/Infiltration/CIMP-proxy	MOFA factor proxies	5.009	0.820715591418208	0.0190186321270865	Proxies
% Sarcomatoid/Infiltration/CIMP-proxy	MOFA factor proxies	5.209	0.820715591418208	0.0190186321270865	Proxies
% Sarcomatoid/Infiltration/CIMP-proxy	MOFA factor proxies	5.409	0.820715591418208	0.0190186321270865	Proxies
% Sarcomatoid/Infiltration/CIMP-proxy	MOFA factor proxies	5.609	0.835273720034169	0.013773470368734	Proxies
% Sarcomatoid/Infiltration/CIMP-proxy	MOFA factor proxies	5.809	0.835273720034169	0.013773470368734	Proxies
% Sarcomatoid/Infiltration/CIMP-proxy	MOFA factor proxies	6.009	0.835273720034169	0.013773470368734	Proxies
% Sarcomatoid/Infiltration/CIMP-proxy	MOFA factor proxies	6.209	0.860712392298432	0.0159410676895256	Proxies
% Sarcomatoid/Infiltration/CIMP-proxy	MOFA factor proxies	6.409	0.860712392298432	0.0159410676895256	Proxies
% Sarcomatoid/Infiltration/CIMP-proxy	MOFA factor proxies	6.609	0.860712392298432	0.0159410676895256	Proxies
% Sarcomatoid/Infiltration/CIMP-proxy	MOFA factor proxies	6.809	0.860712392298432	0.0159410676895256	Proxies
% Sarcomatoid/Infiltration/CIMP-proxy	MOFA factor proxies	7.009	0.890655976438048	0.0176311857200434	Proxies
% Sarcomatoid/Infiltration/CIMP-proxy	MOFA factor proxies	7.209	0.890655976438048	0.0176311857200434	Proxies
% Sarcomatoid/Infiltration/CIMP-proxy	MOFA factor proxies	7.409	0.890655976438048	0.0176311857200434	Proxies
% Sarcomatoid/Infiltration/CIMP-proxy	MOFA factor proxies	7.609	0.890655976438048	0.0176311857200434	Proxies
% Sarcomatoid/Infiltration/CIMP-proxy	MOFA factor proxies	7.809	0.890655976438048	0.0176311857200434	Proxies
AI score	Known prognostic factor	0.009	0.514718048896153	0.172807982584224	Proxies
AI score	Known prognostic factor	0.209	0.703945702021581	0.0234625086059461	Proxies
AI score	Known prognostic factor	0.409	0.716193158316364	0.0249659109669183	Proxies
AI score	Known prognostic factor	0.609	0.723204718610355	0.0256073293840752	Proxies
AI score	Known prognostic factor	0.809	0.732168079605256	0.0268073782190564	Proxies
AI score	Known prognostic factor	1.009	0.743042415676782	0.0289664914110367	Proxies
AI score	Known prognostic factor	1.209	0.754927900427762	0.0293743533947992	Proxies
AI score	Known prognostic factor	1.409	0.765505158975664	0.0299946748595862	Proxies
AI score	Known prognostic factor	1.609	0.778971892547811	0.0316362519998274	Proxies
AI score	Known prognostic factor	1.809	0.786854519499248	0.0305864982468052	Proxies
AI score	Known prognostic factor	2.009	0.790101262296256	0.0301780179270738	Proxies
AI score	Known prognostic factor	2.209	0.795577957717263	0.0296227697336806	Proxies
AI score	Known prognostic factor	2.409	0.802623182375117	0.0310529067413556	Proxies
AI score	Known prognostic factor	2.609	0.805414587732571	0.0314539213771962	Proxies
AI score	Known prognostic factor	2.809	0.809325516822574	0.0305732415884304	Proxies
AI score	Known prognostic factor	3.009	0.814305804008593	0.0294128411599891	Proxies
AI score	Known prognostic factor	3.209	0.814305804008593	0.0294128411599891	Proxies
AI score	Known prognostic factor	3.409	0.819859446714448	0.0265904242789671	Proxies
AI score	Known prognostic factor	3.609	0.826907238231903	0.0229282155235807	Proxies
AI score	Known prognostic factor	3.809	0.826907238231903	0.0229282155235807	Proxies
AI score	Known prognostic factor	4.009	0.826907238231903	0.0229282155235807	Proxies
AI score	Known prognostic factor	4.209	0.826907238231903	0.0229282155235807	Proxies
AI score	Known prognostic factor	4.409	0.826907238231903	0.0229282155235807	Proxies
AI score	Known prognostic factor	4.609	0.826907238231903	0.0229282155235807	Proxies
AI score	Known prognostic factor	4.809	0.837034234293057	0.0177925087992766	Proxies
AI score	Known prognostic factor	5.009	0.837034234293057	0.0177925087992766	Proxies
AI score	Known prognostic factor	5.209	0.837034234293057	0.0177925087992766	Proxies
AI score	Known prognostic factor	5.409	0.837034234293057	0.0177925087992766	Proxies
AI score	Known prognostic factor	5.609	0.851398570383611	0.0119748116314129	Proxies
AI score	Known prognostic factor	5.809	0.851398570383611	0.0119748116314129	Proxies
AI score	Known prognostic factor	6.009	0.851398570383611	0.0119748116314129	Proxies
AI score	Known prognostic factor	6.209	0.870682037885808	0.0111533714873916	Proxies
AI score	Known prognostic factor	6.409	0.870682037885808	0.0111533714873916	Proxies
AI score	Known prognostic factor	6.609	0.870682037885808	0.0111533714873916	Proxies
AI score	Known prognostic factor	6.809	0.870682037885808	0.0111533714873916	Proxies
AI score	Known prognostic factor	7.009	0.893823431068361	0.0124118545589186	Proxies
AI score	Known prognostic factor	7.209	0.893823431068361	0.0124118545589186	Proxies
AI score	Known prognostic factor	7.409	0.893823431068361	0.0124118545589186	Proxies
AI score	Known prognostic factor	7.609	0.893823431068361	0.0124118545589186	Proxies
AI score	Known prognostic factor	7.809	0.893823431068361	0.0124118545589186	Proxies
CIMP-proxy	MOFA factor proxies	0.009	0.479698760555656	0.160421270921005	Proxies
CIMP-proxy	MOFA factor proxies	0.209	0.685195794098546	0.0385844763915081	Proxies
CIMP-proxy	MOFA factor proxies	0.409	0.6842374497742	0.028818080512678	Proxies
CIMP-proxy	MOFA factor proxies	0.609	0.689972719891668	0.0268274005611537	Proxies
CIMP-proxy	MOFA factor proxies	0.809	0.693803191964446	0.0243763598315538	Proxies
CIMP-proxy	MOFA factor proxies	1.009	0.699362193819752	0.0221350179241693	Proxies
CIMP-proxy	MOFA factor proxies	1.209	0.710209155424826	0.0226300978241783	Proxies
CIMP-proxy	MOFA factor proxies	1.409	0.718633155222498	0.0236478422323442	Proxies
CIMP-proxy	MOFA factor proxies	1.609	0.728902845806192	0.0268939034758481	Proxies
CIMP-proxy	MOFA factor proxies	1.809	0.735619590675804	0.0269236870494714	Proxies
CIMP-proxy	MOFA factor proxies	2.009	0.737961089325209	0.0277607235874355	Proxies
CIMP-proxy	MOFA factor proxies	2.209	0.742891765294897	0.0275090008984758	Proxies
CIMP-proxy	MOFA factor proxies	2.409	0.753170598671162	0.0296852538436958	Proxies
CIMP-proxy	MOFA factor proxies	2.609	0.757463596779866	0.0304480830396351	Proxies
CIMP-proxy	MOFA factor proxies	2.809	0.761344783260185	0.031561151864404	Proxies
CIMP-proxy	MOFA factor proxies	3.009	0.766090873521787	0.0328327495644537	Proxies
CIMP-proxy	MOFA factor proxies	3.209	0.766090873521787	0.0328327495644537	Proxies
CIMP-proxy	MOFA factor proxies	3.409	0.771273494430585	0.0310271973135968	Proxies
CIMP-proxy	MOFA factor proxies	3.609	0.778728091797634	0.028324433416858	Proxies
CIMP-proxy	MOFA factor proxies	3.809	0.778728091797634	0.028324433416858	Proxies
CIMP-proxy	MOFA factor proxies	4.009	0.778728091797634	0.028324433416858	Proxies
CIMP-proxy	MOFA factor proxies	4.209	0.778728091797634	0.028324433416858	Proxies
CIMP-proxy	MOFA factor proxies	4.409	0.778728091797634	0.028324433416858	Proxies
CIMP-proxy	MOFA factor proxies	4.609	0.778728091797634	0.028324433416858	Proxies
CIMP-proxy	MOFA factor proxies	4.809	0.788335582395237	0.0248202255769052	Proxies
CIMP-proxy	MOFA factor proxies	5.009	0.788335582395237	0.0248202255769052	Proxies
CIMP-proxy	MOFA factor proxies	5.209	0.788335582395237	0.0248202255769052	Proxies
CIMP-proxy	MOFA factor proxies	5.409	0.788335582395237	0.0248202255769052	Proxies
CIMP-proxy	MOFA factor proxies	5.609	0.802397014894831	0.0196839899500346	Proxies
CIMP-proxy	MOFA factor proxies	5.809	0.802397014894831	0.0196839899500346	Proxies
CIMP-proxy	MOFA factor proxies	6.009	0.802397014894831	0.0196839899500346	Proxies
CIMP-proxy	MOFA factor proxies	6.209	0.828234576512781	0.0207334635021932	Proxies
CIMP-proxy	MOFA factor proxies	6.409	0.828234576512781	0.0207334635021932	Proxies
CIMP-proxy	MOFA factor proxies	6.609	0.828234576512781	0.0207334635021932	Proxies
CIMP-proxy	MOFA factor proxies	6.809	0.828234576512781	0.0207334635021932	Proxies
CIMP-proxy	MOFA factor proxies	7.009	0.867296301481151	0.0213444671436775	Proxies
CIMP-proxy	MOFA factor proxies	7.209	0.867296301481151	0.0213444671436775	Proxies
CIMP-proxy	MOFA factor proxies	7.409	0.867296301481151	0.0213444671436775	Proxies
CIMP-proxy	MOFA factor proxies	7.609	0.867296301481151	0.0213444671436775	Proxies
CIMP-proxy	MOFA factor proxies	7.809	0.867296301481151	0.0213444671436775	Proxies
E-score Blum et al.	Known prognostic factor	0.009	0.488122798320388	0.163410829621679	Proxies
E-score Blum et al.	Known prognostic factor	0.209	0.682747228562093	0.0269440182676251	Proxies
E-score Blum et al.	Known prognostic factor	0.409	0.69404000139976	0.0284953949775437	Proxies
E-score Blum et al.	Known prognostic factor	0.609	0.700877550457538	0.0277598863634663	Proxies
E-score Blum et al.	Known prognostic factor	0.809	0.708125359646643	0.0277052363813854	Proxies
E-score Blum et al.	Known prognostic factor	1.009	0.71679222250814	0.0285002187598086	Proxies
E-score Blum et al.	Known prognostic factor	1.209	0.727486407392214	0.0268743487828061	Proxies
E-score Blum et al.	Known prognostic factor	1.409	0.736511679335812	0.0260471159175561	Proxies
E-score Blum et al.	Known prognostic factor	1.609	0.747475862172138	0.0253984264804261	Proxies
E-score Blum et al.	Known prognostic factor	1.809	0.754590879557297	0.0251131725452005	Proxies
E-score Blum et al.	Known prognostic factor	2.009	0.757202254096505	0.0245853600709677	Proxies
E-score Blum et al.	Known prognostic factor	2.209	0.762591267816355	0.0250876205890736	Proxies
E-score Blum et al.	Known prognostic factor	2.409	0.772045112668785	0.0267071733767407	Proxies
E-score Blum et al.	Known prognostic factor	2.609	0.776227352658672	0.0276637682293155	Proxies
E-score Blum et al.	Known prognostic factor	2.809	0.780574095401773	0.0272091218581638	Proxies
E-score Blum et al.	Known prognostic factor	3.009	0.786073178750275	0.0267585166141816	Proxies
E-score Blum et al.	Known prognostic factor	3.209	0.786073178750275	0.0267585166141816	Proxies
E-score Blum et al.	Known prognostic factor	3.409	0.792110940982558	0.0268070740693113	Proxies
E-score Blum et al.	Known prognostic factor	3.609	0.799714966857385	0.0267657201510971	Proxies
E-score Blum et al.	Known prognostic factor	3.809	0.799714966857385	0.0267657201510971	Proxies
E-score Blum et al.	Known prognostic factor	4.009	0.799714966857385	0.0267657201510971	Proxies
E-score Blum et al.	Known prognostic factor	4.209	0.799714966857385	0.0267657201510971	Proxies
E-score Blum et al.	Known prognostic factor	4.409	0.799714966857385	0.0267657201510971	Proxies
E-score Blum et al.	Known prognostic factor	4.609	0.799714966857385	0.0267657201510971	Proxies
E-score Blum et al.	Known prognostic factor	4.809	0.80897589269656	0.0266358264393044	Proxies
E-score Blum et al.	Known prognostic factor	5.009	0.80897589269656	0.0266358264393044	Proxies
E-score Blum et al.	Known prognostic factor	5.209	0.80897589269656	0.0266358264393044	Proxies
E-score Blum et al.	Known prognostic factor	5.409	0.80897589269656	0.0266358264393044	Proxies
E-score Blum et al.	Known prognostic factor	5.609	0.82177312654708	0.0265807973882841	Proxies
E-score Blum et al.	Known prognostic factor	5.809	0.82177312654708	0.0265807973882841	Proxies
E-score Blum et al.	Known prognostic factor	6.009	0.82177312654708	0.0265807973882841	Proxies
E-score Blum et al.	Known prognostic factor	6.209	0.849855787483556	0.0238612933626594	Proxies
E-score Blum et al.	Known prognostic factor	6.409	0.849855787483556	0.0238612933626594	Proxies
E-score Blum et al.	Known prognostic factor	6.609	0.849855787483556	0.0238612933626594	Proxies
E-score Blum et al.	Known prognostic factor	6.809	0.849855787483556	0.0238612933626594	Proxies
E-score Blum et al.	Known prognostic factor	7.009	0.889710896798159	0.0214806514958567	Proxies
E-score Blum et al.	Known prognostic factor	7.209	0.889710896798159	0.0214806514958567	Proxies
E-score Blum et al.	Known prognostic factor	7.409	0.889710896798159	0.0214806514958567	Proxies
E-score Blum et al.	Known prognostic factor	7.609	0.889710896798159	0.0214806514958567	Proxies
E-score Blum et al.	Known prognostic factor	7.809	0.889710896798159	0.0214806514958567	Proxies
E/S-score Blum et al.	Known prognostic factor	0.009	0.51755011516406	0.17442187351379	Proxies
E/S-score Blum et al.	Known prognostic factor	0.209	0.731384523030617	0.0430814689161055	Proxies
E/S-score Blum et al.	Known prognostic factor	0.409	0.728882597078867	0.0378180230207398	Proxies
E/S-score Blum et al.	Known prognostic factor	0.609	0.728925427660412	0.0347729791741803	Proxies
E/S-score Blum et al.	Known prognostic factor	0.809	0.726551362883465	0.0307096417496037	Proxies
E/S-score Blum et al.	Known prognostic factor	1.009	0.725048286804488	0.0275775344641318	Proxies
E/S-score Blum et al.	Known prognostic factor	1.209	0.729037375239816	0.0248345889763187	Proxies
E/S-score Blum et al.	Known prognostic factor	1.409	0.733856711622231	0.0230416890847468	Proxies
E/S-score Blum et al.	Known prognostic factor	1.609	0.742133108194964	0.0211022763583534	Proxies
E/S-score Blum et al.	Known prognostic factor	1.809	0.74788790627588	0.0207322314630882	Proxies
E/S-score Blum et al.	Known prognostic factor	2.009	0.75027867229987	0.0200663710149138	Proxies
E/S-score Blum et al.	Known prognostic factor	2.209	0.755160492172827	0.0204520696371894	Proxies
E/S-score Blum et al.	Known prognostic factor	2.409	0.765291659380662	0.0220123600841649	Proxies
E/S-score Blum et al.	Known prognostic factor	2.609	0.769870677564401	0.0230107112407349	Proxies
E/S-score Blum et al.	Known prognostic factor	2.809	0.774259131481301	0.0224785375399216	Proxies
E/S-score Blum et al.	Known prognostic factor	3.009	0.780195571983974	0.0219519616836815	Proxies
E/S-score Blum et al.	Known prognostic factor	3.209	0.780195571983974	0.0219519616836815	Proxies
E/S-score Blum et al.	Known prognostic factor	3.409	0.785172426152851	0.0219847221461856	Proxies
E/S-score Blum et al.	Known prognostic factor	3.609	0.791711433731213	0.0218836822567686	Proxies
E/S-score Blum et al.	Known prognostic factor	3.809	0.791711433731213	0.0218836822567686	Proxies
E/S-score Blum et al.	Known prognostic factor	4.009	0.791711433731213	0.0218836822567686	Proxies
E/S-score Blum et al.	Known prognostic factor	4.209	0.791711433731213	0.0218836822567686	Proxies
E/S-score Blum et al.	Known prognostic factor	4.409	0.791711433731213	0.0218836822567686	Proxies
E/S-score Blum et al.	Known prognostic factor	4.609	0.791711433731213	0.0218836822567686	Proxies
E/S-score Blum et al.	Known prognostic factor	4.809	0.800162975060519	0.0212687679909588	Proxies
E/S-score Blum et al.	Known prognostic factor	5.009	0.800162975060519	0.0212687679909588	Proxies
E/S-score Blum et al.	Known prognostic factor	5.209	0.800162975060519	0.0212687679909588	Proxies
E/S-score Blum et al.	Known prognostic factor	5.409	0.800162975060519	0.0212687679909588	Proxies
E/S-score Blum et al.	Known prognostic factor	5.609	0.812866710393465	0.0202768736346271	Proxies
E/S-score Blum et al.	Known prognostic factor	5.809	0.812866710393465	0.0202768736346271	Proxies
E/S-score Blum et al.	Known prognostic factor	6.009	0.812866710393465	0.0202768736346271	Proxies
E/S-score Blum et al.	Known prognostic factor	6.209	0.840947624950632	0.0164091804024956	Proxies
E/S-score Blum et al.	Known prognostic factor	6.409	0.840947624950632	0.0164091804024956	Proxies
E/S-score Blum et al.	Known prognostic factor	6.609	0.840947624950632	0.0164091804024956	Proxies
E/S-score Blum et al.	Known prognostic factor	6.809	0.840947624950632	0.0164091804024956	Proxies
E/S-score Blum et al.	Known prognostic factor	7.009	0.883726847888515	0.0145264004255966	Proxies
E/S-score Blum et al.	Known prognostic factor	7.209	0.883726847888515	0.0145264004255966	Proxies
E/S-score Blum et al.	Known prognostic factor	7.409	0.883726847888515	0.0145264004255966	Proxies
E/S-score Blum et al.	Known prognostic factor	7.609	0.883726847888515	0.0145264004255966	Proxies
E/S-score Blum et al.	Known prognostic factor	7.809	0.883726847888515	0.0145264004255966	Proxies
Histopathological type	Known prognostic factor	0.009	0.489060830100278	0.163684133921995	Proxies
Histopathological type	Known prognostic factor	0.209	0.663250873430456	0.0155077504861246	Proxies
Histopathological type	Known prognostic factor	0.409	0.672452774549382	0.0157821121246944	Proxies
Histopathological type	Known prognostic factor	0.609	0.678310467123186	0.0151350948015761	Proxies
Histopathological type	Known prognostic factor	0.809	0.685199139074511	0.0146400520689684	Proxies
Histopathological type	Known prognostic factor	1.009	0.693487442619165	0.0150049668478998	Proxies
Histopathological type	Known prognostic factor	1.209	0.703513918806202	0.013392284195298	Proxies
Histopathological type	Known prognostic factor	1.409	0.711876193988847	0.0123433022774305	Proxies
Histopathological type	Known prognostic factor	1.609	0.722705734422034	0.0108401767380538	Proxies
Histopathological type	Known prognostic factor	1.809	0.729280014498959	0.0105513354030544	Proxies
Histopathological type	Known prognostic factor	2.009	0.731909569069491	0.00987647055912936	Proxies
Histopathological type	Known prognostic factor	2.209	0.736951831136959	0.0103330239849951	Proxies
Histopathological type	Known prognostic factor	2.409	0.746776062141138	0.0120729447521612	Proxies
Histopathological type	Known prognostic factor	2.609	0.751276679121254	0.0131959729625743	Proxies
Histopathological type	Known prognostic factor	2.809	0.755798943069979	0.0128213044567846	Proxies
Histopathological type	Known prognostic factor	3.009	0.76168582009949	0.0126363259851192	Proxies
Histopathological type	Known prognostic factor	3.209	0.76168582009949	0.0126363259851192	Proxies
Histopathological type	Known prognostic factor	3.409	0.766955178566706	0.012625985767574	Proxies
Histopathological type	Known prognostic factor	3.609	0.77362786272028	0.0126790702477064	Proxies
Histopathological type	Known prognostic factor	3.809	0.77362786272028	0.0126790702477064	Proxies
Histopathological type	Known prognostic factor	4.009	0.77362786272028	0.0126790702477064	Proxies
Histopathological type	Known prognostic factor	4.209	0.77362786272028	0.0126790702477064	Proxies
Histopathological type	Known prognostic factor	4.409	0.77362786272028	0.0126790702477064	Proxies
Histopathological type	Known prognostic factor	4.609	0.77362786272028	0.0126790702477064	Proxies
Histopathological type	Known prognostic factor	4.809	0.781831892517713	0.0130515092757322	Proxies
Histopathological type	Known prognostic factor	5.009	0.781831892517713	0.0130515092757322	Proxies
Histopathological type	Known prognostic factor	5.209	0.781831892517713	0.0130515092757322	Proxies
Histopathological type	Known prognostic factor	5.409	0.781831892517713	0.0130515092757322	Proxies
Histopathological type	Known prognostic factor	5.609	0.793464962442842	0.0138956814355385	Proxies
Histopathological type	Known prognostic factor	5.809	0.793464962442842	0.0138956814355385	Proxies
Histopathological type	Known prognostic factor	6.009	0.793464962442842	0.0138956814355385	Proxies
Histopathological type	Known prognostic factor	6.209	0.819452493921682	0.012218509507785	Proxies
Histopathological type	Known prognostic factor	6.409	0.819452493921682	0.012218509507785	Proxies
Histopathological type	Known prognostic factor	6.609	0.819452493921682	0.012218509507785	Proxies
Histopathological type	Known prognostic factor	6.809	0.819452493921682	0.012218509507785	Proxies
Histopathological type	Known prognostic factor	7.009	0.860305274606573	0.0137872659913619	Proxies
Histopathological type	Known prognostic factor	7.209	0.860305274606573	0.0137872659913619	Proxies
Histopathological type	Known prognostic factor	7.409	0.860305274606573	0.0137872659913619	Proxies
Histopathological type	Known prognostic factor	7.609	0.860305274606573	0.0137872659913619	Proxies
Histopathological type	Known prognostic factor	7.809	0.860305274606573	0.0137872659913619	Proxies
Infiltration	MOFA factor proxies	0.009	0.473312523430861	0.158222444241189	Proxies
Infiltration	MOFA factor proxies	0.209	0.641741049052028	0.0121235121162475	Proxies
Infiltration	MOFA factor proxies	0.409	0.652688962639034	0.0113565613539935	Proxies
Infiltration	MOFA factor proxies	0.609	0.660351400650004	0.0118353947255865	Proxies
Infiltration	MOFA factor proxies	0.809	0.668960801607482	0.0116806991514167	Proxies
Infiltration	MOFA factor proxies	1.009	0.679875668938758	0.0100724355636291	Proxies
Infiltration	MOFA factor proxies	1.209	0.693082519711168	0.010244222607216	Proxies
Infiltration	MOFA factor proxies	1.409	0.703818387725889	0.0105515124766264	Proxies
Infiltration	MOFA factor proxies	1.609	0.716167881407571	0.0122043987557266	Proxies
Infiltration	MOFA factor proxies	1.809	0.724519607075782	0.0113921655780416	Proxies
Infiltration	MOFA factor proxies	2.009	0.727322624571553	0.0120695010603595	Proxies
Infiltration	MOFA factor proxies	2.209	0.733647830537443	0.0109803099738287	Proxies
Infiltration	MOFA factor proxies	2.409	0.74434622194652	0.0110281835760117	Proxies
Infiltration	MOFA factor proxies	2.609	0.748962436540108	0.0113017384135397	Proxies
Infiltration	MOFA factor proxies	2.809	0.753172992875747	0.0118856884272148	Proxies
Infiltration	MOFA factor proxies	3.009	0.758547553467652	0.0129128911067321	Proxies
Infiltration	MOFA factor proxies	3.209	0.758547553467652	0.0129128911067321	Proxies
Infiltration	MOFA factor proxies	3.409	0.764639986547101	0.0108421605468049	Proxies
Infiltration	MOFA factor proxies	3.609	0.772814501908072	0.00814105116318366	Proxies
Infiltration	MOFA factor proxies	3.809	0.772814501908072	0.00814105116318366	Proxies
Infiltration	MOFA factor proxies	4.009	0.772814501908072	0.00814105116318366	Proxies
Infiltration	MOFA factor proxies	4.209	0.772814501908072	0.00814105116318366	Proxies
Infiltration	MOFA factor proxies	4.409	0.772814501908072	0.00814105116318366	Proxies
Infiltration	MOFA factor proxies	4.609	0.772814501908072	0.00814105116318366	Proxies
Infiltration	MOFA factor proxies	4.809	0.782536279139116	0.00533351169907328	Proxies
Infiltration	MOFA factor proxies	5.009	0.782536279139116	0.00533351169907328	Proxies
Infiltration	MOFA factor proxies	5.209	0.782536279139116	0.00533351169907328	Proxies
Infiltration	MOFA factor proxies	5.409	0.782536279139116	0.00533351169907328	Proxies
Infiltration	MOFA factor proxies	5.609	0.796621481136329	0.00492923290529022	Proxies
Infiltration	MOFA factor proxies	5.809	0.796621481136329	0.00492923290529022	Proxies
Infiltration	MOFA factor proxies	6.009	0.796621481136329	0.00492923290529022	Proxies
Infiltration	MOFA factor proxies	6.209	0.820313392600152	0.00354963227427174	Proxies
Infiltration	MOFA factor proxies	6.409	0.820313392600152	0.00354963227427174	Proxies
Infiltration	MOFA factor proxies	6.609	0.820313392600152	0.00354963227427174	Proxies
Infiltration	MOFA factor proxies	6.809	0.820313392600152	0.00354963227427174	Proxies
Infiltration	MOFA factor proxies	7.009	0.851425585356932	0.00561355993145527	Proxies
Infiltration	MOFA factor proxies	7.209	0.851425585356932	0.00561355993145527	Proxies
Infiltration	MOFA factor proxies	7.409	0.851425585356932	0.00561355993145527	Proxies
Infiltration	MOFA factor proxies	7.609	0.851425585356932	0.00561355993145527	Proxies
Infiltration	MOFA factor proxies	7.809	0.851425585356932	0.00561355993145527	Proxies
Infiltration/CIMP-proxy	MOFA factor proxies	0.009	0.482131134400842	0.161517906732412	Proxies
Infiltration/CIMP-proxy	MOFA factor proxies	0.209	0.688039931438711	0.038962235543084	Proxies
Infiltration/CIMP-proxy	MOFA factor proxies	0.409	0.688308076755668	0.0301428189950343	Proxies
Infiltration/CIMP-proxy	MOFA factor proxies	0.609	0.6949143612106	0.0286446626996316	Proxies
Infiltration/CIMP-proxy	MOFA factor proxies	0.809	0.699771916553251	0.0267500633451741	Proxies
Infiltration/CIMP-proxy	MOFA factor proxies	1.009	0.70656104080152	0.0247495278028897	Proxies
Infiltration/CIMP-proxy	MOFA factor proxies	1.209	0.718768767251411	0.0251707043616286	Proxies
Infiltration/CIMP-proxy	MOFA factor proxies	1.409	0.728369916305045	0.0260695963232114	Proxies
Infiltration/CIMP-proxy	MOFA factor proxies	1.609	0.7398109846339	0.0292105507480525	Proxies
Infiltration/CIMP-proxy	MOFA factor proxies	1.809	0.747320310707197	0.0289237229030626	Proxies
Infiltration/CIMP-proxy	MOFA factor proxies	2.009	0.749919128535518	0.0298302081727123	Proxies
Infiltration/CIMP-proxy	MOFA factor proxies	2.209	0.75527520066432	0.0293193535738251	Proxies
Infiltration/CIMP-proxy	MOFA factor proxies	2.409	0.765876882240251	0.0306913246433244	Proxies
Infiltration/CIMP-proxy	MOFA factor proxies	2.609	0.770308254610681	0.0311519741887192	Proxies
Infiltration/CIMP-proxy	MOFA factor proxies	2.809	0.774221172550843	0.0322827409190665	Proxies
Infiltration/CIMP-proxy	MOFA factor proxies	3.009	0.779060140606386	0.033688102422994	Proxies
Infiltration/CIMP-proxy	MOFA factor proxies	3.209	0.779060140606386	0.033688102422994	Proxies
Infiltration/CIMP-proxy	MOFA factor proxies	3.409	0.78430089737721	0.0317818249208126	Proxies
Infiltration/CIMP-proxy	MOFA factor proxies	3.609	0.791857963950425	0.0289355542876833	Proxies
Infiltration/CIMP-proxy	MOFA factor proxies	3.809	0.791857963950425	0.0289355542876833	Proxies
Infiltration/CIMP-proxy	MOFA factor proxies	4.009	0.791857963950425	0.0289355542876833	Proxies
Infiltration/CIMP-proxy	MOFA factor proxies	4.209	0.791857963950425	0.0289355542876833	Proxies
Infiltration/CIMP-proxy	MOFA factor proxies	4.409	0.791857963950425	0.0289355542876833	Proxies
Infiltration/CIMP-proxy	MOFA factor proxies	4.609	0.791857963950425	0.0289355542876833	Proxies
Infiltration/CIMP-proxy	MOFA factor proxies	4.809	0.801484761623805	0.0252318933075185	Proxies
Infiltration/CIMP-proxy	MOFA factor proxies	5.009	0.801484761623805	0.0252318933075185	Proxies
Infiltration/CIMP-proxy	MOFA factor proxies	5.209	0.801484761623805	0.0252318933075185	Proxies
Infiltration/CIMP-proxy	MOFA factor proxies	5.409	0.801484761623805	0.0252318933075185	Proxies
Infiltration/CIMP-proxy	MOFA factor proxies	5.609	0.81564893049922	0.0198946677316679	Proxies
Infiltration/CIMP-proxy	MOFA factor proxies	5.809	0.81564893049922	0.0198946677316679	Proxies
Infiltration/CIMP-proxy	MOFA factor proxies	6.009	0.81564893049922	0.0198946677316679	Proxies
Infiltration/CIMP-proxy	MOFA factor proxies	6.209	0.839398520059916	0.020920918726207	Proxies
Infiltration/CIMP-proxy	MOFA factor proxies	6.409	0.839398520059916	0.020920918726207	Proxies
Infiltration/CIMP-proxy	MOFA factor proxies	6.609	0.839398520059916	0.020920918726207	Proxies
Infiltration/CIMP-proxy	MOFA factor proxies	6.809	0.839398520059916	0.020920918726207	Proxies
Infiltration/CIMP-proxy	MOFA factor proxies	7.009	0.868309402988944	0.0204618799740451	Proxies
Infiltration/CIMP-proxy	MOFA factor proxies	7.209	0.868309402988944	0.0204618799740451	Proxies
Infiltration/CIMP-proxy	MOFA factor proxies	7.409	0.868309402988944	0.0204618799740451	Proxies
Infiltration/CIMP-proxy	MOFA factor proxies	7.609	0.868309402988944	0.0204618799740451	Proxies
Infiltration/CIMP-proxy	MOFA factor proxies	7.809	0.868309402988944	0.0204618799740451	Proxies
Ploidy	MOFA factor proxies	0.009	0.480857693545845	0.160395011867152	Proxies
Ploidy	MOFA factor proxies	0.209	0.654545551965699	0.00779829317087608	Proxies
Ploidy	MOFA factor proxies	0.409	0.663948949504239	0.00809952474931981	Proxies
Ploidy	MOFA factor proxies	0.609	0.66981265183671	0.00776521067988085	Proxies
Ploidy	MOFA factor proxies	0.809	0.67723150311822	0.00822857610828068	Proxies
Ploidy	MOFA factor proxies	1.009	0.686700787819964	0.00931323087383833	Proxies
Ploidy	MOFA factor proxies	1.209	0.697887401005556	0.00885094854463585	Proxies
Ploidy	MOFA factor proxies	1.409	0.707379499631486	0.00930471799568171	Proxies
Ploidy	MOFA factor proxies	1.609	0.718825228417576	0.0113463917680708	Proxies
Ploidy	MOFA factor proxies	1.809	0.726167056404287	0.0111677634372674	Proxies
Ploidy	MOFA factor proxies	2.009	0.728763534743405	0.0115661447220273	Proxies
Ploidy	MOFA factor proxies	2.209	0.734589963830548	0.0119158014938936	Proxies
Ploidy	MOFA factor proxies	2.409	0.746188199557871	0.0150000977727124	Proxies
Ploidy	MOFA factor proxies	2.609	0.751392535994769	0.0164557230239432	Proxies
Ploidy	MOFA factor proxies	2.809	0.756018711746309	0.0173581708446715	Proxies
Ploidy	MOFA factor proxies	3.009	0.76176550915693	0.0185754835578524	Proxies
Ploidy	MOFA factor proxies	3.209	0.76176550915693	0.0185754835578524	Proxies
Ploidy	MOFA factor proxies	3.409	0.767438433891398	0.0176014752387602	Proxies
Ploidy	MOFA factor proxies	3.609	0.774649922179287	0.0161661967840414	Proxies
Ploidy	MOFA factor proxies	3.809	0.774649922179287	0.0161661967840414	Proxies
Ploidy	MOFA factor proxies	4.009	0.774649922179287	0.0161661967840414	Proxies
Ploidy	MOFA factor proxies	4.209	0.774649922179287	0.0161661967840414	Proxies
Ploidy	MOFA factor proxies	4.409	0.774649922179287	0.0161661967840414	Proxies
Ploidy	MOFA factor proxies	4.609	0.774649922179287	0.0161661967840414	Proxies
Ploidy	MOFA factor proxies	4.809	0.783570930414963	0.014447194310472	Proxies
Ploidy	MOFA factor proxies	5.009	0.783570930414963	0.014447194310472	Proxies
Ploidy	MOFA factor proxies	5.209	0.783570930414963	0.014447194310472	Proxies
Ploidy	MOFA factor proxies	5.409	0.783570930414963	0.014447194310472	Proxies
Ploidy	MOFA factor proxies	5.609	0.796271892822423	0.0118993546265646	Proxies
Ploidy	MOFA factor proxies	5.809	0.796271892822423	0.0118993546265646	Proxies
Ploidy	MOFA factor proxies	6.009	0.796271892822423	0.0118993546265646	Proxies
Ploidy	MOFA factor proxies	6.209	0.822796794816655	0.0123411029366528	Proxies
Ploidy	MOFA factor proxies	6.409	0.822796794816655	0.0123411029366528	Proxies
Ploidy	MOFA factor proxies	6.609	0.822796794816655	0.0123411029366528	Proxies
Ploidy	MOFA factor proxies	6.809	0.822796794816655	0.0123411029366528	Proxies
Ploidy	MOFA factor proxies	7.009	0.864245069406005	0.0172929033872508	Proxies
Ploidy	MOFA factor proxies	7.209	0.864245069406005	0.0172929033872508	Proxies
Ploidy	MOFA factor proxies	7.409	0.864245069406005	0.0172929033872508	Proxies
Ploidy	MOFA factor proxies	7.609	0.864245069406005	0.0172929033872508	Proxies
Ploidy	MOFA factor proxies	7.809	0.864245069406005	0.0172929033872508	Proxies
Ploidy/% Sarcomatoid	MOFA factor proxies	0.009	0.506574577860784	0.169211759021304	Proxies
Ploidy/% Sarcomatoid	MOFA factor proxies	0.209	0.690151704018754	0.0122978699941111	Proxies
Ploidy/% Sarcomatoid	MOFA factor proxies	0.409	0.70183133661253	0.0136623245961034	Proxies
Ploidy/% Sarcomatoid	MOFA factor proxies	0.609	0.709093059203472	0.0128821346493632	Proxies
Ploidy/% Sarcomatoid	MOFA factor proxies	0.809	0.717517068774025	0.0130817608120478	Proxies
Ploidy/% Sarcomatoid	MOFA factor proxies	1.009	0.727107831652406	0.0147405012648329	Proxies
Ploidy/% Sarcomatoid	MOFA factor proxies	1.209	0.737615420053268	0.0133204664831573	Proxies
Ploidy/% Sarcomatoid	MOFA factor proxies	1.409	0.74605074733695	0.0127568349001551	Proxies
Ploidy/% Sarcomatoid	MOFA factor proxies	1.609	0.756577514635789	0.0123964792794593	Proxies
Ploidy/% Sarcomatoid	MOFA factor proxies	1.809	0.762292518789844	0.0124947119126864	Proxies
Ploidy/% Sarcomatoid	MOFA factor proxies	2.009	0.764513390063534	0.0124631738972124	Proxies
Ploidy/% Sarcomatoid	MOFA factor proxies	2.209	0.768896048811944	0.0132638168789934	Proxies
Ploidy/% Sarcomatoid	MOFA factor proxies	2.409	0.778568142335208	0.0148966993493886	Proxies
Ploidy/% Sarcomatoid	MOFA factor proxies	2.609	0.782883567007746	0.0158632484659269	Proxies
Ploidy/% Sarcomatoid	MOFA factor proxies	2.809	0.786726201661503	0.0164423589278441	Proxies
Ploidy/% Sarcomatoid	MOFA factor proxies	3.009	0.791975525391558	0.01736339712266	Proxies
Ploidy/% Sarcomatoid	MOFA factor proxies	3.209	0.791975525391558	0.01736339712266	Proxies
Ploidy/% Sarcomatoid	MOFA factor proxies	3.409	0.796106414829784	0.017606990405429	Proxies
Ploidy/% Sarcomatoid	MOFA factor proxies	3.609	0.801459089222018	0.017563943314545	Proxies
Ploidy/% Sarcomatoid	MOFA factor proxies	3.809	0.801459089222018	0.017563943314545	Proxies
Ploidy/% Sarcomatoid	MOFA factor proxies	4.009	0.801459089222018	0.017563943314545	Proxies
Ploidy/% Sarcomatoid	MOFA factor proxies	4.209	0.801459089222018	0.017563943314545	Proxies
Ploidy/% Sarcomatoid	MOFA factor proxies	4.409	0.801459089222018	0.017563943314545	Proxies
Ploidy/% Sarcomatoid	MOFA factor proxies	4.609	0.801459089222018	0.017563943314545	Proxies
Ploidy/% Sarcomatoid	MOFA factor proxies	4.809	0.808476044274259	0.0171758213300002	Proxies
Ploidy/% Sarcomatoid	MOFA factor proxies	5.009	0.808476044274259	0.0171758213300002	Proxies
Ploidy/% Sarcomatoid	MOFA factor proxies	5.209	0.808476044274259	0.0171758213300002	Proxies
Ploidy/% Sarcomatoid	MOFA factor proxies	5.409	0.808476044274259	0.0171758213300002	Proxies
Ploidy/% Sarcomatoid	MOFA factor proxies	5.609	0.819268340239936	0.0160222928353962	Proxies
Ploidy/% Sarcomatoid	MOFA factor proxies	5.809	0.819268340239936	0.0160222928353962	Proxies
Ploidy/% Sarcomatoid	MOFA factor proxies	6.009	0.819268340239936	0.0160222928353962	Proxies
Ploidy/% Sarcomatoid	MOFA factor proxies	6.209	0.844243618905185	0.0147028935427371	Proxies
Ploidy/% Sarcomatoid	MOFA factor proxies	6.409	0.844243618905185	0.0147028935427371	Proxies
Ploidy/% Sarcomatoid	MOFA factor proxies	6.609	0.844243618905185	0.0147028935427371	Proxies
Ploidy/% Sarcomatoid	MOFA factor proxies	6.809	0.844243618905185	0.0147028935427371	Proxies
Ploidy/% Sarcomatoid	MOFA factor proxies	7.009	0.883568919395516	0.0169719727610395	Proxies
Ploidy/% Sarcomatoid	MOFA factor proxies	7.209	0.883568919395516	0.0169719727610395	Proxies
Ploidy/% Sarcomatoid	MOFA factor proxies	7.409	0.883568919395516	0.0169719727610395	Proxies
Ploidy/% Sarcomatoid	MOFA factor proxies	7.609	0.883568919395516	0.0169719727610395	Proxies
Ploidy/% Sarcomatoid	MOFA factor proxies	7.809	0.883568919395516	0.0169719727610395	Proxies
Ploidy/% Sarcomatoid/CIMP-proxy	MOFA factor proxies	0.009	0.525084176069731	0.175091919770927	Proxies
Ploidy/% Sarcomatoid/CIMP-proxy	MOFA factor proxies	0.209	0.74106057282161	0.0321968049587958	Proxies
Ploidy/% Sarcomatoid/CIMP-proxy	MOFA factor proxies	0.409	0.738838169482691	0.0201285739637154	Proxies
Ploidy/% Sarcomatoid/CIMP-proxy	MOFA factor proxies	0.609	0.742963092522261	0.0168308880473307	Proxies
Ploidy/% Sarcomatoid/CIMP-proxy	MOFA factor proxies	0.809	0.745046272482329	0.0128571804042748	Proxies
Ploidy/% Sarcomatoid/CIMP-proxy	MOFA factor proxies	1.009	0.74823458219781	0.0102271922904408	Proxies
Ploidy/% Sarcomatoid/CIMP-proxy	MOFA factor proxies	1.209	0.754890465459365	0.00955265177757371	Proxies
Ploidy/% Sarcomatoid/CIMP-proxy	MOFA factor proxies	1.409	0.760386117878608	0.0102211677537544	Proxies
Ploidy/% Sarcomatoid/CIMP-proxy	MOFA factor proxies	1.609	0.768016841290072	0.0128241684319496	Proxies
Ploidy/% Sarcomatoid/CIMP-proxy	MOFA factor proxies	1.809	0.772731753662012	0.0135238243981596	Proxies
Ploidy/% Sarcomatoid/CIMP-proxy	MOFA factor proxies	2.009	0.774609075454398	0.0141298636606185	Proxies
Ploidy/% Sarcomatoid/CIMP-proxy	MOFA factor proxies	2.209	0.778270935870364	0.0146262276510748	Proxies
Ploidy/% Sarcomatoid/CIMP-proxy	MOFA factor proxies	2.409	0.786791072047147	0.0177830618172796	Proxies
Ploidy/% Sarcomatoid/CIMP-proxy	MOFA factor proxies	2.609	0.790632120090358	0.0190456266263267	Proxies
Ploidy/% Sarcomatoid/CIMP-proxy	MOFA factor proxies	2.809	0.79418322347303	0.0201772421678774	Proxies
Ploidy/% Sarcomatoid/CIMP-proxy	MOFA factor proxies	3.009	0.798924440246085	0.0215985206456899	Proxies
Ploidy/% Sarcomatoid/CIMP-proxy	MOFA factor proxies	3.209	0.798924440246085	0.0215985206456899	Proxies
Ploidy/% Sarcomatoid/CIMP-proxy	MOFA factor proxies	3.409	0.803242241927277	0.0209090208013591	Proxies
Ploidy/% Sarcomatoid/CIMP-proxy	MOFA factor proxies	3.609	0.809396424314231	0.019628444699597	Proxies
Ploidy/% Sarcomatoid/CIMP-proxy	MOFA factor proxies	3.809	0.809396424314231	0.019628444699597	Proxies
Ploidy/% Sarcomatoid/CIMP-proxy	MOFA factor proxies	4.009	0.809396424314231	0.019628444699597	Proxies
Ploidy/% Sarcomatoid/CIMP-proxy	MOFA factor proxies	4.209	0.809396424314231	0.019628444699597	Proxies
Ploidy/% Sarcomatoid/CIMP-proxy	MOFA factor proxies	4.409	0.809396424314231	0.019628444699597	Proxies
Ploidy/% Sarcomatoid/CIMP-proxy	MOFA factor proxies	4.609	0.809396424314231	0.019628444699597	Proxies
Ploidy/% Sarcomatoid/CIMP-proxy	MOFA factor proxies	4.809	0.817810639383602	0.0175922686982022	Proxies
Ploidy/% Sarcomatoid/CIMP-proxy	MOFA factor proxies	5.009	0.817810639383602	0.0175922686982022	Proxies
Ploidy/% Sarcomatoid/CIMP-proxy	MOFA factor proxies	5.209	0.817810639383602	0.0175922686982022	Proxies
Ploidy/% Sarcomatoid/CIMP-proxy	MOFA factor proxies	5.409	0.817810639383602	0.0175922686982022	Proxies
Ploidy/% Sarcomatoid/CIMP-proxy	MOFA factor proxies	5.609	0.830391350540895	0.0138407962885858	Proxies
Ploidy/% Sarcomatoid/CIMP-proxy	MOFA factor proxies	5.809	0.830391350540895	0.0138407962885858	Proxies
Ploidy/% Sarcomatoid/CIMP-proxy	MOFA factor proxies	6.009	0.830391350540895	0.0138407962885858	Proxies
Ploidy/% Sarcomatoid/CIMP-proxy	MOFA factor proxies	6.209	0.854112374589466	0.0157059411225735	Proxies
Ploidy/% Sarcomatoid/CIMP-proxy	MOFA factor proxies	6.409	0.854112374589466	0.0157059411225735	Proxies
Ploidy/% Sarcomatoid/CIMP-proxy	MOFA factor proxies	6.609	0.854112374589466	0.0157059411225735	Proxies
Ploidy/% Sarcomatoid/CIMP-proxy	MOFA factor proxies	6.809	0.854112374589466	0.0157059411225735	Proxies
Ploidy/% Sarcomatoid/CIMP-proxy	MOFA factor proxies	7.009	0.892151071662112	0.0191094990421476	Proxies
Ploidy/% Sarcomatoid/CIMP-proxy	MOFA factor proxies	7.209	0.892151071662112	0.0191094990421476	Proxies
Ploidy/% Sarcomatoid/CIMP-proxy	MOFA factor proxies	7.409	0.892151071662112	0.0191094990421476	Proxies
Ploidy/% Sarcomatoid/CIMP-proxy	MOFA factor proxies	7.609	0.892151071662112	0.0191094990421476	Proxies
Ploidy/% Sarcomatoid/CIMP-proxy	MOFA factor proxies	7.809	0.892151071662112	0.0191094990421476	Proxies
Ploidy/% Sarcomatoid/Infiltration	MOFA factor proxies	0.009	0.509394053478755	0.170051917557237	Proxies
Ploidy/% Sarcomatoid/Infiltration	MOFA factor proxies	0.209	0.694592875065641	0.0105447248089206	Proxies
Ploidy/% Sarcomatoid/Infiltration	MOFA factor proxies	0.409	0.706712928598817	0.0119228728555917	Proxies
Ploidy/% Sarcomatoid/Infiltration	MOFA factor proxies	0.609	0.714004517944566	0.010958795681436	Proxies
Ploidy/% Sarcomatoid/Infiltration	MOFA factor proxies	0.809	0.722510629374797	0.0117798712860391	Proxies
Ploidy/% Sarcomatoid/Infiltration	MOFA factor proxies	1.009	0.732029077904301	0.0137160171317448	Proxies
Ploidy/% Sarcomatoid/Infiltration	MOFA factor proxies	1.209	0.742361401419692	0.0125589575386648	Proxies
Ploidy/% Sarcomatoid/Infiltration	MOFA factor proxies	1.409	0.750807337889643	0.0120264718697741	Proxies
Ploidy/% Sarcomatoid/Infiltration	MOFA factor proxies	1.609	0.761324050208459	0.0114953995391392	Proxies
Ploidy/% Sarcomatoid/Infiltration	MOFA factor proxies	1.809	0.767624285939671	0.0108022748862897	Proxies
Ploidy/% Sarcomatoid/Infiltration	MOFA factor proxies	2.009	0.770016270458337	0.0107672941629476	Proxies
Ploidy/% Sarcomatoid/Infiltration	MOFA factor proxies	2.209	0.774716445675498	0.0108732419330114	Proxies
Ploidy/% Sarcomatoid/Infiltration	MOFA factor proxies	2.409	0.784623454315428	0.0112388443092238	Proxies
Ploidy/% Sarcomatoid/Infiltration	MOFA factor proxies	2.609	0.789174215930998	0.0117781810994361	Proxies
Ploidy/% Sarcomatoid/Infiltration	MOFA factor proxies	2.809	0.793370573232274	0.0123637362179387	Proxies
Ploidy/% Sarcomatoid/Infiltration	MOFA factor proxies	3.009	0.799157043910917	0.0134210329821019	Proxies
Ploidy/% Sarcomatoid/Infiltration	MOFA factor proxies	3.209	0.799157043910917	0.0134210329821019	Proxies
Ploidy/% Sarcomatoid/Infiltration	MOFA factor proxies	3.409	0.803914418233128	0.0127967938274017	Proxies
Ploidy/% Sarcomatoid/Infiltration	MOFA factor proxies	3.609	0.81038720402573	0.0117238793610059	Proxies
Ploidy/% Sarcomatoid/Infiltration	MOFA factor proxies	3.809	0.81038720402573	0.0117238793610059	Proxies
Ploidy/% Sarcomatoid/Infiltration	MOFA factor proxies	4.009	0.81038720402573	0.0117238793610059	Proxies
Ploidy/% Sarcomatoid/Infiltration	MOFA factor proxies	4.209	0.81038720402573	0.0117238793610059	Proxies
Ploidy/% Sarcomatoid/Infiltration	MOFA factor proxies	4.409	0.81038720402573	0.0117238793610059	Proxies
Ploidy/% Sarcomatoid/Infiltration	MOFA factor proxies	4.609	0.81038720402573	0.0117238793610059	Proxies
Ploidy/% Sarcomatoid/Infiltration	MOFA factor proxies	4.809	0.818345264872087	0.0107640736513014	Proxies
Ploidy/% Sarcomatoid/Infiltration	MOFA factor proxies	5.009	0.818345264872087	0.0107640736513014	Proxies
Ploidy/% Sarcomatoid/Infiltration	MOFA factor proxies	5.209	0.818345264872087	0.0107640736513014	Proxies
Ploidy/% Sarcomatoid/Infiltration	MOFA factor proxies	5.409	0.818345264872087	0.0107640736513014	Proxies
Ploidy/% Sarcomatoid/Infiltration	MOFA factor proxies	5.609	0.829398927287438	0.0101714632913354	Proxies
Ploidy/% Sarcomatoid/Infiltration	MOFA factor proxies	5.809	0.829398927287438	0.0101714632913354	Proxies
Ploidy/% Sarcomatoid/Infiltration	MOFA factor proxies	6.009	0.829398927287438	0.0101714632913354	Proxies
Ploidy/% Sarcomatoid/Infiltration	MOFA factor proxies	6.209	0.853735177509953	0.00911472289520921	Proxies
Ploidy/% Sarcomatoid/Infiltration	MOFA factor proxies	6.409	0.853735177509953	0.00911472289520921	Proxies
Ploidy/% Sarcomatoid/Infiltration	MOFA factor proxies	6.609	0.853735177509953	0.00911472289520921	Proxies
Ploidy/% Sarcomatoid/Infiltration	MOFA factor proxies	6.809	0.853735177509953	0.00911472289520921	Proxies
Ploidy/% Sarcomatoid/Infiltration	MOFA factor proxies	7.009	0.885091912295858	0.0169524460547613	Proxies
Ploidy/% Sarcomatoid/Infiltration	MOFA factor proxies	7.209	0.885091912295858	0.0169524460547613	Proxies
Ploidy/% Sarcomatoid/Infiltration	MOFA factor proxies	7.409	0.885091912295858	0.0169524460547613	Proxies
Ploidy/% Sarcomatoid/Infiltration	MOFA factor proxies	7.609	0.885091912295858	0.0169524460547613	Proxies
Ploidy/% Sarcomatoid/Infiltration	MOFA factor proxies	7.809	0.885091912295858	0.0169524460547613	Proxies
Ploidy/% Sarcomatoid/Infiltration/CIMP-proxy	MOFA factor proxies	0.009	0.534632787831435	0.178430447006041	Proxies
Ploidy/% Sarcomatoid/Infiltration/CIMP-proxy	MOFA factor proxies	0.209	0.75104979239704	0.0317544513033787	Proxies
Ploidy/% Sarcomatoid/Infiltration/CIMP-proxy	MOFA factor proxies	0.409	0.747058552602868	0.020721748362815	Proxies
Ploidy/% Sarcomatoid/Infiltration/CIMP-proxy	MOFA factor proxies	0.609	0.749445709948809	0.0179706302248958	Proxies
Ploidy/% Sarcomatoid/Infiltration/CIMP-proxy	MOFA factor proxies	0.809	0.750475193216709	0.0149606060094796	Proxies
Ploidy/% Sarcomatoid/Infiltration/CIMP-proxy	MOFA factor proxies	1.009	0.753101532536228	0.0128577210388242	Proxies
Ploidy/% Sarcomatoid/Infiltration/CIMP-proxy	MOFA factor proxies	1.209	0.759110398604344	0.0117679768661718	Proxies
Ploidy/% Sarcomatoid/Infiltration/CIMP-proxy	MOFA factor proxies	1.409	0.765104587176425	0.0117698429080192	Proxies
Ploidy/% Sarcomatoid/Infiltration/CIMP-proxy	MOFA factor proxies	1.609	0.773994518814172	0.0139289384559131	Proxies
Ploidy/% Sarcomatoid/Infiltration/CIMP-proxy	MOFA factor proxies	1.809	0.779891791864175	0.014090216386757	Proxies
Ploidy/% Sarcomatoid/Infiltration/CIMP-proxy	MOFA factor proxies	2.009	0.782188294057882	0.0148747050034616	Proxies
Ploidy/% Sarcomatoid/Infiltration/CIMP-proxy	MOFA factor proxies	2.209	0.786625429093466	0.015065123613887	Proxies
Ploidy/% Sarcomatoid/Infiltration/CIMP-proxy	MOFA factor proxies	2.409	0.796889990843463	0.0181585412122497	Proxies
Ploidy/% Sarcomatoid/Infiltration/CIMP-proxy	MOFA factor proxies	2.609	0.801526683047707	0.0194709580378548	Proxies
Ploidy/% Sarcomatoid/Infiltration/CIMP-proxy	MOFA factor proxies	2.809	0.805723443065059	0.0210273884455079	Proxies
Ploidy/% Sarcomatoid/Infiltration/CIMP-proxy	MOFA factor proxies	3.009	0.811296391432325	0.0230328646502335	Proxies
Ploidy/% Sarcomatoid/Infiltration/CIMP-proxy	MOFA factor proxies	3.209	0.811296391432325	0.0230328646502335	Proxies
Ploidy/% Sarcomatoid/Infiltration/CIMP-proxy	MOFA factor proxies	3.409	0.81616703720147	0.0216748986657926	Proxies
Ploidy/% Sarcomatoid/Infiltration/CIMP-proxy	MOFA factor proxies	3.609	0.823507804195738	0.0193238980426096	Proxies
Ploidy/% Sarcomatoid/Infiltration/CIMP-proxy	MOFA factor proxies	3.809	0.823507804195738	0.0193238980426096	Proxies
Ploidy/% Sarcomatoid/Infiltration/CIMP-proxy	MOFA factor proxies	4.009	0.823507804195738	0.0193238980426096	Proxies
Ploidy/% Sarcomatoid/Infiltration/CIMP-proxy	MOFA factor proxies	4.209	0.823507804195738	0.0193238980426096	Proxies
Ploidy/% Sarcomatoid/Infiltration/CIMP-proxy	MOFA factor proxies	4.409	0.823507804195738	0.0193238980426096	Proxies
Ploidy/% Sarcomatoid/Infiltration/CIMP-proxy	MOFA factor proxies	4.609	0.823507804195738	0.0193238980426096	Proxies
Ploidy/% Sarcomatoid/Infiltration/CIMP-proxy	MOFA factor proxies	4.809	0.833026323183234	0.016169392356703	Proxies
Ploidy/% Sarcomatoid/Infiltration/CIMP-proxy	MOFA factor proxies	5.009	0.833026323183234	0.016169392356703	Proxies
Ploidy/% Sarcomatoid/Infiltration/CIMP-proxy	MOFA factor proxies	5.209	0.833026323183234	0.016169392356703	Proxies
Ploidy/% Sarcomatoid/Infiltration/CIMP-proxy	MOFA factor proxies	5.409	0.833026323183234	0.016169392356703	Proxies
Ploidy/% Sarcomatoid/Infiltration/CIMP-proxy	MOFA factor proxies	5.609	0.846406067249327	0.0113393847483186	Proxies
Ploidy/% Sarcomatoid/Infiltration/CIMP-proxy	MOFA factor proxies	5.809	0.846406067249327	0.0113393847483186	Proxies
Ploidy/% Sarcomatoid/Infiltration/CIMP-proxy	MOFA factor proxies	6.009	0.846406067249327	0.0113393847483186	Proxies
Ploidy/% Sarcomatoid/Infiltration/CIMP-proxy	MOFA factor proxies	6.209	0.870658740310064	0.015389430748324	Proxies
Ploidy/% Sarcomatoid/Infiltration/CIMP-proxy	MOFA factor proxies	6.409	0.870658740310064	0.015389430748324	Proxies
Ploidy/% Sarcomatoid/Infiltration/CIMP-proxy	MOFA factor proxies	6.609	0.870658740310064	0.015389430748324	Proxies
Ploidy/% Sarcomatoid/Infiltration/CIMP-proxy	MOFA factor proxies	6.809	0.870658740310064	0.015389430748324	Proxies
Ploidy/% Sarcomatoid/Infiltration/CIMP-proxy	MOFA factor proxies	7.009	0.898320298738058	0.0199571068337093	Proxies
Ploidy/% Sarcomatoid/Infiltration/CIMP-proxy	MOFA factor proxies	7.209	0.898320298738058	0.0199571068337093	Proxies
Ploidy/% Sarcomatoid/Infiltration/CIMP-proxy	MOFA factor proxies	7.409	0.898320298738058	0.0199571068337093	Proxies
Ploidy/% Sarcomatoid/Infiltration/CIMP-proxy	MOFA factor proxies	7.609	0.898320298738058	0.0199571068337093	Proxies
Ploidy/% Sarcomatoid/Infiltration/CIMP-proxy	MOFA factor proxies	7.809	0.898320298738058	0.0199571068337093	Proxies
Ploidy/CIMP-proxy	MOFA factor proxies	0.009	0.498119631030863	0.167537035263477	Proxies
Ploidy/CIMP-proxy	MOFA factor proxies	0.209	0.703814286710688	0.0405521321819048	Proxies
Ploidy/CIMP-proxy	MOFA factor proxies	0.409	0.699839717496878	0.0313042798647399	Proxies
Ploidy/CIMP-proxy	MOFA factor proxies	0.609	0.702204200473694	0.0287730995306852	Proxies
Ploidy/CIMP-proxy	MOFA factor proxies	0.809	0.704101465248066	0.0257724834881526	Proxies
Ploidy/CIMP-proxy	MOFA factor proxies	1.009	0.708306151924048	0.023107499916819	Proxies
Ploidy/CIMP-proxy	MOFA factor proxies	1.209	0.716701012222372	0.0221995076567692	Proxies
Ploidy/CIMP-proxy	MOFA factor proxies	1.409	0.723941903867292	0.0223043517207049	Proxies
Ploidy/CIMP-proxy	MOFA factor proxies	1.609	0.73307963119997	0.0245304686293213	Proxies
Ploidy/CIMP-proxy	MOFA factor proxies	1.809	0.739301494219591	0.0243163254906957	Proxies
Ploidy/CIMP-proxy	MOFA factor proxies	2.009	0.741404705538736	0.0250460217024323	Proxies
Ploidy/CIMP-proxy	MOFA factor proxies	2.209	0.746046503914841	0.024867424019248	Proxies
Ploidy/CIMP-proxy	MOFA factor proxies	2.409	0.756392186408258	0.0272945303699252	Proxies
Ploidy/CIMP-proxy	MOFA factor proxies	2.609	0.760953367439847	0.0283561206926046	Proxies
Ploidy/CIMP-proxy	MOFA factor proxies	2.809	0.764802409205763	0.0298166007090441	Proxies
Ploidy/CIMP-proxy	MOFA factor proxies	3.009	0.769508893793983	0.0315559309287484	Proxies
Ploidy/CIMP-proxy	MOFA factor proxies	3.209	0.769508893793983	0.0315559309287484	Proxies
Ploidy/CIMP-proxy	MOFA factor proxies	3.409	0.774077646364792	0.0300732447113989	Proxies
Ploidy/CIMP-proxy	MOFA factor proxies	3.609	0.780535033500056	0.0278172213012115	Proxies
Ploidy/CIMP-proxy	MOFA factor proxies	3.809	0.780535033500056	0.0278172213012115	Proxies
Ploidy/CIMP-proxy	MOFA factor proxies	4.009	0.780535033500056	0.0278172213012115	Proxies
Ploidy/CIMP-proxy	MOFA factor proxies	4.209	0.780535033500056	0.0278172213012115	Proxies
Ploidy/CIMP-proxy	MOFA factor proxies	4.409	0.780535033500056	0.0278172213012115	Proxies
Ploidy/CIMP-proxy	MOFA factor proxies	4.609	0.780535033500056	0.0278172213012115	Proxies
Ploidy/CIMP-proxy	MOFA factor proxies	4.809	0.78916603893418	0.0247356016219335	Proxies
Ploidy/CIMP-proxy	MOFA factor proxies	5.009	0.78916603893418	0.0247356016219335	Proxies
Ploidy/CIMP-proxy	MOFA factor proxies	5.209	0.78916603893418	0.0247356016219335	Proxies
Ploidy/CIMP-proxy	MOFA factor proxies	5.409	0.78916603893418	0.0247356016219335	Proxies
Ploidy/CIMP-proxy	MOFA factor proxies	5.609	0.801846648780978	0.0198283776456737	Proxies
Ploidy/CIMP-proxy	MOFA factor proxies	5.809	0.801846648780978	0.0198283776456737	Proxies
Ploidy/CIMP-proxy	MOFA factor proxies	6.009	0.801846648780978	0.0198283776456737	Proxies
Ploidy/CIMP-proxy	MOFA factor proxies	6.209	0.827837942421478	0.0224571242978991	Proxies
Ploidy/CIMP-proxy	MOFA factor proxies	6.409	0.827837942421478	0.0224571242978991	Proxies
Ploidy/CIMP-proxy	MOFA factor proxies	6.609	0.827837942421478	0.0224571242978991	Proxies
Ploidy/CIMP-proxy	MOFA factor proxies	6.809	0.827837942421478	0.0224571242978991	Proxies
Ploidy/CIMP-proxy	MOFA factor proxies	7.009	0.868979547985439	0.0258198289564394	Proxies
Ploidy/CIMP-proxy	MOFA factor proxies	7.209	0.868979547985439	0.0258198289564394	Proxies
Ploidy/CIMP-proxy	MOFA factor proxies	7.409	0.868979547985439	0.0258198289564394	Proxies
Ploidy/CIMP-proxy	MOFA factor proxies	7.609	0.868979547985439	0.0258198289564394	Proxies
Ploidy/CIMP-proxy	MOFA factor proxies	7.809	0.868979547985439	0.0258198289564394	Proxies
Ploidy/Infiltration	MOFA factor proxies	0.009	0.485341960555663	0.162455856235537	Proxies
Ploidy/Infiltration	MOFA factor proxies	0.209	0.66047698785277	0.0153095241487147	Proxies
Ploidy/Infiltration	MOFA factor proxies	0.409	0.670222996229413	0.0147961649239466	Proxies
Ploidy/Infiltration	MOFA factor proxies	0.609	0.676407287716259	0.0144952544500378	Proxies
Ploidy/Infiltration	MOFA factor proxies	0.809	0.684150142814842	0.0145207829563955	Proxies
Ploidy/Infiltration	MOFA factor proxies	1.009	0.694078689022285	0.0138308469255449	Proxies
Ploidy/Infiltration	MOFA factor proxies	1.209	0.706194331533579	0.0133057993504041	Proxies
Ploidy/Infiltration	MOFA factor proxies	1.409	0.716627599805927	0.0135062985184263	Proxies
Ploidy/Infiltration	MOFA factor proxies	1.609	0.729047279064375	0.0155495025611704	Proxies
Ploidy/Infiltration	MOFA factor proxies	1.809	0.737346318692757	0.0143980738490082	Proxies
Ploidy/Infiltration	MOFA factor proxies	2.009	0.74022398623983	0.0152555483546898	Proxies
Ploidy/Infiltration	MOFA factor proxies	2.209	0.746533851515628	0.014405101771738	Proxies
Ploidy/Infiltration	MOFA factor proxies	2.409	0.758195258370174	0.0148882768708004	Proxies
Ploidy/Infiltration	MOFA factor proxies	2.609	0.763456997073691	0.0153174846893568	Proxies
Ploidy/Infiltration	MOFA factor proxies	2.809	0.768133999111147	0.0167327413851996	Proxies
Ploidy/Infiltration	MOFA factor proxies	3.009	0.774022195399031	0.0186314014865576	Proxies
Ploidy/Infiltration	MOFA factor proxies	3.209	0.774022195399031	0.0186314014865576	Proxies
Ploidy/Infiltration	MOFA factor proxies	3.409	0.780005557760065	0.0165939480467474	Proxies
Ploidy/Infiltration	MOFA factor proxies	3.609	0.787904799556103	0.0136873729212647	Proxies
Ploidy/Infiltration	MOFA factor proxies	3.809	0.787904799556103	0.0136873729212647	Proxies
Ploidy/Infiltration	MOFA factor proxies	4.009	0.787904799556103	0.0136873729212647	Proxies
Ploidy/Infiltration	MOFA factor proxies	4.209	0.787904799556103	0.0136873729212647	Proxies
Ploidy/Infiltration	MOFA factor proxies	4.409	0.787904799556103	0.0136873729212647	Proxies
Ploidy/Infiltration	MOFA factor proxies	4.609	0.787904799556103	0.0136873729212647	Proxies
Ploidy/Infiltration	MOFA factor proxies	4.809	0.79761916849638	0.0100769901466382	Proxies
Ploidy/Infiltration	MOFA factor proxies	5.009	0.79761916849638	0.0100769901466382	Proxies
Ploidy/Infiltration	MOFA factor proxies	5.209	0.79761916849638	0.0100769901466382	Proxies
Ploidy/Infiltration	MOFA factor proxies	5.409	0.79761916849638	0.0100769901466382	Proxies
Ploidy/Infiltration	MOFA factor proxies	5.609	0.811122119624731	0.00524154565542985	Proxies
Ploidy/Infiltration	MOFA factor proxies	5.809	0.811122119624731	0.00524154565542985	Proxies
Ploidy/Infiltration	MOFA factor proxies	6.009	0.811122119624731	0.00524154565542985	Proxies
Ploidy/Infiltration	MOFA factor proxies	6.209	0.836607713547924	0.00862953940407018	Proxies
Ploidy/Infiltration	MOFA factor proxies	6.409	0.836607713547924	0.00862953940407018	Proxies
Ploidy/Infiltration	MOFA factor proxies	6.609	0.836607713547924	0.00862953940407018	Proxies
Ploidy/Infiltration	MOFA factor proxies	6.809	0.836607713547924	0.00862953940407018	Proxies
Ploidy/Infiltration	MOFA factor proxies	7.009	0.869555137312457	0.0165048379318036	Proxies
Ploidy/Infiltration	MOFA factor proxies	7.209	0.869555137312457	0.0165048379318036	Proxies
Ploidy/Infiltration	MOFA factor proxies	7.409	0.869555137312457	0.0165048379318036	Proxies
Ploidy/Infiltration	MOFA factor proxies	7.609	0.869555137312457	0.0165048379318036	Proxies
Ploidy/Infiltration	MOFA factor proxies	7.809	0.869555137312457	0.0165048379318036	Proxies
Ploidy/Infiltration/CIMP-proxy	MOFA factor proxies	0.009	0.502553878564511	0.169642584483294	Proxies
Ploidy/Infiltration/CIMP-proxy	MOFA factor proxies	0.209	0.709095626691691	0.0423207268186189	Proxies
Ploidy/Infiltration/CIMP-proxy	MOFA factor proxies	0.409	0.705734172374323	0.033606990251917	Proxies
Ploidy/Infiltration/CIMP-proxy	MOFA factor proxies	0.609	0.708957370312228	0.031298202747946	Proxies
Ploidy/Infiltration/CIMP-proxy	MOFA factor proxies	0.809	0.712123652977722	0.0288688503245408	Proxies
Ploidy/Infiltration/CIMP-proxy	MOFA factor proxies	1.009	0.717875384250488	0.0263971771350943	Proxies
Ploidy/Infiltration/CIMP-proxy	MOFA factor proxies	1.209	0.728454311163247	0.0256498517490994	Proxies
Ploidy/Infiltration/CIMP-proxy	MOFA factor proxies	1.409	0.737487123734928	0.0257840879791095	Proxies
Ploidy/Infiltration/CIMP-proxy	MOFA factor proxies	1.609	0.748501922333277	0.028079895614159	Proxies
Ploidy/Infiltration/CIMP-proxy	MOFA factor proxies	1.809	0.755901000018525	0.0273130579284	Proxies
Ploidy/Infiltration/CIMP-proxy	MOFA factor proxies	2.009	0.758358258187137	0.0282882585569651	Proxies
Ploidy/Infiltration/CIMP-proxy	MOFA factor proxies	2.209	0.76360133447648	0.0275501537962235	Proxies
Ploidy/Infiltration/CIMP-proxy	MOFA factor proxies	2.409	0.774601102567346	0.0283546798222001	Proxies
Ploidy/Infiltration/CIMP-proxy	MOFA factor proxies	2.609	0.7794048911949	0.0287368269298025	Proxies
Ploidy/Infiltration/CIMP-proxy	MOFA factor proxies	2.809	0.783293711453614	0.0304268744640639	Proxies
Ploidy/Infiltration/CIMP-proxy	MOFA factor proxies	3.009	0.78804081387942	0.0325101721097206	Proxies
Ploidy/Infiltration/CIMP-proxy	MOFA factor proxies	3.209	0.78804081387942	0.0325101721097206	Proxies
Ploidy/Infiltration/CIMP-proxy	MOFA factor proxies	3.409	0.792723708318285	0.0305996910943411	Proxies
Ploidy/Infiltration/CIMP-proxy	MOFA factor proxies	3.609	0.799455551817496	0.0277778998979618	Proxies
Ploidy/Infiltration/CIMP-proxy	MOFA factor proxies	3.809	0.799455551817496	0.0277778998979618	Proxies
Ploidy/Infiltration/CIMP-proxy	MOFA factor proxies	4.009	0.799455551817496	0.0277778998979618	Proxies
Ploidy/Infiltration/CIMP-proxy	MOFA factor proxies	4.209	0.799455551817496	0.0277778998979618	Proxies
Ploidy/Infiltration/CIMP-proxy	MOFA factor proxies	4.409	0.799455551817496	0.0277778998979618	Proxies
Ploidy/Infiltration/CIMP-proxy	MOFA factor proxies	4.609	0.799455551817496	0.0277778998979618	Proxies
Ploidy/Infiltration/CIMP-proxy	MOFA factor proxies	4.809	0.808303812282643	0.024016471841947	Proxies
Ploidy/Infiltration/CIMP-proxy	MOFA factor proxies	5.009	0.808303812282643	0.024016471841947	Proxies
Ploidy/Infiltration/CIMP-proxy	MOFA factor proxies	5.209	0.808303812282643	0.024016471841947	Proxies
Ploidy/Infiltration/CIMP-proxy	MOFA factor proxies	5.409	0.808303812282643	0.024016471841947	Proxies
Ploidy/Infiltration/CIMP-proxy	MOFA factor proxies	5.609	0.820996890030204	0.0188178730994729	Proxies
Ploidy/Infiltration/CIMP-proxy	MOFA factor proxies	5.809	0.820996890030204	0.0188178730994729	Proxies
Ploidy/Infiltration/CIMP-proxy	MOFA factor proxies	6.009	0.820996890030204	0.0188178730994729	Proxies
Ploidy/Infiltration/CIMP-proxy	MOFA factor proxies	6.209	0.845333974897025	0.0218972823614077	Proxies
Ploidy/Infiltration/CIMP-proxy	MOFA factor proxies	6.409	0.845333974897025	0.0218972823614077	Proxies
Ploidy/Infiltration/CIMP-proxy	MOFA factor proxies	6.609	0.845333974897025	0.0218972823614077	Proxies
Ploidy/Infiltration/CIMP-proxy	MOFA factor proxies	6.809	0.845333974897025	0.0218972823614077	Proxies
Ploidy/Infiltration/CIMP-proxy	MOFA factor proxies	7.009	0.876640173106457	0.0240856454152321	Proxies
Ploidy/Infiltration/CIMP-proxy	MOFA factor proxies	7.209	0.876640173106457	0.0240856454152321	Proxies
Ploidy/Infiltration/CIMP-proxy	MOFA factor proxies	7.409	0.876640173106457	0.0240856454152321	Proxies
Ploidy/Infiltration/CIMP-proxy	MOFA factor proxies	7.609	0.876640173106457	0.0240856454152321	Proxies
Ploidy/Infiltration/CIMP-proxy	MOFA factor proxies	7.809	0.876640173106457	0.0240856454152321	Proxies
Ratio Bueno et al.	Known prognostic factor	0.009	0.491393490199034	0.164019963058628	Proxies
Ratio Bueno et al.	Known prognostic factor	0.209	0.681062021618206	0.0171172272746659	Proxies
Ratio Bueno et al.	Known prognostic factor	0.409	0.691701406241841	0.0171696393893047	Proxies
Ratio Bueno et al.	Known prognostic factor	0.609	0.699713620414877	0.0160825504228861	Proxies
Ratio Bueno et al.	Known prognostic factor	0.809	0.707589261793266	0.0157787517689855	Proxies
Ratio Bueno et al.	Known prognostic factor	1.009	0.717485145034458	0.0172606984344765	Proxies
Ratio Bueno et al.	Known prognostic factor	1.209	0.72954612994441	0.0164411638731792	Proxies
Ratio Bueno et al.	Known prognostic factor	1.409	0.73934560648745	0.0160309892945123	Proxies
Ratio Bueno et al.	Known prognostic factor	1.609	0.751181793559552	0.0147886720883878	Proxies
Ratio Bueno et al.	Known prognostic factor	1.809	0.758694217066537	0.0153396220901419	Proxies
Ratio Bueno et al.	Known prognostic factor	2.009	0.761334753716463	0.0147385900412285	Proxies
Ratio Bueno et al.	Known prognostic factor	2.209	0.767183784333263	0.0157813536865437	Proxies
Ratio Bueno et al.	Known prognostic factor	2.409	0.777609320123511	0.0172851803461673	Proxies
Ratio Bueno et al.	Known prognostic factor	2.609	0.781860350958359	0.0181213999519233	Proxies
Ratio Bueno et al.	Known prognostic factor	2.809	0.786509293749744	0.0177344480201093	Proxies
Ratio Bueno et al.	Known prognostic factor	3.009	0.792725404416932	0.0173747216867035	Proxies
Ratio Bueno et al.	Known prognostic factor	3.209	0.792725404416932	0.0173747216867035	Proxies
Ratio Bueno et al.	Known prognostic factor	3.409	0.798479916725757	0.0183003463904301	Proxies
Ratio Bueno et al.	Known prognostic factor	3.609	0.805506458066373	0.0191267847073205	Proxies
Ratio Bueno et al.	Known prognostic factor	3.809	0.805506458066373	0.0191267847073205	Proxies
Ratio Bueno et al.	Known prognostic factor	4.009	0.805506458066373	0.0191267847073205	Proxies
Ratio Bueno et al.	Known prognostic factor	4.209	0.805506458066373	0.0191267847073205	Proxies
Ratio Bueno et al.	Known prognostic factor	4.409	0.805506458066373	0.0191267847073205	Proxies
Ratio Bueno et al.	Known prognostic factor	4.609	0.805506458066373	0.0191267847073205	Proxies
Ratio Bueno et al.	Known prognostic factor	4.809	0.81340131444336	0.0199501390558962	Proxies
Ratio Bueno et al.	Known prognostic factor	5.009	0.81340131444336	0.0199501390558962	Proxies
Ratio Bueno et al.	Known prognostic factor	5.209	0.81340131444336	0.0199501390558962	Proxies
Ratio Bueno et al.	Known prognostic factor	5.409	0.81340131444336	0.0199501390558962	Proxies
Ratio Bueno et al.	Known prognostic factor	5.609	0.824624248904026	0.0204693650918966	Proxies
Ratio Bueno et al.	Known prognostic factor	5.809	0.824624248904026	0.0204693650918966	Proxies
Ratio Bueno et al.	Known prognostic factor	6.009	0.824624248904026	0.0204693650918966	Proxies
Ratio Bueno et al.	Known prognostic factor	6.209	0.849354602920359	0.0161894260077138	Proxies
Ratio Bueno et al.	Known prognostic factor	6.409	0.849354602920359	0.0161894260077138	Proxies
Ratio Bueno et al.	Known prognostic factor	6.609	0.849354602920359	0.0161894260077138	Proxies
Ratio Bueno et al.	Known prognostic factor	6.809	0.849354602920359	0.0161894260077138	Proxies
Ratio Bueno et al.	Known prognostic factor	7.009	0.883448099350985	0.0142870369631242	Proxies
Ratio Bueno et al.	Known prognostic factor	7.209	0.883448099350985	0.0142870369631242	Proxies
Ratio Bueno et al.	Known prognostic factor	7.409	0.883448099350985	0.0142870369631242	Proxies
Ratio Bueno et al.	Known prognostic factor	7.609	0.883448099350985	0.0142870369631242	Proxies
Ratio Bueno et al.	Known prognostic factor	7.809	0.883448099350985	0.0142870369631242	Proxies
S-score Blum et al.	Known prognostic factor	0.009	0.517601998876867	0.174439873041615	Proxies
S-score Blum et al.	Known prognostic factor	0.209	0.731397328279508	0.0426883384260908	Proxies
S-score Blum et al.	Known prognostic factor	0.409	0.7283201117361	0.036876235565739	Proxies
S-score Blum et al.	Known prognostic factor	0.609	0.728489197020946	0.0337695490005478	Proxies
S-score Blum et al.	Known prognostic factor	0.809	0.726460982622042	0.0298425716862453	Proxies
S-score Blum et al.	Known prognostic factor	1.009	0.725553327643817	0.0270312255123463	Proxies
S-score Blum et al.	Known prognostic factor	1.209	0.72989382335272	0.0244568867306869	Proxies
S-score Blum et al.	Known prognostic factor	1.409	0.73490158030329	0.0228651059276413	Proxies
S-score Blum et al.	Known prognostic factor	1.609	0.743319273980547	0.0212119022447081	Proxies
S-score Blum et al.	Known prognostic factor	1.809	0.749023932579367	0.021033716962451	Proxies
S-score Blum et al.	Known prognostic factor	2.009	0.751333570922697	0.0204942483834212	Proxies
S-score Blum et al.	Known prognostic factor	2.209	0.75607747697071	0.021008737971037	Proxies
S-score Blum et al.	Known prognostic factor	2.409	0.766108821318713	0.0228230366517191	Proxies
S-score Blum et al.	Known prognostic factor	2.609	0.77058182334228	0.0238872414530599	Proxies
S-score Blum et al.	Known prognostic factor	2.809	0.774819757924338	0.0235597359622916	Proxies
S-score Blum et al.	Known prognostic factor	3.009	0.780484970978142	0.0232918064083283	Proxies
S-score Blum et al.	Known prognostic factor	3.209	0.780484970978142	0.0232918064083283	Proxies
S-score Blum et al.	Known prognostic factor	3.409	0.785326841739916	0.0233589121131798	Proxies
S-score Blum et al.	Known prognostic factor	3.609	0.791698494441975	0.0232630120353586	Proxies
S-score Blum et al.	Known prognostic factor	3.809	0.791698494441975	0.0232630120353586	Proxies
S-score Blum et al.	Known prognostic factor	4.009	0.791698494441975	0.0232630120353586	Proxies
S-score Blum et al.	Known prognostic factor	4.209	0.791698494441975	0.0232630120353586	Proxies
S-score Blum et al.	Known prognostic factor	4.409	0.791698494441975	0.0232630120353586	Proxies
S-score Blum et al.	Known prognostic factor	4.609	0.791698494441975	0.0232630120353586	Proxies
S-score Blum et al.	Known prognostic factor	4.809	0.799569928532373	0.0228088395764255	Proxies
S-score Blum et al.	Known prognostic factor	5.009	0.799569928532373	0.0228088395764255	Proxies
S-score Blum et al.	Known prognostic factor	5.209	0.799569928532373	0.0228088395764255	Proxies
S-score Blum et al.	Known prognostic factor	5.409	0.799569928532373	0.0228088395764255	Proxies
S-score Blum et al.	Known prognostic factor	5.609	0.811325698750994	0.0216750640303265	Proxies
S-score Blum et al.	Known prognostic factor	5.809	0.811325698750994	0.0216750640303265	Proxies
S-score Blum et al.	Known prognostic factor	6.009	0.811325698750994	0.0216750640303265	Proxies
S-score Blum et al.	Known prognostic factor	6.209	0.838374017466783	0.0186249826977464	Proxies
S-score Blum et al.	Known prognostic factor	6.409	0.838374017466783	0.0186249826977464	Proxies
S-score Blum et al.	Known prognostic factor	6.609	0.838374017466783	0.0186249826977464	Proxies
S-score Blum et al.	Known prognostic factor	6.809	0.838374017466783	0.0186249826977464	Proxies
S-score Blum et al.	Known prognostic factor	7.009	0.879554428519066	0.0176789318745299	Proxies
S-score Blum et al.	Known prognostic factor	7.209	0.879554428519066	0.0176789318745299	Proxies
S-score Blum et al.	Known prognostic factor	7.409	0.879554428519066	0.0176789318745299	Proxies
S-score Blum et al.	Known prognostic factor	7.609	0.879554428519066	0.0176789318745299	Proxies
S-score Blum et al.	Known prognostic factor	7.809	0.879554428519066	0.0176789318745299	Proxies

## Sheet: TCGA
AUC						iAUC
Model	Type	Time	mean.AUC	standard.error	Analysis	Model	Type	mean.iAUC	standard.error	Analysis
% Sarcomatoid	Known prognostic factor	0.12	0.703636982718645	0.00599538058433396	Standard	% Sarcomatoid	Known prognostic factors	0.726128678088998	0.000486223193832389	Standard
% Sarcomatoid	Known prognostic factor	0.22	0.705841735588341	0.00600613180983034	Standard	Adaptive-response	MOFA factors	0.746981112225652	0.000320185127851101	Standard
% Sarcomatoid	Known prognostic factor	0.32	0.70802029915396	0.0059777752479676	Standard	Adaptive-response/CIMP-index	MOFA factors	0.761029924861518	0.000348622822517984	Standard
% Sarcomatoid	Known prognostic factor	0.42	0.713780451742869	0.00570159888089011	Standard	AI score	Known prognostic factors	0.625908357630155	0.00026984455428966	Standard
% Sarcomatoid	Known prognostic factor	0.52	0.715243138930621	0.00558311048259898	Standard	CIMP-index	MOFA factors	0.712669380086605	0.000397108816076243	Standard
% Sarcomatoid	Known prognostic factor	0.62	0.718112449030838	0.00529438567991334	Standard	E-score Blum et al.	Known prognostic factors	0.716504726241359	0.000398525565584422	Standard
% Sarcomatoid	Known prognostic factor	0.72	0.718112449030838	0.00529438567991334	Standard	E/S-score Blum et al.	Known prognostic factors	0.70225967479281	0.000485254379870926	Standard
% Sarcomatoid	Known prognostic factor	0.82	0.721641103790238	0.00484544837787571	Standard	Histopathological type	Known prognostic factors	0.700540014528904	0.000458587980562213	Standard
% Sarcomatoid	Known prognostic factor	0.92	0.723727458119368	0.00454019561034111	Standard	Morphology	MOFA factors	0.693003767435746	0.000400991325033723	Standard
% Sarcomatoid	Known prognostic factor	1.02	0.727153513152249	0.00399962753328949	Standard	Morphology/Adaptive-response	MOFA factors	0.793691415770004	0.000356256358937113	Standard
% Sarcomatoid	Known prognostic factor	1.12	0.73000449780997	0.00354209411937405	Standard	Morphology/Adaptive-response/CIMP-index	MOFA factors	0.81715978632013	0.00034024591310784	Standard
% Sarcomatoid	Known prognostic factor	1.22	0.732287931741555	0.00319377926186015	Standard	Morphology/CIMP-index	MOFA factors	0.776155322442695	0.000437787422671297	Standard
% Sarcomatoid	Known prognostic factor	1.32	0.737395655842311	0.00256956594817466	Standard	Ploidy	MOFA factors	0.792423175944684	0.000421696560405529	Standard
% Sarcomatoid	Known prognostic factor	1.42	0.737395655842311	0.00256956594817466	Standard	Ploidy/Adaptive-response	MOFA factors	0.827293801893628	0.00034812046036512	Standard
% Sarcomatoid	Known prognostic factor	1.52	0.740486497500867	0.0023567880123747	Standard	Ploidy/Adaptive-response/CIMP-index	MOFA factors	0.832891614451719	0.000376581140330606	Standard
% Sarcomatoid	Known prognostic factor	1.62	0.743836789810866	0.00229901372517251	Standard	Ploidy/CIMP-index	MOFA factors	0.829473678326082	0.000407450138146339	Standard
% Sarcomatoid	Known prognostic factor	1.72	0.745013839886431	0.00231997172637899	Standard	Ploidy/Morphology	MOFA factors	0.801740662791904	0.000424871219101145	Standard
% Sarcomatoid	Known prognostic factor	1.82	0.746209079722979	0.00236069470648867	Standard	Ploidy/Morphology/Adaptive-response	MOFA factors	0.835720348085233	0.000374039170975637	Standard
% Sarcomatoid	Known prognostic factor	1.92	0.746209079722979	0.00236069470648867	Standard	Ploidy/Morphology/Adaptive-response/CIMP-index	MOFA factors	0.854427872141748	0.000350985351801643	Standard
% Sarcomatoid	Known prognostic factor	2.02	0.747473475528185	0.00242267563959337	Standard	Ploidy/Morphology/CIMP-index	MOFA factors	0.855301012528011	0.00037782148970431	Standard
% Sarcomatoid	Known prognostic factor	2.12	0.748833492523346	0.00250792879766728	Standard	Ratio Bueno et al.	Known prognostic factors	0.714804568662965	0.000434356780832737	Standard
% Sarcomatoid	Known prognostic factor	2.22	0.750299631988266	0.00261762362662754	Standard	S-score Blum et al.	Known prognostic factors	0.701998230437673	0.00048513795079031	Standard
% Sarcomatoid	Known prognostic factor	2.32	0.755399282304019	0.00309330278398606	Standard	% Sarcomatoid	MOFA factor proxies	0.72281373352077	0.000489725145850982	Proxies
% Sarcomatoid	Known prognostic factor	2.42	0.755399282304019	0.00309330278398606	Standard	% Sarcomatoid/CIMP-proxy	MOFA factor proxies	0.765789374452504	0.000495886700326777	Proxies
% Sarcomatoid	Known prognostic factor	2.52	0.755399282304019	0.00309330278398606	Standard	% Sarcomatoid/Infiltration	MOFA factor proxies	0.728359854676463	0.000452635797265503	Proxies
% Sarcomatoid	Known prognostic factor	2.62	0.757558853790725	0.00331983464881255	Standard	% Sarcomatoid/Infiltration/CIMP-proxy	MOFA factor proxies	0.765756222238576	0.000485782431482695	Proxies
% Sarcomatoid	Known prognostic factor	2.72	0.759838856598568	0.00356624059470725	Standard	AI score	Known prognostic factors	0.631786091729333	0.000286843508945407	Proxies
% Sarcomatoid	Known prognostic factor	2.82	0.759838856598568	0.00356624059470725	Standard	CIMP-proxy	MOFA factor proxies	0.734236245255908	0.000520173298378907	Proxies
% Sarcomatoid	Known prognostic factor	2.92	0.762820665827988	0.00389325981615924	Standard	E-score Blum et al.	Known prognostic factors	0.716159167027037	0.00041239534759725	Proxies
% Sarcomatoid	Known prognostic factor	3.02	0.762820665827988	0.00389325981615924	Standard	E/S-score Blum et al.	Known prognostic factors	0.702090170993423	0.000490893623771859	Proxies
% Sarcomatoid	Known prognostic factor	3.12	0.762820665827988	0.00389325981615924	Standard	Histopathological type	Known prognostic factors	0.696729922091458	0.000474517583695721	Proxies
% Sarcomatoid	Known prognostic factor	3.22	0.766235085241579	0.0042675996076369	Standard	Infiltration	MOFA factor proxies	0.672583706758892	0.000330483474476937	Proxies
% Sarcomatoid	Known prognostic factor	3.32	0.766235085241579	0.0042675996076369	Standard	Infiltration/CIMP-proxy	MOFA factor proxies	0.732285779081187	0.000514147603007014	Proxies
% Sarcomatoid	Known prognostic factor	3.42	0.766235085241579	0.0042675996076369	Standard	Ploidy	MOFA factor proxies	0.71274129276091	0.000420240583388765	Proxies
% Sarcomatoid	Known prognostic factor	3.52	0.770462012519678	0.00472358105854737	Standard	Ploidy/% Sarcomatoid	MOFA factor proxies	0.753000295747086	0.000498424744328121	Proxies
% Sarcomatoid	Known prognostic factor	3.62	0.770462012519678	0.00472358105854737	Standard	Ploidy/% Sarcomatoid/CIMP-proxy	MOFA factor proxies	0.78478844934499	0.000490261708874293	Proxies
% Sarcomatoid	Known prognostic factor	3.72	0.770462012519678	0.00472358105854737	Standard	Ploidy/% Sarcomatoid/Infiltration	MOFA factor proxies	0.753852833719879	0.000486093324769291	Proxies
% Sarcomatoid	Known prognostic factor	3.82	0.770462012519678	0.00472358105854737	Standard	Ploidy/% Sarcomatoid/Infiltration/CIMP-proxy	MOFA factor proxies	0.784278146969166	0.000485782631114741	Proxies
% Sarcomatoid	Known prognostic factor	3.92	0.775470109842142	0.00524662295347054	Standard	Ploidy/CIMP-proxy	MOFA factor proxies	0.76219550956434	0.000504809170294854	Proxies
% Sarcomatoid	Known prognostic factor	4.02	0.775470109842142	0.00524662295347054	Standard	Ploidy/Infiltration	MOFA factor proxies	0.709550243179439	0.000395059237526571	Proxies
% Sarcomatoid	Known prognostic factor	4.12	0.775470109842142	0.00524662295347054	Standard	Ploidy/Infiltration/CIMP-proxy	MOFA factor proxies	0.756729299257045	0.000510369233617875	Proxies
% Sarcomatoid	Known prognostic factor	4.22	0.775470109842142	0.00524662295347054	Standard	Ratio Bueno et al.	Known prognostic factors	0.711948416779448	0.00045988796995167	Proxies
% Sarcomatoid	Known prognostic factor	4.32	0.775470109842142	0.00524662295347054	Standard	S-score Blum et al.	Known prognostic factors	0.701711660610243	0.000490707216380402	Proxies
% Sarcomatoid	Known prognostic factor	4.42	0.775470109842142	0.00524662295347054	Standard
% Sarcomatoid	Known prognostic factor	4.52	0.775470109842142	0.00524662295347054	Standard
% Sarcomatoid	Known prognostic factor	4.62	0.775470109842142	0.00524662295347054	Standard
% Sarcomatoid	Known prognostic factor	4.72	0.782040472774333	0.00589838726214747	Standard
% Sarcomatoid	Known prognostic factor	4.82	0.782040472774333	0.00589838726214747	Standard
% Sarcomatoid	Known prognostic factor	4.92	0.782040472774333	0.00589838726214747	Standard
% Sarcomatoid	Known prognostic factor	5.02	0.782040472774333	0.00589838726214747	Standard
% Sarcomatoid	Known prognostic factor	5.12	0.782040472774333	0.00589838726214747	Standard
% Sarcomatoid	Known prognostic factor	5.22	0.782040472774333	0.00589838726214747	Standard
% Sarcomatoid	Known prognostic factor	5.32	0.782040472774333	0.00589838726214747	Standard
% Sarcomatoid	Known prognostic factor	5.42	0.782040472774333	0.00589838726214747	Standard
% Sarcomatoid	Known prognostic factor	5.52	0.79055588558482	0.0066804529154176	Standard
% Sarcomatoid	Known prognostic factor	5.62	0.79055588558482	0.0066804529154176	Standard
% Sarcomatoid	Known prognostic factor	5.72	0.79055588558482	0.0066804529154176	Standard
% Sarcomatoid	Known prognostic factor	5.82	0.79055588558482	0.0066804529154176	Standard
% Sarcomatoid	Known prognostic factor	5.92	0.79055588558482	0.0066804529154176	Standard
% Sarcomatoid	Known prognostic factor	6.02	0.79055588558482	0.0066804529154176	Standard
% Sarcomatoid	Known prognostic factor	6.12	0.79055588558482	0.0066804529154176	Standard
% Sarcomatoid	Known prognostic factor	6.22	0.810813867439353	0.00825382858009579	Standard
% Sarcomatoid	Known prognostic factor	6.32	0.810813867439353	0.00825382858009579	Standard
% Sarcomatoid	Known prognostic factor	6.42	0.810813867439353	0.00825382858009579	Standard
Adaptive-response	MOFA factor	0.12	0.681743216673277	0.0061048795480832	Standard
Adaptive-response	MOFA factor	0.22	0.68461275001376	0.00621264065707313	Standard
Adaptive-response	MOFA factor	0.32	0.687601760350628	0.00631840469527424	Standard
Adaptive-response	MOFA factor	0.42	0.696025322501328	0.00657694576969595	Standard
Adaptive-response	MOFA factor	0.52	0.698336509660441	0.00663677138895788	Standard
Adaptive-response	MOFA factor	0.62	0.70323339162598	0.00674635252634803	Standard
Adaptive-response	MOFA factor	0.72	0.70323339162598	0.00674635252634803	Standard
Adaptive-response	MOFA factor	0.82	0.709900969943332	0.00685563390400332	Standard
Adaptive-response	MOFA factor	0.92	0.714081972520074	0.00689921285954525	Standard
Adaptive-response	MOFA factor	1.02	0.72137151390566	0.0069265168785755	Standard
Adaptive-response	MOFA factor	1.12	0.727793849814616	0.00689705234862189	Standard
Adaptive-response	MOFA factor	1.22	0.732999793318006	0.00683517247758087	Standard
Adaptive-response	MOFA factor	1.32	0.745046073648227	0.0065595585602135	Standard
Adaptive-response	MOFA factor	1.42	0.745046073648227	0.0065595585602135	Standard
Adaptive-response	MOFA factor	1.52	0.751818964083913	0.00632474796580463	Standard
Adaptive-response	MOFA factor	1.62	0.758822035987734	0.00602558446327509	Standard
Adaptive-response	MOFA factor	1.72	0.761172709123172	0.00591340943731057	Standard
Adaptive-response	MOFA factor	1.82	0.763541990469326	0.00579493525280566	Standard
Adaptive-response	MOFA factor	1.92	0.763541990469326	0.00579493525280566	Standard
Adaptive-response	MOFA factor	2.02	0.765967269896615	0.00566849282430071	Standard
Adaptive-response	MOFA factor	2.12	0.768411006952226	0.00553635687995069	Standard
Adaptive-response	MOFA factor	2.22	0.770961558358328	0.0053940956667181	Standard
Adaptive-response	MOFA factor	2.32	0.779408702399623	0.00490337687706453	Standard
Adaptive-response	MOFA factor	2.42	0.779408702399623	0.00490337687706453	Standard
Adaptive-response	MOFA factor	2.52	0.779408702399623	0.00490337687706453	Standard
Adaptive-response	MOFA factor	2.62	0.782885420333623	0.00470019908097024	Standard
Adaptive-response	MOFA factor	2.72	0.786427421668938	0.00449868340926093	Standard
Adaptive-response	MOFA factor	2.82	0.786427421668938	0.00449868340926093	Standard
Adaptive-response	MOFA factor	2.92	0.790215568300522	0.00429544631000125	Standard
Adaptive-response	MOFA factor	3.02	0.790215568300522	0.00429544631000125	Standard
Adaptive-response	MOFA factor	3.12	0.790215568300522	0.00429544631000125	Standard
Adaptive-response	MOFA factor	3.22	0.794271138907979	0.00410066321023706	Standard
Adaptive-response	MOFA factor	3.32	0.794271138907979	0.00410066321023706	Standard
Adaptive-response	MOFA factor	3.42	0.794271138907979	0.00410066321023706	Standard
Adaptive-response	MOFA factor	3.52	0.798631075667745	0.00392976844695568	Standard
Adaptive-response	MOFA factor	3.62	0.798631075667745	0.00392976844695568	Standard
Adaptive-response	MOFA factor	3.72	0.798631075667745	0.00392976844695568	Standard
Adaptive-response	MOFA factor	3.82	0.798631075667745	0.00392976844695568	Standard
Adaptive-response	MOFA factor	3.92	0.80345572360202	0.0038039463541357	Standard
Adaptive-response	MOFA factor	4.02	0.80345572360202	0.0038039463541357	Standard
Adaptive-response	MOFA factor	4.12	0.80345572360202	0.0038039463541357	Standard
Adaptive-response	MOFA factor	4.22	0.80345572360202	0.0038039463541357	Standard
Adaptive-response	MOFA factor	4.32	0.80345572360202	0.0038039463541357	Standard
Adaptive-response	MOFA factor	4.42	0.80345572360202	0.0038039463541357	Standard
Adaptive-response	MOFA factor	4.52	0.80345572360202	0.0038039463541357	Standard
Adaptive-response	MOFA factor	4.62	0.80345572360202	0.0038039463541357	Standard
Adaptive-response	MOFA factor	4.72	0.809088229118462	0.00376336258846225	Standard
Adaptive-response	MOFA factor	4.82	0.809088229118462	0.00376336258846225	Standard
Adaptive-response	MOFA factor	4.92	0.809088229118462	0.00376336258846225	Standard
Adaptive-response	MOFA factor	5.02	0.809088229118462	0.00376336258846225	Standard
Adaptive-response	MOFA factor	5.12	0.809088229118462	0.00376336258846225	Standard
Adaptive-response	MOFA factor	5.22	0.809088229118462	0.00376336258846225	Standard
Adaptive-response	MOFA factor	5.32	0.809088229118462	0.00376336258846225	Standard
Adaptive-response	MOFA factor	5.42	0.809088229118462	0.00376336258846225	Standard
Adaptive-response	MOFA factor	5.52	0.815300862090065	0.00386939859971787	Standard
Adaptive-response	MOFA factor	5.62	0.815300862090065	0.00386939859971787	Standard
Adaptive-response	MOFA factor	5.72	0.815300862090065	0.00386939859971787	Standard
Adaptive-response	MOFA factor	5.82	0.815300862090065	0.00386939859971787	Standard
Adaptive-response	MOFA factor	5.92	0.815300862090065	0.00386939859971787	Standard
Adaptive-response	MOFA factor	6.02	0.815300862090065	0.00386939859971787	Standard
Adaptive-response	MOFA factor	6.12	0.815300862090065	0.00386939859971787	Standard
Adaptive-response	MOFA factor	6.22	0.828420469339021	0.00456757736590595	Standard
Adaptive-response	MOFA factor	6.32	0.828420469339021	0.00456757736590595	Standard
Adaptive-response	MOFA factor	6.42	0.828420469339021	0.00456757736590595	Standard
Adaptive-response/CIMP-index	MOFA factor	0.12	0.714240100360819	0.00889478610950289	Standard
Adaptive-response/CIMP-index	MOFA factor	0.22	0.715846635141436	0.00844007375495018	Standard
Adaptive-response/CIMP-index	MOFA factor	0.32	0.717508368064721	0.00796022141983724	Standard
Adaptive-response/CIMP-index	MOFA factor	0.42	0.722291614573346	0.00666863064450512	Standard
Adaptive-response/CIMP-index	MOFA factor	0.52	0.723681509396545	0.00633934946631285	Standard
Adaptive-response/CIMP-index	MOFA factor	0.62	0.726720119370219	0.00570241584224696	Standard
Adaptive-response/CIMP-index	MOFA factor	0.72	0.726720119370219	0.00570241584224696	Standard
Adaptive-response/CIMP-index	MOFA factor	0.82	0.731086572983526	0.00497297166243917	Standard
Adaptive-response/CIMP-index	MOFA factor	0.92	0.733952760596613	0.00459586138914042	Standard
Adaptive-response/CIMP-index	MOFA factor	1.02	0.739126872988135	0.00407394836629892	Standard
Adaptive-response/CIMP-index	MOFA factor	1.12	0.743923239384974	0.00372521548036655	Standard
Adaptive-response/CIMP-index	MOFA factor	1.22	0.747914164232635	0.00350268347112314	Standard
Adaptive-response/CIMP-index	MOFA factor	1.32	0.757553466459824	0.0031069480949614	Standard
Adaptive-response/CIMP-index	MOFA factor	1.42	0.757553466459824	0.0031069480949614	Standard
Adaptive-response/CIMP-index	MOFA factor	1.52	0.763012276067025	0.00292522300307838	Standard
Adaptive-response/CIMP-index	MOFA factor	1.62	0.768677447714473	0.00275070612222406	Standard
Adaptive-response/CIMP-index	MOFA factor	1.72	0.770618536101804	0.00269417553794457	Standard
Adaptive-response/CIMP-index	MOFA factor	1.82	0.772559311588797	0.00263999484019359	Standard
Adaptive-response/CIMP-index	MOFA factor	1.92	0.772559311588797	0.00263999484019359	Standard
Adaptive-response/CIMP-index	MOFA factor	2.02	0.774567828222741	0.00258719186904977	Standard
Adaptive-response/CIMP-index	MOFA factor	2.12	0.776562588243412	0.00253912245346475	Standard
Adaptive-response/CIMP-index	MOFA factor	2.22	0.778650560164681	0.00249494969099104	Standard
Adaptive-response/CIMP-index	MOFA factor	2.32	0.785586521353061	0.00241839537082435	Standard
Adaptive-response/CIMP-index	MOFA factor	2.42	0.785586521353061	0.00241839537082435	Standard
Adaptive-response/CIMP-index	MOFA factor	2.52	0.785586521353061	0.00241839537082435	Standard
Adaptive-response/CIMP-index	MOFA factor	2.62	0.788352111944057	0.00243101684356547	Standard
Adaptive-response/CIMP-index	MOFA factor	2.72	0.791062586944571	0.00247461097182675	Standard
Adaptive-response/CIMP-index	MOFA factor	2.82	0.791062586944571	0.00247461097182675	Standard
Adaptive-response/CIMP-index	MOFA factor	2.92	0.793870955209748	0.00255615737521486	Standard
Adaptive-response/CIMP-index	MOFA factor	3.02	0.793870955209748	0.00255615737521486	Standard
Adaptive-response/CIMP-index	MOFA factor	3.12	0.793870955209748	0.00255615737521486	Standard
Adaptive-response/CIMP-index	MOFA factor	3.22	0.796851099188358	0.00268544823879555	Standard
Adaptive-response/CIMP-index	MOFA factor	3.32	0.796851099188358	0.00268544823879555	Standard
Adaptive-response/CIMP-index	MOFA factor	3.42	0.796851099188358	0.00268544823879555	Standard
Adaptive-response/CIMP-index	MOFA factor	3.52	0.800045966734087	0.00287281558381486	Standard
Adaptive-response/CIMP-index	MOFA factor	3.62	0.800045966734087	0.00287281558381486	Standard
Adaptive-response/CIMP-index	MOFA factor	3.72	0.800045966734087	0.00287281558381486	Standard
Adaptive-response/CIMP-index	MOFA factor	3.82	0.800045966734087	0.00287281558381486	Standard
Adaptive-response/CIMP-index	MOFA factor	3.92	0.803818627329365	0.00315465272311	Standard
Adaptive-response/CIMP-index	MOFA factor	4.02	0.803818627329365	0.00315465272311	Standard
Adaptive-response/CIMP-index	MOFA factor	4.12	0.803818627329365	0.00315465272311	Standard
Adaptive-response/CIMP-index	MOFA factor	4.22	0.803818627329365	0.00315465272311	Standard
Adaptive-response/CIMP-index	MOFA factor	4.32	0.803818627329365	0.00315465272311	Standard
Adaptive-response/CIMP-index	MOFA factor	4.42	0.803818627329365	0.00315465272311	Standard
Adaptive-response/CIMP-index	MOFA factor	4.52	0.803818627329365	0.00315465272311	Standard
Adaptive-response/CIMP-index	MOFA factor	4.62	0.803818627329365	0.00315465272311	Standard
Adaptive-response/CIMP-index	MOFA factor	4.72	0.808434518001102	0.00357532052427778	Standard
Adaptive-response/CIMP-index	MOFA factor	4.82	0.808434518001102	0.00357532052427778	Standard
Adaptive-response/CIMP-index	MOFA factor	4.92	0.808434518001102	0.00357532052427778	Standard
Adaptive-response/CIMP-index	MOFA factor	5.02	0.808434518001102	0.00357532052427778	Standard
Adaptive-response/CIMP-index	MOFA factor	5.12	0.808434518001102	0.00357532052427778	Standard
Adaptive-response/CIMP-index	MOFA factor	5.22	0.808434518001102	0.00357532052427778	Standard
Adaptive-response/CIMP-index	MOFA factor	5.32	0.808434518001102	0.00357532052427778	Standard
Adaptive-response/CIMP-index	MOFA factor	5.42	0.808434518001102	0.00357532052427778	Standard
Adaptive-response/CIMP-index	MOFA factor	5.52	0.813474753631546	0.00410503168882885	Standard
Adaptive-response/CIMP-index	MOFA factor	5.62	0.813474753631546	0.00410503168882885	Standard
Adaptive-response/CIMP-index	MOFA factor	5.72	0.813474753631546	0.00410503168882885	Standard
Adaptive-response/CIMP-index	MOFA factor	5.82	0.813474753631546	0.00410503168882885	Standard
Adaptive-response/CIMP-index	MOFA factor	5.92	0.813474753631546	0.00410503168882885	Standard
Adaptive-response/CIMP-index	MOFA factor	6.02	0.813474753631546	0.00410503168882885	Standard
Adaptive-response/CIMP-index	MOFA factor	6.12	0.813474753631546	0.00410503168882885	Standard
Adaptive-response/CIMP-index	MOFA factor	6.22	0.824469278368872	0.0053654661690321	Standard
Adaptive-response/CIMP-index	MOFA factor	6.32	0.824469278368872	0.0053654661690321	Standard
Adaptive-response/CIMP-index	MOFA factor	6.42	0.824469278368872	0.0053654661690321	Standard
AI score	Known prognostic factor	0.12	0.604737164792851	0.00277511478408218	Standard
AI score	Known prognostic factor	0.22	0.605334679589462	0.00279919019590385	Standard
AI score	Known prognostic factor	0.32	0.605962630097372	0.00282456355879318	Standard
AI score	Known prognostic factor	0.42	0.607831964765086	0.0029005534894967	Standard
AI score	Known prognostic factor	0.52	0.608363403713793	0.00292228719209691	Standard
AI score	Known prognostic factor	0.62	0.609501781200934	0.00296904534047124	Standard
AI score	Known prognostic factor	0.72	0.609501781200934	0.00296904534047124	Standard
AI score	Known prognostic factor	0.82	0.611135954349591	0.00303667032327098	Standard
AI score	Known prognostic factor	0.92	0.612202508177885	0.00308113788039835	Standard
AI score	Known prognostic factor	1.02	0.614216010465614	0.00316582895688189	Standard
AI score	Known prognostic factor	1.12	0.616164262583844	0.00324873175393702	Standard
AI score	Known prognostic factor	1.22	0.617847742919586	0.00332114859932346	Standard
AI score	Known prognostic factor	1.32	0.62222786226633	0.00351305399312092	Standard
AI score	Known prognostic factor	1.42	0.62222786226633	0.00351305399312092	Standard
AI score	Known prognostic factor	1.52	0.625206861055994	0.00364650076573129	Standard
AI score	Known prognostic factor	1.62	0.628762701877849	0.00380889549822854	Standard
AI score	Known prognostic factor	1.72	0.630052163995847	0.00386861174711033	Standard
AI score	Known prognostic factor	1.82	0.631371359124688	0.00393015365123084	Standard
AI score	Known prognostic factor	1.92	0.631371359124688	0.00393015365123084	Standard
AI score	Known prognostic factor	2.02	0.632787492272014	0.00399671644625994	Standard
AI score	Known prognostic factor	2.12	0.634304925292467	0.00406860464368971	Standard
AI score	Known prognostic factor	2.22	0.635976360717553	0.00414845069196786	Standard
AI score	Known prognostic factor	2.32	0.641566627929058	0.00442031833589822	Standard
AI score	Known prognostic factor	2.42	0.641566627929058	0.00442031833589822	Standard
AI score	Known prognostic factor	2.52	0.641566627929058	0.00442031833589822	Standard
AI score	Known prognostic factor	2.62	0.643954889651218	0.00453859222818818	Standard
AI score	Known prognostic factor	2.72	0.646754534126831	0.00467873499941397	Standard
AI score	Known prognostic factor	2.82	0.646754534126831	0.00467873499941397	Standard
AI score	Known prognostic factor	2.92	0.650239440233792	0.00485527127762973	Standard
AI score	Known prognostic factor	3.02	0.650239440233792	0.00485527127762973	Standard
AI score	Known prognostic factor	3.12	0.650239440233792	0.00485527127762973	Standard
AI score	Known prognostic factor	3.22	0.654153825231384	0.00505606263395036	Standard
AI score	Known prognostic factor	3.32	0.654153825231384	0.00505606263395036	Standard
AI score	Known prognostic factor	3.42	0.654153825231384	0.00505606263395036	Standard
AI score	Known prognostic factor	3.52	0.658840461228465	0.00529949472997859	Standard
AI score	Known prognostic factor	3.62	0.658840461228465	0.00529949472997859	Standard
AI score	Known prognostic factor	3.72	0.658840461228465	0.00529949472997859	Standard
AI score	Known prognostic factor	3.82	0.658840461228465	0.00529949472997859	Standard
AI score	Known prognostic factor	3.92	0.664859957071267	0.00561612922717907	Standard
AI score	Known prognostic factor	4.02	0.664859957071267	0.00561612922717907	Standard
AI score	Known prognostic factor	4.12	0.664859957071267	0.00561612922717907	Standard
AI score	Known prognostic factor	4.22	0.664859957071267	0.00561612922717907	Standard
AI score	Known prognostic factor	4.32	0.664859957071267	0.00561612922717907	Standard
AI score	Known prognostic factor	4.42	0.664859957071267	0.00561612922717907	Standard
AI score	Known prognostic factor	4.52	0.664859957071267	0.00561612922717907	Standard
AI score	Known prognostic factor	4.62	0.664859957071267	0.00561612922717907	Standard
AI score	Known prognostic factor	4.72	0.672197783885162	0.00600658251542662	Standard
AI score	Known prognostic factor	4.82	0.672197783885162	0.00600658251542662	Standard
AI score	Known prognostic factor	4.92	0.672197783885162	0.00600658251542662	Standard
AI score	Known prognostic factor	5.02	0.672197783885162	0.00600658251542662	Standard
AI score	Known prognostic factor	5.12	0.672197783885162	0.00600658251542662	Standard
AI score	Known prognostic factor	5.22	0.672197783885162	0.00600658251542662	Standard
AI score	Known prognostic factor	5.32	0.672197783885162	0.00600658251542662	Standard
AI score	Known prognostic factor	5.42	0.672197783885162	0.00600658251542662	Standard
AI score	Known prognostic factor	5.52	0.681796115271776	0.00652175720640325	Standard
AI score	Known prognostic factor	5.62	0.681796115271776	0.00652175720640325	Standard
AI score	Known prognostic factor	5.72	0.681796115271776	0.00652175720640325	Standard
AI score	Known prognostic factor	5.82	0.681796115271776	0.00652175720640325	Standard
AI score	Known prognostic factor	5.92	0.681796115271776	0.00652175720640325	Standard
AI score	Known prognostic factor	6.02	0.681796115271776	0.00652175720640325	Standard
AI score	Known prognostic factor	6.12	0.681796115271776	0.00652175720640325	Standard
AI score	Known prognostic factor	6.22	0.704462398150725	0.00774155742047037	Standard
AI score	Known prognostic factor	6.32	0.704462398150725	0.00774155742047037	Standard
AI score	Known prognostic factor	6.42	0.704462398150725	0.00774155742047037	Standard
CIMP-index	MOFA factor	0.12	0.672384597724903	0.011944940446456	Standard
CIMP-index	MOFA factor	0.22	0.673719843842337	0.0117917881109475	Standard
CIMP-index	MOFA factor	0.32	0.675099822851253	0.011630923735447	Standard
CIMP-index	MOFA factor	0.42	0.679185906087635	0.0111921511852441	Standard
CIMP-index	MOFA factor	0.52	0.680375565682422	0.0110812155254139	Standard
CIMP-index	MOFA factor	0.62	0.68297423386878	0.0108663746483726	Standard
CIMP-index	MOFA factor	0.72	0.68297423386878	0.0108663746483726	Standard
CIMP-index	MOFA factor	0.82	0.686731018846832	0.0106134348687342	Standard
CIMP-index	MOFA factor	0.92	0.689206788545982	0.0104759936235984	Standard
CIMP-index	MOFA factor	1.02	0.693738828028059	0.0102670064439682	Standard
CIMP-index	MOFA factor	1.12	0.697922509676495	0.010107354432706	Standard
CIMP-index	MOFA factor	1.22	0.701393344148821	0.00999032887519753	Standard
CIMP-index	MOFA factor	1.32	0.709732733939788	0.00974059798836526	Standard
CIMP-index	MOFA factor	1.42	0.709732733939788	0.00974059798836526	Standard
CIMP-index	MOFA factor	1.52	0.714641920751387	0.00960438980740267	Standard
CIMP-index	MOFA factor	1.62	0.719942108072224	0.00946197164784016	Standard
CIMP-index	MOFA factor	1.72	0.721818565896624	0.00941248565797622	Standard
CIMP-index	MOFA factor	1.82	0.723718172208722	0.00936289044044561	Standard
CIMP-index	MOFA factor	1.92	0.723718172208722	0.00936289044044561	Standard
CIMP-index	MOFA factor	2.02	0.725776825380348	0.00930975484697652	Standard
CIMP-index	MOFA factor	2.12	0.727936559530651	0.00925477165228899	Standard
CIMP-index	MOFA factor	2.22	0.730297780280896	0.00919567861575109	Standard
CIMP-index	MOFA factor	2.32	0.738412164105466	0.00900327841670379	Standard
CIMP-index	MOFA factor	2.42	0.738412164105466	0.00900327841670379	Standard
CIMP-index	MOFA factor	2.52	0.738412164105466	0.00900327841670379	Standard
CIMP-index	MOFA factor	2.62	0.741629357573242	0.00893297641557319	Standard
CIMP-index	MOFA factor	2.72	0.744939205684197	0.00886517864277502	Standard
CIMP-index	MOFA factor	2.82	0.744939205684197	0.00886517864277502	Standard
CIMP-index	MOFA factor	2.92	0.748653715242456	0.00879544113715241	Standard
CIMP-index	MOFA factor	3.02	0.748653715242456	0.00879544113715241	Standard
CIMP-index	MOFA factor	3.12	0.748653715242456	0.00879544113715241	Standard
CIMP-index	MOFA factor	3.22	0.752846019939413	0.00872603716100512	Standard
CIMP-index	MOFA factor	3.32	0.752846019939413	0.00872603716100512	Standard
CIMP-index	MOFA factor	3.42	0.752846019939413	0.00872603716100512	Standard
CIMP-index	MOFA factor	3.52	0.757936908474381	0.00865704416895571	Standard
CIMP-index	MOFA factor	3.62	0.757936908474381	0.00865704416895571	Standard
CIMP-index	MOFA factor	3.72	0.757936908474381	0.00865704416895571	Standard
CIMP-index	MOFA factor	3.82	0.757936908474381	0.00865704416895571	Standard
CIMP-index	MOFA factor	3.92	0.763944244647482	0.00860041824341785	Standard
CIMP-index	MOFA factor	4.02	0.763944244647482	0.00860041824341785	Standard
CIMP-index	MOFA factor	4.12	0.763944244647482	0.00860041824341785	Standard
CIMP-index	MOFA factor	4.22	0.763944244647482	0.00860041824341785	Standard
CIMP-index	MOFA factor	4.32	0.763944244647482	0.00860041824341785	Standard
CIMP-index	MOFA factor	4.42	0.763944244647482	0.00860041824341785	Standard
CIMP-index	MOFA factor	4.52	0.763944244647482	0.00860041824341785	Standard
CIMP-index	MOFA factor	4.62	0.763944244647482	0.00860041824341785	Standard
CIMP-index	MOFA factor	4.72	0.772424372230379	0.00857307030730148	Standard
CIMP-index	MOFA factor	4.82	0.772424372230379	0.00857307030730148	Standard
CIMP-index	MOFA factor	4.92	0.772424372230379	0.00857307030730148	Standard
CIMP-index	MOFA factor	5.02	0.772424372230379	0.00857307030730148	Standard
CIMP-index	MOFA factor	5.12	0.772424372230379	0.00857307030730148	Standard
CIMP-index	MOFA factor	5.22	0.772424372230379	0.00857307030730148	Standard
CIMP-index	MOFA factor	5.32	0.772424372230379	0.00857307030730148	Standard
CIMP-index	MOFA factor	5.42	0.772424372230379	0.00857307030730148	Standard
CIMP-index	MOFA factor	5.52	0.782755240559778	0.0086342753394953	Standard
CIMP-index	MOFA factor	5.62	0.782755240559778	0.0086342753394953	Standard
CIMP-index	MOFA factor	5.72	0.782755240559778	0.0086342753394953	Standard
CIMP-index	MOFA factor	5.82	0.782755240559778	0.0086342753394953	Standard
CIMP-index	MOFA factor	5.92	0.782755240559778	0.0086342753394953	Standard
CIMP-index	MOFA factor	6.02	0.782755240559778	0.0086342753394953	Standard
CIMP-index	MOFA factor	6.12	0.782755240559778	0.0086342753394953	Standard
CIMP-index	MOFA factor	6.22	0.806568113548027	0.00921199217365508	Standard
CIMP-index	MOFA factor	6.32	0.806568113548027	0.00921199217365508	Standard
CIMP-index	MOFA factor	6.42	0.806568113548027	0.00921199217365508	Standard
E-score Blum et al.	Known prognostic factor	0.12	0.672854692258108	0.00545449134565082	Standard
E-score Blum et al.	Known prognostic factor	0.22	0.674812834603042	0.00555180368026103	Standard
E-score Blum et al.	Known prognostic factor	0.32	0.676842229360211	0.00564702243878431	Standard
E-score Blum et al.	Known prognostic factor	0.42	0.682692555592338	0.00589013323445481	Standard
E-score Blum et al.	Known prognostic factor	0.52	0.684292430635915	0.00594872431562416	Standard
E-score Blum et al.	Known prognostic factor	0.62	0.68767799870546	0.00606201043058551	Standard
E-score Blum et al.	Known prognostic factor	0.72	0.68767799870546	0.00606201043058551	Standard
E-score Blum et al.	Known prognostic factor	0.82	0.69224187143416	0.00619293324082399	Standard
E-score Blum et al.	Known prognostic factor	0.92	0.69514889304236	0.00626429042496655	Standard
E-score Blum et al.	Known prognostic factor	1.02	0.700217931871126	0.00636896199859407	Standard
E-score Blum et al.	Known prognostic factor	1.12	0.704609829527472	0.00644247006979645	Standard
E-score Blum et al.	Known prognostic factor	1.22	0.708227235072204	0.00649355623178333	Standard
E-score Blum et al.	Known prognostic factor	1.32	0.716617302374496	0.0065907774589468	Standard
E-score Blum et al.	Known prognostic factor	1.42	0.716617302374496	0.0065907774589468	Standard
E-score Blum et al.	Known prognostic factor	1.52	0.721527852899868	0.0066416416026447	Standard
E-score Blum et al.	Known prognostic factor	1.62	0.726869031310793	0.00669866253629179	Standard
E-score Blum et al.	Known prognostic factor	1.72	0.728725198491039	0.0067198637237116	Standard
E-score Blum et al.	Known prognostic factor	1.82	0.73059579910102	0.00674229763354218	Standard
E-score Blum et al.	Known prognostic factor	1.92	0.73059579910102	0.00674229763354218	Standard
E-score Blum et al.	Known prognostic factor	2.02	0.73257114969968	0.00676736679607964	Standard
E-score Blum et al.	Known prognostic factor	2.12	0.734682629685902	0.00679596635714537	Standard
E-score Blum et al.	Known prognostic factor	2.22	0.736932139649536	0.00682874574181512	Standard
E-score Blum et al.	Known prognostic factor	2.32	0.744255927690564	0.00695484340823275	Standard
E-score Blum et al.	Known prognostic factor	2.42	0.744255927690564	0.00695484340823275	Standard
E-score Blum et al.	Known prognostic factor	2.52	0.744255927690564	0.00695484340823275	Standard
E-score Blum et al.	Known prognostic factor	2.62	0.747286552108948	0.00701677791781408	Standard
E-score Blum et al.	Known prognostic factor	2.72	0.750542683519699	0.00709021964842731	Standard
E-score Blum et al.	Known prognostic factor	2.82	0.750542683519699	0.00709021964842731	Standard
E-score Blum et al.	Known prognostic factor	2.92	0.754367037927391	0.00718589356977233	Standard
E-score Blum et al.	Known prognostic factor	3.02	0.754367037927391	0.00718589356977233	Standard
E-score Blum et al.	Known prognostic factor	3.12	0.754367037927391	0.00718589356977233	Standard
E-score Blum et al.	Known prognostic factor	3.22	0.759310014107831	0.00732481632814531	Standard
E-score Blum et al.	Known prognostic factor	3.32	0.759310014107831	0.00732481632814531	Standard
E-score Blum et al.	Known prognostic factor	3.42	0.759310014107831	0.00732481632814531	Standard
E-score Blum et al.	Known prognostic factor	3.52	0.765201622934313	0.0075125496138596	Standard
E-score Blum et al.	Known prognostic factor	3.62	0.765201622934313	0.0075125496138596	Standard
E-score Blum et al.	Known prognostic factor	3.72	0.765201622934313	0.0075125496138596	Standard
E-score Blum et al.	Known prognostic factor	3.82	0.765201622934313	0.0075125496138596	Standard
E-score Blum et al.	Known prognostic factor	3.92	0.771846874320421	0.00775162158007119	Standard
E-score Blum et al.	Known prognostic factor	4.02	0.771846874320421	0.00775162158007119	Standard
E-score Blum et al.	Known prognostic factor	4.12	0.771846874320421	0.00775162158007119	Standard
E-score Blum et al.	Known prognostic factor	4.22	0.771846874320421	0.00775162158007119	Standard
E-score Blum et al.	Known prognostic factor	4.32	0.771846874320421	0.00775162158007119	Standard
E-score Blum et al.	Known prognostic factor	4.42	0.771846874320421	0.00775162158007119	Standard
E-score Blum et al.	Known prognostic factor	4.52	0.771846874320421	0.00775162158007119	Standard
E-score Blum et al.	Known prognostic factor	4.62	0.771846874320421	0.00775162158007119	Standard
E-score Blum et al.	Known prognostic factor	4.72	0.780281775483882	0.008092111325321	Standard
E-score Blum et al.	Known prognostic factor	4.82	0.780281775483882	0.008092111325321	Standard
E-score Blum et al.	Known prognostic factor	4.92	0.780281775483882	0.008092111325321	Standard
E-score Blum et al.	Known prognostic factor	5.02	0.780281775483882	0.008092111325321	Standard
E-score Blum et al.	Known prognostic factor	5.12	0.780281775483882	0.008092111325321	Standard
E-score Blum et al.	Known prognostic factor	5.22	0.780281775483882	0.008092111325321	Standard
E-score Blum et al.	Known prognostic factor	5.32	0.780281775483882	0.008092111325321	Standard
E-score Blum et al.	Known prognostic factor	5.42	0.780281775483882	0.008092111325321	Standard
E-score Blum et al.	Known prognostic factor	5.52	0.790730707543249	0.00855995972769365	Standard
E-score Blum et al.	Known prognostic factor	5.62	0.790730707543249	0.00855995972769365	Standard
E-score Blum et al.	Known prognostic factor	5.72	0.790730707543249	0.00855995972769365	Standard
E-score Blum et al.	Known prognostic factor	5.82	0.790730707543249	0.00855995972769365	Standard
E-score Blum et al.	Known prognostic factor	5.92	0.790730707543249	0.00855995972769365	Standard
E-score Blum et al.	Known prognostic factor	6.02	0.790730707543249	0.00855995972769365	Standard
E-score Blum et al.	Known prognostic factor	6.12	0.790730707543249	0.00855995972769365	Standard
E-score Blum et al.	Known prognostic factor	6.22	0.81708875002708	0.00985804616988675	Standard
E-score Blum et al.	Known prognostic factor	6.32	0.81708875002708	0.00985804616988675	Standard
E-score Blum et al.	Known prognostic factor	6.42	0.81708875002708	0.00985804616988675	Standard
E/S-score Blum et al.	Known prognostic factor	0.12	0.688760458546126	0.0137531418500225	Standard
E/S-score Blum et al.	Known prognostic factor	0.22	0.687312055151413	0.0140168570516574	Standard
E/S-score Blum et al.	Known prognostic factor	0.32	0.685808460841954	0.014223319487479	Standard
E/S-score Blum et al.	Known prognostic factor	0.42	0.682096450241081	0.0144240210000766	Standard
E/S-score Blum et al.	Known prognostic factor	0.52	0.681314938016832	0.0143914514881802	Standard
E/S-score Blum et al.	Known prognostic factor	0.62	0.680064468116333	0.014232408991068	Standard
E/S-score Blum et al.	Known prognostic factor	0.72	0.680064468116333	0.014232408991068	Standard
E/S-score Blum et al.	Known prognostic factor	0.82	0.679203940301946	0.0138881451663771	Standard
E/S-score Blum et al.	Known prognostic factor	0.92	0.679098123481526	0.0136248476505446	Standard
E/S-score Blum et al.	Known prognostic factor	1.02	0.679612718512113	0.0131383658692403	Standard
E/S-score Blum et al.	Known prognostic factor	1.12	0.680719647449246	0.0127017485113832	Standard
E/S-score Blum et al.	Known prognostic factor	1.22	0.682102231975842	0.0123406752466595	Standard
E/S-score Blum et al.	Known prognostic factor	1.32	0.686632524573985	0.0116024906385262	Standard
E/S-score Blum et al.	Known prognostic factor	1.42	0.686632524573985	0.0116024906385262	Standard
E/S-score Blum et al.	Known prognostic factor	1.52	0.690070085134739	0.0112488219250831	Standard
E/S-score Blum et al.	Known prognostic factor	1.62	0.694290651256187	0.0109456403562936	Standard
E/S-score Blum et al.	Known prognostic factor	1.72	0.695873669889605	0.0108589530572275	Standard
E/S-score Blum et al.	Known prognostic factor	1.82	0.697519734381645	0.0107814698931547	Standard
E/S-score Blum et al.	Known prognostic factor	1.92	0.697519734381645	0.0107814698931547	Standard
E/S-score Blum et al.	Known prognostic factor	2.02	0.699320928918104	0.0107097681068216	Standard
E/S-score Blum et al.	Known prognostic factor	2.12	0.701310210343869	0.0106446499750518	Standard
E/S-score Blum et al.	Known prognostic factor	2.22	0.703513175431413	0.0105877673708422	Standard
E/S-score Blum et al.	Known prognostic factor	2.32	0.711160074296968	0.0104907278276836	Standard
E/S-score Blum et al.	Known prognostic factor	2.42	0.711160074296968	0.0104907278276836	Standard
E/S-score Blum et al.	Known prognostic factor	2.52	0.711160074296968	0.0104907278276836	Standard
E/S-score Blum et al.	Known prognostic factor	2.62	0.714425366910948	0.0104875443106643	Standard
E/S-score Blum et al.	Known prognostic factor	2.72	0.717836958793655	0.010503842299132	Standard
E/S-score Blum et al.	Known prognostic factor	2.82	0.717836958793655	0.010503842299132	Standard
E/S-score Blum et al.	Known prognostic factor	2.92	0.721997922720798	0.0105470631994082	Standard
E/S-score Blum et al.	Known prognostic factor	3.02	0.721997922720798	0.0105470631994082	Standard
E/S-score Blum et al.	Known prognostic factor	3.12	0.721997922720798	0.0105470631994082	Standard
E/S-score Blum et al.	Known prognostic factor	3.22	0.726893857083703	0.0106257454217054	Standard
E/S-score Blum et al.	Known prognostic factor	3.32	0.726893857083703	0.0106257454217054	Standard
E/S-score Blum et al.	Known prognostic factor	3.42	0.726893857083703	0.0106257454217054	Standard
E/S-score Blum et al.	Known prognostic factor	3.52	0.732917005141658	0.0107565200729531	Standard
E/S-score Blum et al.	Known prognostic factor	3.62	0.732917005141658	0.0107565200729531	Standard
E/S-score Blum et al.	Known prognostic factor	3.72	0.732917005141658	0.0107565200729531	Standard
E/S-score Blum et al.	Known prognostic factor	3.82	0.732917005141658	0.0107565200729531	Standard
E/S-score Blum et al.	Known prognostic factor	3.92	0.739990120768268	0.0109481300357465	Standard
E/S-score Blum et al.	Known prognostic factor	4.02	0.739990120768268	0.0109481300357465	Standard
E/S-score Blum et al.	Known prognostic factor	4.12	0.739990120768268	0.0109481300357465	Standard
E/S-score Blum et al.	Known prognostic factor	4.22	0.739990120768268	0.0109481300357465	Standard
E/S-score Blum et al.	Known prognostic factor	4.32	0.739990120768268	0.0109481300357465	Standard
E/S-score Blum et al.	Known prognostic factor	4.42	0.739990120768268	0.0109481300357465	Standard
E/S-score Blum et al.	Known prognostic factor	4.52	0.739990120768268	0.0109481300357465	Standard
E/S-score Blum et al.	Known prognostic factor	4.62	0.739990120768268	0.0109481300357465	Standard
E/S-score Blum et al.	Known prognostic factor	4.72	0.748912949596216	0.0112338178322353	Standard
E/S-score Blum et al.	Known prognostic factor	4.82	0.748912949596216	0.0112338178322353	Standard
E/S-score Blum et al.	Known prognostic factor	4.92	0.748912949596216	0.0112338178322353	Standard
E/S-score Blum et al.	Known prognostic factor	5.02	0.748912949596216	0.0112338178322353	Standard
E/S-score Blum et al.	Known prognostic factor	5.12	0.748912949596216	0.0112338178322353	Standard
E/S-score Blum et al.	Known prognostic factor	5.22	0.748912949596216	0.0112338178322353	Standard
E/S-score Blum et al.	Known prognostic factor	5.32	0.748912949596216	0.0112338178322353	Standard
E/S-score Blum et al.	Known prognostic factor	5.42	0.748912949596216	0.0112338178322353	Standard
E/S-score Blum et al.	Known prognostic factor	5.52	0.760345937455361	0.0116484570810261	Standard
E/S-score Blum et al.	Known prognostic factor	5.62	0.760345937455361	0.0116484570810261	Standard
E/S-score Blum et al.	Known prognostic factor	5.72	0.760345937455361	0.0116484570810261	Standard
E/S-score Blum et al.	Known prognostic factor	5.82	0.760345937455361	0.0116484570810261	Standard
E/S-score Blum et al.	Known prognostic factor	5.92	0.760345937455361	0.0116484570810261	Standard
E/S-score Blum et al.	Known prognostic factor	6.02	0.760345937455361	0.0116484570810261	Standard
E/S-score Blum et al.	Known prognostic factor	6.12	0.760345937455361	0.0116484570810261	Standard
E/S-score Blum et al.	Known prognostic factor	6.22	0.787931316911485	0.0127411098873089	Standard
E/S-score Blum et al.	Known prognostic factor	6.32	0.787931316911485	0.0127411098873089	Standard
E/S-score Blum et al.	Known prognostic factor	6.42	0.787931316911485	0.0127411098873089	Standard
Histopathological type	Known prognostic factor	0.12	0.665963979569322	0.00372644040925083	Standard
Histopathological type	Known prognostic factor	0.22	0.667624678673351	0.00376110829772076	Standard
Histopathological type	Known prognostic factor	0.32	0.669329258576391	0.00379408277198416	Standard
Histopathological type	Known prognostic factor	0.42	0.674154701413034	0.00387731925146431	Standard
Histopathological type	Known prognostic factor	0.52	0.675472084977278	0.00389851675130537	Standard
Histopathological type	Known prognostic factor	0.62	0.678209352468318	0.00394212624784003	Standard
Histopathological type	Known prognostic factor	0.72	0.678209352468318	0.00394212624784003	Standard
Histopathological type	Known prognostic factor	0.82	0.681845584627861	0.00400201961405647	Standard
Histopathological type	Known prognostic factor	0.92	0.684146955167262	0.00404285946043132	Standard
Histopathological type	Known prognostic factor	1.02	0.688142680824187	0.0041224413483331	Standard
Histopathological type	Known prognostic factor	1.12	0.691677462041977	0.00420481513151352	Standard
Histopathological type	Known prognostic factor	1.22	0.694602126218146	0.00428309056565789	Standard
Histopathological type	Known prognostic factor	1.32	0.701387609044236	0.00450428617336923	Standard
Histopathological type	Known prognostic factor	1.42	0.701387609044236	0.00450428617336923	Standard
Histopathological type	Known prognostic factor	1.52	0.705691331767314	0.0046745337237738	Standard
Histopathological type	Known prognostic factor	1.62	0.710377172833099	0.00488586678472501	Standard
Histopathological type	Known prognostic factor	1.72	0.712011835437934	0.00496567975245856	Standard
Histopathological type	Known prognostic factor	1.82	0.713672939266441	0.00504985820955143	Standard
Histopathological type	Known prognostic factor	1.92	0.713672939266441	0.00504985820955143	Standard
Histopathological type	Known prognostic factor	2.02	0.715438994481037	0.00514263159465736	Standard
Histopathological type	Known prognostic factor	2.12	0.717329585286051	0.00524553229419314	Standard
Histopathological type	Known prognostic factor	2.22	0.719368728490908	0.00536046987186333	Standard
Histopathological type	Known prognostic factor	2.32	0.726520884995261	0.00579263137540739	Standard
Histopathological type	Known prognostic factor	2.42	0.726520884995261	0.00579263137540739	Standard
Histopathological type	Known prognostic factor	2.52	0.726520884995261	0.00579263137540739	Standard
Histopathological type	Known prognostic factor	2.62	0.729578230586672	0.00598936118248513	Standard
Histopathological type	Known prognostic factor	2.72	0.732794286010795	0.00620282045799069	Standard
Histopathological type	Known prognostic factor	2.82	0.732794286010795	0.00620282045799069	Standard
Histopathological type	Known prognostic factor	2.92	0.736733872442276	0.00647217108012972	Standard
Histopathological type	Known prognostic factor	3.02	0.736733872442276	0.00647217108012972	Standard
Histopathological type	Known prognostic factor	3.12	0.736733872442276	0.00647217108012972	Standard
Histopathological type	Known prognostic factor	3.22	0.741220974069667	0.006787743154685	Standard
Histopathological type	Known prognostic factor	3.32	0.741220974069667	0.006787743154685	Standard
Histopathological type	Known prognostic factor	3.42	0.741220974069667	0.006787743154685	Standard
Histopathological type	Known prognostic factor	3.52	0.746701849167299	0.00718312757449029	Standard
Histopathological type	Known prognostic factor	3.62	0.746701849167299	0.00718312757449029	Standard
Histopathological type	Known prognostic factor	3.72	0.746701849167299	0.00718312757449029	Standard
Histopathological type	Known prognostic factor	3.82	0.746701849167299	0.00718312757449029	Standard
Histopathological type	Known prognostic factor	3.92	0.753182814355806	0.00766061920582624	Standard
Histopathological type	Known prognostic factor	4.02	0.753182814355806	0.00766061920582624	Standard
Histopathological type	Known prognostic factor	4.12	0.753182814355806	0.00766061920582624	Standard
Histopathological type	Known prognostic factor	4.22	0.753182814355806	0.00766061920582624	Standard
Histopathological type	Known prognostic factor	4.32	0.753182814355806	0.00766061920582624	Standard
Histopathological type	Known prognostic factor	4.42	0.753182814355806	0.00766061920582624	Standard
Histopathological type	Known prognostic factor	4.52	0.753182814355806	0.00766061920582624	Standard
Histopathological type	Known prognostic factor	4.62	0.753182814355806	0.00766061920582624	Standard
Histopathological type	Known prognostic factor	4.72	0.761493058750491	0.00828181823888318	Standard
Histopathological type	Known prognostic factor	4.82	0.761493058750491	0.00828181823888318	Standard
Histopathological type	Known prognostic factor	4.92	0.761493058750491	0.00828181823888318	Standard
Histopathological type	Known prognostic factor	5.02	0.761493058750491	0.00828181823888318	Standard
Histopathological type	Known prognostic factor	5.12	0.761493058750491	0.00828181823888318	Standard
Histopathological type	Known prognostic factor	5.22	0.761493058750491	0.00828181823888318	Standard
Histopathological type	Known prognostic factor	5.32	0.761493058750491	0.00828181823888318	Standard
Histopathological type	Known prognostic factor	5.42	0.761493058750491	0.00828181823888318	Standard
Histopathological type	Known prognostic factor	5.52	0.772004847335073	0.00907067836743398	Standard
Histopathological type	Known prognostic factor	5.62	0.772004847335073	0.00907067836743398	Standard
Histopathological type	Known prognostic factor	5.72	0.772004847335073	0.00907067836743398	Standard
Histopathological type	Known prognostic factor	5.82	0.772004847335073	0.00907067836743398	Standard
Histopathological type	Known prognostic factor	5.92	0.772004847335073	0.00907067836743398	Standard
Histopathological type	Known prognostic factor	6.02	0.772004847335073	0.00907067836743398	Standard
Histopathological type	Known prognostic factor	6.12	0.772004847335073	0.00907067836743398	Standard
Histopathological type	Known prognostic factor	6.22	0.796616683433955	0.0108681370157936	Standard
Histopathological type	Known prognostic factor	6.32	0.796616683433955	0.0108681370157936	Standard
Histopathological type	Known prognostic factor	6.42	0.796616683433955	0.0108681370157936	Standard
Morphology	MOFA factor	0.12	0.657220750547414	0.00364812886711021	Standard
Morphology	MOFA factor	0.22	0.659176198022856	0.0038521887211849	Standard
Morphology	MOFA factor	0.32	0.661179713945383	0.00406503301421067	Standard
Morphology	MOFA factor	0.42	0.666881310085663	0.0046767555426089	Standard
Morphology	MOFA factor	0.52	0.66842508279134	0.0048412737500389	Standard
Morphology	MOFA factor	0.62	0.671712427554226	0.00518724775691632	Standard
Morphology	MOFA factor	0.72	0.671712427554226	0.00518724775691632	Standard
Morphology	MOFA factor	0.82	0.676196849817122	0.00564694498897626	Standard
Morphology	MOFA factor	0.92	0.679033214001161	0.00592959516269083	Standard
Morphology	MOFA factor	1.02	0.684027821823993	0.00641224840858465	Standard
Morphology	MOFA factor	1.12	0.688432485039471	0.0068233605429885	Standard
Morphology	MOFA factor	1.22	0.692043091745928	0.0071516232711791	Standard
Morphology	MOFA factor	1.32	0.700211495536333	0.00787121111301375	Standard
Morphology	MOFA factor	1.42	0.700211495536333	0.00787121111301375	Standard
Morphology	MOFA factor	1.52	0.705001416460138	0.00828160132361728	Standard
Morphology	MOFA factor	1.62	0.710160395632503	0.00871613182015705	Standard
Morphology	MOFA factor	1.72	0.711932178372269	0.00886376683939418	Standard
Morphology	MOFA factor	1.82	0.713769643091275	0.00901605435815139	Standard
Morphology	MOFA factor	1.92	0.713769643091275	0.00901605435815139	Standard
Morphology	MOFA factor	2.02	0.715717740327099	0.0091766115520596	Standard
Morphology	MOFA factor	2.12	0.717865865594499	0.0093525835566648	Standard
Morphology	MOFA factor	2.22	0.720228586694181	0.00954482230251385	Standard
Morphology	MOFA factor	2.32	0.727970917049244	0.0101645433825863	Standard
Morphology	MOFA factor	2.42	0.727970917049244	0.0101645433825863	Standard
Morphology	MOFA factor	2.52	0.727970917049244	0.0101645433825863	Standard
Morphology	MOFA factor	2.62	0.731172522819211	0.0104157930902066	Standard
Morphology	MOFA factor	2.72	0.73456774005941	0.0106786396616509	Standard
Morphology	MOFA factor	2.82	0.73456774005941	0.0106786396616509	Standard
Morphology	MOFA factor	2.92	0.73879760027564	0.0110004278887448	Standard
Morphology	MOFA factor	3.02	0.73879760027564	0.0110004278887448	Standard
Morphology	MOFA factor	3.12	0.73879760027564	0.0110004278887448	Standard
Morphology	MOFA factor	3.22	0.743693871614897	0.0113642120788315	Standard
Morphology	MOFA factor	3.32	0.743693871614897	0.0113642120788315	Standard
Morphology	MOFA factor	3.42	0.743693871614897	0.0113642120788315	Standard
Morphology	MOFA factor	3.52	0.749569856789382	0.0117870009033316	Standard
Morphology	MOFA factor	3.62	0.749569856789382	0.0117870009033316	Standard
Morphology	MOFA factor	3.72	0.749569856789382	0.0117870009033316	Standard
Morphology	MOFA factor	3.82	0.749569856789382	0.0117870009033316	Standard
Morphology	MOFA factor	3.92	0.756148467223109	0.0122403621174437	Standard
Morphology	MOFA factor	4.02	0.756148467223109	0.0122403621174437	Standard
Morphology	MOFA factor	4.12	0.756148467223109	0.0122403621174437	Standard
Morphology	MOFA factor	4.22	0.756148467223109	0.0122403621174437	Standard
Morphology	MOFA factor	4.32	0.756148467223109	0.0122403621174437	Standard
Morphology	MOFA factor	4.42	0.756148467223109	0.0122403621174437	Standard
Morphology	MOFA factor	4.52	0.756148467223109	0.0122403621174437	Standard
Morphology	MOFA factor	4.62	0.756148467223109	0.0122403621174437	Standard
Morphology	MOFA factor	4.72	0.764380315699054	0.0127744237191124	Standard
Morphology	MOFA factor	4.82	0.764380315699054	0.0127744237191124	Standard
Morphology	MOFA factor	4.92	0.764380315699054	0.0127744237191124	Standard
Morphology	MOFA factor	5.02	0.764380315699054	0.0127744237191124	Standard
Morphology	MOFA factor	5.12	0.764380315699054	0.0127744237191124	Standard
Morphology	MOFA factor	5.22	0.764380315699054	0.0127744237191124	Standard
Morphology	MOFA factor	5.32	0.764380315699054	0.0127744237191124	Standard
Morphology	MOFA factor	5.42	0.764380315699054	0.0127744237191124	Standard
Morphology	MOFA factor	5.52	0.775335389406033	0.0134215486900981	Standard
Morphology	MOFA factor	5.62	0.775335389406033	0.0134215486900981	Standard
Morphology	MOFA factor	5.72	0.775335389406033	0.0134215486900981	Standard
Morphology	MOFA factor	5.82	0.775335389406033	0.0134215486900981	Standard
Morphology	MOFA factor	5.92	0.775335389406033	0.0134215486900981	Standard
Morphology	MOFA factor	6.02	0.775335389406033	0.0134215486900981	Standard
Morphology	MOFA factor	6.12	0.775335389406033	0.0134215486900981	Standard
Morphology	MOFA factor	6.22	0.800684082160806	0.0146107486646703	Standard
Morphology	MOFA factor	6.32	0.800684082160806	0.0146107486646703	Standard
Morphology	MOFA factor	6.42	0.800684082160806	0.0146107486646703	Standard
Morphology/Adaptive-response	MOFA factor	0.12	0.729506916307656	0.00868292056351118	Standard
Morphology/Adaptive-response	MOFA factor	0.22	0.73316998552565	0.00888403170776506	Standard
Morphology/Adaptive-response	MOFA factor	0.32	0.736992077919858	0.00907535996873222	Standard
Morphology/Adaptive-response	MOFA factor	0.42	0.747518312736376	0.00949897851558264	Standard
Morphology/Adaptive-response	MOFA factor	0.52	0.750320440636011	0.00958520744652428	Standard
Morphology/Adaptive-response	MOFA factor	0.62	0.756190293143944	0.00972868797744138	Standard
Morphology/Adaptive-response	MOFA factor	0.72	0.756190293143944	0.00972868797744138	Standard
Morphology/Adaptive-response	MOFA factor	0.82	0.763794459197785	0.00983923211547295	Standard
Morphology/Adaptive-response	MOFA factor	0.92	0.768354354421262	0.00986496950640806	Standard
Morphology/Adaptive-response	MOFA factor	1.02	0.775898908775136	0.00984255965437439	Standard
Morphology/Adaptive-response	MOFA factor	1.12	0.7823545592923	0.0097621851253099	Standard
Morphology/Adaptive-response	MOFA factor	1.22	0.787522886585741	0.00966035755066703	Standard
Morphology/Adaptive-response	MOFA factor	1.32	0.798704700012133	0.0093432693340882	Standard
Morphology/Adaptive-response	MOFA factor	1.42	0.798704700012133	0.0093432693340882	Standard
Morphology/Adaptive-response	MOFA factor	1.52	0.804784650281431	0.00912850175776834	Standard
Morphology/Adaptive-response	MOFA factor	1.62	0.810887332047654	0.00889521262619808	Standard
Morphology/Adaptive-response	MOFA factor	1.72	0.81287207972509	0.00881737795136373	Standard
Morphology/Adaptive-response	MOFA factor	1.82	0.814952134959224	0.00873551426497143	Standard
Morphology/Adaptive-response	MOFA factor	1.92	0.814952134959224	0.00873551426497143	Standard
Morphology/Adaptive-response	MOFA factor	2.02	0.817017186714079	0.0086544050326479	Standard
Morphology/Adaptive-response	MOFA factor	2.12	0.819122492086357	0.00857235811861121	Standard
Morphology/Adaptive-response	MOFA factor	2.22	0.821317484936476	0.00848801377728827	Standard
Morphology/Adaptive-response	MOFA factor	2.32	0.828185800985004	0.0082373326497328	Standard
Morphology/Adaptive-response	MOFA factor	2.42	0.828185800985004	0.0082373326497328	Standard
Morphology/Adaptive-response	MOFA factor	2.52	0.828185800985004	0.0082373326497328	Standard
Morphology/Adaptive-response	MOFA factor	2.62	0.83100871203138	0.00814221707921514	Standard
Morphology/Adaptive-response	MOFA factor	2.72	0.833981955292341	0.00804803806465979	Standard
Morphology/Adaptive-response	MOFA factor	2.82	0.833981955292341	0.00804803806465979	Standard
Morphology/Adaptive-response	MOFA factor	2.92	0.837299788477525	0.00795064080091503	Standard
Morphology/Adaptive-response	MOFA factor	3.02	0.837299788477525	0.00795064080091503	Standard
Morphology/Adaptive-response	MOFA factor	3.12	0.837299788477525	0.00795064080091503	Standard
Morphology/Adaptive-response	MOFA factor	3.22	0.840893460987178	0.0078543271760004	Standard
Morphology/Adaptive-response	MOFA factor	3.32	0.840893460987178	0.0078543271760004	Standard
Morphology/Adaptive-response	MOFA factor	3.42	0.840893460987178	0.0078543271760004	Standard
Morphology/Adaptive-response	MOFA factor	3.52	0.844587201833696	0.00776465324139116	Standard
Morphology/Adaptive-response	MOFA factor	3.62	0.844587201833696	0.00776465324139116	Standard
Morphology/Adaptive-response	MOFA factor	3.72	0.844587201833696	0.00776465324139116	Standard
Morphology/Adaptive-response	MOFA factor	3.82	0.844587201833696	0.00776465324139116	Standard
Morphology/Adaptive-response	MOFA factor	3.92	0.848586004481919	0.0076767059895606	Standard
Morphology/Adaptive-response	MOFA factor	4.02	0.848586004481919	0.0076767059895606	Standard
Morphology/Adaptive-response	MOFA factor	4.12	0.848586004481919	0.0076767059895606	Standard
Morphology/Adaptive-response	MOFA factor	4.22	0.848586004481919	0.0076767059895606	Standard
Morphology/Adaptive-response	MOFA factor	4.32	0.848586004481919	0.0076767059895606	Standard
Morphology/Adaptive-response	MOFA factor	4.42	0.848586004481919	0.0076767059895606	Standard
Morphology/Adaptive-response	MOFA factor	4.52	0.848586004481919	0.0076767059895606	Standard
Morphology/Adaptive-response	MOFA factor	4.62	0.848586004481919	0.0076767059895606	Standard
Morphology/Adaptive-response	MOFA factor	4.72	0.853230336555676	0.00758346386200045	Standard
Morphology/Adaptive-response	MOFA factor	4.82	0.853230336555676	0.00758346386200045	Standard
Morphology/Adaptive-response	MOFA factor	4.92	0.853230336555676	0.00758346386200045	Standard
Morphology/Adaptive-response	MOFA factor	5.02	0.853230336555676	0.00758346386200045	Standard
Morphology/Adaptive-response	MOFA factor	5.12	0.853230336555676	0.00758346386200045	Standard
Morphology/Adaptive-response	MOFA factor	5.22	0.853230336555676	0.00758346386200045	Standard
Morphology/Adaptive-response	MOFA factor	5.32	0.853230336555676	0.00758346386200045	Standard
Morphology/Adaptive-response	MOFA factor	5.42	0.853230336555676	0.00758346386200045	Standard
Morphology/Adaptive-response	MOFA factor	5.52	0.858412950300394	0.00748582716287727	Standard
Morphology/Adaptive-response	MOFA factor	5.62	0.858412950300394	0.00748582716287727	Standard
Morphology/Adaptive-response	MOFA factor	5.72	0.858412950300394	0.00748582716287727	Standard
Morphology/Adaptive-response	MOFA factor	5.82	0.858412950300394	0.00748582716287727	Standard
Morphology/Adaptive-response	MOFA factor	5.92	0.858412950300394	0.00748582716287727	Standard
Morphology/Adaptive-response	MOFA factor	6.02	0.858412950300394	0.00748582716287727	Standard
Morphology/Adaptive-response	MOFA factor	6.12	0.858412950300394	0.00748582716287727	Standard
Morphology/Adaptive-response	MOFA factor	6.22	0.86982071897821	0.00726931170333684	Standard
Morphology/Adaptive-response	MOFA factor	6.32	0.86982071897821	0.00726931170333684	Standard
Morphology/Adaptive-response	MOFA factor	6.42	0.86982071897821	0.00726931170333684	Standard
Morphology/Adaptive-response/CIMP-index	MOFA factor	0.12	0.762752336122896	0.00412649013050208	Standard
Morphology/Adaptive-response/CIMP-index	MOFA factor	0.22	0.766276642211557	0.00420158793689853	Standard
Morphology/Adaptive-response/CIMP-index	MOFA factor	0.32	0.769881744781564	0.00428210430668663	Standard
Morphology/Adaptive-response/CIMP-index	MOFA factor	0.42	0.779458844149634	0.0045322639854784	Standard
Morphology/Adaptive-response/CIMP-index	MOFA factor	0.52	0.78199527847909	0.004612100941609	Standard
Morphology/Adaptive-response/CIMP-index	MOFA factor	0.62	0.787167482210696	0.00479817124670749	Standard
Morphology/Adaptive-response/CIMP-index	MOFA factor	0.72	0.787167482210696	0.00479817124670749	Standard
Morphology/Adaptive-response/CIMP-index	MOFA factor	0.82	0.79364946357049	0.00507851738181711	Standard
Morphology/Adaptive-response/CIMP-index	MOFA factor	0.92	0.79744297754777	0.0052655572391679	Standard
Morphology/Adaptive-response/CIMP-index	MOFA factor	1.02	0.803578397654259	0.00559679123519329	Standard
Morphology/Adaptive-response/CIMP-index	MOFA factor	1.12	0.808839848427291	0.00590083485410907	Standard
Morphology/Adaptive-response/CIMP-index	MOFA factor	1.22	0.813068413146579	0.00615357910306964	Standard
Morphology/Adaptive-response/CIMP-index	MOFA factor	1.32	0.82224473093257	0.00671857371665374	Standard
Morphology/Adaptive-response/CIMP-index	MOFA factor	1.42	0.82224473093257	0.00671857371665374	Standard
Morphology/Adaptive-response/CIMP-index	MOFA factor	1.52	0.827213665035647	0.00703410662956339	Standard
Morphology/Adaptive-response/CIMP-index	MOFA factor	1.62	0.832212234452744	0.00736075574555452	Standard
Morphology/Adaptive-response/CIMP-index	MOFA factor	1.72	0.833878640159092	0.00747202287551744	Standard
Morphology/Adaptive-response/CIMP-index	MOFA factor	1.82	0.835611961409725	0.00758904627420498	Standard
Morphology/Adaptive-response/CIMP-index	MOFA factor	1.92	0.835611961409725	0.00758904627420498	Standard
Morphology/Adaptive-response/CIMP-index	MOFA factor	2.02	0.837345818038761	0.00770736813932492	Standard
Morphology/Adaptive-response/CIMP-index	MOFA factor	2.12	0.839073627570969	0.00782641654335412	Standard
Morphology/Adaptive-response/CIMP-index	MOFA factor	2.22	0.84089074031142	0.007952632225091	Standard
Morphology/Adaptive-response/CIMP-index	MOFA factor	2.32	0.846543187069293	0.0083476223495684	Standard
Morphology/Adaptive-response/CIMP-index	MOFA factor	2.42	0.846543187069293	0.0083476223495684	Standard
Morphology/Adaptive-response/CIMP-index	MOFA factor	2.52	0.846543187069293	0.0083476223495684	Standard
Morphology/Adaptive-response/CIMP-index	MOFA factor	2.62	0.848797537051408	0.00850322775664425	Standard
Morphology/Adaptive-response/CIMP-index	MOFA factor	2.72	0.851003191514438	0.00865201235903983	Standard
Morphology/Adaptive-response/CIMP-index	MOFA factor	2.82	0.851003191514438	0.00865201235903983	Standard
Morphology/Adaptive-response/CIMP-index	MOFA factor	2.92	0.853306985915175	0.00880145801280879	Standard
Morphology/Adaptive-response/CIMP-index	MOFA factor	3.02	0.853306985915175	0.00880145801280879	Standard
Morphology/Adaptive-response/CIMP-index	MOFA factor	3.12	0.853306985915175	0.00880145801280879	Standard
Morphology/Adaptive-response/CIMP-index	MOFA factor	3.22	0.855706475054787	0.00894748764107899	Standard
Morphology/Adaptive-response/CIMP-index	MOFA factor	3.32	0.855706475054787	0.00894748764107899	Standard
Morphology/Adaptive-response/CIMP-index	MOFA factor	3.42	0.855706475054787	0.00894748764107899	Standard
Morphology/Adaptive-response/CIMP-index	MOFA factor	3.52	0.858087058397583	0.00907869340208534	Standard
Morphology/Adaptive-response/CIMP-index	MOFA factor	3.62	0.858087058397583	0.00907869340208534	Standard
Morphology/Adaptive-response/CIMP-index	MOFA factor	3.72	0.858087058397583	0.00907869340208534	Standard
Morphology/Adaptive-response/CIMP-index	MOFA factor	3.82	0.858087058397583	0.00907869340208534	Standard
Morphology/Adaptive-response/CIMP-index	MOFA factor	3.92	0.860803562077542	0.00920554918390507	Standard
Morphology/Adaptive-response/CIMP-index	MOFA factor	4.02	0.860803562077542	0.00920554918390507	Standard
Morphology/Adaptive-response/CIMP-index	MOFA factor	4.12	0.860803562077542	0.00920554918390507	Standard
Morphology/Adaptive-response/CIMP-index	MOFA factor	4.22	0.860803562077542	0.00920554918390507	Standard
Morphology/Adaptive-response/CIMP-index	MOFA factor	4.32	0.860803562077542	0.00920554918390507	Standard
Morphology/Adaptive-response/CIMP-index	MOFA factor	4.42	0.860803562077542	0.00920554918390507	Standard
Morphology/Adaptive-response/CIMP-index	MOFA factor	4.52	0.860803562077542	0.00920554918390507	Standard
Morphology/Adaptive-response/CIMP-index	MOFA factor	4.62	0.860803562077542	0.00920554918390507	Standard
Morphology/Adaptive-response/CIMP-index	MOFA factor	4.72	0.864077457786293	0.0093140495792767	Standard
Morphology/Adaptive-response/CIMP-index	MOFA factor	4.82	0.864077457786293	0.0093140495792767	Standard
Morphology/Adaptive-response/CIMP-index	MOFA factor	4.92	0.864077457786293	0.0093140495792767	Standard
Morphology/Adaptive-response/CIMP-index	MOFA factor	5.02	0.864077457786293	0.0093140495792767	Standard
Morphology/Adaptive-response/CIMP-index	MOFA factor	5.12	0.864077457786293	0.0093140495792767	Standard
Morphology/Adaptive-response/CIMP-index	MOFA factor	5.22	0.864077457786293	0.0093140495792767	Standard
Morphology/Adaptive-response/CIMP-index	MOFA factor	5.32	0.864077457786293	0.0093140495792767	Standard
Morphology/Adaptive-response/CIMP-index	MOFA factor	5.42	0.864077457786293	0.0093140495792767	Standard
Morphology/Adaptive-response/CIMP-index	MOFA factor	5.52	0.867319397750687	0.00935708998707974	Standard
Morphology/Adaptive-response/CIMP-index	MOFA factor	5.62	0.867319397750687	0.00935708998707974	Standard
Morphology/Adaptive-response/CIMP-index	MOFA factor	5.72	0.867319397750687	0.00935708998707974	Standard
Morphology/Adaptive-response/CIMP-index	MOFA factor	5.82	0.867319397750687	0.00935708998707974	Standard
Morphology/Adaptive-response/CIMP-index	MOFA factor	5.92	0.867319397750687	0.00935708998707974	Standard
Morphology/Adaptive-response/CIMP-index	MOFA factor	6.02	0.867319397750687	0.00935708998707974	Standard
Morphology/Adaptive-response/CIMP-index	MOFA factor	6.12	0.867319397750687	0.00935708998707974	Standard
Morphology/Adaptive-response/CIMP-index	MOFA factor	6.22	0.873439320729157	0.00921898843924699	Standard
Morphology/Adaptive-response/CIMP-index	MOFA factor	6.32	0.873439320729157	0.00921898843924699	Standard
Morphology/Adaptive-response/CIMP-index	MOFA factor	6.42	0.873439320729157	0.00921898843924699	Standard
Morphology/CIMP-index	MOFA factor	0.12	0.746712731474124	0.00807651224994066	Standard
Morphology/CIMP-index	MOFA factor	0.22	0.747939160267878	0.00847238694929741	Standard
Morphology/CIMP-index	MOFA factor	0.32	0.749331813588447	0.00888968819976387	Standard
Morphology/CIMP-index	MOFA factor	0.42	0.754035693506539	0.00996838079817971	Standard
Morphology/CIMP-index	MOFA factor	0.52	0.755486262635899	0.0102155790141774	Standard
Morphology/CIMP-index	MOFA factor	0.62	0.758657262915334	0.0106503196583208	Standard
Morphology/CIMP-index	MOFA factor	0.72	0.758657262915334	0.0106503196583208	Standard
Morphology/CIMP-index	MOFA factor	0.82	0.763008510349598	0.0110549113881905	Standard
Morphology/CIMP-index	MOFA factor	0.92	0.765693480641553	0.0112121208331781	Standard
Morphology/CIMP-index	MOFA factor	1.02	0.770223926223449	0.0113393749672897	Standard
Morphology/CIMP-index	MOFA factor	1.12	0.774122261444513	0.0113254327457502	Standard
Morphology/CIMP-index	MOFA factor	1.22	0.777195695417703	0.0112434872509816	Standard
Morphology/CIMP-index	MOFA factor	1.32	0.783853686676735	0.0108893199907615	Standard
Morphology/CIMP-index	MOFA factor	1.42	0.783853686676735	0.0108893199907615	Standard
Morphology/CIMP-index	MOFA factor	1.52	0.787566066840404	0.0106125147067253	Standard
Morphology/CIMP-index	MOFA factor	1.62	0.791445622201666	0.0102856768818712	Standard
Morphology/CIMP-index	MOFA factor	1.72	0.792786050642489	0.0101674570568631	Standard
Morphology/CIMP-index	MOFA factor	1.82	0.794163662261145	0.0100445757190781	Standard
Morphology/CIMP-index	MOFA factor	1.92	0.794163662261145	0.0100445757190781	Standard
Morphology/CIMP-index	MOFA factor	2.02	0.79563104616451	0.00991316864625224	Standard
Morphology/CIMP-index	MOFA factor	2.12	0.797185394639038	0.00977458980023914	Standard
Morphology/CIMP-index	MOFA factor	2.22	0.798907114284828	0.00962335884471598	Standard
Morphology/CIMP-index	MOFA factor	2.32	0.804564154807403	0.00916374881375687	Standard
Morphology/CIMP-index	MOFA factor	2.42	0.804564154807403	0.00916374881375687	Standard
Morphology/CIMP-index	MOFA factor	2.52	0.804564154807403	0.00916374881375687	Standard
Morphology/CIMP-index	MOFA factor	2.62	0.806810283361398	0.00900592047839703	Standard
Morphology/CIMP-index	MOFA factor	2.72	0.809124580593648	0.0088629834042702	Standard
Morphology/CIMP-index	MOFA factor	2.82	0.809124580593648	0.0088629834042702	Standard
Morphology/CIMP-index	MOFA factor	2.92	0.811821450798049	0.00872548999709651	Standard
Morphology/CIMP-index	MOFA factor	3.02	0.811821450798049	0.00872548999709651	Standard
Morphology/CIMP-index	MOFA factor	3.12	0.811821450798049	0.00872548999709651	Standard
Morphology/CIMP-index	MOFA factor	3.22	0.814912945558081	0.00861104615489483	Standard
Morphology/CIMP-index	MOFA factor	3.32	0.814912945558081	0.00861104615489483	Standard
Morphology/CIMP-index	MOFA factor	3.42	0.814912945558081	0.00861104615489483	Standard
Morphology/CIMP-index	MOFA factor	3.52	0.81853879219028	0.00854077336215533	Standard
Morphology/CIMP-index	MOFA factor	3.62	0.81853879219028	0.00854077336215533	Standard
Morphology/CIMP-index	MOFA factor	3.72	0.81853879219028	0.00854077336215533	Standard
Morphology/CIMP-index	MOFA factor	3.82	0.81853879219028	0.00854077336215533	Standard
Morphology/CIMP-index	MOFA factor	3.92	0.822800660308526	0.00855025320830482	Standard
Morphology/CIMP-index	MOFA factor	4.02	0.822800660308526	0.00855025320830482	Standard
Morphology/CIMP-index	MOFA factor	4.12	0.822800660308526	0.00855025320830482	Standard
Morphology/CIMP-index	MOFA factor	4.22	0.822800660308526	0.00855025320830482	Standard
Morphology/CIMP-index	MOFA factor	4.32	0.822800660308526	0.00855025320830482	Standard
Morphology/CIMP-index	MOFA factor	4.42	0.822800660308526	0.00855025320830482	Standard
Morphology/CIMP-index	MOFA factor	4.52	0.822800660308526	0.00855025320830482	Standard
Morphology/CIMP-index	MOFA factor	4.62	0.822800660308526	0.00855025320830482	Standard
Morphology/CIMP-index	MOFA factor	4.72	0.828981478555957	0.00873615332929489	Standard
Morphology/CIMP-index	MOFA factor	4.82	0.828981478555957	0.00873615332929489	Standard
Morphology/CIMP-index	MOFA factor	4.92	0.828981478555957	0.00873615332929489	Standard
Morphology/CIMP-index	MOFA factor	5.02	0.828981478555957	0.00873615332929489	Standard
Morphology/CIMP-index	MOFA factor	5.12	0.828981478555957	0.00873615332929489	Standard
Morphology/CIMP-index	MOFA factor	5.22	0.828981478555957	0.00873615332929489	Standard
Morphology/CIMP-index	MOFA factor	5.32	0.828981478555957	0.00873615332929489	Standard
Morphology/CIMP-index	MOFA factor	5.42	0.828981478555957	0.00873615332929489	Standard
Morphology/CIMP-index	MOFA factor	5.52	0.836866727917282	0.00922650034710898	Standard
Morphology/CIMP-index	MOFA factor	5.62	0.836866727917282	0.00922650034710898	Standard
Morphology/CIMP-index	MOFA factor	5.72	0.836866727917282	0.00922650034710898	Standard
Morphology/CIMP-index	MOFA factor	5.82	0.836866727917282	0.00922650034710898	Standard
Morphology/CIMP-index	MOFA factor	5.92	0.836866727917282	0.00922650034710898	Standard
Morphology/CIMP-index	MOFA factor	6.02	0.836866727917282	0.00922650034710898	Standard
Morphology/CIMP-index	MOFA factor	6.12	0.836866727917282	0.00922650034710898	Standard
Morphology/CIMP-index	MOFA factor	6.22	0.854764648311808	0.0109341772768448	Standard
Morphology/CIMP-index	MOFA factor	6.32	0.854764648311808	0.0109341772768448	Standard
Morphology/CIMP-index	MOFA factor	6.42	0.854764648311808	0.0109341772768448	Standard
Ploidy	MOFA factor	0.12	0.721644725153311	0.0112323707638782	Standard
Ploidy	MOFA factor	0.22	0.72079972779451	0.00927535198408836	Standard
Ploidy	MOFA factor	0.32	0.722311509226362	0.00783072032756935	Standard
Ploidy	MOFA factor	0.42	0.731504143452159	0.0051342108713402	Standard
Ploidy	MOFA factor	0.52	0.734507713014521	0.00458473815645076	Standard
Ploidy	MOFA factor	0.62	0.741145462539224	0.0035580999492186	Standard
Ploidy	MOFA factor	0.72	0.741145462539224	0.0035580999492186	Standard
Ploidy	MOFA factor	0.82	0.750429241030293	0.00239203098246915	Standard
Ploidy	MOFA factor	0.92	0.756406894084218	0.00179355924251991	Standard
Ploidy	MOFA factor	1.02	0.766870439914671	0.00129853325172019	Standard
Ploidy	MOFA factor	1.12	0.776032305763168	0.00172363850522158	Standard
Ploidy	MOFA factor	1.22	0.78327547732835	0.00236856763734584	Standard
Ploidy	MOFA factor	1.32	0.798904200415424	0.0040011653745306	Standard
Ploidy	MOFA factor	1.42	0.798904200415424	0.0040011653745306	Standard
Ploidy	MOFA factor	1.52	0.807390202615984	0.00492428861990699	Standard
Ploidy	MOFA factor	1.62	0.816014704888943	0.00586222763645749	Standard
Ploidy	MOFA factor	1.72	0.818866943750509	0.0061701749695219	Standard
Ploidy	MOFA factor	1.82	0.821775094380314	0.00648227230300364	Standard
Ploidy	MOFA factor	1.92	0.821775094380314	0.00648227230300364	Standard
Ploidy	MOFA factor	2.02	0.824809478823424	0.00680540166458549	Standard
Ploidy	MOFA factor	2.12	0.828012702544409	0.00714315675336358	Standard
Ploidy	MOFA factor	2.22	0.831392754316288	0.00749514164369324	Standard
Ploidy	MOFA factor	2.32	0.842056134442381	0.00856725920129336	Standard
Ploidy	MOFA factor	2.42	0.842056134442381	0.00856725920129336	Standard
Ploidy	MOFA factor	2.52	0.842056134442381	0.00856725920129336	Standard
Ploidy	MOFA factor	2.62	0.846138860764897	0.00895851757429558	Standard
Ploidy	MOFA factor	2.72	0.85027763058448	0.00934193631058306	Standard
Ploidy	MOFA factor	2.82	0.85027763058448	0.00934193631058306	Standard
Ploidy	MOFA factor	2.92	0.854857311894502	0.00974879200602875	Standard
Ploidy	MOFA factor	3.02	0.854857311894502	0.00974879200602875	Standard
Ploidy	MOFA factor	3.12	0.854857311894502	0.00974879200602875	Standard
Ploidy	MOFA factor	3.22	0.859836925012641	0.0101680027228428	Standard
Ploidy	MOFA factor	3.32	0.859836925012641	0.0101680027228428	Standard
Ploidy	MOFA factor	3.42	0.859836925012641	0.0101680027228428	Standard
Ploidy	MOFA factor	3.52	0.865590015122683	0.0106188908506367	Standard
Ploidy	MOFA factor	3.62	0.865590015122683	0.0106188908506367	Standard
Ploidy	MOFA factor	3.72	0.865590015122683	0.0106188908506367	Standard
Ploidy	MOFA factor	3.82	0.865590015122683	0.0106188908506367	Standard
Ploidy	MOFA factor	3.92	0.871692486250457	0.0110540216582155	Standard
Ploidy	MOFA factor	4.02	0.871692486250457	0.0110540216582155	Standard
Ploidy	MOFA factor	4.12	0.871692486250457	0.0110540216582155	Standard
Ploidy	MOFA factor	4.22	0.871692486250457	0.0110540216582155	Standard
Ploidy	MOFA factor	4.32	0.871692486250457	0.0110540216582155	Standard
Ploidy	MOFA factor	4.42	0.871692486250457	0.0110540216582155	Standard
Ploidy	MOFA factor	4.52	0.871692486250457	0.0110540216582155	Standard
Ploidy	MOFA factor	4.62	0.871692486250457	0.0110540216582155	Standard
Ploidy	MOFA factor	4.72	0.879668212614383	0.0115499446470866	Standard
Ploidy	MOFA factor	4.82	0.879668212614383	0.0115499446470866	Standard
Ploidy	MOFA factor	4.92	0.879668212614383	0.0115499446470866	Standard
Ploidy	MOFA factor	5.02	0.879668212614383	0.0115499446470866	Standard
Ploidy	MOFA factor	5.12	0.879668212614383	0.0115499446470866	Standard
Ploidy	MOFA factor	5.22	0.879668212614383	0.0115499446470866	Standard
Ploidy	MOFA factor	5.32	0.879668212614383	0.0115499446470866	Standard
Ploidy	MOFA factor	5.42	0.879668212614383	0.0115499446470866	Standard
Ploidy	MOFA factor	5.52	0.888981658878326	0.0120190582480263	Standard
Ploidy	MOFA factor	5.62	0.888981658878326	0.0120190582480263	Standard
Ploidy	MOFA factor	5.72	0.888981658878326	0.0120190582480263	Standard
Ploidy	MOFA factor	5.82	0.888981658878326	0.0120190582480263	Standard
Ploidy	MOFA factor	5.92	0.888981658878326	0.0120190582480263	Standard
Ploidy	MOFA factor	6.02	0.888981658878326	0.0120190582480263	Standard
Ploidy	MOFA factor	6.12	0.888981658878326	0.0120190582480263	Standard
Ploidy	MOFA factor	6.22	0.908267266123463	0.0126285343948956	Standard
Ploidy	MOFA factor	6.32	0.908267266123463	0.0126285343948956	Standard
Ploidy	MOFA factor	6.42	0.908267266123463	0.0126285343948956	Standard
Ploidy/Adaptive-response	MOFA factor	0.12	0.759995050082102	0.0111360270141731	Standard
Ploidy/Adaptive-response	MOFA factor	0.22	0.760304848041036	0.00964900036023541	Standard
Ploidy/Adaptive-response	MOFA factor	0.32	0.762733734611682	0.00845936950363486	Standard
Ploidy/Adaptive-response	MOFA factor	0.42	0.773499993964881	0.00593847821540532	Standard
Ploidy/Adaptive-response	MOFA factor	0.52	0.776803881777859	0.00536999617935181	Standard
Ploidy/Adaptive-response	MOFA factor	0.62	0.783935873859069	0.00432064803721183	Standard
Ploidy/Adaptive-response	MOFA factor	0.72	0.783935873859069	0.00432064803721183	Standard
Ploidy/Adaptive-response	MOFA factor	0.82	0.793639580294097	0.0033350980441349	Standard
Ploidy/Adaptive-response	MOFA factor	0.92	0.799757202144983	0.0030642772547991	Standard
Ploidy/Adaptive-response	MOFA factor	1.02	0.810257594110116	0.00328273240198389	Standard
Ploidy/Adaptive-response	MOFA factor	1.12	0.819352928983425	0.00392108482500711	Standard
Ploidy/Adaptive-response	MOFA factor	1.22	0.826486446071902	0.0045213826097049	Standard
Ploidy/Adaptive-response	MOFA factor	1.32	0.84204042641666	0.00574738855400259	Standard
Ploidy/Adaptive-response	MOFA factor	1.42	0.84204042641666	0.00574738855400259	Standard
Ploidy/Adaptive-response	MOFA factor	1.52	0.850133694750239	0.00622675143003265	Standard
Ploidy/Adaptive-response	MOFA factor	1.62	0.858018741284855	0.00653290317851528	Standard
Ploidy/Adaptive-response	MOFA factor	1.72	0.860549807977723	0.0065912977248397	Standard
Ploidy/Adaptive-response	MOFA factor	1.82	0.863090211785745	0.00662843367117474	Standard
Ploidy/Adaptive-response	MOFA factor	1.92	0.863090211785745	0.00662843367117474	Standard
Ploidy/Adaptive-response	MOFA factor	2.02	0.865631171544056	0.00664300931865147	Standard
Ploidy/Adaptive-response	MOFA factor	2.12	0.868142232092683	0.00663434589459804	Standard
Ploidy/Adaptive-response	MOFA factor	2.22	0.870701262298466	0.00660120307476573	Standard
Ploidy/Adaptive-response	MOFA factor	2.32	0.878782286703867	0.00633252564578904	Standard
Ploidy/Adaptive-response	MOFA factor	2.42	0.878782286703867	0.00633252564578904	Standard
Ploidy/Adaptive-response	MOFA factor	2.52	0.878782286703867	0.00633252564578904	Standard
Ploidy/Adaptive-response	MOFA factor	2.62	0.88195169812311	0.00616141718828869	Standard
Ploidy/Adaptive-response	MOFA factor	2.72	0.885109481219541	0.00595838125452674	Standard
Ploidy/Adaptive-response	MOFA factor	2.82	0.885109481219541	0.00595838125452674	Standard
Ploidy/Adaptive-response	MOFA factor	2.92	0.888372033584268	0.00572019636034615	Standard
Ploidy/Adaptive-response	MOFA factor	3.02	0.888372033584268	0.00572019636034615	Standard
Ploidy/Adaptive-response	MOFA factor	3.12	0.888372033584268	0.00572019636034615	Standard
Ploidy/Adaptive-response	MOFA factor	3.22	0.891793799983829	0.00544845760834486	Standard
Ploidy/Adaptive-response	MOFA factor	3.32	0.891793799983829	0.00544845760834486	Standard
Ploidy/Adaptive-response	MOFA factor	3.42	0.891793799983829	0.00544845760834486	Standard
Ploidy/Adaptive-response	MOFA factor	3.52	0.895402632006719	0.0051515084947982	Standard
Ploidy/Adaptive-response	MOFA factor	3.62	0.895402632006719	0.0051515084947982	Standard
Ploidy/Adaptive-response	MOFA factor	3.72	0.895402632006719	0.0051515084947982	Standard
Ploidy/Adaptive-response	MOFA factor	3.82	0.895402632006719	0.0051515084947982	Standard
Ploidy/Adaptive-response	MOFA factor	3.92	0.899306536676472	0.00483973235357354	Standard
Ploidy/Adaptive-response	MOFA factor	4.02	0.899306536676472	0.00483973235357354	Standard
Ploidy/Adaptive-response	MOFA factor	4.12	0.899306536676472	0.00483973235357354	Standard
Ploidy/Adaptive-response	MOFA factor	4.22	0.899306536676472	0.00483973235357354	Standard
Ploidy/Adaptive-response	MOFA factor	4.32	0.899306536676472	0.00483973235357354	Standard
Ploidy/Adaptive-response	MOFA factor	4.42	0.899306536676472	0.00483973235357354	Standard
Ploidy/Adaptive-response	MOFA factor	4.52	0.899306536676472	0.00483973235357354	Standard
Ploidy/Adaptive-response	MOFA factor	4.62	0.899306536676472	0.00483973235357354	Standard
Ploidy/Adaptive-response	MOFA factor	4.72	0.903972903157642	0.00451783837758428	Standard
Ploidy/Adaptive-response	MOFA factor	4.82	0.903972903157642	0.00451783837758428	Standard
Ploidy/Adaptive-response	MOFA factor	4.92	0.903972903157642	0.00451783837758428	Standard
Ploidy/Adaptive-response	MOFA factor	5.02	0.903972903157642	0.00451783837758428	Standard
Ploidy/Adaptive-response	MOFA factor	5.12	0.903972903157642	0.00451783837758428	Standard
Ploidy/Adaptive-response	MOFA factor	5.22	0.903972903157642	0.00451783837758428	Standard
Ploidy/Adaptive-response	MOFA factor	5.32	0.903972903157642	0.00451783837758428	Standard
Ploidy/Adaptive-response	MOFA factor	5.42	0.903972903157642	0.00451783837758428	Standard
Ploidy/Adaptive-response	MOFA factor	5.52	0.908994493361338	0.00428575112647919	Standard
Ploidy/Adaptive-response	MOFA factor	5.62	0.908994493361338	0.00428575112647919	Standard
Ploidy/Adaptive-response	MOFA factor	5.72	0.908994493361338	0.00428575112647919	Standard
Ploidy/Adaptive-response	MOFA factor	5.82	0.908994493361338	0.00428575112647919	Standard
Ploidy/Adaptive-response	MOFA factor	5.92	0.908994493361338	0.00428575112647919	Standard
Ploidy/Adaptive-response	MOFA factor	6.02	0.908994493361338	0.00428575112647919	Standard
Ploidy/Adaptive-response	MOFA factor	6.12	0.908994493361338	0.00428575112647919	Standard
Ploidy/Adaptive-response	MOFA factor	6.22	0.919090964557173	0.00432943381377035	Standard
Ploidy/Adaptive-response	MOFA factor	6.32	0.919090964557173	0.00432943381377035	Standard
Ploidy/Adaptive-response	MOFA factor	6.42	0.919090964557173	0.00432943381377035	Standard
Ploidy/Adaptive-response/CIMP-index	MOFA factor	0.12	0.800644170278711	0.0107808943428229	Standard
Ploidy/Adaptive-response/CIMP-index	MOFA factor	0.22	0.799555338068298	0.00954417373176784	Standard
Ploidy/Adaptive-response/CIMP-index	MOFA factor	0.32	0.800269594212187	0.00860811749785736	Standard
Ploidy/Adaptive-response/CIMP-index	MOFA factor	0.42	0.806252020281783	0.00725313798221899	Standard
Ploidy/Adaptive-response/CIMP-index	MOFA factor	0.52	0.808289446861914	0.00710588140033672	Standard
Ploidy/Adaptive-response/CIMP-index	MOFA factor	0.62	0.812641699756124	0.00698398054446173	Standard
Ploidy/Adaptive-response/CIMP-index	MOFA factor	0.72	0.812641699756124	0.00698398054446173	Standard
Ploidy/Adaptive-response/CIMP-index	MOFA factor	0.82	0.818319464215887	0.00703199094926622	Standard
Ploidy/Adaptive-response/CIMP-index	MOFA factor	0.92	0.821709198348884	0.00710289346604722	Standard
Ploidy/Adaptive-response/CIMP-index	MOFA factor	1.02	0.827154147137778	0.00721251059259684	Standard
Ploidy/Adaptive-response/CIMP-index	MOFA factor	1.12	0.831604622762579	0.00726982141451485	Standard
Ploidy/Adaptive-response/CIMP-index	MOFA factor	1.22	0.834942978699253	0.00729204670859199	Standard
Ploidy/Adaptive-response/CIMP-index	MOFA factor	1.32	0.842110439924614	0.00732266802128158	Standard
Ploidy/Adaptive-response/CIMP-index	MOFA factor	1.42	0.842110439924614	0.00732266802128158	Standard
Ploidy/Adaptive-response/CIMP-index	MOFA factor	1.52	0.845845799385445	0.00735699416840751	Standard
Ploidy/Adaptive-response/CIMP-index	MOFA factor	1.62	0.849640148959386	0.00741213095812961	Standard
Ploidy/Adaptive-response/CIMP-index	MOFA factor	1.72	0.850939387089389	0.0074341689516735	Standard
Ploidy/Adaptive-response/CIMP-index	MOFA factor	1.82	0.852262851056322	0.00745717630575857	Standard
Ploidy/Adaptive-response/CIMP-index	MOFA factor	1.92	0.852262851056322	0.00745717630575857	Standard
Ploidy/Adaptive-response/CIMP-index	MOFA factor	2.02	0.853642876379558	0.00748089317541181	Standard
Ploidy/Adaptive-response/CIMP-index	MOFA factor	2.12	0.855033102142984	0.00750356131977943	Standard
Ploidy/Adaptive-response/CIMP-index	MOFA factor	2.22	0.856510078297671	0.00752526448540333	Standard
Ploidy/Adaptive-response/CIMP-index	MOFA factor	2.32	0.86164571550656	0.00756873148151946	Standard
Ploidy/Adaptive-response/CIMP-index	MOFA factor	2.42	0.86164571550656	0.00756873148151946	Standard
Ploidy/Adaptive-response/CIMP-index	MOFA factor	2.52	0.86164571550656	0.00756873148151946	Standard
Ploidy/Adaptive-response/CIMP-index	MOFA factor	2.62	0.863809457404879	0.00756754848485429	Standard
Ploidy/Adaptive-response/CIMP-index	MOFA factor	2.72	0.866013345400058	0.00755286199100721	Standard
Ploidy/Adaptive-response/CIMP-index	MOFA factor	2.82	0.866013345400058	0.00755286199100721	Standard
Ploidy/Adaptive-response/CIMP-index	MOFA factor	2.92	0.868360269488278	0.00752208268146658	Standard
Ploidy/Adaptive-response/CIMP-index	MOFA factor	3.02	0.868360269488278	0.00752208268146658	Standard
Ploidy/Adaptive-response/CIMP-index	MOFA factor	3.12	0.868360269488278	0.00752208268146658	Standard
Ploidy/Adaptive-response/CIMP-index	MOFA factor	3.22	0.870948430879037	0.00747062800915072	Standard
Ploidy/Adaptive-response/CIMP-index	MOFA factor	3.32	0.870948430879037	0.00747062800915072	Standard
Ploidy/Adaptive-response/CIMP-index	MOFA factor	3.42	0.870948430879037	0.00747062800915072	Standard
Ploidy/Adaptive-response/CIMP-index	MOFA factor	3.52	0.873847224747905	0.00739292079007504	Standard
Ploidy/Adaptive-response/CIMP-index	MOFA factor	3.62	0.873847224747905	0.00739292079007504	Standard
Ploidy/Adaptive-response/CIMP-index	MOFA factor	3.72	0.873847224747905	0.00739292079007504	Standard
Ploidy/Adaptive-response/CIMP-index	MOFA factor	3.82	0.873847224747905	0.00739292079007504	Standard
Ploidy/Adaptive-response/CIMP-index	MOFA factor	3.92	0.877400795124434	0.00727282952466223	Standard
Ploidy/Adaptive-response/CIMP-index	MOFA factor	4.02	0.877400795124434	0.00727282952466223	Standard
Ploidy/Adaptive-response/CIMP-index	MOFA factor	4.12	0.877400795124434	0.00727282952466223	Standard
Ploidy/Adaptive-response/CIMP-index	MOFA factor	4.22	0.877400795124434	0.00727282952466223	Standard
Ploidy/Adaptive-response/CIMP-index	MOFA factor	4.32	0.877400795124434	0.00727282952466223	Standard
Ploidy/Adaptive-response/CIMP-index	MOFA factor	4.42	0.877400795124434	0.00727282952466223	Standard
Ploidy/Adaptive-response/CIMP-index	MOFA factor	4.52	0.877400795124434	0.00727282952466223	Standard
Ploidy/Adaptive-response/CIMP-index	MOFA factor	4.62	0.877400795124434	0.00727282952466223	Standard
Ploidy/Adaptive-response/CIMP-index	MOFA factor	4.72	0.882117838963803	0.00708190033575672	Standard
Ploidy/Adaptive-response/CIMP-index	MOFA factor	4.82	0.882117838963803	0.00708190033575672	Standard
Ploidy/Adaptive-response/CIMP-index	MOFA factor	4.92	0.882117838963803	0.00708190033575672	Standard
Ploidy/Adaptive-response/CIMP-index	MOFA factor	5.02	0.882117838963803	0.00708190033575672	Standard
Ploidy/Adaptive-response/CIMP-index	MOFA factor	5.12	0.882117838963803	0.00708190033575672	Standard
Ploidy/Adaptive-response/CIMP-index	MOFA factor	5.22	0.882117838963803	0.00708190033575672	Standard
Ploidy/Adaptive-response/CIMP-index	MOFA factor	5.32	0.882117838963803	0.00708190033575672	Standard
Ploidy/Adaptive-response/CIMP-index	MOFA factor	5.42	0.882117838963803	0.00708190033575672	Standard
Ploidy/Adaptive-response/CIMP-index	MOFA factor	5.52	0.887478067215693	0.00684215226737022	Standard
Ploidy/Adaptive-response/CIMP-index	MOFA factor	5.62	0.887478067215693	0.00684215226737022	Standard
Ploidy/Adaptive-response/CIMP-index	MOFA factor	5.72	0.887478067215693	0.00684215226737022	Standard
Ploidy/Adaptive-response/CIMP-index	MOFA factor	5.82	0.887478067215693	0.00684215226737022	Standard
Ploidy/Adaptive-response/CIMP-index	MOFA factor	5.92	0.887478067215693	0.00684215226737022	Standard
Ploidy/Adaptive-response/CIMP-index	MOFA factor	6.02	0.887478067215693	0.00684215226737022	Standard
Ploidy/Adaptive-response/CIMP-index	MOFA factor	6.12	0.887478067215693	0.00684215226737022	Standard
Ploidy/Adaptive-response/CIMP-index	MOFA factor	6.22	0.899382056883479	0.00636485530977513	Standard
Ploidy/Adaptive-response/CIMP-index	MOFA factor	6.32	0.899382056883479	0.00636485530977513	Standard
Ploidy/Adaptive-response/CIMP-index	MOFA factor	6.42	0.899382056883479	0.00636485530977513	Standard
Ploidy/CIMP-index	MOFA factor	0.12	0.772311576064333	0.00805816931255425	Standard
Ploidy/CIMP-index	MOFA factor	0.22	0.77145145121587	0.00634563942922213	Standard
Ploidy/CIMP-index	MOFA factor	0.32	0.772891594080291	0.00530807972763467	Standard
Ploidy/CIMP-index	MOFA factor	0.42	0.781976200182741	0.00473264838211469	Standard
Ploidy/CIMP-index	MOFA factor	0.52	0.784927834033215	0.00489024168613212	Standard
Ploidy/CIMP-index	MOFA factor	0.62	0.791169922315411	0.0053703228613175	Standard
Ploidy/CIMP-index	MOFA factor	0.72	0.791169922315411	0.0053703228613175	Standard
Ploidy/CIMP-index	MOFA factor	0.82	0.799344684361859	0.00611737008748962	Standard
Ploidy/CIMP-index	MOFA factor	0.92	0.804276776946065	0.00658319041514689	Standard
Ploidy/CIMP-index	MOFA factor	1.02	0.812368139985128	0.00733128540935475	Standard
Ploidy/CIMP-index	MOFA factor	1.12	0.819053606347314	0.00791399646788721	Standard
Ploidy/CIMP-index	MOFA factor	1.22	0.824087003187584	0.00832412013676286	Standard
Ploidy/CIMP-index	MOFA factor	1.32	0.834716283415863	0.00910381992609377	Standard
Ploidy/CIMP-index	MOFA factor	1.42	0.834716283415863	0.00910381992609377	Standard
Ploidy/CIMP-index	MOFA factor	1.52	0.840281169040191	0.00947036788078684	Standard
Ploidy/CIMP-index	MOFA factor	1.62	0.845881046757839	0.00981732124527272	Standard
Ploidy/CIMP-index	MOFA factor	1.72	0.847775799974146	0.00993074594593111	Standard
Ploidy/CIMP-index	MOFA factor	1.82	0.849688427949068	0.0100435137228379	Standard
Ploidy/CIMP-index	MOFA factor	1.92	0.849688427949068	0.0100435137228379	Standard
Ploidy/CIMP-index	MOFA factor	2.02	0.851714502473147	0.010161235893871	Standard
Ploidy/CIMP-index	MOFA factor	2.12	0.853804242583876	0.0102809175683394	Standard
Ploidy/CIMP-index	MOFA factor	2.22	0.856037847572275	0.0104069789283242	Standard
Ploidy/CIMP-index	MOFA factor	2.32	0.863372582437364	0.0108074074348011	Standard
Ploidy/CIMP-index	MOFA factor	2.42	0.863372582437364	0.0108074074348011	Standard
Ploidy/CIMP-index	MOFA factor	2.52	0.863372582437364	0.0108074074348011	Standard
Ploidy/CIMP-index	MOFA factor	2.62	0.86617267416697	0.0109542958729017	Standard
Ploidy/CIMP-index	MOFA factor	2.72	0.869003202071404	0.0110988905890426	Standard
Ploidy/CIMP-index	MOFA factor	2.82	0.869003202071404	0.0110988905890426	Standard
Ploidy/CIMP-index	MOFA factor	2.92	0.872082229952859	0.0112512141295034	Standard
Ploidy/CIMP-index	MOFA factor	3.02	0.872082229952859	0.0112512141295034	Standard
Ploidy/CIMP-index	MOFA factor	3.12	0.872082229952859	0.0112512141295034	Standard
Ploidy/CIMP-index	MOFA factor	3.22	0.875472746342878	0.0114122576953964	Standard
Ploidy/CIMP-index	MOFA factor	3.32	0.875472746342878	0.0114122576953964	Standard
Ploidy/CIMP-index	MOFA factor	3.42	0.875472746342878	0.0114122576953964	Standard
Ploidy/CIMP-index	MOFA factor	3.52	0.879474399941893	0.0115923057566003	Standard
Ploidy/CIMP-index	MOFA factor	3.62	0.879474399941893	0.0115923057566003	Standard
Ploidy/CIMP-index	MOFA factor	3.72	0.879474399941893	0.0115923057566003	Standard
Ploidy/CIMP-index	MOFA factor	3.82	0.879474399941893	0.0115923057566003	Standard
Ploidy/CIMP-index	MOFA factor	3.92	0.884017459683751	0.0117823870817608	Standard
Ploidy/CIMP-index	MOFA factor	4.02	0.884017459683751	0.0117823870817608	Standard
Ploidy/CIMP-index	MOFA factor	4.12	0.884017459683751	0.0117823870817608	Standard
Ploidy/CIMP-index	MOFA factor	4.22	0.884017459683751	0.0117823870817608	Standard
Ploidy/CIMP-index	MOFA factor	4.32	0.884017459683751	0.0117823870817608	Standard
Ploidy/CIMP-index	MOFA factor	4.42	0.884017459683751	0.0117823870817608	Standard
Ploidy/CIMP-index	MOFA factor	4.52	0.884017459683751	0.0117823870817608	Standard
Ploidy/CIMP-index	MOFA factor	4.62	0.884017459683751	0.0117823870817608	Standard
Ploidy/CIMP-index	MOFA factor	4.72	0.890454438855166	0.0120245793755761	Standard
Ploidy/CIMP-index	MOFA factor	4.82	0.890454438855166	0.0120245793755761	Standard
Ploidy/CIMP-index	MOFA factor	4.92	0.890454438855166	0.0120245793755761	Standard
Ploidy/CIMP-index	MOFA factor	5.02	0.890454438855166	0.0120245793755761	Standard
Ploidy/CIMP-index	MOFA factor	5.12	0.890454438855166	0.0120245793755761	Standard
Ploidy/CIMP-index	MOFA factor	5.22	0.890454438855166	0.0120245793755761	Standard
Ploidy/CIMP-index	MOFA factor	5.32	0.890454438855166	0.0120245793755761	Standard
Ploidy/CIMP-index	MOFA factor	5.42	0.890454438855166	0.0120245793755761	Standard
Ploidy/CIMP-index	MOFA factor	5.52	0.897821417629422	0.012266308954116	Standard
Ploidy/CIMP-index	MOFA factor	5.62	0.897821417629422	0.012266308954116	Standard
Ploidy/CIMP-index	MOFA factor	5.72	0.897821417629422	0.012266308954116	Standard
Ploidy/CIMP-index	MOFA factor	5.82	0.897821417629422	0.012266308954116	Standard
Ploidy/CIMP-index	MOFA factor	5.92	0.897821417629422	0.012266308954116	Standard
Ploidy/CIMP-index	MOFA factor	6.02	0.897821417629422	0.012266308954116	Standard
Ploidy/CIMP-index	MOFA factor	6.12	0.897821417629422	0.012266308954116	Standard
Ploidy/CIMP-index	MOFA factor	6.22	0.913166104977685	0.0127358212516053	Standard
Ploidy/CIMP-index	MOFA factor	6.32	0.913166104977685	0.0127358212516053	Standard
Ploidy/CIMP-index	MOFA factor	6.42	0.913166104977685	0.0127358212516053	Standard
Ploidy/Morphology	MOFA factor	0.12	0.722271509540394	0.00584092476991309	Standard
Ploidy/Morphology	MOFA factor	0.22	0.719266876132945	0.00415061704327347	Standard
Ploidy/Morphology	MOFA factor	0.32	0.719194460533804	0.00308154494276304	Standard
Ploidy/Morphology	MOFA factor	0.42	0.726449460546762	0.0020666138523235	Standard
Ploidy/Morphology	MOFA factor	0.52	0.729367694794261	0.00216974736533036	Standard
Ploidy/Morphology	MOFA factor	0.62	0.736239348305487	0.00266086156680718	Standard
Ploidy/Morphology	MOFA factor	0.72	0.736239348305487	0.00266086156680718	Standard
Ploidy/Morphology	MOFA factor	0.82	0.746394551277436	0.00355535458566762	Standard
Ploidy/Morphology	MOFA factor	0.92	0.753139690866181	0.00415550642880322	Standard
Ploidy/Morphology	MOFA factor	1.02	0.765168901739402	0.00518468926288462	Standard
Ploidy/Morphology	MOFA factor	1.12	0.775869534041321	0.00604031043539122	Standard
Ploidy/Morphology	MOFA factor	1.22	0.78444430540762	0.00667887851918885	Standard
Ploidy/Morphology	MOFA factor	1.32	0.802979975489985	0.00789618966976675	Standard
Ploidy/Morphology	MOFA factor	1.42	0.802979975489985	0.00789618966976675	Standard
Ploidy/Morphology	MOFA factor	1.52	0.813134522842044	0.00845827547444022	Standard
Ploidy/Morphology	MOFA factor	1.62	0.823473414583573	0.00894842811704968	Standard
Ploidy/Morphology	MOFA factor	1.72	0.826880580178916	0.00909136874127722	Standard
Ploidy/Morphology	MOFA factor	1.82	0.830425011602146	0.00923024595468394	Standard
Ploidy/Morphology	MOFA factor	1.92	0.830425011602146	0.00923024595468394	Standard
Ploidy/Morphology	MOFA factor	2.02	0.83409792914354	0.00936363326484752	Standard
Ploidy/Morphology	MOFA factor	2.12	0.838062457372083	0.00949570763937134	Standard
Ploidy/Morphology	MOFA factor	2.22	0.842288841034165	0.00962312960164223	Standard
Ploidy/Morphology	MOFA factor	2.32	0.855372051359769	0.00993465934973507	Standard
Ploidy/Morphology	MOFA factor	2.42	0.855372051359769	0.00993465934973507	Standard
Ploidy/Morphology	MOFA factor	2.52	0.855372051359769	0.00993465934973507	Standard
Ploidy/Morphology	MOFA factor	2.62	0.860470061358484	0.0100249822128876	Standard
Ploidy/Morphology	MOFA factor	2.72	0.865656358676032	0.0101012898252551	Standard
Ploidy/Morphology	MOFA factor	2.82	0.865656358676032	0.0101012898252551	Standard
Ploidy/Morphology	MOFA factor	2.92	0.871648412572177	0.0101724278692786	Standard
Ploidy/Morphology	MOFA factor	3.02	0.871648412572177	0.0101724278692786	Standard
Ploidy/Morphology	MOFA factor	3.12	0.871648412572177	0.0101724278692786	Standard
Ploidy/Morphology	MOFA factor	3.22	0.878177208627315	0.0102330282330352	Standard
Ploidy/Morphology	MOFA factor	3.32	0.878177208627315	0.0102330282330352	Standard
Ploidy/Morphology	MOFA factor	3.42	0.878177208627315	0.0102330282330352	Standard
Ploidy/Morphology	MOFA factor	3.52	0.88549350474952	0.0102859615712559	Standard
Ploidy/Morphology	MOFA factor	3.62	0.88549350474952	0.0102859615712559	Standard
Ploidy/Morphology	MOFA factor	3.72	0.88549350474952	0.0102859615712559	Standard
Ploidy/Morphology	MOFA factor	3.82	0.88549350474952	0.0102859615712559	Standard
Ploidy/Morphology	MOFA factor	3.92	0.893006180559676	0.0103313544647467	Standard
Ploidy/Morphology	MOFA factor	4.02	0.893006180559676	0.0103313544647467	Standard
Ploidy/Morphology	MOFA factor	4.12	0.893006180559676	0.0103313544647467	Standard
Ploidy/Morphology	MOFA factor	4.22	0.893006180559676	0.0103313544647467	Standard
Ploidy/Morphology	MOFA factor	4.32	0.893006180559676	0.0103313544647467	Standard
Ploidy/Morphology	MOFA factor	4.42	0.893006180559676	0.0103313544647467	Standard
Ploidy/Morphology	MOFA factor	4.52	0.893006180559676	0.0103313544647467	Standard
Ploidy/Morphology	MOFA factor	4.62	0.893006180559676	0.0103313544647467	Standard
Ploidy/Morphology	MOFA factor	4.72	0.90214947461924	0.0103854979170067	Standard
Ploidy/Morphology	MOFA factor	4.82	0.90214947461924	0.0103854979170067	Standard
Ploidy/Morphology	MOFA factor	4.92	0.90214947461924	0.0103854979170067	Standard
Ploidy/Morphology	MOFA factor	5.02	0.90214947461924	0.0103854979170067	Standard
Ploidy/Morphology	MOFA factor	5.12	0.90214947461924	0.0103854979170067	Standard
Ploidy/Morphology	MOFA factor	5.22	0.90214947461924	0.0103854979170067	Standard
Ploidy/Morphology	MOFA factor	5.32	0.90214947461924	0.0103854979170067	Standard
Ploidy/Morphology	MOFA factor	5.42	0.90214947461924	0.0103854979170067	Standard
Ploidy/Morphology	MOFA factor	5.52	0.912783473885429	0.0104602027812432	Standard
Ploidy/Morphology	MOFA factor	5.62	0.912783473885429	0.0104602027812432	Standard
Ploidy/Morphology	MOFA factor	5.72	0.912783473885429	0.0104602027812432	Standard
Ploidy/Morphology	MOFA factor	5.82	0.912783473885429	0.0104602027812432	Standard
Ploidy/Morphology	MOFA factor	5.92	0.912783473885429	0.0104602027812432	Standard
Ploidy/Morphology	MOFA factor	6.02	0.912783473885429	0.0104602027812432	Standard
Ploidy/Morphology	MOFA factor	6.12	0.912783473885429	0.0104602027812432	Standard
Ploidy/Morphology	MOFA factor	6.22	0.931795046405308	0.0106146461114254	Standard
Ploidy/Morphology	MOFA factor	6.32	0.931795046405308	0.0106146461114254	Standard
Ploidy/Morphology	MOFA factor	6.42	0.931795046405308	0.0106146461114254	Standard
Ploidy/Morphology/Adaptive-response	MOFA factor	0.12	0.790419084714436	0.00708993056284409	Standard
Ploidy/Morphology/Adaptive-response	MOFA factor	0.22	0.78828628866039	0.00575682380309553	Standard
Ploidy/Morphology/Adaptive-response	MOFA factor	0.32	0.788502557602995	0.00507650396035975	Standard
Ploidy/Morphology/Adaptive-response	MOFA factor	0.42	0.794061159845428	0.00486194819140888	Standard
Ploidy/Morphology/Adaptive-response	MOFA factor	0.52	0.79608101397233	0.00504889011783029	Standard
Ploidy/Morphology/Adaptive-response	MOFA factor	0.62	0.800647742835408	0.00569068935208128	Standard
Ploidy/Morphology/Adaptive-response	MOFA factor	0.72	0.800647742835408	0.00569068935208128	Standard
Ploidy/Morphology/Adaptive-response	MOFA factor	0.82	0.807003992830821	0.00689074965500119	Standard
Ploidy/Morphology/Adaptive-response	MOFA factor	0.92	0.811057742827618	0.00773370182898945	Standard
Ploidy/Morphology/Adaptive-response	MOFA factor	1.02	0.818029325129451	0.0091570134221294	Standard
Ploidy/Morphology/Adaptive-response	MOFA factor	1.12	0.824168114548357	0.0102669843783248	Standard
Ploidy/Morphology/Adaptive-response	MOFA factor	1.22	0.829176103643365	0.0110188717012913	Standard
Ploidy/Morphology/Adaptive-response	MOFA factor	1.32	0.840301457251993	0.0120928462424164	Standard
Ploidy/Morphology/Adaptive-response	MOFA factor	1.42	0.840301457251993	0.0120928462424164	Standard
Ploidy/Morphology/Adaptive-response	MOFA factor	1.52	0.846475415205974	0.0123156614985767	Standard
Ploidy/Morphology/Adaptive-response	MOFA factor	1.62	0.85273440910886	0.0122761372356398	Standard
Ploidy/Morphology/Adaptive-response	MOFA factor	1.72	0.854773805214365	0.0122079084075942	Standard
Ploidy/Morphology/Adaptive-response	MOFA factor	1.82	0.856905570879837	0.0121086284812237	Standard
Ploidy/Morphology/Adaptive-response	MOFA factor	1.92	0.856905570879837	0.0121086284812237	Standard
Ploidy/Morphology/Adaptive-response	MOFA factor	2.02	0.859022781348314	0.0119825001478778	Standard
Ploidy/Morphology/Adaptive-response	MOFA factor	2.12	0.861185696182685	0.0118261714395567	Standard
Ploidy/Morphology/Adaptive-response	MOFA factor	2.22	0.863434050227231	0.0116352127457244	Standard
Ploidy/Morphology/Adaptive-response	MOFA factor	2.32	0.870475787916703	0.0108621112088939	Standard
Ploidy/Morphology/Adaptive-response	MOFA factor	2.42	0.870475787916703	0.0108621112088939	Standard
Ploidy/Morphology/Adaptive-response	MOFA factor	2.52	0.870475787916703	0.0108621112088939	Standard
Ploidy/Morphology/Adaptive-response	MOFA factor	2.62	0.873369881409246	0.0104742106721627	Standard
Ploidy/Morphology/Adaptive-response	MOFA factor	2.72	0.87641028276707	0.0100280505133811	Standard
Ploidy/Morphology/Adaptive-response	MOFA factor	2.82	0.87641028276707	0.0100280505133811	Standard
Ploidy/Morphology/Adaptive-response	MOFA factor	2.92	0.879804525054754	0.00948895771947242	Standard
Ploidy/Morphology/Adaptive-response	MOFA factor	3.02	0.879804525054754	0.00948895771947242	Standard
Ploidy/Morphology/Adaptive-response	MOFA factor	3.12	0.879804525054754	0.00948895771947242	Standard
Ploidy/Morphology/Adaptive-response	MOFA factor	3.22	0.883478957951331	0.00886550604283182	Standard
Ploidy/Morphology/Adaptive-response	MOFA factor	3.32	0.883478957951331	0.00886550604283182	Standard
Ploidy/Morphology/Adaptive-response	MOFA factor	3.42	0.883478957951331	0.00886550604283182	Standard
Ploidy/Morphology/Adaptive-response	MOFA factor	3.52	0.887261032009718	0.00819299196373433	Standard
Ploidy/Morphology/Adaptive-response	MOFA factor	3.62	0.887261032009718	0.00819299196373433	Standard
Ploidy/Morphology/Adaptive-response	MOFA factor	3.72	0.887261032009718	0.00819299196373433	Standard
Ploidy/Morphology/Adaptive-response	MOFA factor	3.82	0.887261032009718	0.00819299196373433	Standard
Ploidy/Morphology/Adaptive-response	MOFA factor	3.92	0.891361763476782	0.00744660102365379	Standard
Ploidy/Morphology/Adaptive-response	MOFA factor	4.02	0.891361763476782	0.00744660102365379	Standard
Ploidy/Morphology/Adaptive-response	MOFA factor	4.12	0.891361763476782	0.00744660102365379	Standard
Ploidy/Morphology/Adaptive-response	MOFA factor	4.22	0.891361763476782	0.00744660102365379	Standard
Ploidy/Morphology/Adaptive-response	MOFA factor	4.32	0.891361763476782	0.00744660102365379	Standard
Ploidy/Morphology/Adaptive-response	MOFA factor	4.42	0.891361763476782	0.00744660102365379	Standard
Ploidy/Morphology/Adaptive-response	MOFA factor	4.52	0.891361763476782	0.00744660102365379	Standard
Ploidy/Morphology/Adaptive-response	MOFA factor	4.62	0.891361763476782	0.00744660102365379	Standard
Ploidy/Morphology/Adaptive-response	MOFA factor	4.72	0.896211642359615	0.00657170730483986	Standard
Ploidy/Morphology/Adaptive-response	MOFA factor	4.82	0.896211642359615	0.00657170730483986	Standard
Ploidy/Morphology/Adaptive-response	MOFA factor	4.92	0.896211642359615	0.00657170730483986	Standard
Ploidy/Morphology/Adaptive-response	MOFA factor	5.02	0.896211642359615	0.00657170730483986	Standard
Ploidy/Morphology/Adaptive-response	MOFA factor	5.12	0.896211642359615	0.00657170730483986	Standard
Ploidy/Morphology/Adaptive-response	MOFA factor	5.22	0.896211642359615	0.00657170730483986	Standard
Ploidy/Morphology/Adaptive-response	MOFA factor	5.32	0.896211642359615	0.00657170730483986	Standard
Ploidy/Morphology/Adaptive-response	MOFA factor	5.42	0.896211642359615	0.00657170730483986	Standard
Ploidy/Morphology/Adaptive-response	MOFA factor	5.52	0.901705994409164	0.00564235207582587	Standard
Ploidy/Morphology/Adaptive-response	MOFA factor	5.62	0.901705994409164	0.00564235207582587	Standard
Ploidy/Morphology/Adaptive-response	MOFA factor	5.72	0.901705994409164	0.00564235207582587	Standard
Ploidy/Morphology/Adaptive-response	MOFA factor	5.82	0.901705994409164	0.00564235207582587	Standard
Ploidy/Morphology/Adaptive-response	MOFA factor	5.92	0.901705994409164	0.00564235207582587	Standard
Ploidy/Morphology/Adaptive-response	MOFA factor	6.02	0.901705994409164	0.00564235207582587	Standard
Ploidy/Morphology/Adaptive-response	MOFA factor	6.12	0.901705994409164	0.00564235207582587	Standard
Ploidy/Morphology/Adaptive-response	MOFA factor	6.22	0.914071872017782	0.00414354527594009	Standard
Ploidy/Morphology/Adaptive-response	MOFA factor	6.32	0.914071872017782	0.00414354527594009	Standard
Ploidy/Morphology/Adaptive-response	MOFA factor	6.42	0.914071872017782	0.00414354527594009	Standard
Ploidy/Morphology/Adaptive-response/CIMP-index	MOFA factor	0.12	0.828498898127103	0.00731394695266463	Standard
Ploidy/Morphology/Adaptive-response/CIMP-index	MOFA factor	0.22	0.8262137757029	0.00676056618705149	Standard
Ploidy/Morphology/Adaptive-response/CIMP-index	MOFA factor	0.32	0.826740343758563	0.00627534127333277	Standard
Ploidy/Morphology/Adaptive-response/CIMP-index	MOFA factor	0.42	0.833835796201997	0.00499662029598794	Standard
Ploidy/Morphology/Adaptive-response/CIMP-index	MOFA factor	0.52	0.836185880420975	0.00473698660120472	Standard
Ploidy/Morphology/Adaptive-response/CIMP-index	MOFA factor	0.62	0.840969798642482	0.00449028804781469	Standard
Ploidy/Morphology/Adaptive-response/CIMP-index	MOFA factor	0.72	0.840969798642482	0.00449028804781469	Standard
Ploidy/Morphology/Adaptive-response/CIMP-index	MOFA factor	0.82	0.846651923696838	0.00482804416629833	Standard
Ploidy/Morphology/Adaptive-response/CIMP-index	MOFA factor	0.92	0.849812881989495	0.00530063067942306	Standard
Ploidy/Morphology/Adaptive-response/CIMP-index	MOFA factor	1.02	0.854576345015549	0.00625317896943301	Standard
Ploidy/Morphology/Adaptive-response/CIMP-index	MOFA factor	1.12	0.85828987770336	0.00706732479354601	Standard
Ploidy/Morphology/Adaptive-response/CIMP-index	MOFA factor	1.22	0.861057411872454	0.00765194507401697	Standard
Ploidy/Morphology/Adaptive-response/CIMP-index	MOFA factor	1.32	0.866455368191614	0.00861739087581451	Standard
Ploidy/Morphology/Adaptive-response/CIMP-index	MOFA factor	1.42	0.866455368191614	0.00861739087581451	Standard
Ploidy/Morphology/Adaptive-response/CIMP-index	MOFA factor	1.52	0.869001739265879	0.008953602815651	Standard
Ploidy/Morphology/Adaptive-response/CIMP-index	MOFA factor	1.62	0.871279502646992	0.00916771012216264	Standard
Ploidy/Morphology/Adaptive-response/CIMP-index	MOFA factor	1.72	0.871977990522384	0.00921375291225884	Standard
Ploidy/Morphology/Adaptive-response/CIMP-index	MOFA factor	1.82	0.872666742426161	0.00924882543683243	Standard
Ploidy/Morphology/Adaptive-response/CIMP-index	MOFA factor	1.92	0.872666742426161	0.00924882543683243	Standard
Ploidy/Morphology/Adaptive-response/CIMP-index	MOFA factor	2.02	0.873325802978546	0.00927196801926109	Standard
Ploidy/Morphology/Adaptive-response/CIMP-index	MOFA factor	2.12	0.873957977999587	0.00928381891815582	Standard
Ploidy/Morphology/Adaptive-response/CIMP-index	MOFA factor	2.22	0.874596661170616	0.00928475880382812	Standard
Ploidy/Morphology/Adaptive-response/CIMP-index	MOFA factor	2.32	0.876484542821785	0.00921780292277966	Standard
Ploidy/Morphology/Adaptive-response/CIMP-index	MOFA factor	2.42	0.876484542821785	0.00921780292277966	Standard
Ploidy/Morphology/Adaptive-response/CIMP-index	MOFA factor	2.52	0.876484542821785	0.00921780292277966	Standard
Ploidy/Morphology/Adaptive-response/CIMP-index	MOFA factor	2.62	0.877225433200481	0.00916333757890868	Standard
Ploidy/Morphology/Adaptive-response/CIMP-index	MOFA factor	2.72	0.877969049079839	0.009094949899697	Standard
Ploidy/Morphology/Adaptive-response/CIMP-index	MOFA factor	2.82	0.877969049079839	0.009094949899697	Standard
Ploidy/Morphology/Adaptive-response/CIMP-index	MOFA factor	2.92	0.878794719473247	0.00900626082040702	Standard
Ploidy/Morphology/Adaptive-response/CIMP-index	MOFA factor	3.02	0.878794719473247	0.00900626082040702	Standard
Ploidy/Morphology/Adaptive-response/CIMP-index	MOFA factor	3.12	0.878794719473247	0.00900626082040702	Standard
Ploidy/Morphology/Adaptive-response/CIMP-index	MOFA factor	3.22	0.879735967698575	0.00889375521430181	Standard
Ploidy/Morphology/Adaptive-response/CIMP-index	MOFA factor	3.32	0.879735967698575	0.00889375521430181	Standard
Ploidy/Morphology/Adaptive-response/CIMP-index	MOFA factor	3.42	0.879735967698575	0.00889375521430181	Standard
Ploidy/Morphology/Adaptive-response/CIMP-index	MOFA factor	3.52	0.880793106514728	0.00875871313916392	Standard
Ploidy/Morphology/Adaptive-response/CIMP-index	MOFA factor	3.62	0.880793106514728	0.00875871313916392	Standard
Ploidy/Morphology/Adaptive-response/CIMP-index	MOFA factor	3.72	0.880793106514728	0.00875871313916392	Standard
Ploidy/Morphology/Adaptive-response/CIMP-index	MOFA factor	3.82	0.880793106514728	0.00875871313916392	Standard
Ploidy/Morphology/Adaptive-response/CIMP-index	MOFA factor	3.92	0.882224721398512	0.00856849580144451	Standard
Ploidy/Morphology/Adaptive-response/CIMP-index	MOFA factor	4.02	0.882224721398512	0.00856849580144451	Standard
Ploidy/Morphology/Adaptive-response/CIMP-index	MOFA factor	4.12	0.882224721398512	0.00856849580144451	Standard
Ploidy/Morphology/Adaptive-response/CIMP-index	MOFA factor	4.22	0.882224721398512	0.00856849580144451	Standard
Ploidy/Morphology/Adaptive-response/CIMP-index	MOFA factor	4.32	0.882224721398512	0.00856849580144451	Standard
Ploidy/Morphology/Adaptive-response/CIMP-index	MOFA factor	4.42	0.882224721398512	0.00856849580144451	Standard
Ploidy/Morphology/Adaptive-response/CIMP-index	MOFA factor	4.52	0.882224721398512	0.00856849580144451	Standard
Ploidy/Morphology/Adaptive-response/CIMP-index	MOFA factor	4.62	0.882224721398512	0.00856849580144451	Standard
Ploidy/Morphology/Adaptive-response/CIMP-index	MOFA factor	4.72	0.884354874445459	0.00827901517803288	Standard
Ploidy/Morphology/Adaptive-response/CIMP-index	MOFA factor	4.82	0.884354874445459	0.00827901517803288	Standard
Ploidy/Morphology/Adaptive-response/CIMP-index	MOFA factor	4.92	0.884354874445459	0.00827901517803288	Standard
Ploidy/Morphology/Adaptive-response/CIMP-index	MOFA factor	5.02	0.884354874445459	0.00827901517803288	Standard
Ploidy/Morphology/Adaptive-response/CIMP-index	MOFA factor	5.12	0.884354874445459	0.00827901517803288	Standard
Ploidy/Morphology/Adaptive-response/CIMP-index	MOFA factor	5.22	0.884354874445459	0.00827901517803288	Standard
Ploidy/Morphology/Adaptive-response/CIMP-index	MOFA factor	5.32	0.884354874445459	0.00827901517803288	Standard
Ploidy/Morphology/Adaptive-response/CIMP-index	MOFA factor	5.42	0.884354874445459	0.00827901517803288	Standard
Ploidy/Morphology/Adaptive-response/CIMP-index	MOFA factor	5.52	0.887199262159615	0.00788834741302431	Standard
Ploidy/Morphology/Adaptive-response/CIMP-index	MOFA factor	5.62	0.887199262159615	0.00788834741302431	Standard
Ploidy/Morphology/Adaptive-response/CIMP-index	MOFA factor	5.72	0.887199262159615	0.00788834741302431	Standard
Ploidy/Morphology/Adaptive-response/CIMP-index	MOFA factor	5.82	0.887199262159615	0.00788834741302431	Standard
Ploidy/Morphology/Adaptive-response/CIMP-index	MOFA factor	5.92	0.887199262159615	0.00788834741302431	Standard
Ploidy/Morphology/Adaptive-response/CIMP-index	MOFA factor	6.02	0.887199262159615	0.00788834741302431	Standard
Ploidy/Morphology/Adaptive-response/CIMP-index	MOFA factor	6.12	0.887199262159615	0.00788834741302431	Standard
Ploidy/Morphology/Adaptive-response/CIMP-index	MOFA factor	6.22	0.89572275559798	0.00674701472257599	Standard
Ploidy/Morphology/Adaptive-response/CIMP-index	MOFA factor	6.32	0.89572275559798	0.00674701472257599	Standard
Ploidy/Morphology/Adaptive-response/CIMP-index	MOFA factor	6.42	0.89572275559798	0.00674701472257599	Standard
Ploidy/Morphology/CIMP-index	MOFA factor	0.12	0.790291029472496	0.0065399300360124	Standard
Ploidy/Morphology/CIMP-index	MOFA factor	0.22	0.789407283246559	0.00601980834553967	Standard
Ploidy/Morphology/CIMP-index	MOFA factor	0.32	0.791538097443844	0.00565415605672573	Standard
Ploidy/Morphology/CIMP-index	MOFA factor	0.42	0.803501674232829	0.00491827372360949	Standard
Ploidy/Morphology/CIMP-index	MOFA factor	0.52	0.807336037366492	0.00473176084193928	Standard
Ploidy/Morphology/CIMP-index	MOFA factor	0.62	0.815434059214614	0.00435648546547842	Standard
Ploidy/Morphology/CIMP-index	MOFA factor	0.72	0.815434059214614	0.00435648546547842	Standard
Ploidy/Morphology/CIMP-index	MOFA factor	0.82	0.825863864467318	0.00396866098880698	Standard
Ploidy/Morphology/CIMP-index	MOFA factor	0.92	0.832028056713418	0.00385551320121883	Standard
Ploidy/Morphology/CIMP-index	MOFA factor	1.02	0.841780904914088	0.0039768470926085	Standard
Ploidy/Morphology/CIMP-index	MOFA factor	1.12	0.849495233057106	0.00438454153075079	Standard
Ploidy/Morphology/CIMP-index	MOFA factor	1.22	0.855114619730349	0.00484410345290187	Standard
Ploidy/Morphology/CIMP-index	MOFA factor	1.32	0.866059089150219	0.00602713269371525	Standard
Ploidy/Morphology/CIMP-index	MOFA factor	1.42	0.866059089150219	0.00602713269371525	Standard
Ploidy/Morphology/CIMP-index	MOFA factor	1.52	0.871503399944013	0.00670186024624736	Standard
Ploidy/Morphology/CIMP-index	MOFA factor	1.62	0.876768366198213	0.00737566078840967	Standard
Ploidy/Morphology/CIMP-index	MOFA factor	1.72	0.878498520400586	0.00759795830047798	Standard
Ploidy/Morphology/CIMP-index	MOFA factor	1.82	0.880259517247606	0.00782345918938258	Standard
Ploidy/Morphology/CIMP-index	MOFA factor	1.92	0.880259517247606	0.00782345918938258	Standard
Ploidy/Morphology/CIMP-index	MOFA factor	2.02	0.882090191475969	0.00805635076709998	Standard
Ploidy/Morphology/CIMP-index	MOFA factor	2.12	0.883992618943821	0.00829596355943774	Standard
Ploidy/Morphology/CIMP-index	MOFA factor	2.22	0.886044104664058	0.00855075840802672	Standard
Ploidy/Morphology/CIMP-index	MOFA factor	2.32	0.892469294858762	0.00931562877177454	Standard
Ploidy/Morphology/CIMP-index	MOFA factor	2.42	0.892469294858762	0.00931562877177454	Standard
Ploidy/Morphology/CIMP-index	MOFA factor	2.52	0.892469294858762	0.00931562877177454	Standard
Ploidy/Morphology/CIMP-index	MOFA factor	2.62	0.894924372585314	0.00959126324718754	Standard
Ploidy/Morphology/CIMP-index	MOFA factor	2.72	0.897402254620138	0.0098584066126269	Standard
Ploidy/Morphology/CIMP-index	MOFA factor	2.82	0.897402254620138	0.0098584066126269	Standard
Ploidy/Morphology/CIMP-index	MOFA factor	2.92	0.900183421487096	0.010143768152074	Standard
Ploidy/Morphology/CIMP-index	MOFA factor	3.02	0.900183421487096	0.010143768152074	Standard
Ploidy/Morphology/CIMP-index	MOFA factor	3.12	0.900183421487096	0.010143768152074	Standard
Ploidy/Morphology/CIMP-index	MOFA factor	3.22	0.903282021711352	0.0104420871316201	Standard
Ploidy/Morphology/CIMP-index	MOFA factor	3.32	0.903282021711352	0.0104420871316201	Standard
Ploidy/Morphology/CIMP-index	MOFA factor	3.42	0.903282021711352	0.0104420871316201	Standard
Ploidy/Morphology/CIMP-index	MOFA factor	3.52	0.906816726988753	0.0107550179131325	Standard
Ploidy/Morphology/CIMP-index	MOFA factor	3.62	0.906816726988753	0.0107550179131325	Standard
Ploidy/Morphology/CIMP-index	MOFA factor	3.72	0.906816726988753	0.0107550179131325	Standard
Ploidy/Morphology/CIMP-index	MOFA factor	3.82	0.906816726988753	0.0107550179131325	Standard
Ploidy/Morphology/CIMP-index	MOFA factor	3.92	0.910796233621358	0.0110695604672101	Standard
Ploidy/Morphology/CIMP-index	MOFA factor	4.02	0.910796233621358	0.0110695604672101	Standard
Ploidy/Morphology/CIMP-index	MOFA factor	4.12	0.910796233621358	0.0110695604672101	Standard
Ploidy/Morphology/CIMP-index	MOFA factor	4.22	0.910796233621358	0.0110695604672101	Standard
Ploidy/Morphology/CIMP-index	MOFA factor	4.32	0.910796233621358	0.0110695604672101	Standard
Ploidy/Morphology/CIMP-index	MOFA factor	4.42	0.910796233621358	0.0110695604672101	Standard
Ploidy/Morphology/CIMP-index	MOFA factor	4.52	0.910796233621358	0.0110695604672101	Standard
Ploidy/Morphology/CIMP-index	MOFA factor	4.62	0.910796233621358	0.0110695604672101	Standard
Ploidy/Morphology/CIMP-index	MOFA factor	4.72	0.916312708531711	0.0114338290616215	Standard
Ploidy/Morphology/CIMP-index	MOFA factor	4.82	0.916312708531711	0.0114338290616215	Standard
Ploidy/Morphology/CIMP-index	MOFA factor	4.92	0.916312708531711	0.0114338290616215	Standard
Ploidy/Morphology/CIMP-index	MOFA factor	5.02	0.916312708531711	0.0114338290616215	Standard
Ploidy/Morphology/CIMP-index	MOFA factor	5.12	0.916312708531711	0.0114338290616215	Standard
Ploidy/Morphology/CIMP-index	MOFA factor	5.22	0.916312708531711	0.0114338290616215	Standard
Ploidy/Morphology/CIMP-index	MOFA factor	5.32	0.916312708531711	0.0114338290616215	Standard
Ploidy/Morphology/CIMP-index	MOFA factor	5.42	0.916312708531711	0.0114338290616215	Standard
Ploidy/Morphology/CIMP-index	MOFA factor	5.52	0.922789568474754	0.0117463226961107	Standard
Ploidy/Morphology/CIMP-index	MOFA factor	5.62	0.922789568474754	0.0117463226961107	Standard
Ploidy/Morphology/CIMP-index	MOFA factor	5.72	0.922789568474754	0.0117463226961107	Standard
Ploidy/Morphology/CIMP-index	MOFA factor	5.82	0.922789568474754	0.0117463226961107	Standard
Ploidy/Morphology/CIMP-index	MOFA factor	5.92	0.922789568474754	0.0117463226961107	Standard
Ploidy/Morphology/CIMP-index	MOFA factor	6.02	0.922789568474754	0.0117463226961107	Standard
Ploidy/Morphology/CIMP-index	MOFA factor	6.12	0.922789568474754	0.0117463226961107	Standard
Ploidy/Morphology/CIMP-index	MOFA factor	6.22	0.935428641082381	0.0119674763409358	Standard
Ploidy/Morphology/CIMP-index	MOFA factor	6.32	0.935428641082381	0.0119674763409358	Standard
Ploidy/Morphology/CIMP-index	MOFA factor	6.42	0.935428641082381	0.0119674763409358	Standard
Ratio Bueno et al.	Known prognostic factor	0.12	0.689846596916474	0.00282740344221699	Standard
Ratio Bueno et al.	Known prognostic factor	0.22	0.688792449898056	0.00297793510772186	Standard
Ratio Bueno et al.	Known prognostic factor	0.32	0.687959974030638	0.00328868787690952	Standard
Ratio Bueno et al.	Known prognostic factor	0.42	0.687054100800593	0.00460963864981894	Standard
Ratio Bueno et al.	Known prognostic factor	0.52	0.687198930245317	0.00499644955747876	Standard
Ratio Bueno et al.	Known prognostic factor	0.62	0.68801184542086	0.0057692148086531	Standard
Ratio Bueno et al.	Known prognostic factor	0.72	0.68801184542086	0.0057692148086531	Standard
Ratio Bueno et al.	Known prognostic factor	0.82	0.690027520376986	0.00667847222445767	Standard
Ratio Bueno et al.	Known prognostic factor	0.92	0.691719271266698	0.00716898816285062	Standard
Ratio Bueno et al.	Known prognostic factor	1.02	0.695272066451312	0.0078984514517924	Standard
Ratio Bueno et al.	Known prognostic factor	1.12	0.698787652963412	0.00841923051070926	Standard
Ratio Bueno et al.	Known prognostic factor	1.22	0.701935437328874	0.00879076528885343	Standard
Ratio Bueno et al.	Known prognostic factor	1.32	0.709831437755396	0.00949669366545019	Standard
Ratio Bueno et al.	Known prognostic factor	1.42	0.709831437755396	0.00949669366545019	Standard
Ratio Bueno et al.	Known prognostic factor	1.52	0.714680961627704	0.00983059088265282	Standard
Ratio Bueno et al.	Known prognostic factor	1.62	0.720113757523275	0.0101468871891134	Standard
Ratio Bueno et al.	Known prognostic factor	1.72	0.7220114149082	0.0102461263643187	Standard
Ratio Bueno et al.	Known prognostic factor	1.82	0.723961702437515	0.0103429933125576	Standard
Ratio Bueno et al.	Known prognostic factor	1.92	0.723961702437515	0.0103429933125576	Standard
Ratio Bueno et al.	Known prognostic factor	2.02	0.72603578398622	0.0104408392877761	Standard
Ratio Bueno et al.	Known prognostic factor	2.12	0.72829222845864	0.0105418022035955	Standard
Ratio Bueno et al.	Known prognostic factor	2.22	0.730723733913984	0.0106448079089376	Standard
Ratio Bueno et al.	Known prognostic factor	2.32	0.73867482483658	0.0109462172044955	Standard
Ratio Bueno et al.	Known prognostic factor	2.42	0.73867482483658	0.0109462172044955	Standard
Ratio Bueno et al.	Known prognostic factor	2.52	0.73867482483658	0.0109462172044955	Standard
Ratio Bueno et al.	Known prognostic factor	2.62	0.741895896704211	0.0110552765833861	Standard
Ratio Bueno et al.	Known prognostic factor	2.72	0.745736767435015	0.0111770351622998	Standard
Ratio Bueno et al.	Known prognostic factor	2.82	0.745736767435015	0.0111770351622998	Standard
Ratio Bueno et al.	Known prognostic factor	2.92	0.750522911833603	0.0113175587849287	Standard
Ratio Bueno et al.	Known prognostic factor	3.02	0.750522911833603	0.0113175587849287	Standard
Ratio Bueno et al.	Known prognostic factor	3.12	0.750522911833603	0.0113175587849287	Standard
Ratio Bueno et al.	Known prognostic factor	3.22	0.756363289199314	0.0114742726236434	Standard
Ratio Bueno et al.	Known prognostic factor	3.32	0.756363289199314	0.0114742726236434	Standard
Ratio Bueno et al.	Known prognostic factor	3.42	0.756363289199314	0.0114742726236434	Standard
Ratio Bueno et al.	Known prognostic factor	3.52	0.763500221724059	0.0116466792047609	Standard
Ratio Bueno et al.	Known prognostic factor	3.62	0.763500221724059	0.0116466792047609	Standard
Ratio Bueno et al.	Known prognostic factor	3.72	0.763500221724059	0.0116466792047609	Standard
Ratio Bueno et al.	Known prognostic factor	3.82	0.763500221724059	0.0116466792047609	Standard
Ratio Bueno et al.	Known prognostic factor	3.92	0.771423144082813	0.0118167906576024	Standard
Ratio Bueno et al.	Known prognostic factor	4.02	0.771423144082813	0.0118167906576024	Standard
Ratio Bueno et al.	Known prognostic factor	4.12	0.771423144082813	0.0118167906576024	Standard
Ratio Bueno et al.	Known prognostic factor	4.22	0.771423144082813	0.0118167906576024	Standard
Ratio Bueno et al.	Known prognostic factor	4.32	0.771423144082813	0.0118167906576024	Standard
Ratio Bueno et al.	Known prognostic factor	4.42	0.771423144082813	0.0118167906576024	Standard
Ratio Bueno et al.	Known prognostic factor	4.52	0.771423144082813	0.0118167906576024	Standard
Ratio Bueno et al.	Known prognostic factor	4.62	0.771423144082813	0.0118167906576024	Standard
Ratio Bueno et al.	Known prognostic factor	4.72	0.781468058144699	0.0120045955631707	Standard
Ratio Bueno et al.	Known prognostic factor	4.82	0.781468058144699	0.0120045955631707	Standard
Ratio Bueno et al.	Known prognostic factor	4.92	0.781468058144699	0.0120045955631707	Standard
Ratio Bueno et al.	Known prognostic factor	5.02	0.781468058144699	0.0120045955631707	Standard
Ratio Bueno et al.	Known prognostic factor	5.12	0.781468058144699	0.0120045955631707	Standard
Ratio Bueno et al.	Known prognostic factor	5.22	0.781468058144699	0.0120045955631707	Standard
Ratio Bueno et al.	Known prognostic factor	5.32	0.781468058144699	0.0120045955631707	Standard
Ratio Bueno et al.	Known prognostic factor	5.42	0.781468058144699	0.0120045955631707	Standard
Ratio Bueno et al.	Known prognostic factor	5.52	0.794253132091812	0.0122043814562511	Standard
Ratio Bueno et al.	Known prognostic factor	5.62	0.794253132091812	0.0122043814562511	Standard
Ratio Bueno et al.	Known prognostic factor	5.72	0.794253132091812	0.0122043814562511	Standard
Ratio Bueno et al.	Known prognostic factor	5.82	0.794253132091812	0.0122043814562511	Standard
Ratio Bueno et al.	Known prognostic factor	5.92	0.794253132091812	0.0122043814562511	Standard
Ratio Bueno et al.	Known prognostic factor	6.02	0.794253132091812	0.0122043814562511	Standard
Ratio Bueno et al.	Known prognostic factor	6.12	0.794253132091812	0.0122043814562511	Standard
Ratio Bueno et al.	Known prognostic factor	6.22	0.822392036414197	0.0125110538561567	Standard
Ratio Bueno et al.	Known prognostic factor	6.32	0.822392036414197	0.0125110538561567	Standard
Ratio Bueno et al.	Known prognostic factor	6.42	0.822392036414197	0.0125110538561567	Standard
S-score Blum et al.	Known prognostic factor	0.12	0.688616445217318	0.0137823678036988	Standard
S-score Blum et al.	Known prognostic factor	0.22	0.687138332505243	0.0140441366417296	Standard
S-score Blum et al.	Known prognostic factor	0.32	0.685619792043899	0.0142445057324792	Standard
S-score Blum et al.	Known prognostic factor	0.42	0.681945476932447	0.0144205080070586	Standard
S-score Blum et al.	Known prognostic factor	0.52	0.681184272089905	0.0143821122604517	Standard
S-score Blum et al.	Known prognostic factor	0.62	0.679972434202597	0.014211877961839	Standard
S-score Blum et al.	Known prognostic factor	0.72	0.679972434202597	0.014211877961839	Standard
S-score Blum et al.	Known prognostic factor	0.82	0.679172421790791	0.0138559667579698	Standard
S-score Blum et al.	Known prognostic factor	0.92	0.679106613458299	0.0135915075712899	Standard
S-score Blum et al.	Known prognostic factor	1.02	0.679674475917704	0.0131059936064739	Standard
S-score Blum et al.	Known prognostic factor	1.12	0.680814246457662	0.0126728013990627	Standard
S-score Blum et al.	Known prognostic factor	1.22	0.682210874727829	0.0123166083796738	Standard
S-score Blum et al.	Known prognostic factor	1.32	0.686687408434797	0.0115958254488466	Standard
S-score Blum et al.	Known prognostic factor	1.42	0.686687408434797	0.0115958254488466	Standard
S-score Blum et al.	Known prognostic factor	1.52	0.690102931131038	0.0112459784330825	Standard
S-score Blum et al.	Known prognostic factor	1.62	0.694236587442668	0.0109488302496744	Standard
S-score Blum et al.	Known prognostic factor	1.72	0.695763591084006	0.0108645776959526	Standard
S-score Blum et al.	Known prognostic factor	1.82	0.697351241855712	0.0107888522969593	Standard
S-score Blum et al.	Known prognostic factor	1.92	0.697351241855712	0.0107888522969593	Standard
S-score Blum et al.	Known prognostic factor	2.02	0.699085922275037	0.0107184032840484	Standard
S-score Blum et al.	Known prognostic factor	2.12	0.700994443110693	0.0106540709735049	Standard
S-score Blum et al.	Known prognostic factor	2.22	0.70310688178808	0.01059714136327	Standard
S-score Blum et al.	Known prognostic factor	2.32	0.710433494314345	0.0104942165458404	Standard
S-score Blum et al.	Known prognostic factor	2.42	0.710433494314345	0.0104942165458404	Standard
S-score Blum et al.	Known prognostic factor	2.52	0.710433494314345	0.0104942165458404	Standard
S-score Blum et al.	Known prognostic factor	2.62	0.71355660400424	0.0104864862740034	Standard
S-score Blum et al.	Known prognostic factor	2.72	0.716888679241161	0.0104974591360796	Standard
S-score Blum et al.	Known prognostic factor	2.82	0.716888679241161	0.0104974591360796	Standard
S-score Blum et al.	Known prognostic factor	2.92	0.720998558094105	0.0105345440277599	Standard
S-score Blum et al.	Known prognostic factor	3.02	0.720998558094105	0.0105345440277599	Standard
S-score Blum et al.	Known prognostic factor	3.12	0.720998558094105	0.0105345440277599	Standard
S-score Blum et al.	Known prognostic factor	3.22	0.725745411577272	0.0106048575653057	Standard
S-score Blum et al.	Known prognostic factor	3.32	0.725745411577272	0.0106048575653057	Standard
S-score Blum et al.	Known prognostic factor	3.42	0.725745411577272	0.0106048575653057	Standard
S-score Blum et al.	Known prognostic factor	3.52	0.731625016136507	0.0107256841550153	Standard
S-score Blum et al.	Known prognostic factor	3.62	0.731625016136507	0.0107256841550153	Standard
S-score Blum et al.	Known prognostic factor	3.72	0.731625016136507	0.0107256841550153	Standard
S-score Blum et al.	Known prognostic factor	3.82	0.731625016136507	0.0107256841550153	Standard
S-score Blum et al.	Known prognostic factor	3.92	0.738411166770237	0.0109022990999726	Standard
S-score Blum et al.	Known prognostic factor	4.02	0.738411166770237	0.0109022990999726	Standard
S-score Blum et al.	Known prognostic factor	4.12	0.738411166770237	0.0109022990999726	Standard
S-score Blum et al.	Known prognostic factor	4.22	0.738411166770237	0.0109022990999726	Standard
S-score Blum et al.	Known prognostic factor	4.32	0.738411166770237	0.0109022990999726	Standard
S-score Blum et al.	Known prognostic factor	4.42	0.738411166770237	0.0109022990999726	Standard
S-score Blum et al.	Known prognostic factor	4.52	0.738411166770237	0.0109022990999726	Standard
S-score Blum et al.	Known prognostic factor	4.62	0.738411166770237	0.0109022990999726	Standard
S-score Blum et al.	Known prognostic factor	4.72	0.74714318862042	0.0111739669218073	Standard
S-score Blum et al.	Known prognostic factor	4.82	0.74714318862042	0.0111739669218073	Standard
S-score Blum et al.	Known prognostic factor	4.92	0.74714318862042	0.0111739669218073	Standard
S-score Blum et al.	Known prognostic factor	5.02	0.74714318862042	0.0111739669218073	Standard
S-score Blum et al.	Known prognostic factor	5.12	0.74714318862042	0.0111739669218073	Standard
S-score Blum et al.	Known prognostic factor	5.22	0.74714318862042	0.0111739669218073	Standard
S-score Blum et al.	Known prognostic factor	5.32	0.74714318862042	0.0111739669218073	Standard
S-score Blum et al.	Known prognostic factor	5.42	0.74714318862042	0.0111739669218073	Standard
S-score Blum et al.	Known prognostic factor	5.52	0.758322948657962	0.0115721732839547	Standard
S-score Blum et al.	Known prognostic factor	5.62	0.758322948657962	0.0115721732839547	Standard
S-score Blum et al.	Known prognostic factor	5.72	0.758322948657962	0.0115721732839547	Standard
S-score Blum et al.	Known prognostic factor	5.82	0.758322948657962	0.0115721732839547	Standard
S-score Blum et al.	Known prognostic factor	5.92	0.758322948657962	0.0115721732839547	Standard
S-score Blum et al.	Known prognostic factor	6.02	0.758322948657962	0.0115721732839547	Standard
S-score Blum et al.	Known prognostic factor	6.12	0.758322948657962	0.0115721732839547	Standard
S-score Blum et al.	Known prognostic factor	6.22	0.785046981219084	0.0126258227572812	Standard
S-score Blum et al.	Known prognostic factor	6.32	0.785046981219084	0.0126258227572812	Standard
S-score Blum et al.	Known prognostic factor	6.42	0.785046981219084	0.0126258227572812	Standard
% Sarcomatoid	MOFA factor proxies	0.12	0.687703679985151	0.000490737141003	Proxies
% Sarcomatoid	MOFA factor proxies	0.22	0.689492396107149	0.000497092670660669	Proxies
% Sarcomatoid	MOFA factor proxies	0.32	0.691296112174025	0.000502801441768549	Proxies
% Sarcomatoid	MOFA factor proxies	0.42	0.696288304726625	0.000514773990451996	Proxies
% Sarcomatoid	MOFA factor proxies	0.52	0.697623683438135	0.000517024321322584	Proxies
% Sarcomatoid	MOFA factor proxies	0.62	0.700343592679011	0.000520433155941622	Proxies
% Sarcomatoid	MOFA factor proxies	0.72	0.700343592679011	0.000520433155941622	Proxies
% Sarcomatoid	MOFA factor proxies	0.82	0.703899707645131	0.000522748339004961	Proxies
% Sarcomatoid	MOFA factor proxies	0.92	0.705371746505354	0.000523096218813239	Proxies
% Sarcomatoid	MOFA factor proxies	1.02	0.709163754435763	0.000522689322900791	Proxies
% Sarcomatoid	MOFA factor proxies	1.12	0.712497573724179	0.000521167992424501	Proxies
% Sarcomatoid	MOFA factor proxies	1.22	0.715229550734389	0.000519382017519671	Proxies
% Sarcomatoid	MOFA factor proxies	1.32	0.720556772208581	0.00051511912607984	Proxies
% Sarcomatoid	MOFA factor proxies	1.42	0.720556772208581	0.00051511912607984	Proxies
% Sarcomatoid	MOFA factor proxies	1.52	0.724506906999097	0.000511674064102922	Proxies
% Sarcomatoid	MOFA factor proxies	1.62	0.728847942060017	0.000507873847779327	Proxies
% Sarcomatoid	MOFA factor proxies	1.72	0.730377137975936	0.000506559829324279	Proxies
% Sarcomatoid	MOFA factor proxies	1.82	0.731931185270637	0.000505244896895619	Proxies
% Sarcomatoid	MOFA factor proxies	1.92	0.731931185270637	0.000505244896895619	Proxies
% Sarcomatoid	MOFA factor proxies	2.02	0.733580854177175	0.000503875011762468	Proxies
% Sarcomatoid	MOFA factor proxies	2.12	0.735378398396939	0.000502415817169514	Proxies
% Sarcomatoid	MOFA factor proxies	2.22	0.737328826953413	0.000500874615398863	Proxies
% Sarcomatoid	MOFA factor proxies	2.32	0.744210914366954	0.000495802225619715	Proxies
% Sarcomatoid	MOFA factor proxies	2.42	0.744210914366954	0.000495802225619715	Proxies
% Sarcomatoid	MOFA factor proxies	2.52	0.744210914366954	0.000495802225619715	Proxies
% Sarcomatoid	MOFA factor proxies	2.62	0.747202049481273	0.000493772829362692	Proxies
% Sarcomatoid	MOFA factor proxies	2.72	0.750374193762524	0.000491729173234883	Proxies
% Sarcomatoid	MOFA factor proxies	2.82	0.750374193762524	0.000491729173234883	Proxies
% Sarcomatoid	MOFA factor proxies	2.92	0.754656047905915	0.000489133289954302	Proxies
% Sarcomatoid	MOFA factor proxies	3.02	0.754656047905915	0.000489133289954302	Proxies
% Sarcomatoid	MOFA factor proxies	3.12	0.754656047905915	0.000489133289954302	Proxies
% Sarcomatoid	MOFA factor proxies	3.22	0.759667438990502	0.00048630393386729	Proxies
% Sarcomatoid	MOFA factor proxies	3.32	0.759667438990502	0.00048630393386729	Proxies
% Sarcomatoid	MOFA factor proxies	3.42	0.759667438990502	0.00048630393386729	Proxies
% Sarcomatoid	MOFA factor proxies	3.52	0.766208311644274	0.00048288800269238	Proxies
% Sarcomatoid	MOFA factor proxies	3.62	0.766208311644274	0.00048288800269238	Proxies
% Sarcomatoid	MOFA factor proxies	3.72	0.766208311644274	0.00048288800269238	Proxies
% Sarcomatoid	MOFA factor proxies	3.82	0.766208311644274	0.00048288800269238	Proxies
% Sarcomatoid	MOFA factor proxies	3.92	0.766208311644274	0.00048288800269238	Proxies
% Sarcomatoid	MOFA factor proxies	4.02	0.766208311644274	0.00048288800269238	Proxies
% Sarcomatoid	MOFA factor proxies	4.12	0.766208311644274	0.00048288800269238	Proxies
% Sarcomatoid	MOFA factor proxies	4.22	0.766208311644274	0.00048288800269238	Proxies
% Sarcomatoid	MOFA factor proxies	4.32	0.766208311644274	0.00048288800269238	Proxies
% Sarcomatoid	MOFA factor proxies	4.42	0.766208311644274	0.00048288800269238	Proxies
% Sarcomatoid	MOFA factor proxies	4.52	0.766208311644274	0.00048288800269238	Proxies
% Sarcomatoid	MOFA factor proxies	4.62	0.766208311644274	0.00048288800269238	Proxies
% Sarcomatoid	MOFA factor proxies	4.72	0.774111526572833	0.000479065774501123	Proxies
% Sarcomatoid	MOFA factor proxies	4.82	0.774111526572833	0.000479065774501123	Proxies
% Sarcomatoid	MOFA factor proxies	4.92	0.774111526572833	0.000479065774501123	Proxies
% Sarcomatoid	MOFA factor proxies	5.02	0.774111526572833	0.000479065774501123	Proxies
% Sarcomatoid	MOFA factor proxies	5.12	0.774111526572833	0.000479065774501123	Proxies
% Sarcomatoid	MOFA factor proxies	5.22	0.774111526572833	0.000479065774501123	Proxies
% Sarcomatoid	MOFA factor proxies	5.32	0.774111526572833	0.000479065774501123	Proxies
% Sarcomatoid	MOFA factor proxies	5.42	0.774111526572833	0.000479065774501123	Proxies
% Sarcomatoid	MOFA factor proxies	5.52	0.78447061622857	0.000474337495214985	Proxies
% Sarcomatoid	MOFA factor proxies	5.62	0.78447061622857	0.000474337495214985	Proxies
% Sarcomatoid	MOFA factor proxies	5.72	0.78447061622857	0.000474337495214985	Proxies
% Sarcomatoid	MOFA factor proxies	5.82	0.78447061622857	0.000474337495214985	Proxies
% Sarcomatoid	MOFA factor proxies	5.92	0.78447061622857	0.000474337495214985	Proxies
% Sarcomatoid	MOFA factor proxies	6.02	0.78447061622857	0.000474337495214985	Proxies
% Sarcomatoid	MOFA factor proxies	6.12	0.78447061622857	0.000474337495214985	Proxies
% Sarcomatoid	MOFA factor proxies	6.22	0.808748218394972	0.000463001215829068	Proxies
% Sarcomatoid	MOFA factor proxies	6.32	0.808748218394972	0.000463001215829068	Proxies
% Sarcomatoid	MOFA factor proxies	6.42	0.808748218394972	0.000463001215829068	Proxies
% Sarcomatoid/CIMP-proxy	MOFA factor proxies	0.12	0.756195820524455	0.000701958562843202	Proxies
% Sarcomatoid/CIMP-proxy	MOFA factor proxies	0.22	0.755545646239011	0.00067772773756623	Proxies
% Sarcomatoid/CIMP-proxy	MOFA factor proxies	0.32	0.754889993717963	0.000654418656428435	Proxies
% Sarcomatoid/CIMP-proxy	MOFA factor proxies	0.42	0.753671196021284	0.000603465731901164	Proxies
% Sarcomatoid/CIMP-proxy	MOFA factor proxies	0.52	0.753566345700144	0.000593778049444996	Proxies
% Sarcomatoid/CIMP-proxy	MOFA factor proxies	0.62	0.753638527404746	0.000578198364725236	Proxies
% Sarcomatoid/CIMP-proxy	MOFA factor proxies	0.72	0.753638527404746	0.000578198364725236	Proxies
% Sarcomatoid/CIMP-proxy	MOFA factor proxies	0.82	0.754205492692421	0.000562754647042339	Proxies
% Sarcomatoid/CIMP-proxy	MOFA factor proxies	0.92	0.754565956864597	0.000557270330350547	Proxies
% Sarcomatoid/CIMP-proxy	MOFA factor proxies	1.02	0.755772998140663	0.000544460780151579	Proxies
% Sarcomatoid/CIMP-proxy	MOFA factor proxies	1.12	0.757118410256144	0.000534340543937127	Proxies
% Sarcomatoid/CIMP-proxy	MOFA factor proxies	1.22	0.758373391276119	0.000526839454661868	Proxies
% Sarcomatoid/CIMP-proxy	MOFA factor proxies	1.32	0.761225174550689	0.000513748201436967	Proxies
% Sarcomatoid/CIMP-proxy	MOFA factor proxies	1.42	0.761225174550689	0.000513748201436967	Proxies
% Sarcomatoid/CIMP-proxy	MOFA factor proxies	1.52	0.763551958081659	0.000505608828995229	Proxies
% Sarcomatoid/CIMP-proxy	MOFA factor proxies	1.62	0.766275870948837	0.000497930901372327	Proxies
% Sarcomatoid/CIMP-proxy	MOFA factor proxies	1.72	0.767279209038541	0.000495481627401063	Proxies
% Sarcomatoid/CIMP-proxy	MOFA factor proxies	1.82	0.768315978969947	0.000493126856304891	Proxies
% Sarcomatoid/CIMP-proxy	MOFA factor proxies	1.92	0.768315978969947	0.000493126856304891	Proxies
% Sarcomatoid/CIMP-proxy	MOFA factor proxies	2.02	0.769427251206868	0.00049077988022558	Proxies
% Sarcomatoid/CIMP-proxy	MOFA factor proxies	2.12	0.770638470752943	0.000488407556785774	Proxies
% Sarcomatoid/CIMP-proxy	MOFA factor proxies	2.22	0.77196344775136	0.000486009518284545	Proxies
% Sarcomatoid/CIMP-proxy	MOFA factor proxies	2.32	0.777082040066887	0.000478298929902575	Proxies
% Sarcomatoid/CIMP-proxy	MOFA factor proxies	2.42	0.777082040066887	0.000478298929902575	Proxies
% Sarcomatoid/CIMP-proxy	MOFA factor proxies	2.52	0.777082040066887	0.000478298929902575	Proxies
% Sarcomatoid/CIMP-proxy	MOFA factor proxies	2.62	0.779329104794006	0.000475533037632411	Proxies
% Sarcomatoid/CIMP-proxy	MOFA factor proxies	2.72	0.781717512421353	0.000472918604232537	Proxies
% Sarcomatoid/CIMP-proxy	MOFA factor proxies	2.82	0.781717512421353	0.000472918604232537	Proxies
% Sarcomatoid/CIMP-proxy	MOFA factor proxies	2.92	0.784893727419792	0.000469878841383818	Proxies
% Sarcomatoid/CIMP-proxy	MOFA factor proxies	3.02	0.784893727419792	0.000469878841383818	Proxies
% Sarcomatoid/CIMP-proxy	MOFA factor proxies	3.12	0.784893727419792	0.000469878841383818	Proxies
% Sarcomatoid/CIMP-proxy	MOFA factor proxies	3.22	0.78861638751007	0.000466838608840906	Proxies
% Sarcomatoid/CIMP-proxy	MOFA factor proxies	3.32	0.78861638751007	0.000466838608840906	Proxies
% Sarcomatoid/CIMP-proxy	MOFA factor proxies	3.42	0.78861638751007	0.000466838608840906	Proxies
% Sarcomatoid/CIMP-proxy	MOFA factor proxies	3.52	0.793888447049803	0.000463287020153415	Proxies
% Sarcomatoid/CIMP-proxy	MOFA factor proxies	3.62	0.793888447049803	0.000463287020153415	Proxies
% Sarcomatoid/CIMP-proxy	MOFA factor proxies	3.72	0.793888447049803	0.000463287020153415	Proxies
% Sarcomatoid/CIMP-proxy	MOFA factor proxies	3.82	0.793888447049803	0.000463287020153415	Proxies
% Sarcomatoid/CIMP-proxy	MOFA factor proxies	3.92	0.793888447049803	0.000463287020153415	Proxies
% Sarcomatoid/CIMP-proxy	MOFA factor proxies	4.02	0.793888447049803	0.000463287020153415	Proxies
% Sarcomatoid/CIMP-proxy	MOFA factor proxies	4.12	0.793888447049803	0.000463287020153415	Proxies
% Sarcomatoid/CIMP-proxy	MOFA factor proxies	4.22	0.793888447049803	0.000463287020153415	Proxies
% Sarcomatoid/CIMP-proxy	MOFA factor proxies	4.32	0.793888447049803	0.000463287020153415	Proxies
% Sarcomatoid/CIMP-proxy	MOFA factor proxies	4.42	0.793888447049803	0.000463287020153415	Proxies
% Sarcomatoid/CIMP-proxy	MOFA factor proxies	4.52	0.793888447049803	0.000463287020153415	Proxies
% Sarcomatoid/CIMP-proxy	MOFA factor proxies	4.62	0.793888447049803	0.000463287020153415	Proxies
% Sarcomatoid/CIMP-proxy	MOFA factor proxies	4.72	0.800463918757834	0.000459760373240386	Proxies
% Sarcomatoid/CIMP-proxy	MOFA factor proxies	4.82	0.800463918757834	0.000459760373240386	Proxies
% Sarcomatoid/CIMP-proxy	MOFA factor proxies	4.92	0.800463918757834	0.000459760373240386	Proxies
% Sarcomatoid/CIMP-proxy	MOFA factor proxies	5.02	0.800463918757834	0.000459760373240386	Proxies
% Sarcomatoid/CIMP-proxy	MOFA factor proxies	5.12	0.800463918757834	0.000459760373240386	Proxies
% Sarcomatoid/CIMP-proxy	MOFA factor proxies	5.22	0.800463918757834	0.000459760373240386	Proxies
% Sarcomatoid/CIMP-proxy	MOFA factor proxies	5.32	0.800463918757834	0.000459760373240386	Proxies
% Sarcomatoid/CIMP-proxy	MOFA factor proxies	5.42	0.800463918757834	0.000459760373240386	Proxies
% Sarcomatoid/CIMP-proxy	MOFA factor proxies	5.52	0.808932323269393	0.000456159638098143	Proxies
% Sarcomatoid/CIMP-proxy	MOFA factor proxies	5.62	0.808932323269393	0.000456159638098143	Proxies
% Sarcomatoid/CIMP-proxy	MOFA factor proxies	5.72	0.808932323269393	0.000456159638098143	Proxies
% Sarcomatoid/CIMP-proxy	MOFA factor proxies	5.82	0.808932323269393	0.000456159638098143	Proxies
% Sarcomatoid/CIMP-proxy	MOFA factor proxies	5.92	0.808932323269393	0.000456159638098143	Proxies
% Sarcomatoid/CIMP-proxy	MOFA factor proxies	6.02	0.808932323269393	0.000456159638098143	Proxies
% Sarcomatoid/CIMP-proxy	MOFA factor proxies	6.12	0.808932323269393	0.000456159638098143	Proxies
% Sarcomatoid/CIMP-proxy	MOFA factor proxies	6.22	0.828556260428476	0.000449174236810934	Proxies
% Sarcomatoid/CIMP-proxy	MOFA factor proxies	6.32	0.828556260428476	0.000449174236810934	Proxies
% Sarcomatoid/CIMP-proxy	MOFA factor proxies	6.42	0.828556260428476	0.000449174236810934	Proxies
% Sarcomatoid/Infiltration	MOFA factor proxies	0.12	0.686826222113357	0.000450251182405702	Proxies
% Sarcomatoid/Infiltration	MOFA factor proxies	0.22	0.688808249903369	0.000455634172646686	Proxies
% Sarcomatoid/Infiltration	MOFA factor proxies	0.32	0.690837798878934	0.00046056688965743	Proxies
% Sarcomatoid/Infiltration	MOFA factor proxies	0.42	0.696676331942597	0.00047149449554355	Proxies
% Sarcomatoid/Infiltration	MOFA factor proxies	0.52	0.698276122528879	0.000473675422117432	Proxies
% Sarcomatoid/Infiltration	MOFA factor proxies	0.62	0.701573893351188	0.000477163053986016	Proxies
% Sarcomatoid/Infiltration	MOFA factor proxies	0.72	0.701573893351188	0.000477163053986016	Proxies
% Sarcomatoid/Infiltration	MOFA factor proxies	0.82	0.705912199506417	0.00047992547609135	Proxies
% Sarcomatoid/Infiltration	MOFA factor proxies	0.92	0.707703606650604	0.000480553122052811	Proxies
% Sarcomatoid/Infiltration	MOFA factor proxies	1.02	0.712314926539142	0.000481081582053276	Proxies
% Sarcomatoid/Infiltration	MOFA factor proxies	1.12	0.716379654735353	0.000480566123131991	Proxies
% Sarcomatoid/Infiltration	MOFA factor proxies	1.22	0.719688479872947	0.000479685369484682	Proxies
% Sarcomatoid/Infiltration	MOFA factor proxies	1.32	0.726131277171348	0.000477269405690946	Proxies
% Sarcomatoid/Infiltration	MOFA factor proxies	1.42	0.726131277171348	0.000477269405690946	Proxies
% Sarcomatoid/Infiltration	MOFA factor proxies	1.52	0.730878708168863	0.000475193135598377	Proxies
% Sarcomatoid/Infiltration	MOFA factor proxies	1.62	0.736027510672811	0.00047285477479202	Proxies
% Sarcomatoid/Infiltration	MOFA factor proxies	1.72	0.737818275363939	0.000472040050161654	Proxies
% Sarcomatoid/Infiltration	MOFA factor proxies	1.82	0.739637242039662	0.000471216413265484	Proxies
% Sarcomatoid/Infiltration	MOFA factor proxies	1.92	0.739637242039662	0.000471216413265484	Proxies
% Sarcomatoid/Infiltration	MOFA factor proxies	2.02	0.741571637747359	0.000470346824151313	Proxies
% Sarcomatoid/Infiltration	MOFA factor proxies	2.12	0.743663510802897	0.000469415312732505	Proxies
% Sarcomatoid/Infiltration	MOFA factor proxies	2.22	0.745867178356734	0.000468444926795721	Proxies
% Sarcomatoid/Infiltration	MOFA factor proxies	2.32	0.753706987504833	0.000465079752723325	Proxies
% Sarcomatoid/Infiltration	MOFA factor proxies	2.42	0.753706987504833	0.000465079752723325	Proxies
% Sarcomatoid/Infiltration	MOFA factor proxies	2.52	0.753706987504833	0.000465079752723325	Proxies
% Sarcomatoid/Infiltration	MOFA factor proxies	2.62	0.757047383030768	0.000463677758267751	Proxies
% Sarcomatoid/Infiltration	MOFA factor proxies	2.72	0.760557436093409	0.000462214520108533	Proxies
% Sarcomatoid/Infiltration	MOFA factor proxies	2.82	0.760557436093409	0.000462214520108533	Proxies
% Sarcomatoid/Infiltration	MOFA factor proxies	2.92	0.76524676036181	0.000460259018846964	Proxies
% Sarcomatoid/Infiltration	MOFA factor proxies	3.02	0.76524676036181	0.000460259018846964	Proxies
% Sarcomatoid/Infiltration	MOFA factor proxies	3.12	0.76524676036181	0.000460259018846964	Proxies
% Sarcomatoid/Infiltration	MOFA factor proxies	3.22	0.770745389719217	0.0004579337129283	Proxies
% Sarcomatoid/Infiltration	MOFA factor proxies	3.32	0.770745389719217	0.0004579337129283	Proxies
% Sarcomatoid/Infiltration	MOFA factor proxies	3.42	0.770745389719217	0.0004579337129283	Proxies
% Sarcomatoid/Infiltration	MOFA factor proxies	3.52	0.77820578685882	0.000454649790032371	Proxies
% Sarcomatoid/Infiltration	MOFA factor proxies	3.62	0.77820578685882	0.000454649790032371	Proxies
% Sarcomatoid/Infiltration	MOFA factor proxies	3.72	0.77820578685882	0.000454649790032371	Proxies
% Sarcomatoid/Infiltration	MOFA factor proxies	3.82	0.77820578685882	0.000454649790032371	Proxies
% Sarcomatoid/Infiltration	MOFA factor proxies	3.92	0.77820578685882	0.000454649790032371	Proxies
% Sarcomatoid/Infiltration	MOFA factor proxies	4.02	0.77820578685882	0.000454649790032371	Proxies
% Sarcomatoid/Infiltration	MOFA factor proxies	4.12	0.77820578685882	0.000454649790032371	Proxies
% Sarcomatoid/Infiltration	MOFA factor proxies	4.22	0.77820578685882	0.000454649790032371	Proxies
% Sarcomatoid/Infiltration	MOFA factor proxies	4.32	0.77820578685882	0.000454649790032371	Proxies
% Sarcomatoid/Infiltration	MOFA factor proxies	4.42	0.77820578685882	0.000454649790032371	Proxies
% Sarcomatoid/Infiltration	MOFA factor proxies	4.52	0.77820578685882	0.000454649790032371	Proxies
% Sarcomatoid/Infiltration	MOFA factor proxies	4.62	0.77820578685882	0.000454649790032371	Proxies
% Sarcomatoid/Infiltration	MOFA factor proxies	4.72	0.787051258685009	0.000450427013969776	Proxies
% Sarcomatoid/Infiltration	MOFA factor proxies	4.82	0.787051258685009	0.000450427013969776	Proxies
% Sarcomatoid/Infiltration	MOFA factor proxies	4.92	0.787051258685009	0.000450427013969776	Proxies
% Sarcomatoid/Infiltration	MOFA factor proxies	5.02	0.787051258685009	0.000450427013969776	Proxies
% Sarcomatoid/Infiltration	MOFA factor proxies	5.12	0.787051258685009	0.000450427013969776	Proxies
% Sarcomatoid/Infiltration	MOFA factor proxies	5.22	0.787051258685009	0.000450427013969776	Proxies
% Sarcomatoid/Infiltration	MOFA factor proxies	5.32	0.787051258685009	0.000450427013969776	Proxies
% Sarcomatoid/Infiltration	MOFA factor proxies	5.42	0.787051258685009	0.000450427013969776	Proxies
% Sarcomatoid/Infiltration	MOFA factor proxies	5.52	0.798678436642327	0.000444051698351209	Proxies
% Sarcomatoid/Infiltration	MOFA factor proxies	5.62	0.798678436642327	0.000444051698351209	Proxies
% Sarcomatoid/Infiltration	MOFA factor proxies	5.72	0.798678436642327	0.000444051698351209	Proxies
% Sarcomatoid/Infiltration	MOFA factor proxies	5.82	0.798678436642327	0.000444051698351209	Proxies
% Sarcomatoid/Infiltration	MOFA factor proxies	5.92	0.798678436642327	0.000444051698351209	Proxies
% Sarcomatoid/Infiltration	MOFA factor proxies	6.02	0.798678436642327	0.000444051698351209	Proxies
% Sarcomatoid/Infiltration	MOFA factor proxies	6.12	0.798678436642327	0.000444051698351209	Proxies
% Sarcomatoid/Infiltration	MOFA factor proxies	6.22	0.824289031976694	0.000425047226548792	Proxies
% Sarcomatoid/Infiltration	MOFA factor proxies	6.32	0.824289031976694	0.000425047226548792	Proxies
% Sarcomatoid/Infiltration	MOFA factor proxies	6.42	0.824289031976694	0.000425047226548792	Proxies
% Sarcomatoid/Infiltration/CIMP-proxy	MOFA factor proxies	0.12	0.752314436816502	0.000789684640787871	Proxies
% Sarcomatoid/Infiltration/CIMP-proxy	MOFA factor proxies	0.22	0.750297419600989	0.000733589114342381	Proxies
% Sarcomatoid/Infiltration/CIMP-proxy	MOFA factor proxies	0.32	0.74872558019396	0.000684381298188091	Proxies
% Sarcomatoid/Infiltration/CIMP-proxy	MOFA factor proxies	0.42	0.746928450207958	0.00059021099313529	Proxies
% Sarcomatoid/Infiltration/CIMP-proxy	MOFA factor proxies	0.52	0.747045549216692	0.000574991693921382	Proxies
% Sarcomatoid/Infiltration/CIMP-proxy	MOFA factor proxies	0.62	0.747840095422619	0.00055319096890498	Proxies
% Sarcomatoid/Infiltration/CIMP-proxy	MOFA factor proxies	0.72	0.747840095422619	0.00055319096890498	Proxies
% Sarcomatoid/Infiltration/CIMP-proxy	MOFA factor proxies	0.82	0.74961828205601	0.000535820458999861	Proxies
% Sarcomatoid/Infiltration/CIMP-proxy	MOFA factor proxies	0.92	0.750502835938895	0.000530678438633523	Proxies
% Sarcomatoid/Infiltration/CIMP-proxy	MOFA factor proxies	1.02	0.753030876128741	0.000520184332032312	Proxies
% Sarcomatoid/Infiltration/CIMP-proxy	MOFA factor proxies	1.12	0.755457942583756	0.000512794259861501	Proxies
% Sarcomatoid/Infiltration/CIMP-proxy	MOFA factor proxies	1.22	0.757507085585358	0.000507576174327266	Proxies
% Sarcomatoid/Infiltration/CIMP-proxy	MOFA factor proxies	1.32	0.761715737833784	0.000498651976771695	Proxies
% Sarcomatoid/Infiltration/CIMP-proxy	MOFA factor proxies	1.42	0.761715737833784	0.000498651976771695	Proxies
% Sarcomatoid/Infiltration/CIMP-proxy	MOFA factor proxies	1.52	0.764876956507351	0.000493076997295461	Proxies
% Sarcomatoid/Infiltration/CIMP-proxy	MOFA factor proxies	1.62	0.768377944585016	0.000487733863561737	Proxies
% Sarcomatoid/Infiltration/CIMP-proxy	MOFA factor proxies	1.72	0.769622278438109	0.000486005492017116	Proxies
% Sarcomatoid/Infiltration/CIMP-proxy	MOFA factor proxies	1.82	0.770894365182013	0.00048431734724664	Proxies
% Sarcomatoid/Infiltration/CIMP-proxy	MOFA factor proxies	1.92	0.770894365182013	0.00048431734724664	Proxies
% Sarcomatoid/Infiltration/CIMP-proxy	MOFA factor proxies	2.02	0.772247525347545	0.000482600379028691	Proxies
% Sarcomatoid/Infiltration/CIMP-proxy	MOFA factor proxies	2.12	0.773705459188769	0.00048083171023465	Proxies
% Sarcomatoid/Infiltration/CIMP-proxy	MOFA factor proxies	2.22	0.775249585088151	0.000479039809068961	Proxies
% Sarcomatoid/Infiltration/CIMP-proxy	MOFA factor proxies	2.32	0.781149207468119	0.000472792107915489	Proxies
% Sarcomatoid/Infiltration/CIMP-proxy	MOFA factor proxies	2.42	0.781149207468119	0.000472792107915489	Proxies
% Sarcomatoid/Infiltration/CIMP-proxy	MOFA factor proxies	2.52	0.781149207468119	0.000472792107915489	Proxies
% Sarcomatoid/Infiltration/CIMP-proxy	MOFA factor proxies	2.62	0.783670955860127	0.000470334769028829	Proxies
% Sarcomatoid/Infiltration/CIMP-proxy	MOFA factor proxies	2.72	0.78632279989003	0.000467844674485662	Proxies
% Sarcomatoid/Infiltration/CIMP-proxy	MOFA factor proxies	2.82	0.78632279989003	0.000467844674485662	Proxies
% Sarcomatoid/Infiltration/CIMP-proxy	MOFA factor proxies	2.92	0.789812758961303	0.00046467342520657	Proxies
% Sarcomatoid/Infiltration/CIMP-proxy	MOFA factor proxies	3.02	0.789812758961303	0.00046467342520657	Proxies
% Sarcomatoid/Infiltration/CIMP-proxy	MOFA factor proxies	3.12	0.789812758961303	0.00046467342520657	Proxies
% Sarcomatoid/Infiltration/CIMP-proxy	MOFA factor proxies	3.22	0.793909838236713	0.000461047660156601	Proxies
% Sarcomatoid/Infiltration/CIMP-proxy	MOFA factor proxies	3.32	0.793909838236713	0.000461047660156601	Proxies
% Sarcomatoid/Infiltration/CIMP-proxy	MOFA factor proxies	3.42	0.793909838236713	0.000461047660156601	Proxies
% Sarcomatoid/Infiltration/CIMP-proxy	MOFA factor proxies	3.52	0.799893646232562	0.000455830335035461	Proxies
% Sarcomatoid/Infiltration/CIMP-proxy	MOFA factor proxies	3.62	0.799893646232562	0.000455830335035461	Proxies
% Sarcomatoid/Infiltration/CIMP-proxy	MOFA factor proxies	3.72	0.799893646232562	0.000455830335035461	Proxies
% Sarcomatoid/Infiltration/CIMP-proxy	MOFA factor proxies	3.82	0.799893646232562	0.000455830335035461	Proxies
% Sarcomatoid/Infiltration/CIMP-proxy	MOFA factor proxies	3.92	0.799893646232562	0.000455830335035461	Proxies
% Sarcomatoid/Infiltration/CIMP-proxy	MOFA factor proxies	4.02	0.799893646232562	0.000455830335035461	Proxies
% Sarcomatoid/Infiltration/CIMP-proxy	MOFA factor proxies	4.12	0.799893646232562	0.000455830335035461	Proxies
% Sarcomatoid/Infiltration/CIMP-proxy	MOFA factor proxies	4.22	0.799893646232562	0.000455830335035461	Proxies
% Sarcomatoid/Infiltration/CIMP-proxy	MOFA factor proxies	4.32	0.799893646232562	0.000455830335035461	Proxies
% Sarcomatoid/Infiltration/CIMP-proxy	MOFA factor proxies	4.42	0.799893646232562	0.000455830335035461	Proxies
% Sarcomatoid/Infiltration/CIMP-proxy	MOFA factor proxies	4.52	0.799893646232562	0.000455830335035461	Proxies
% Sarcomatoid/Infiltration/CIMP-proxy	MOFA factor proxies	4.62	0.799893646232562	0.000455830335035461	Proxies
% Sarcomatoid/Infiltration/CIMP-proxy	MOFA factor proxies	4.72	0.807221636560372	0.000449402599038555	Proxies
% Sarcomatoid/Infiltration/CIMP-proxy	MOFA factor proxies	4.82	0.807221636560372	0.000449402599038555	Proxies
% Sarcomatoid/Infiltration/CIMP-proxy	MOFA factor proxies	4.92	0.807221636560372	0.000449402599038555	Proxies
% Sarcomatoid/Infiltration/CIMP-proxy	MOFA factor proxies	5.02	0.807221636560372	0.000449402599038555	Proxies
% Sarcomatoid/Infiltration/CIMP-proxy	MOFA factor proxies	5.12	0.807221636560372	0.000449402599038555	Proxies
% Sarcomatoid/Infiltration/CIMP-proxy	MOFA factor proxies	5.22	0.807221636560372	0.000449402599038555	Proxies
% Sarcomatoid/Infiltration/CIMP-proxy	MOFA factor proxies	5.32	0.807221636560372	0.000449402599038555	Proxies
% Sarcomatoid/Infiltration/CIMP-proxy	MOFA factor proxies	5.42	0.807221636560372	0.000449402599038555	Proxies
% Sarcomatoid/Infiltration/CIMP-proxy	MOFA factor proxies	5.52	0.816746194648068	0.000440743697835639	Proxies
% Sarcomatoid/Infiltration/CIMP-proxy	MOFA factor proxies	5.62	0.816746194648068	0.000440743697835639	Proxies
% Sarcomatoid/Infiltration/CIMP-proxy	MOFA factor proxies	5.72	0.816746194648068	0.000440743697835639	Proxies
% Sarcomatoid/Infiltration/CIMP-proxy	MOFA factor proxies	5.82	0.816746194648068	0.000440743697835639	Proxies
% Sarcomatoid/Infiltration/CIMP-proxy	MOFA factor proxies	5.92	0.816746194648068	0.000440743697835639	Proxies
% Sarcomatoid/Infiltration/CIMP-proxy	MOFA factor proxies	6.02	0.816746194648068	0.000440743697835639	Proxies
% Sarcomatoid/Infiltration/CIMP-proxy	MOFA factor proxies	6.12	0.816746194648068	0.000440743697835639	Proxies
% Sarcomatoid/Infiltration/CIMP-proxy	MOFA factor proxies	6.22	0.837886324787977	0.000419383083024102	Proxies
% Sarcomatoid/Infiltration/CIMP-proxy	MOFA factor proxies	6.32	0.837886324787977	0.000419383083024102	Proxies
% Sarcomatoid/Infiltration/CIMP-proxy	MOFA factor proxies	6.42	0.837886324787977	0.000419383083024102	Proxies
AI score	Known prognostic factor	0.12	0.607911377964641	0.000244452015150653	Proxies
AI score	Known prognostic factor	0.22	0.608613884117624	0.000245855267969031	Proxies
AI score	Known prognostic factor	0.32	0.609352785437	0.000247327494080406	Proxies
AI score	Known prognostic factor	0.42	0.611557157475259	0.000251697261654616	Proxies
AI score	Known prognostic factor	0.52	0.612186681627263	0.000252939147019628	Proxies
AI score	Known prognostic factor	0.62	0.61354010052654	0.000255600231373997	Proxies
AI score	Known prognostic factor	0.72	0.61354010052654	0.000255600231373997	Proxies
AI score	Known prognostic factor	0.82	0.6154967734578	0.000259426612593479	Proxies
AI score	Known prognostic factor	0.92	0.616335357197314	0.000261059196587582	Proxies
AI score	Known prognostic factor	1.02	0.618685530706668	0.000265612139682762	Proxies
AI score	Known prognostic factor	1.12	0.620983571840269	0.000270033519198709	Proxies
AI score	Known prognostic factor	1.22	0.622948668486391	0.000273791713489962	Proxies
AI score	Known prognostic factor	1.32	0.627211246785119	0.000281877583301976	Proxies
AI score	Known prognostic factor	1.42	0.627211246785119	0.000281877583301976	Proxies
AI score	Known prognostic factor	1.52	0.630659497265652	0.000288358222006351	Proxies
AI score	Known prognostic factor	1.62	0.63476570867288	0.000296012253802206	Proxies
AI score	Known prognostic factor	1.72	0.636249806034513	0.000298763046054618	Proxies
AI score	Known prognostic factor	1.82	0.637767022877402	0.000301567163830736	Proxies
AI score	Known prognostic factor	1.92	0.637767022877402	0.000301567163830736	Proxies
AI score	Known prognostic factor	2.02	0.639400529376023	0.000304577411964254	Proxies
AI score	Known prognostic factor	2.12	0.641160425973378	0.000307810713139795	Proxies
AI score	Known prognostic factor	2.22	0.643104061449524	0.000311370091115804	Proxies
AI score	Known prognostic factor	2.32	0.649645867119548	0.000323265872061487	Proxies
AI score	Known prognostic factor	2.42	0.649645867119548	0.000323265872061487	Proxies
AI score	Known prognostic factor	2.52	0.649645867119548	0.000323265872061487	Proxies
AI score	Known prognostic factor	2.62	0.652493249093494	0.000328404580974527	Proxies
AI score	Known prognostic factor	2.72	0.655846229535293	0.000334425980155594	Proxies
AI score	Known prognostic factor	2.82	0.655846229535293	0.000334425980155594	Proxies
AI score	Known prognostic factor	2.92	0.660085187610033	0.000341992134152022	Proxies
AI score	Known prognostic factor	3.02	0.660085187610033	0.000341992134152022	Proxies
AI score	Known prognostic factor	3.12	0.660085187610033	0.000341992134152022	Proxies
AI score	Known prognostic factor	3.22	0.664930978811227	0.000350576457528157	Proxies
AI score	Known prognostic factor	3.32	0.664930978811227	0.000350576457528157	Proxies
AI score	Known prognostic factor	3.42	0.664930978811227	0.000350576457528157	Proxies
AI score	Known prognostic factor	3.52	0.670931476390416	0.000361105121093212	Proxies
AI score	Known prognostic factor	3.62	0.670931476390416	0.000361105121093212	Proxies
AI score	Known prognostic factor	3.72	0.670931476390416	0.000361105121093212	Proxies
AI score	Known prognostic factor	3.82	0.670931476390416	0.000361105121093212	Proxies
AI score	Known prognostic factor	3.92	0.670931476390416	0.000361105121093212	Proxies
AI score	Known prognostic factor	4.02	0.670931476390416	0.000361105121093212	Proxies
AI score	Known prognostic factor	4.12	0.670931476390416	0.000361105121093212	Proxies
AI score	Known prognostic factor	4.22	0.670931476390416	0.000361105121093212	Proxies
AI score	Known prognostic factor	4.32	0.670931476390416	0.000361105121093212	Proxies
AI score	Known prognostic factor	4.42	0.670931476390416	0.000361105121093212	Proxies
AI score	Known prognostic factor	4.52	0.670931476390416	0.000361105121093212	Proxies
AI score	Known prognostic factor	4.62	0.670931476390416	0.000361105121093212	Proxies
AI score	Known prognostic factor	4.72	0.6788600123619	0.000374829404819574	Proxies
AI score	Known prognostic factor	4.82	0.6788600123619	0.000374829404819574	Proxies
AI score	Known prognostic factor	4.92	0.6788600123619	0.000374829404819574	Proxies
AI score	Known prognostic factor	5.02	0.6788600123619	0.000374829404819574	Proxies
AI score	Known prognostic factor	5.12	0.6788600123619	0.000374829404819574	Proxies
AI score	Known prognostic factor	5.22	0.6788600123619	0.000374829404819574	Proxies
AI score	Known prognostic factor	5.32	0.6788600123619	0.000374829404819574	Proxies
AI score	Known prognostic factor	5.42	0.6788600123619	0.000374829404819574	Proxies
AI score	Known prognostic factor	5.52	0.689242239169319	0.000392434457668379	Proxies
AI score	Known prognostic factor	5.62	0.689242239169319	0.000392434457668379	Proxies
AI score	Known prognostic factor	5.72	0.689242239169319	0.000392434457668379	Proxies
AI score	Known prognostic factor	5.82	0.689242239169319	0.000392434457668379	Proxies
AI score	Known prognostic factor	5.92	0.689242239169319	0.000392434457668379	Proxies
AI score	Known prognostic factor	6.02	0.689242239169319	0.000392434457668379	Proxies
AI score	Known prognostic factor	6.12	0.689242239169319	0.000392434457668379	Proxies
AI score	Known prognostic factor	6.22	0.713712267539435	0.00043188078901456	Proxies
AI score	Known prognostic factor	6.32	0.713712267539435	0.00043188078901456	Proxies
AI score	Known prognostic factor	6.42	0.713712267539435	0.00043188078901456	Proxies
CIMP-proxy	MOFA factor proxies	0.12	0.744355993344868	0.000982080604047842	Proxies
CIMP-proxy	MOFA factor proxies	0.22	0.737306775266306	0.000891090092092314	Proxies
CIMP-proxy	MOFA factor proxies	0.32	0.731942703608353	0.000822126047576547	Proxies
CIMP-proxy	MOFA factor proxies	0.42	0.722778239751155	0.00069706529960342	Proxies
CIMP-proxy	MOFA factor proxies	0.52	0.721306185774134	0.000672982208563742	Proxies
CIMP-proxy	MOFA factor proxies	0.62	0.71920460885897	0.000630881599519062	Proxies
CIMP-proxy	MOFA factor proxies	0.72	0.71920460885897	0.000630881599519062	Proxies
CIMP-proxy	MOFA factor proxies	0.82	0.717951796236281	0.000586710786099988	Proxies
CIMP-proxy	MOFA factor proxies	0.92	0.717853062457721	0.000571817745011013	Proxies
CIMP-proxy	MOFA factor proxies	1.02	0.718496103323414	0.000540479126076151	Proxies
CIMP-proxy	MOFA factor proxies	1.12	0.719901165105338	0.000520313379298472	Proxies
CIMP-proxy	MOFA factor proxies	1.22	0.721437002179007	0.000508073372939701	Proxies
CIMP-proxy	MOFA factor proxies	1.32	0.725235677027369	0.00049121682952911	Proxies
CIMP-proxy	MOFA factor proxies	1.42	0.725235677027369	0.00049121682952911	Proxies
CIMP-proxy	MOFA factor proxies	1.52	0.728382813851179	0.00048345622655506	Proxies
CIMP-proxy	MOFA factor proxies	1.62	0.732051245215533	0.000477860962166589	Proxies
CIMP-proxy	MOFA factor proxies	1.72	0.733379766679694	0.000476442243108122	Proxies
CIMP-proxy	MOFA factor proxies	1.82	0.734747856536372	0.000475239560772969	Proxies
CIMP-proxy	MOFA factor proxies	1.92	0.734747856536372	0.000475239560772969	Proxies
CIMP-proxy	MOFA factor proxies	2.02	0.73623917024608	0.000474185095300537	Proxies
CIMP-proxy	MOFA factor proxies	2.12	0.737868979377472	0.000473296054945905	Proxies
CIMP-proxy	MOFA factor proxies	2.22	0.739675783180972	0.0004725864521387	Proxies
CIMP-proxy	MOFA factor proxies	2.32	0.746526641411054	0.000471901201363299	Proxies
CIMP-proxy	MOFA factor proxies	2.42	0.746526641411054	0.000471901201363299	Proxies
CIMP-proxy	MOFA factor proxies	2.52	0.746526641411054	0.000471901201363299	Proxies
CIMP-proxy	MOFA factor proxies	2.62	0.74943798953299	0.000472334826563357	Proxies
CIMP-proxy	MOFA factor proxies	2.72	0.752525401681614	0.000473147661395796	Proxies
CIMP-proxy	MOFA factor proxies	2.82	0.752525401681614	0.000473147661395796	Proxies
CIMP-proxy	MOFA factor proxies	2.92	0.756203617097218	0.000474505257994929	Proxies
CIMP-proxy	MOFA factor proxies	3.02	0.756203617097218	0.000474505257994929	Proxies
CIMP-proxy	MOFA factor proxies	3.12	0.756203617097218	0.000474505257994929	Proxies
CIMP-proxy	MOFA factor proxies	3.22	0.760500345986133	0.000476521508728705	Proxies
CIMP-proxy	MOFA factor proxies	3.32	0.760500345986133	0.000476521508728705	Proxies
CIMP-proxy	MOFA factor proxies	3.42	0.760500345986133	0.000476521508728705	Proxies
CIMP-proxy	MOFA factor proxies	3.52	0.766545337734576	0.000479952248225177	Proxies
CIMP-proxy	MOFA factor proxies	3.62	0.766545337734576	0.000479952248225177	Proxies
CIMP-proxy	MOFA factor proxies	3.72	0.766545337734576	0.000479952248225177	Proxies
CIMP-proxy	MOFA factor proxies	3.82	0.766545337734576	0.000479952248225177	Proxies
CIMP-proxy	MOFA factor proxies	3.92	0.766545337734576	0.000479952248225177	Proxies
CIMP-proxy	MOFA factor proxies	4.02	0.766545337734576	0.000479952248225177	Proxies
CIMP-proxy	MOFA factor proxies	4.12	0.766545337734576	0.000479952248225177	Proxies
CIMP-proxy	MOFA factor proxies	4.22	0.766545337734576	0.000479952248225177	Proxies
CIMP-proxy	MOFA factor proxies	4.32	0.766545337734576	0.000479952248225177	Proxies
CIMP-proxy	MOFA factor proxies	4.42	0.766545337734576	0.000479952248225177	Proxies
CIMP-proxy	MOFA factor proxies	4.52	0.766545337734576	0.000479952248225177	Proxies
CIMP-proxy	MOFA factor proxies	4.62	0.766545337734576	0.000479952248225177	Proxies
CIMP-proxy	MOFA factor proxies	4.72	0.773845411498327	0.000484730228342735	Proxies
CIMP-proxy	MOFA factor proxies	4.82	0.773845411498327	0.000484730228342735	Proxies
CIMP-proxy	MOFA factor proxies	4.92	0.773845411498327	0.000484730228342735	Proxies
CIMP-proxy	MOFA factor proxies	5.02	0.773845411498327	0.000484730228342735	Proxies
CIMP-proxy	MOFA factor proxies	5.12	0.773845411498327	0.000484730228342735	Proxies
CIMP-proxy	MOFA factor proxies	5.22	0.773845411498327	0.000484730228342735	Proxies
CIMP-proxy	MOFA factor proxies	5.32	0.773845411498327	0.000484730228342735	Proxies
CIMP-proxy	MOFA factor proxies	5.42	0.773845411498327	0.000484730228342735	Proxies
CIMP-proxy	MOFA factor proxies	5.52	0.783188740050617	0.000491400184281064	Proxies
CIMP-proxy	MOFA factor proxies	5.62	0.783188740050617	0.000491400184281064	Proxies
CIMP-proxy	MOFA factor proxies	5.72	0.783188740050617	0.000491400184281064	Proxies
CIMP-proxy	MOFA factor proxies	5.82	0.783188740050617	0.000491400184281064	Proxies
CIMP-proxy	MOFA factor proxies	5.92	0.783188740050617	0.000491400184281064	Proxies
CIMP-proxy	MOFA factor proxies	6.02	0.783188740050617	0.000491400184281064	Proxies
CIMP-proxy	MOFA factor proxies	6.12	0.783188740050617	0.000491400184281064	Proxies
CIMP-proxy	MOFA factor proxies	6.22	0.805419190443427	0.000507286924506771	Proxies
CIMP-proxy	MOFA factor proxies	6.32	0.805419190443427	0.000507286924506771	Proxies
CIMP-proxy	MOFA factor proxies	6.42	0.805419190443427	0.000507286924506771	Proxies
E-score Blum et al.	Known prognostic factor	0.12	0.672938449234177	0.000414026391836439	Proxies
E-score Blum et al.	Known prognostic factor	0.22	0.674852252382988	0.000415665611427845	Proxies
E-score Blum et al.	Known prognostic factor	0.32	0.676830020790135	0.000416937382996936	Proxies
E-score Blum et al.	Known prognostic factor	0.42	0.682525014001051	0.00041877670402538	Proxies
E-score Blum et al.	Known prognostic factor	0.52	0.684089558252092	0.000418950108330419	Proxies
E-score Blum et al.	Known prognostic factor	0.62	0.687420893888127	0.000419055547815501	Proxies
E-score Blum et al.	Known prognostic factor	0.72	0.687420893888127	0.000419055547815501	Proxies
E-score Blum et al.	Known prognostic factor	0.82	0.69195693246811	0.000418958614274733	Proxies
E-score Blum et al.	Known prognostic factor	0.92	0.69387386265653	0.000418931041420493	Proxies
E-score Blum et al.	Known prognostic factor	1.02	0.698875742162422	0.000419113200212879	Proxies
E-score Blum et al.	Known prognostic factor	1.12	0.703269007436249	0.000419723358925632	Proxies
E-score Blum et al.	Known prognostic factor	1.22	0.706866589332417	0.00042059166793055	Proxies
E-score Blum et al.	Known prognostic factor	1.32	0.713958455637494	0.000423271044752571	Proxies
E-score Blum et al.	Known prognostic factor	1.42	0.713958455637494	0.000423271044752571	Proxies
E-score Blum et al.	Known prognostic factor	1.52	0.719020375945064	0.000425883839036462	Proxies
E-score Blum et al.	Known prognostic factor	1.62	0.724560155691083	0.000429280666332176	Proxies
E-score Blum et al.	Known prognostic factor	1.72	0.726488496565245	0.000430570394898538	Proxies
E-score Blum et al.	Known prognostic factor	1.82	0.728433172197657	0.000431917868363024	Proxies
E-score Blum et al.	Known prognostic factor	1.92	0.728433172197657	0.000431917868363024	Proxies
E-score Blum et al.	Known prognostic factor	2.02	0.730496780632047	0.000433393057320086	Proxies
E-score Blum et al.	Known prognostic factor	2.12	0.732729426755857	0.000435034539114076	Proxies
E-score Blum et al.	Known prognostic factor	2.22	0.735125554328084	0.000436840508907044	Proxies
E-score Blum et al.	Known prognostic factor	2.32	0.743032582003781	0.000443024231090476	Proxies
E-score Blum et al.	Known prognostic factor	2.42	0.743032582003781	0.000443024231090476	Proxies
E-score Blum et al.	Known prognostic factor	2.52	0.743032582003781	0.000443024231090476	Proxies
E-score Blum et al.	Known prognostic factor	2.62	0.746404457901811	0.000445721172472245	Proxies
E-score Blum et al.	Known prognostic factor	2.72	0.750062938695849	0.000448660030795996	Proxies
E-score Blum et al.	Known prognostic factor	2.82	0.750062938695849	0.000448660030795996	Proxies
E-score Blum et al.	Known prognostic factor	2.92	0.754479592641367	0.000452201380519384	Proxies
E-score Blum et al.	Known prognostic factor	3.02	0.754479592641367	0.000452201380519384	Proxies
E-score Blum et al.	Known prognostic factor	3.12	0.754479592641367	0.000452201380519384	Proxies
E-score Blum et al.	Known prognostic factor	3.22	0.76046620766249	0.000456947347440253	Proxies
E-score Blum et al.	Known prognostic factor	3.32	0.76046620766249	0.000456947347440253	Proxies
E-score Blum et al.	Known prognostic factor	3.42	0.76046620766249	0.000456947347440253	Proxies
E-score Blum et al.	Known prognostic factor	3.52	0.767995191033499	0.000462757671294377	Proxies
E-score Blum et al.	Known prognostic factor	3.62	0.767995191033499	0.000462757671294377	Proxies
E-score Blum et al.	Known prognostic factor	3.72	0.767995191033499	0.000462757671294377	Proxies
E-score Blum et al.	Known prognostic factor	3.82	0.767995191033499	0.000462757671294377	Proxies
E-score Blum et al.	Known prognostic factor	3.92	0.767995191033499	0.000462757671294377	Proxies
E-score Blum et al.	Known prognostic factor	4.02	0.767995191033499	0.000462757671294377	Proxies
E-score Blum et al.	Known prognostic factor	4.12	0.767995191033499	0.000462757671294377	Proxies
E-score Blum et al.	Known prognostic factor	4.22	0.767995191033499	0.000462757671294377	Proxies
E-score Blum et al.	Known prognostic factor	4.32	0.767995191033499	0.000462757671294377	Proxies
E-score Blum et al.	Known prognostic factor	4.42	0.767995191033499	0.000462757671294377	Proxies
E-score Blum et al.	Known prognostic factor	4.52	0.767995191033499	0.000462757671294377	Proxies
E-score Blum et al.	Known prognostic factor	4.62	0.767995191033499	0.000462757671294377	Proxies
E-score Blum et al.	Known prognostic factor	4.72	0.776744924880446	0.000469199323097	Proxies
E-score Blum et al.	Known prognostic factor	4.82	0.776744924880446	0.000469199323097	Proxies
E-score Blum et al.	Known prognostic factor	4.92	0.776744924880446	0.000469199323097	Proxies
E-score Blum et al.	Known prognostic factor	5.02	0.776744924880446	0.000469199323097	Proxies
E-score Blum et al.	Known prognostic factor	5.12	0.776744924880446	0.000469199323097	Proxies
E-score Blum et al.	Known prognostic factor	5.22	0.776744924880446	0.000469199323097	Proxies
E-score Blum et al.	Known prognostic factor	5.32	0.776744924880446	0.000469199323097	Proxies
E-score Blum et al.	Known prognostic factor	5.42	0.776744924880446	0.000469199323097	Proxies
E-score Blum et al.	Known prognostic factor	5.52	0.787815066339122	0.000476755555576772	Proxies
E-score Blum et al.	Known prognostic factor	5.62	0.787815066339122	0.000476755555576772	Proxies
E-score Blum et al.	Known prognostic factor	5.72	0.787815066339122	0.000476755555576772	Proxies
E-score Blum et al.	Known prognostic factor	5.82	0.787815066339122	0.000476755555576772	Proxies
E-score Blum et al.	Known prognostic factor	5.92	0.787815066339122	0.000476755555576772	Proxies
E-score Blum et al.	Known prognostic factor	6.02	0.787815066339122	0.000476755555576772	Proxies
E-score Blum et al.	Known prognostic factor	6.12	0.787815066339122	0.000476755555576772	Proxies
E-score Blum et al.	Known prognostic factor	6.22	0.81560596782108	0.000492189095317349	Proxies
E-score Blum et al.	Known prognostic factor	6.32	0.81560596782108	0.000492189095317349	Proxies
E-score Blum et al.	Known prognostic factor	6.42	0.81560596782108	0.000492189095317349	Proxies
E/S-score Blum et al.	Known prognostic factor	0.12	0.68483202780357	0.000793113229163858	Proxies
E/S-score Blum et al.	Known prognostic factor	0.22	0.684081721949909	0.00076728112603566	Proxies
E/S-score Blum et al.	Known prognostic factor	0.32	0.683314013126149	0.000738344752807933	Proxies
E/S-score Blum et al.	Known prognostic factor	0.42	0.681713345772051	0.000656557486197218	Proxies
E/S-score Blum et al.	Known prognostic factor	0.52	0.681503266653924	0.000636373228860591	Proxies
E/S-score Blum et al.	Known prognostic factor	0.62	0.681424189701237	0.000598731672504547	Proxies
E/S-score Blum et al.	Known prognostic factor	0.72	0.681424189701237	0.000598731672504547	Proxies
E/S-score Blum et al.	Known prognostic factor	0.82	0.68204392915733	0.000558503523421467	Proxies
E/S-score Blum et al.	Known prognostic factor	0.92	0.682525612589155	0.000544692739796138	Proxies
E/S-score Blum et al.	Known prognostic factor	1.02	0.684275501518761	0.000516029062014199	Proxies
E/S-score Blum et al.	Known prognostic factor	1.12	0.686418653637643	0.000496703943026617	Proxies
E/S-score Blum et al.	Known prognostic factor	1.22	0.688594688579812	0.000484107377346425	Proxies
E/S-score Blum et al.	Known prognostic factor	1.32	0.693694585417256	0.000466986460666665	Proxies
E/S-score Blum et al.	Known prognostic factor	1.42	0.693694585417256	0.000466986460666665	Proxies
E/S-score Blum et al.	Known prognostic factor	1.52	0.69796592626624	0.000459432737296224	Proxies
E/S-score Blum et al.	Known prognostic factor	1.62	0.703018294398103	0.000454751326204242	Proxies
E/S-score Blum et al.	Known prognostic factor	1.72	0.70487051780031	0.000453820088052959	Proxies
E/S-score Blum et al.	Known prognostic factor	1.82	0.706777270619651	0.00045319912695412	Proxies
E/S-score Blum et al.	Known prognostic factor	1.92	0.706777270619651	0.00045319912695412	Proxies
E/S-score Blum et al.	Known prognostic factor	2.02	0.708851629756598	0.00045285647826201	Proxies
E/S-score Blum et al.	Known prognostic factor	2.12	0.711149682672982	0.000452822292154993	Proxies
E/S-score Blum et al.	Known prognostic factor	2.22	0.713696021788988	0.00045314307598066	Proxies
E/S-score Blum et al.	Known prognostic factor	2.32	0.722547079577705	0.000456424854532934	Proxies
E/S-score Blum et al.	Known prognostic factor	2.42	0.722547079577705	0.000456424854532934	Proxies
E/S-score Blum et al.	Known prognostic factor	2.52	0.722547079577705	0.000456424854532934	Proxies
E/S-score Blum et al.	Known prognostic factor	2.62	0.726371045205061	0.000458588707271816	Proxies
E/S-score Blum et al.	Known prognostic factor	2.72	0.730355090224641	0.000461172794887614	Proxies
E/S-score Blum et al.	Known prognostic factor	2.82	0.730355090224641	0.000461172794887614	Proxies
E/S-score Blum et al.	Known prognostic factor	2.92	0.735332600881904	0.000464757098909007	Proxies
E/S-score Blum et al.	Known prognostic factor	3.02	0.735332600881904	0.000464757098909007	Proxies
E/S-score Blum et al.	Known prognostic factor	3.12	0.735332600881904	0.000464757098909007	Proxies
E/S-score Blum et al.	Known prognostic factor	3.22	0.741166303623787	0.000469313110920951	Proxies
E/S-score Blum et al.	Known prognostic factor	3.32	0.741166303623787	0.000469313110920951	Proxies
E/S-score Blum et al.	Known prognostic factor	3.42	0.741166303623787	0.000469313110920951	Proxies
E/S-score Blum et al.	Known prognostic factor	3.52	0.748686668313019	0.000475531743923726	Proxies
E/S-score Blum et al.	Known prognostic factor	3.62	0.748686668313019	0.000475531743923726	Proxies
E/S-score Blum et al.	Known prognostic factor	3.72	0.748686668313019	0.000475531743923726	Proxies
E/S-score Blum et al.	Known prognostic factor	3.82	0.748686668313019	0.000475531743923726	Proxies
E/S-score Blum et al.	Known prognostic factor	3.92	0.748686668313019	0.000475531743923726	Proxies
E/S-score Blum et al.	Known prognostic factor	4.02	0.748686668313019	0.000475531743923726	Proxies
E/S-score Blum et al.	Known prognostic factor	4.12	0.748686668313019	0.000475531743923726	Proxies
E/S-score Blum et al.	Known prognostic factor	4.22	0.748686668313019	0.000475531743923726	Proxies
E/S-score Blum et al.	Known prognostic factor	4.32	0.748686668313019	0.000475531743923726	Proxies
E/S-score Blum et al.	Known prognostic factor	4.42	0.748686668313019	0.000475531743923726	Proxies
E/S-score Blum et al.	Known prognostic factor	4.52	0.748686668313019	0.000475531743923726	Proxies
E/S-score Blum et al.	Known prognostic factor	4.62	0.748686668313019	0.000475531743923726	Proxies
E/S-score Blum et al.	Known prognostic factor	4.72	0.757695441063821	0.00048320298432005	Proxies
E/S-score Blum et al.	Known prognostic factor	4.82	0.757695441063821	0.00048320298432005	Proxies
E/S-score Blum et al.	Known prognostic factor	4.92	0.757695441063821	0.00048320298432005	Proxies
E/S-score Blum et al.	Known prognostic factor	5.02	0.757695441063821	0.00048320298432005	Proxies
E/S-score Blum et al.	Known prognostic factor	5.12	0.757695441063821	0.00048320298432005	Proxies
E/S-score Blum et al.	Known prognostic factor	5.22	0.757695441063821	0.00048320298432005	Proxies
E/S-score Blum et al.	Known prognostic factor	5.32	0.757695441063821	0.00048320298432005	Proxies
E/S-score Blum et al.	Known prognostic factor	5.42	0.757695441063821	0.00048320298432005	Proxies
E/S-score Blum et al.	Known prognostic factor	5.52	0.769354377251973	0.00049307354003149	Proxies
E/S-score Blum et al.	Known prognostic factor	5.62	0.769354377251973	0.00049307354003149	Proxies
E/S-score Blum et al.	Known prognostic factor	5.72	0.769354377251973	0.00049307354003149	Proxies
E/S-score Blum et al.	Known prognostic factor	5.82	0.769354377251973	0.00049307354003149	Proxies
E/S-score Blum et al.	Known prognostic factor	5.92	0.769354377251973	0.00049307354003149	Proxies
E/S-score Blum et al.	Known prognostic factor	6.02	0.769354377251973	0.00049307354003149	Proxies
E/S-score Blum et al.	Known prognostic factor	6.12	0.769354377251973	0.00049307354003149	Proxies
E/S-score Blum et al.	Known prognostic factor	6.22	0.797018801177276	0.00051419605829218	Proxies
E/S-score Blum et al.	Known prognostic factor	6.32	0.797018801177276	0.00051419605829218	Proxies
E/S-score Blum et al.	Known prognostic factor	6.42	0.797018801177276	0.00051419605829218	Proxies
Histopathological type	Known prognostic factor	0.12	0.660831257284618	0.000458126446073953	Proxies
Histopathological type	Known prognostic factor	0.22	0.662442771754151	0.000463492815523507	Proxies
Histopathological type	Known prognostic factor	0.32	0.664090438282215	0.000468511298533578	Proxies
Histopathological type	Known prognostic factor	0.42	0.668739675352574	0.000480113815778194	Proxies
Histopathological type	Known prognostic factor	0.52	0.670010641042204	0.000482643805472198	Proxies
Histopathological type	Known prognostic factor	0.62	0.672660890900038	0.000487084893264053	Proxies
Histopathological type	Known prognostic factor	0.72	0.672660890900038	0.000487084893264053	Proxies
Histopathological type	Known prognostic factor	0.82	0.676208741006848	0.000491408911918988	Proxies
Histopathological type	Known prognostic factor	0.92	0.67769625835991	0.000492729219408718	Proxies
Histopathological type	Known prognostic factor	1.02	0.681555731453874	0.000495007615631324	Proxies
Histopathological type	Known prognostic factor	1.12	0.685024068311672	0.000495901503360503	Proxies
Histopathological type	Known prognostic factor	1.22	0.687870081647913	0.000496018981003478	Proxies
Histopathological type	Known prognostic factor	1.32	0.693477334603568	0.000495153632290894	Proxies
Histopathological type	Known prognostic factor	1.42	0.693477334603568	0.000495153632290894	Proxies
Histopathological type	Known prognostic factor	1.52	0.69779228124041	0.000493902832013599	Proxies
Histopathological type	Known prognostic factor	1.62	0.70255503654555	0.000492278525605314	Proxies
Histopathological type	Known prognostic factor	1.72	0.704228484009686	0.00049169230753516	Proxies
Histopathological type	Known prognostic factor	1.82	0.705935583932664	0.000491099818718684	Proxies
Histopathological type	Known prognostic factor	1.92	0.705935583932664	0.000491099818718684	Proxies
Histopathological type	Known prognostic factor	2.02	0.707765433869116	0.000490478697561925	Proxies
Histopathological type	Known prognostic factor	2.12	0.70975404143039	0.000489828156032308	Proxies
Histopathological type	Known prognostic factor	2.22	0.711923695067103	0.000489155943098219	Proxies
Histopathological type	Known prognostic factor	2.32	0.719727315738796	0.000487161798921218	Proxies
Histopathological type	Known prognostic factor	2.42	0.719727315738796	0.000487161798921218	Proxies
Histopathological type	Known prognostic factor	2.52	0.719727315738796	0.000487161798921218	Proxies
Histopathological type	Known prognostic factor	2.62	0.723208342192746	0.000486520237789285	Proxies
Histopathological type	Known prognostic factor	2.72	0.72692090863859	0.000486016817600425	Proxies
Histopathological type	Known prognostic factor	2.82	0.72692090863859	0.000486016817600425	Proxies
Histopathological type	Known prognostic factor	2.92	0.731632368626069	0.000485648445595696	Proxies
Histopathological type	Known prognostic factor	3.02	0.731632368626069	0.000485648445595696	Proxies
Histopathological type	Known prognostic factor	3.12	0.731632368626069	0.000485648445595696	Proxies
Histopathological type	Known prognostic factor	3.22	0.73718064657785	0.000485593798088589	Proxies
Histopathological type	Known prognostic factor	3.32	0.73718064657785	0.000485593798088589	Proxies
Histopathological type	Known prognostic factor	3.42	0.73718064657785	0.000485593798088589	Proxies
Histopathological type	Known prognostic factor	3.52	0.744389142895763	0.000486099286321447	Proxies
Histopathological type	Known prognostic factor	3.62	0.744389142895763	0.000486099286321447	Proxies
Histopathological type	Known prognostic factor	3.72	0.744389142895763	0.000486099286321447	Proxies
Histopathological type	Known prognostic factor	3.82	0.744389142895763	0.000486099286321447	Proxies
Histopathological type	Known prognostic factor	3.92	0.744389142895763	0.000486099286321447	Proxies
Histopathological type	Known prognostic factor	4.02	0.744389142895763	0.000486099286321447	Proxies
Histopathological type	Known prognostic factor	4.12	0.744389142895763	0.000486099286321447	Proxies
Histopathological type	Known prognostic factor	4.22	0.744389142895763	0.000486099286321447	Proxies
Histopathological type	Known prognostic factor	4.32	0.744389142895763	0.000486099286321447	Proxies
Histopathological type	Known prognostic factor	4.42	0.744389142895763	0.000486099286321447	Proxies
Histopathological type	Known prognostic factor	4.52	0.744389142895763	0.000486099286321447	Proxies
Histopathological type	Known prognostic factor	4.62	0.744389142895763	0.000486099286321447	Proxies
Histopathological type	Known prognostic factor	4.72	0.753270046062135	0.000487524606758513	Proxies
Histopathological type	Known prognostic factor	4.82	0.753270046062135	0.000487524606758513	Proxies
Histopathological type	Known prognostic factor	4.92	0.753270046062135	0.000487524606758513	Proxies
Histopathological type	Known prognostic factor	5.02	0.753270046062135	0.000487524606758513	Proxies
Histopathological type	Known prognostic factor	5.12	0.753270046062135	0.000487524606758513	Proxies
Histopathological type	Known prognostic factor	5.22	0.753270046062135	0.000487524606758513	Proxies
Histopathological type	Known prognostic factor	5.32	0.753270046062135	0.000487524606758513	Proxies
Histopathological type	Known prognostic factor	5.42	0.753270046062135	0.000487524606758513	Proxies
Histopathological type	Known prognostic factor	5.52	0.764836868621798	0.000490485671565602	Proxies
Histopathological type	Known prognostic factor	5.62	0.764836868621798	0.000490485671565602	Proxies
Histopathological type	Known prognostic factor	5.72	0.764836868621798	0.000490485671565602	Proxies
Histopathological type	Known prognostic factor	5.82	0.764836868621798	0.000490485671565602	Proxies
Histopathological type	Known prognostic factor	5.92	0.764836868621798	0.000490485671565602	Proxies
Histopathological type	Known prognostic factor	6.02	0.764836868621798	0.000490485671565602	Proxies
Histopathological type	Known prognostic factor	6.12	0.764836868621798	0.000490485671565602	Proxies
Histopathological type	Known prognostic factor	6.22	0.792492371494718	0.000500814811891867	Proxies
Histopathological type	Known prognostic factor	6.32	0.792492371494718	0.000500814811891867	Proxies
Histopathological type	Known prognostic factor	6.42	0.792492371494718	0.000500814811891867	Proxies
Infiltration	MOFA factor proxies	0.12	0.6237889157191	0.000255679650463647	Proxies
Infiltration	MOFA factor proxies	0.22	0.625789354757908	0.000258799667796024	Proxies
Infiltration	MOFA factor proxies	0.32	0.627861299536052	0.000262070500593221	Proxies
Infiltration	MOFA factor proxies	0.42	0.633949454597644	0.000271894655692106	Proxies
Infiltration	MOFA factor proxies	0.52	0.635642677869441	0.000274678848303627	Proxies
Infiltration	MOFA factor proxies	0.62	0.639278244771054	0.000280725392466152	Proxies
Infiltration	MOFA factor proxies	0.72	0.639278244771054	0.000280725392466152	Proxies
Infiltration	MOFA factor proxies	0.82	0.644338154654015	0.000289280458644264	Proxies
Infiltration	MOFA factor proxies	0.92	0.646482163593346	0.000292948621206111	Proxies
Infiltration	MOFA factor proxies	1.02	0.65216179355578	0.000302770191339133	Proxies
Infiltration	MOFA factor proxies	1.12	0.657246873717562	0.000311667802003983	Proxies
Infiltration	MOFA factor proxies	1.22	0.661382752331518	0.000318957590267228	Proxies
Infiltration	MOFA factor proxies	1.32	0.669576878684338	0.000333480536498751	Proxies
Infiltration	MOFA factor proxies	1.42	0.669576878684338	0.000333480536498751	Proxies
[truncated: 754 more rows]
