# Supplementary material for: Multiomic analysis of malignant pleural mesothelioma identifies molecular axes and specialized tumor profiles driving intertumor heterogeneity
Source: Nat Genet. 2023 Mar 16;55(4):607–18. doi: 10.1038/s41588-023-01321-1 (PMC10101853; doi:10.1038/s41588-023-01321-1)
Supplement: Source Data Extended Data Fig. 6 — Statistical and figure source data. [file 41588_2023_1321_MOESM16_ESM.xlsx]

## Sheet: 6a
Drug	Estimate.Ploidy_factor	Estimate.Morphology_factor	Estimate.CIMP_factor	p-value.Ploidy_factor	p-value.Morphology_factor	p-value.CIMP_factor	q-value.Ploidy_factor	q-value.Morphology_factor	q-value.CIMP_factor
TL-2-105	0.0686546	-0.355283	-0.222187	0.773651	0.124239	0.346444	0.915625	0.794946	0.994075
TAK-715	0.208092	-0.0986881	-0.104604	0.378649	0.678917	0.660742	0.843549	0.941997	0.994075
CP466722	0.287535	-0.0813921	-0.256288	0.218974	0.733009	0.275405	0.738814	0.968619	0.994075
BMS-345541	0.594214	-0.29605	-0.222292	0.00573076	0.205023	0.346208	0.181747	0.794946	0.994075
Genentech.Cpd.10	0.044996	-0.301567	-0.31167	0.85059	0.196307	0.180998	0.916655	0.794946	0.994075
GSK429286A	0.403112	-0.40775	-0.125923	0.0780087	0.0743282	0.596806	0.567113	0.794946	0.994075
Ruxolitinib	0.223175	-0.333457	0.0356473	0.344248	0.15079	0.881395	0.830684	0.794946	0.994075
SB-715992	0.195079	-0.166845	0.0548622	0.40982	0.482018	0.818305	0.883302	0.869983	0.994075
ZSTK474	0.332525	-0.330218	-0.357347	0.152005	0.155041	0.121913	0.682772	0.794946	0.994075
KIN001-102	0.0799473	-0.164786	-0.181864	0.653105	0.351694	0.303296	0.893684	0.830543	0.994075
CAL-101	0.253424	-0.364521	-0.0810259	0.29516	0.124932	0.741589	0.79015	0.794946	0.994075
GW-2580	0.365434	0.0511096	0.225407	0.1131	0.830554	0.339317	0.643801	0.971641	0.994075
BMS-708163	0.138157	-0.35627	0.00168885	0.561328	0.123123	0.994362	0.893684	0.794946	0.994362
BX-912	0.188883	-0.253971	-0.0892332	0.425139	0.27992	0.708319	0.893684	0.817895	0.994075
LY317615	0.172738	-0.284312	-0.342682	0.46645	0.224412	0.139125	0.893684	0.794946	0.994075
WZ3105	0.317571	-0.252056	-0.175531	0.172441	0.283684	0.45916	0.693224	0.817895	0.994075
XMD14-99	0.0694463	-0.350658	0.265311	0.771107	0.129564	0.258259	0.915625	0.794946	0.994075
CP724714	0.13441	-0.315001	0.0764974	0.572095	0.176133	0.748552	0.893684	0.794946	0.994075
JW-7-24-1	0.210333	-0.0246874	-0.272688	0.37342	0.917716	0.244754	0.843549	0.974799	0.994075
ABT-869	-0.0882489	-0.246305	0.217396	0.711403	0.295181	0.357205	0.915625	0.821666	0.994075
GSK2126458	0.408899	-0.125684	-0.290762	0.0734364	0.59751	0.213616	0.567113	0.936211	0.994075
PHA-793887	0.0450797	-0.101932	-0.142025	0.850315	0.668928	0.550308	0.916655	0.941997	0.994075
TG101348	0.238395	-0.123763	-0.0843866	0.311453	0.603166	0.723548	0.794742	0.936211	0.994075
QL-XI-92	0.128744	-0.328364	-0.0475209	0.588543	0.157513	0.842304	0.893684	0.794946	0.994075
XMD15-27	0.115011	-0.107221	0.214021	0.629215	0.652759	0.364901	0.893684	0.941997	0.994075
QL-XII-47	-0.0206229	-0.362669	-0.311365	0.931229	0.116061	0.181447	0.967744	0.794946	0.994075
AC220	-0.112978	-0.0447883	0.0594668	0.635327	0.851272	0.80333	0.893684	0.971641	0.994075
EKB-569	0.264899	-0.372041	-0.0307485	0.259027	0.106248	0.897605	0.746805	0.794946	0.994075
Masitinib	0.109099	-0.270591	-0.219502	0.647054	0.248547	0.352451	0.893684	0.794946	0.994075
OSI-930	-0.088648	-0.184373	0.231974	0.710152	0.436477	0.325052	0.915625	0.840779	0.994075
XMD13-2	0.458269	-0.249819	-0.191841	0.0421452	0.288124	0.417788	0.545424	0.820045	0.994075
Bleomycin.(50.uM)	-0.280827	-0.181614	-0.14856	0.244175	0.456806	0.543863	0.738814	0.859414	0.994075
AT-7519	-0.0756399	-0.188902	-0.155437	0.751285	0.425091	0.512873	0.915625	0.840779	0.994075
XL-184	0.757167	-0.352994	-0.215034	0.000174354	0.13823	0.37665	0.0193533	0.794946	0.994075
NPK76-II-72-1	0.521684	-0.421042	-0.0508459	0.0219711	0.0726202	0.83623	0.427625	0.794946	0.994075
NG-25	0.625604	-0.218373	-0.135724	0.00417232	0.369104	0.579565	0.181747	0.832374	0.994075
TL-1-85	0.760358	-0.329704	-0.176501	0.000157675	0.168053	0.469787	0.0193533	0.794946	0.994075
VX-11e	0.453024	0.0351412	0.138652	0.0514356	0.886431	0.571336	0.545424	0.971641	0.994075
FR-180204	0.260346	-0.329621	-0.0383062	0.281712	0.168166	0.876275	0.788237	0.794946	0.994075
Zibotentan,.ZD4054	0.181494	-0.175437	0.368969	0.45711	0.472512	0.120051	0.893684	0.869983	0.994075
BIX02189	0.727925	-0.32597	-0.225537	0.000410737	0.173212	0.353204	0.0303946	0.794946	0.994075
KIN001-236	0.376626	0.015863	-0.216906	0.11197	0.948608	0.372409	0.643801	0.992379	0.994075
KIN001-055	0.135179	-0.196865	-0.108333	0.581104	0.4192	0.658883	0.893684	0.840779	0.994075
KIN001-266	0.385784	-0.206024	-0.0879428	0.102826	0.39744	0.72034	0.643801	0.832374	0.994075
NVP-BHG712	0.543734	-0.278235	-0.241996	0.0161122	0.248739	0.318199	0.357692	0.794946	0.994075
PIK-93	0.40709	0.00730774	-0.11468	0.0836588	0.976313	0.640149	0.567113	0.992379	0.994075
TPCA-1	0.468386	-0.237038	-0.290737	0.0431114	0.32852	0.227217	0.545424	0.821666	0.994075
Y-39983	0.283947	-0.0438249	0.0296127	0.238752	0.85861	0.904213	0.738814	0.971641	0.994075
YM201636	0.22678	-0.318025	-0.322644	0.350487	0.184545	0.177896	0.836645	0.794946	0.994075
AV-951	0.226382	0.093896	0.0740387	0.337175	0.693766	0.756396	0.822559	0.956621	0.994075
GSK690693	0.0607678	-0.0844164	0.166455	0.799111	0.723455	0.483058	0.915625	0.967515	0.994075
KIN001-270	0.293516	0.0303931	0.119655	0.222603	0.9017	0.62561	0.738814	0.974236	0.994075
CH5424802	0.207298	-0.0837748	0.0477512	0.380511	0.725478	0.841549	0.843549	0.967515	0.994075
KIN001-244	0.342617	-0.224531	-0.254434	0.151021	0.355413	0.293174	0.682772	0.830543	0.994075
KIN001-260	0.567094	-0.234796	-0.0660191	0.0113391	0.333251	0.788294	0.294608	0.821666	0.994075
SB52334	0.563742	-0.209798	-0.195288	0.0119436	0.388655	0.423009	0.294608	0.832374	0.994075
AS605240	0.312276	-0.159861	-0.00510936	0.180106	0.500796	0.982944	0.693224	0.875407	0.994075
STF-62247	0.340461	-0.243876	-0.136142	0.153778	0.314339	0.578389	0.682772	0.821666	0.994075
I-BET	0.0959191	-0.16815	-0.143424	0.696078	0.491381	0.55803	0.908996	0.872693	0.994075
MPS-1-IN-1	0.44859	-0.0678659	0.105649	0.0540511	0.782505	0.666861	0.545424	0.971641	0.994075
CX-5461	0.34266	-0.548309	-0.412277	0.150966	0.0150697	0.0794194	0.682772	0.794946	0.994075
Tubastatin.A	0.689107	-0.252402	-0.148357	0.00110083	0.297177	0.544421	0.0610959	0.821666	0.994075
VNLG/124	-0.00496038	-0.0296722	-0.153397	0.983921	0.904021	0.530673	0.988373	0.974236	0.994075
XL-880	0.331696	-0.106828	-0.33845	0.165343	0.663353	0.156381	0.693224	0.941997	0.994075
EX-527	-0.11108	-0.187089	0.332369	0.650748	0.443113	0.164435	0.893684	0.840779	0.994075
THZ-2-49	0.100487	-0.238595	0.32025	0.682309	0.325258	0.181322	0.903858	0.821666	0.994075
PFI-1	-0.31423	-0.327456	-0.0537438	0.17725	0.158734	0.821951	0.693224	0.794946	0.994075
UNC0638	-0.271847	-0.407421	-0.29575	0.246271	0.074585	0.205504	0.738814	0.794946	0.994075
UNC0638.1	-0.0873677	-0.454	-0.144993	0.7221	0.0508727	0.553685	0.915625	0.794946	0.994075
OSI-027	0.309973	0.0345027	-0.335572	0.196529	0.888483	0.160158	0.693224	0.971641	0.994075
SN-38	-0.181885	0.433942	0.104412	0.456124	0.0634128	0.670553	0.893684	0.794946	0.994075
MP470	-0.0538288	0.0113498	0.35987	0.821674	0.962122	0.119113	0.915625	0.992379	0.994075
T0901317	0.124165	0.241794	0.227923	0.601981	0.304396	0.333808	0.893684	0.821666	0.994075
IOX2	-0.0804061	-0.317303	0.0826112	0.736132	0.172823	0.729153	0.915625	0.794946	0.994075
5-Fluorouracil	-0.0171986	-0.276103	-0.0746193	0.944287	0.252534	0.761433	0.975032	0.794946	0.994075
NSC-207895	0.0691714	-0.0355985	-0.335359	0.77842	0.884963	0.16044	0.915625	0.971641	0.994075
CAY10603	0.379396	-0.0859402	-0.1663	0.109145	0.726473	0.496228	0.643801	0.967515	0.994075
GSK269962A	-0.106714	0.400351	-0.00970674	0.581653	0.0313936	0.960143	0.893684	0.794946	0.994075
SB-505124	-0.400019	0.13844	0.290645	0.0805381	0.560519	0.213808	0.567113	0.916347	0.994075
Tamoxifen	-0.27216	-0.053645	0.409242	0.245706	0.822274	0.0731719	0.738814	0.971641	0.994075
piperlongumine	-0.265685	0.200535	0.1376	0.257563	0.396587	0.562923	0.746805	0.832374	0.994075
PI-103	0.246189	-0.119531	-0.00474288	0.295416	0.615706	0.984167	0.79015	0.936211	0.994075
Phenformin	-0.128143	0.000343424	0.266872	0.601111	0.998887	0.269385	0.893684	0.998887	0.994075
SNX-2112	0.177492	-0.0410504	0.0163778	0.467258	0.867483	0.946943	0.893684	0.971641	0.994075
BMS-708163.1	-0.428347	-0.025793	0.0579582	0.0527088	0.911633	0.80294	0.545424	0.974799	0.994075
BMS-536924	0.157759	-0.00684685	0.0825666	0.506517	0.977145	0.729294	0.893684	0.992379	0.994075
AR-42	0.310096	-0.00979881	-0.0821101	0.196341	0.968242	0.738246	0.693224	0.992379	0.994075
EHT.1864	-0.0591512	-0.397245	-0.0938587	0.798963	0.0745626	0.685718	0.915625	0.794946	0.994075
QL-X-138	0.341407	-0.0461872	-0.281355	0.140698	0.846679	0.229478	0.682772	0.971641	0.994075
CCT007093	-0.0624811	-0.205578	-0.0655	0.787888	0.371325	0.777881	0.915625	0.832374	0.994075
AG-014699	-0.387597	-0.139816	-0.0186208	0.0825564	0.545535	0.936148	0.567113	0.916347	0.994075
AZD6244	0.188363	0.245648	-0.07867	0.454144	0.325833	0.756342	0.893684	0.821666	0.994075
TW.37	-0.113777	0.00572677	-0.260796	0.623382	0.980345	0.253522	0.893684	0.992379	0.994075
rTRAIL	-0.594777	-0.0451871	-0.219324	0.00567338	0.849962	0.352851	0.181747	0.971641	0.994075
XAV.939	0.275509	0.0130402	-0.0381619	0.239713	0.956485	0.873091	0.738814	0.992379	0.994075
JNJ-26854165	0.256141	-0.136812	-0.0336975	0.262399	0.554284	0.884706	0.746829	0.916347	0.994075
PLX4720.(rescreen)	-0.453165	0.161534	0.130981	0.0447919	0.496266	0.582026	0.545424	0.874374	0.994075
CUDC-101	0.288927	0.0451244	0.200028	0.230256	0.854459	0.411614	0.738814	0.971641	0.994075
THZ-2-102-1	0.0124626	-0.275745	0.0121847	0.959615	0.253175	0.960515	0.986271	0.794946	0.994075
(5Z)-7-Oxozeaenol	-0.0684723	0.235941	0.451589	0.780607	0.330828	0.0522713	0.915625	0.821666	0.994075
JQ1	-0.125622	-0.0463405	0.17078	0.608344	0.850578	0.484527	0.893684	0.971641	0.994075
CHIR-99021	-0.418853	-0.426486	-0.2787	0.0742763	0.0686205	0.247917	0.567113	0.794946	0.994075
BMN-673	-0.0762041	-0.188423	-0.16458	0.749487	0.426287	0.488069	0.915625	0.840779	0.994075
Afatinib.(rescreen)	-0.324135	0.0414369	-0.177797	0.163251	0.862295	0.453291	0.693224	0.971641	0.994075
UNC1215	-0.220586	-0.0688535	0.0231399	0.36415	0.779414	0.925086	0.843549	0.971641	0.994075
SGC0946	-0.043559	-0.316218	0.109003	0.859459	0.187191	0.656894	0.921739	0.794946	0.994075
Temozolomide	-0.0810716	0.115626	0.446993	0.741448	0.637376	0.0550174	0.915625	0.941997	0.994075
GSK1070916	0.162285	-0.561335	-0.388619	0.494238	0.0100163	0.0903869	0.893684	0.794946	0.994075
PXD101,.Belinostat	0.311684	-0.0454338	-0.160428	0.193939	0.853471	0.51177	0.693224	0.971641	0.994075
PF-4708671	0.158337	-0.3699	-0.060259	0.504941	0.108435	0.80076	0.893684	0.794946	0.994075
Olaparib.(rescreen)	-0.406321	0.101885	0.652849	0.0843006	0.678114	0.00244322	0.567113	0.941997	0.542394
YM155	0.0699686	-0.377885	-0.184725	0.775928	0.11068	0.448998	0.915625	0.794946	0.994075
FK866	-0.154436	0.312423	0.204819	0.527862	0.192829	0.400265	0.893684	0.794946	0.994075
AZD6482	0.124246	0.106675	0.106878	0.601741	0.654422	0.653802	0.893684	0.941997	0.994075
Etoposide	0.24104	-0.119565	-0.216202	0.305952	0.615606	0.359917	0.791248	0.936211	0.994075
Vinorelbine	0.305015	-0.3147	-0.196266	0.190989	0.176569	0.406921	0.693224	0.794946	0.994075
Midostaurin	-0.143128	-0.399829	0.141613	0.547183	0.0806951	0.551477	0.893684	0.794946	0.994075
CCT018159	-0.338954	0.130984	-0.0427453	0.132819	0.571436	0.854035	0.682772	0.919266	0.994075
AP-24534	0.30133	-0.210622	0.0796583	0.196678	0.372748	0.738504	0.693224	0.832374	0.994075
JNK-9L	-0.0998933	0.0733951	0.127965	0.6752	0.758453	0.590819	0.903858	0.971641	0.994075
JQ1.1	-0.0564478	-0.275966	0.00853534	0.813141	0.238902	0.971511	0.915625	0.794946	0.994075
FTI-277	0.00637821	0.122727	0.00426556	0.978709	0.606226	0.98576	0.987939	0.936211	0.994075
Trametinib	0.166967	0.4017	0.127853	0.494479	0.0882374	0.601941	0.893684	0.794946	0.994075
CHIR-99021.1	-0.0593768	-0.429489	0.269378	0.803622	0.0587781	0.250756	0.915625	0.794946	0.994075
Shikonin	0.152206	-0.266784	0.019666	0.52178	0.255525	0.934413	0.893684	0.794946	0.994075
AKT.inhibitor.VIII	0.205977	-0.154547	-0.0198188	0.39755	0.52756	0.935815	0.865255	0.900911	0.994075
NSC-87877	-0.048843	0.225317	0.336385	0.837971	0.339514	0.147016	0.916402	0.821666	0.994075
AZD6482.1	0.21516	-0.331746	0.214356	0.362295	0.153025	0.364134	0.843549	0.794946	0.994075
HG-6-64-1	0.160597	-0.253755	0.0524841	0.498802	0.280343	0.826063	0.893684	0.817895	0.994075
DMOG	0.0666413	-0.0570275	0.0357094	0.78013	0.811255	0.88119	0.915625	0.971641	0.994075
JQ12	-0.10692	0.39774	-0.127368	0.653676	0.08244	0.592569	0.893684	0.794946	0.994075
Mitomycin.C	0.178937	0.0619667	-0.457485	0.450352	0.795227	0.0425438	0.893684	0.971641	0.994075
Embelin	0.122651	-0.0883525	-0.393874	0.606453	0.711078	0.0857422	0.893684	0.967515	0.994075
LAQ824	0.105	-0.300064	0.00311618	0.659532	0.198658	0.989597	0.893684	0.794946	0.994075
Doxorubicin	0.12104	-0.256862	0.0653188	0.611223	0.274294	0.784394	0.893684	0.817895	0.994075
QS11	0.358127	-0.0345904	0.388867	0.121043	0.884888	0.0901635	0.655402	0.971641	0.994075
Epothilone.B	0.16436	-0.271718	-0.355805	0.488659	0.246503	0.123648	0.893684	0.794946	0.994075
GSK-1904529A	-0.0503201	-0.299881	-0.0214512	0.833136	0.198945	0.928473	0.915625	0.794946	0.994075
Bicalutamide	-0.00853458	0.0830345	0.26351	0.971513	0.727816	0.261626	0.987939	0.967515	0.994075
OSU-03012	0.211412	-0.297122	-0.335541	0.370916	0.20331	0.148097	0.843549	0.794946	0.994075
IPA-3	0.0729379	-0.183409	-0.0657546	0.759915	0.438922	0.782989	0.915625	0.840779	0.994075
LFM-A13	0.00249604	-0.26363	0.190807	0.991667	0.261401	0.420349	0.991667	0.794946	0.994075
GDC0941.(rescreen)	-0.320626	0.364342	-0.0179882	0.285487	0.220985	0.953489	0.788237	0.794946	0.994075
Tipifarnib	0.116287	-0.474896	-0.0817432	0.62539	0.0343533	0.731898	0.893684	0.794946	0.994075
FH535	0.144587	0.00648617	-0.324791	0.554807	0.978976	0.174863	0.893684	0.992379	0.994075
BAY.61-3606	0.250082	-0.0349895	-0.0896546	0.2876	0.883569	0.706999	0.788237	0.971641	0.994075
Pazopanib	0.403641	0.0216731	0.156951	0.0775822	0.927736	0.508724	0.567113	0.980749	0.994075
AS601245	0.15317	-0.141347	-0.435741	0.519115	0.552232	0.0547998	0.893684	0.916347	0.994075
BMS-754807	0.0827434	-0.272291	0.157325	0.728735	0.245469	0.507703	0.915625	0.794946	0.994075
OSI-906	0.359757	-0.228617	0.172174	0.119237	0.332297	0.467927	0.655402	0.821666	0.994075
Gemcitabine	0.0580623	-0.0253742	-0.203891	0.807891	0.915434	0.388563	0.915625	0.974799	0.994075
Bryostatin.1	-0.173677	-0.37591	0.342007	0.463993	0.102379	0.139957	0.893684	0.794946	0.994075
Obatoclax.Mesylate	0.139658	0.0036219	-0.363431	0.557039	0.987909	0.11524	0.893684	0.992379	0.994075
Bleomycin	0.115765	0.066935	-0.246988	0.626952	0.779184	0.293802	0.893684	0.971641	0.994075
PF-562271	-0.111127	-0.53695	-0.00994279	0.640912	0.0146395	0.966815	0.893684	0.794946	0.994075
GSK-650394	0.0407595	0.0509452	-0.27941	0.864526	0.831092	0.232852	0.922716	0.971641	0.994075
AUY922	0.23378	-0.19597	-0.373278	0.321192	0.407644	0.105	0.810279	0.834663	0.994075
RDEA119.(rescreen)	-0.338584	-0.177287	0.185216	0.257799	0.562297	0.544649	0.746805	0.916347	0.994075
Bicalutamide.1	-0.263822	0.617395	0.47628	0.383777	0.0245616	0.0998988	0.843549	0.794946	0.994075
PAC-1	0.0459423	-0.197212	0.0217057	0.847482	0.404618	0.927627	0.916655	0.834663	0.994075
Bexarotene	0.161652	0.200784	0.167276	0.508511	0.409812	0.493669	0.893684	0.834663	0.994075
Cetuximab	-0.0351461	-0.133909	-0.274542	0.909249	0.662734	0.364007	0.961206	0.941997	0.994075
Dabrafenib	-0.14718	0.339148	-0.0225978	0.547654	0.155473	0.926837	0.893684	0.794946	0.994075
Thapsigargin	0.164568	0.0358701	-0.283045	0.50079	0.884091	0.24031	0.893684	0.971641	0.994075
Vorinostat	0.514176	0.123897	-0.0647421	0.0498967	0.659991	0.818689	0.545424	0.941997	0.994075
Bosutinib	-0.100959	0.317739	0.0972537	0.720338	0.248475	0.730242	0.915625	0.794946	0.994075
Lenalidomide	0.0299614	-0.1822	-0.196965	0.915586	0.515748	0.481681	0.963318	0.887566	0.994075
Vinblastine	-0.130361	0.202166	0.089177	0.643314	0.469942	0.751966	0.893684	0.869983	0.994075
Cisplatin	0.141805	-0.14779	-0.227076	0.614175	0.599143	0.415715	0.893684	0.936211	0.994075
Docetaxel	0.0988752	0.269407	-0.00534534	0.725903	0.331546	0.984916	0.915625	0.821666	0.994075
Olaparib	0.0648303	-0.356973	-0.238543	0.818446	0.191502	0.391896	0.915625	0.794946	0.994075
ABT-888	0.117095	-0.314469	-0.317719	0.677704	0.253649	0.248507	0.903858	0.794946	0.994075
17-AAG	-0.323984	0.242594	0.012755	0.238781	0.383661	0.964015	0.738814	0.832374	0.994075
Vismodegib	0.183935	-0.236197	-0.143972	0.511689	0.39671	0.608717	0.893684	0.832374	0.994075
Camptothecin	0.27099	0.244842	0.0791024	0.328602	0.37913	0.779306	0.819658	0.832374	0.994075
Methotrexate	-0.353089	0.219894	0.093067	0.196726	0.431004	0.74148	0.693224	0.840779	0.994075
ABT-263	0.134694	-0.183391	-0.10681	0.632221	0.512959	0.704782	0.893684	0.887566	0.994075
AZD7762	-0.0372037	0.261155	0.0490487	0.895274	0.347136	0.862189	0.950961	0.828647	0.994075
CEP-701	0.0617902	0.309705	0.195638	0.826838	0.261301	0.484697	0.915625	0.794946	0.994075
AMG-706	0.55237	-0.139503	-0.066455	0.0327427	0.619995	0.813969	0.545424	0.936319	0.994075
Elesclomol	-0.226459	0.09184	-0.0960578	0.417016	0.744783	0.733447	0.890169	0.971641	0.994075
Afatinib	-0.0283154	-0.0639725	-0.321693	0.920209	0.820812	0.242309	0.963615	0.971641	0.994075
BX-795	-0.00742829	-0.325628	-0.196377	0.979039	0.236267	0.483016	0.987939	0.794946	0.994075
Nutlin-3a	0.267929	-0.0571704	-0.187778	0.334309	0.839624	0.502749	0.822559	0.971641	0.994075
PD-173074	0.541026	-0.197447	-0.0511179	0.0372852	0.480586	0.85643	0.545424	0.869983	0.994075
RO-3306	-0.13709	-0.244087	0.405568	0.626118	0.380648	0.133659	0.893684	0.832374	0.994075
KU-55933	-0.0650937	-0.132325	-0.111704	0.81772	0.638279	0.691854	0.915625	0.941997	0.994075
PLX4720	0.144542	-0.385201	0.00428825	0.607284	0.156228	0.987899	0.893684	0.794946	0.994075
Axitinib	0.527594	-0.264636	0.0327001	0.043254	0.34051	0.907899	0.545424	0.821666	0.994075
GW.441756	0.444162	-0.144085	0.0926496	0.0971902	0.608431	0.742604	0.634595	0.936211	0.994075
VX-702	0.176656	-0.281473	-0.243959	0.545748	0.329615	0.40062	0.893684	0.821666	0.994075
JNK.Inhibitor.VIII	0.466153	-0.193864	0.186812	0.0798733	0.488744	0.504989	0.567113	0.872693	0.994075
Cytarabine	-0.15923	0.497412	-0.288395	0.570829	0.059214	0.297223	0.893684	0.794946	0.994075
Gefitinib	0.114088	-0.0341777	-0.1505	0.685585	0.903754	0.592386	0.903858	0.974236	0.994075
NU-7441	0.356417	0.0856167	0.10859	0.192244	0.761599	0.70007	0.693224	0.971641	0.994075
NVP-BEZ235	-0.0238122	0.336371	-0.106749	0.93287	0.220253	0.704944	0.967744	0.794946	0.994075
GDC0941	-0.00865108	0.173944	-0.20537	0.975589	0.535263	0.462783	0.987939	0.907086	0.994075
AZD8055	0.172544	0.214885	-0.0826801	0.538603	0.441836	0.769568	0.893684	0.840779	0.994075
PD-0325901	0.286979	-0.130848	-0.00470914	0.299707	0.642065	0.986711	0.791248	0.941997	0.994075
AICAR	0.127757	0.486312	0.129736	0.650014	0.0660429	0.644921	0.893684	0.794946	0.994075
ATRA	0.390944	-0.0851871	0.0428763	0.149624	0.762763	0.879407	0.682772	0.971641	0.994075
RDEA119	-0.0732224	0.44932	-0.0289309	0.795378	0.0929114	0.91848	0.915625	0.794946	0.994075
CI-1040	0.375719	0.104166	0.146229	0.167553	0.711798	0.603051	0.693224	0.967515	0.994075
BIRB.0796	-0.283131	-0.0155559	0.405772	0.30652	0.95612	0.133446	0.791248	0.992379	0.994075
Temsirolimus	0.181918	-0.0472618	0.0191919	0.516409	0.867168	0.945876	0.893684	0.971641	0.994075
SL.0101-1	0.0899419	0.00542269	0.150564	0.749901	0.984698	0.592227	0.915625	0.992379	0.994075
SB590885	0.0704003	-0.418835	0.149577	0.803118	0.120215	0.594685	0.915625	0.794946	0.994075
MK-2206	0.250272	-0.153024	-0.126652	0.368307	0.586119	0.652865	0.843549	0.936104	0.994075
PD-0332991	0.147381	-0.0692009	-0.175812	0.600165	0.806414	0.530818	0.893684	0.971641	0.994075
AZD6244.1	0.426555	-0.0918141	-0.18167	0.112835	0.744853	0.516992	0.643801	0.971641	0.994075
FMK	NA	NA	NA	NA	NA	NA	NA	NA	NA
Nilotinib	0.147525	-0.0887217	-0.150393	0.599806	0.753196	0.592651	0.893684	0.971641	0.994075
ZM-447439	0.0606629	-0.253364	-0.220017	0.829954	0.362222	0.430741	0.915625	0.832374	0.994075
YK.4-279	-0.559875	-0.386779	-0.261912	0.0583515	0.214224	0.410881	0.563219	0.794946	0.994075
681640	0.116918	0.249567	-0.109565	0.553514	0.20028	0.578892	0.893684	0.794946	0.994075
SB.216763	-0.134973	-0.0652011	-0.128162	0.660199	0.832402	0.676486	0.893684	0.971641	0.994075
MLN4924	NA	NA	NA	NA	NA	NA	NA	NA	NA
QL-VIII-58	-0.385105	0.305752	-0.062382	0.140755	0.249466	0.818473	0.682772	0.794946	0.994075
XMD8-92	-0.308558	0.0529906	-0.076163	0.244926	0.845468	0.779212	0.738814	0.971641	0.994075
HG-5-113-01	-0.467611	0.116572	0.0452294	0.0677851	0.667243	0.8679	0.567113	0.941997	0.994075
XMD11-85h	-0.395652	0.155404	0.273006	0.129286	0.565493	0.306287	0.682772	0.916347	0.994075
ZG-10	-0.326326	-0.112647	-0.0280189	0.217375	0.677875	0.91796	0.738814	0.941997	0.994075
HG-5-88-01	-0.108903	-0.405031	0.372263	0.688072	0.119642	0.155635	0.903858	0.794946	0.994075
QL-XII-61	-0.58104	-0.200018	0.233672	0.0231149	0.474774	0.401924	0.427625	0.869983	0.994075
PHA-665752	NA	NA	NA	NA	NA	NA	NA	NA	NA
NVP-TAE684	NA	NA	NA	NA	NA	NA	NA	NA	NA
Crizotinib	NA	NA	NA	NA	NA	NA	NA	NA	NA
Imatinib	NA	NA	NA	NA	NA	NA	NA	NA	NA
AZD-0530	NA	NA	NA	NA	NA	NA	NA	NA	NA
AZ628	NA	NA	NA	NA	NA	NA	NA	NA	NA
Parthenolide	NA	NA	NA	NA	NA	NA	NA	NA	NA
KIN001-135	NA	NA	NA	NA	NA	NA	NA	NA	NA
Sorafenib	NA	NA	NA	NA	NA	NA	NA	NA	NA
Bortezomib	NA	NA	NA	NA	NA	NA	NA	NA	NA
GSK269962A.1	NA	NA	NA	NA	NA	NA	NA	NA	NA
MG-132	NA	NA	NA	NA	NA	NA	NA	NA	NA
Paclitaxel	NA	NA	NA	NA	NA	NA	NA	NA	NA
A-770041	NA	NA	NA	NA	NA	NA	NA	NA	NA
BMS-509744	NA	NA	NA	NA	NA	NA	NA	NA	NA
Pyrimethamine	NA	NA	NA	NA	NA	NA	NA	NA	NA
GW843682X	NA	NA	NA	NA	NA	NA	NA	NA	NA
MS-275	NA	NA	NA	NA	NA	NA	NA	NA	NA
TGX221	NA	NA	NA	NA	NA	NA	NA	NA	NA
Sunitinib	NA	NA	NA	NA	NA	NA	NA	NA	NA
Z-LLNle-CHO	NA	NA	NA	NA	NA	NA	NA	NA	NA
CGP-60474	NA	NA	NA	NA	NA	NA	NA	NA	NA
CGP-082996	NA	NA	NA	NA	NA	NA	NA	NA	NA
WZ-1-84	NA	NA	NA	NA	NA	NA	NA	NA	NA
BMS-536924.1	NA	NA	NA	NA	NA	NA	NA	NA	NA
CMK	NA	NA	NA	NA	NA	NA	NA	NA	NA
A-443654	NA	NA	NA	NA	NA	NA	NA	NA	NA
S-Trityl-L-cysteine	NA	NA	NA	NA	NA	NA	NA	NA	NA
BI-2536	NA	NA	NA	NA	NA	NA	NA	NA	NA
GNF-2	NA	NA	NA	NA	NA	NA	NA	NA	NA
WH-4-023	NA	NA	NA	NA	NA	NA	NA	NA	NA
Salubrinal	NA	NA	NA	NA	NA	NA	NA	NA	NA
Dasatinib	NA	NA	NA	NA	NA	NA	NA	NA	NA
XMD8-85	NA	NA	NA	NA	NA	NA	NA	NA	NA
Roscovitine	NA	NA	NA	NA	NA	NA	NA	NA	NA
Lapatinib	NA	NA	NA	NA	NA	NA	NA	NA	NA
Cyclopamine	NA	NA	NA	NA	NA	NA	NA	NA	NA
VX-680	NA	NA	NA	NA	NA	NA	NA	NA	NA
JW-7-52-1	NA	NA	NA	NA	NA	NA	NA	NA	NA
Erlotinib	NA	NA	NA	NA	NA	NA	NA	NA	NA
Rapamycin	NA	NA	NA	NA	NA	NA	NA	NA	NA

## Sheet: 6b
feature	factor	weight	pathway
PD-0325901	Ploidy_factor	0.835991692109687	ERK MAPK signaling
AP-24534	Ploidy_factor	0.644346529488083	ABL signaling
MLN4924	Ploidy_factor	0.529231783363152	Other
Vorinostat	Ploidy_factor	0.510535200030499	Chromain histone acetylation
681640	Ploidy_factor	0.493755118027669	Cell cycle
Axitinib	Ploidy_factor	0.472569281457896	RTK signaling
GSK2126458	Ploidy_factor	0.466993383113572	PI3K signaling
WZ3105	Ploidy_factor	0.381876290393983	Other
AR-42	Ploidy_factor	0.363717241907181	Chromain histone acetylation
Mitomycin.C	Ploidy_factor	0.331675431099196	DNA replication
CAY10603	Ploidy_factor	0.324530721315889	Chromain histone acetylation
AMG-706	Ploidy_factor	0.323176735091093	RTK signaling
AUY922	Ploidy_factor	0.303695080694542	Other
Trametinib	Ploidy_factor	0.29298989431568	ERK MAPK signaling
XL-880	Ploidy_factor	0.291197278193475	RTK signaling
Thapsigargin	Ploidy_factor	0.285484106118865	Other
PD-173074	Ploidy_factor	0.251152349903157	RTK signaling
Obatoclax.Mesylate	Ploidy_factor	0.238430461509407	Apoptosis regulation
NU-7441	Ploidy_factor	0.231228216635257	Genome integrity
OSI-906	Ploidy_factor	0.226300215077483	IGFR signaling
KIN001-102	Ploidy_factor	0.221618662920666	PI3K signaling
XL-184	Ploidy_factor	0.215032010189304	RTK signaling
AZD8055	Ploidy_factor	0.213241170840476	TOR signaling
GW.441756	Ploidy_factor	0.199354545189658	RTK signaling
AZD6244	Ploidy_factor	0.196816568810881	ERK MAPK signaling
JNJ-26854165	Ploidy_factor	0.190724804617382	P53 pathway
CI-1040	Ploidy_factor	0.178252349846151	ERK MAPK signaling
Gefitinib	Ploidy_factor	0.163573131608948	EGFR signaling
CUDC-101	Ploidy_factor	0.162308279092394	Chromain histone acetylation
EKB-569	Ploidy_factor	0.162074711195201	EGFR signaling
PXD101,.Belinostat	Ploidy_factor	0.156996640213272	Chromain histone acetylation
SNX-2112	Ploidy_factor	0.154428494779584	Other
AKT.inhibitor.VIII	Ploidy_factor	0.153966720094836	PI3K signaling
TL-1-85	Ploidy_factor	0.153403931756308	Other
SB-715992	Ploidy_factor	0.151015162818852	Mitosis
CGP-60474	Ploidy_factor	0.14939637811573	Cell cycle
HG-6-64-1	Ploidy_factor	0.141087510585575	ERK MAPK signaling
ZSTK474	Ploidy_factor	0.1285604673944	PI3K signaling
VX-11e	Ploidy_factor	0.123578255925947	ERK MAPK signaling
AZD6482.1	Ploidy_factor	0.122112194437613	PI3K signaling
Doxorubicin	Ploidy_factor	0.120844702122563	DNA replication
Imatinib	Ploidy_factor	0.115715487259119	ABL signaling
AV-951	Ploidy_factor	0.115704607751166	RTK signaling
AZD6244.1	Ploidy_factor	0.108937263627862	ERK MAPK signaling
BMS-536924	Ploidy_factor	0.108416242157731	IGFR signaling
PD-0332991	Ploidy_factor	0.106017213297291	Cell cycle
NG-25	Ploidy_factor	0.105221371027434	Other
Pazopanib	Ploidy_factor	0.104214561171679	RTK signaling
Crizotinib	Ploidy_factor	0.102680585452565	RTK signaling
XAV.939	Ploidy_factor	0.100858978605078	WNT signaling
GSK1070916	Ploidy_factor	0.0990371865530508	Mitosis
YM201636	Ploidy_factor	0.097923480088991	Other
BMS-754807	Ploidy_factor	0.0931739106411992	IGFR signaling
Z-LLNle-CHO	Ploidy_factor	0.0930570700166574	Other
VX-702	Ploidy_factor	0.0893162615127297	JNK and p38 signaling
XMD13-2	Ploidy_factor	0.0795063796646601	Other
NPK76-II-72-1	Ploidy_factor	0.0792836399807532	Mitosis
KIN001-236	Ploidy_factor	0.0792630205817818	Other
Nilotinib	Ploidy_factor	0.0774550909765948	ABL signaling
Gemcitabine	Ploidy_factor	0.0773413792913024	DNA replication
MK-2206	Ploidy_factor	0.0769020978895144	PI3K signaling
NVP-BHG712	Ploidy_factor	0.0763086039491667	RTK signaling
QL-X-138	Ploidy_factor	0.07559601897341	Other
ABT-263	Ploidy_factor	0.0730709446715092	Apoptosis regulation
Shikonin	Ploidy_factor	0.0726066963439837	Other
AS601245	Ploidy_factor	0.0706230414026871	JNK and p38 signaling
Ruxolitinib	Ploidy_factor	0.066748788618081	Other
Tipifarnib	Ploidy_factor	0.0660702409877577	Other
BIX02189	Ploidy_factor	0.065095530554247	Other
TPCA-1	Ploidy_factor	0.064396381263932	Other
CH5424802	Ploidy_factor	0.0613269795329645	RTK signaling
BMS-345541	Ploidy_factor	0.0607071835429565	Other
LAQ824	Ploidy_factor	0.0575307466583617	Chromain histone acetylation
Tubastatin.A	Ploidy_factor	0.0560480605968642	Chromain histone acetylation
WH-4-023	Ploidy_factor	0.0552353393082255	ABL signaling
BAY.61-3606	Ploidy_factor	0.0550382349930953	Other
CGP-082996	Ploidy_factor	0.0535628216012405	Cell cycle
CEP-701	Ploidy_factor	0.0522803683078162	RTK signaling
TG101348	Ploidy_factor	0.0520090054968099	Other
Dasatinib	Ploidy_factor	0.0491201486930632	ABL signaling
PIK-93	Ploidy_factor	0.0484907264633001	PI3K signaling
CX-5461	Ploidy_factor	0.046721941369592	Other
STF-62247	Ploidy_factor	0.0464325974109846	Other
JNK.Inhibitor.VIII	Ploidy_factor	0.0459626806366269	JNK and p38 signaling
JW-7-24-1	Ploidy_factor	0.0450287592181558	Other
SB52334	Ploidy_factor	0.0422838797754075	RTK signaling
Etoposide	Ploidy_factor	0.0415555016927138	DNA replication
QS11	Ploidy_factor	0.0415348770889477	Other
Roscovitine	Ploidy_factor	0.0409801856606732	Cell cycle
XMD8-85	Ploidy_factor	0.0406493453839052	Other
CP466722	Ploidy_factor	0.0404313473243307	Genome integrity
Cisplatin	Ploidy_factor	0.0394699665943625	DNA replication
GSK429286A	Ploidy_factor	0.0394097379381258	Cytoskeleton
KIN001-260	Ploidy_factor	0.0393577977080514	Other
PI-103	Ploidy_factor	0.0391897243323964	PI3K signaling
Embelin	Ploidy_factor	0.0391033307001904	Apoptosis regulation
OSU-03012	Ploidy_factor	0.0374856786989758	PI3K signaling
WZ-1-84	Ploidy_factor	0.0361239075616034	Other
ATRA	Ploidy_factor	0.0350224694102722	Other
AZD6482	Ploidy_factor	0.0339845475839	PI3K signaling
OSI-027	Ploidy_factor	0.0327325635155077	TOR signaling
Bexarotene	Ploidy_factor	0.0326242353702239	Other
Nutlin-3a	Ploidy_factor	0.0315286860592336	P53 pathway
KIN001-244	Ploidy_factor	0.0311535896619843	PI3K signaling
Erlotinib	Ploidy_factor	0.0298262225124357	EGFR signaling
PAC-1	Ploidy_factor	0.0280622100019343	Apoptosis regulation
KIN001-266	Ploidy_factor	0.027670435691455	Other
Parthenolide	Ploidy_factor	0.0273904738864001	Other
ABT-888	Ploidy_factor	0.0270295606255376	Genome integrity
BX-912	Ploidy_factor	0.0266838786939256	PI3K signaling
MPS-1-IN-1	Ploidy_factor	0.0264304542188995	Mitosis
PF-4708671	Ploidy_factor	0.0241358767881357	TOR signaling
FH535	Ploidy_factor	0.0239517307951892	Other
FR-180204	Ploidy_factor	0.0238306945151534	ERK MAPK signaling
GW-2580	Ploidy_factor	0.0231052701570752	RTK signaling
AS605240	Ploidy_factor	0.0218490113325554	PI3K signaling
Vismodegib	Ploidy_factor	0.019994702967845	Other
KIN001-055	Ploidy_factor	0.0197549247037464	Other
Y-39983	Ploidy_factor	0.0195145623619943	Cytoskeleton
KIN001-270	Ploidy_factor	0.0185354657592557	Cell cycle
BMS-708163	Ploidy_factor	0.0184865046944672	Other
Vinorelbine	Ploidy_factor	0.0184701075914602	Cytoskeleton
CP724714	Ploidy_factor	0.0184494721330011	EGFR signaling
Temsirolimus	Ploidy_factor	0.0183726814048979	TOR signaling
Zibotentan,.ZD4054	Ploidy_factor	0.0182445928826864	Other
QL-XI-92	Ploidy_factor	0.0181678259698695	RTK signaling
CAL-101	Ploidy_factor	0.0180156603619903	PI3K signaling
PLX4720	Ploidy_factor	0.0164342120633681	ERK MAPK signaling
T0901317	Ploidy_factor	0.0153219568683706	Other
Olaparib	Ploidy_factor	0.015083812811229	Genome integrity
ZM-447439	Ploidy_factor	0.0147169505824209	Mitosis
SB590885	Ploidy_factor	0.0142793894963258	ERK MAPK signaling
XMD15-27	Ploidy_factor	0.013962132436624	Other
TAK-715	Ploidy_factor	0.0135685774150776	JNK and p38 signaling
LY317615	Ploidy_factor	0.0134448356291964	Other
FTI-277	Ploidy_factor	0.0124601636158553	Other
THZ-2-102-1	Ploidy_factor	0.0112078825437436	Cell cycle
YM155	Ploidy_factor	0.0111397098030295	Apoptosis regulation
SL.0101-1	Ploidy_factor	0.0110245750991712	ERK MAPK signaling
TL-2-105	Ploidy_factor	0.00982117435157599	ERK MAPK signaling
GSK690693	Ploidy_factor	0.00881162755688282	PI3K signaling
XMD14-99	Ploidy_factor	0.00871734141285983	RTK signaling
Genentech.Cpd.10	Ploidy_factor	0.00812939498433198	Mitosis
I-BET	Ploidy_factor	0.00807707905450125	Chromatin other
Bleomycin	Ploidy_factor	0.00807416501734567	DNA replication
Salubrinal	Ploidy_factor	0.00725990820497628	Other
Lenalidomide	Ploidy_factor	0.00634275733801403	Other
NSC-207895	Ploidy_factor	0.00634236322301641	P53 pathway
Masitinib	Ploidy_factor	0.00614550445123592	RTK signaling
BX-795	Ploidy_factor	0.00599753079518245	Other
PHA-793887	Ploidy_factor	0.00568524391505123	Cell cycle
THZ-2-49	Ploidy_factor	0.00516359796343315	Cell cycle
GSK-650394	Ploidy_factor	0.0046162693605847	Other
Epothilone.B	Ploidy_factor	0.0026690769885815	Cytoskeleton
Camptothecin	Ploidy_factor	0.00255136895740944	DNA replication
IPA-3	Ploidy_factor	0.00239998408628488	Cytoskeleton
BMS-509744	Ploidy_factor	0.000544844263101579	Other
DMOG	Ploidy_factor	0.000489518497704723	Other
LFM-A13	Ploidy_factor	0.000240326987088758	Other
AICAR	Ploidy_factor	6.61782200490176e-05	Metabolism
Docetaxel	Ploidy_factor	4.13139588932696e-05	Cytoskeleton
Phenformin	Ploidy_factor	-4.78278917223423e-05	Metabolism
SN-38	Ploidy_factor	-0.000112093599167855	DNA replication
Vinblastine	Ploidy_factor	-0.000123850089941112	Cytoskeleton
NVP-BEZ235	Ploidy_factor	-0.000179001236482952	PI3K signaling
Cetuximab	Ploidy_factor	-0.000506156087333474	EGFR signaling
Elesclomol	Ploidy_factor	-0.000555984198950329	Other
Bryostatin.1	Ploidy_factor	-0.000558919495154549	Other
5-Fluorouracil	Ploidy_factor	-0.00106764138831496	DNA replication
VNLG/124	Ploidy_factor	-0.0015925995733438	Chromain histone acetylation
MP470	Ploidy_factor	-0.00321126620373198	RTK signaling
QL-XII-47	Ploidy_factor	-0.00341019872208544	Other
GDC0941	Ploidy_factor	-0.00352604563684311	PI3K signaling
Bortezomib	Ploidy_factor	-0.00386426202352443	Other
KIN001-135	Ploidy_factor	-0.00410161666638582	Other
NSC-87877	Ploidy_factor	-0.00414945750289721	Other
Temozolomide	Ploidy_factor	-0.00418560271391618	DNA replication
FMK	Ploidy_factor	-0.00576307646928622	ERK MAPK signaling
BMS-536924.1	Ploidy_factor	-0.00614549147817886	IGFR signaling
EX-527	Ploidy_factor	-0.00783828212591249	Other
KU-55933	Ploidy_factor	-0.00821703362751181	Genome integrity
Bicalutamide	Ploidy_factor	-0.00944469544974948	Other
Pyrimethamine	Ploidy_factor	-0.00966666731072301	DNA replication
EHT.1864	Ploidy_factor	-0.00966834548876782	Cytoskeleton
AT-7519	Ploidy_factor	-0.0104892284017599	Cell cycle
UNC0638.1	Ploidy_factor	-0.0118968243274058	Chromatin histone methylation
SB.216763	Ploidy_factor	-0.0124108177780091	WNT signaling
OSI-930	Ploidy_factor	-0.0130591023204922	RTK signaling
TGX221	Ploidy_factor	-0.0132580594145797	PI3K signaling
Cyclopamine	Ploidy_factor	-0.0135993419670627	Other
CCT007093	Ploidy_factor	-0.0159070010284124	Other
Paclitaxel	Ploidy_factor	-0.0209775591505171	Cytoskeleton
TW.37	Ploidy_factor	-0.0270848209247544	Apoptosis regulation
Dabrafenib	Ploidy_factor	-0.0274849441396102	ERK MAPK signaling
IOX2	Ploidy_factor	-0.0279589533324942	Other
Bicalutamide.1	Ploidy_factor	-0.0281388562972022	Other
UNC0638	Ploidy_factor	-0.0320234426030947	Chromatin histone methylation
A-770041	Ploidy_factor	-0.0328184751967051	Other
CHIR-99021.1	Ploidy_factor	-0.0342730983729737	WNT signaling
BIRB.0796	Ploidy_factor	-0.0363053993037971	JNK and p38 signaling
JQ12	Ploidy_factor	-0.0378432297275788	Chromain histone acetylation
Afatinib	Ploidy_factor	-0.0388307892756109	EGFR signaling
HG-5-88-01	Ploidy_factor	-0.0410873861249816	EGFR signaling
CMK	Ploidy_factor	-0.0427399343853962	ERK MAPK signaling
RDEA119	Ploidy_factor	-0.0432488493877448	ERK MAPK signaling
RO-3306	Ploidy_factor	-0.0459270248130024	Cell cycle
Bosutinib	Ploidy_factor	-0.0472630712940734	ABL signaling
BMN-673	Ploidy_factor	-0.04867340252767	Genome integrity
Sorafenib	Ploidy_factor	-0.0523211607324117	RTK signaling
Afatinib.(rescreen)	Ploidy_factor	-0.0551020545036184	EGFR signaling
MS-275	Ploidy_factor	-0.0555876833292024	Chromain histone acetylation
SGC0946	Ploidy_factor	-0.0568083416818635	Chromatin histone methylation
Sunitinib	Ploidy_factor	-0.0575897856851951	RTK signaling
A-443654	Ploidy_factor	-0.0580012756694932	PI3K signaling
XMD11-85h	Ploidy_factor	-0.0581794937225819	Other
AZD7762	Ploidy_factor	-0.0619519591523645	Genome integrity
CCT018159	Ploidy_factor	-0.0624241932791603	Other
GSK-1904529A	Ploidy_factor	-0.0651750683386628	IGFR signaling
Olaparib.(rescreen)	Ploidy_factor	-0.0698715282472397	Genome integrity
SB-505124	Ploidy_factor	-0.0714397442602887	Other
PLX4720.(rescreen)	Ploidy_factor	-0.0770442869055598	ERK MAPK signaling
CHIR-99021	Ploidy_factor	-0.0894557456679314	WNT signaling
QL-VIII-58	Ploidy_factor	-0.0928190831830377	TOR signaling
AG-014699	Ploidy_factor	-0.104556205715792	Genome integrity
Tamoxifen	Ploidy_factor	-0.104963871881941	Other
VX-680	Ploidy_factor	-0.10512105827655	Mitosis
QL-XII-61	Ploidy_factor	-0.106223406587524	Other
XMD8-92	Ploidy_factor	-0.106437232932325	Other
JQ1.1	Ploidy_factor	-0.106707883101127	Chromatin other
(5Z)-7-Oxozeaenol	Ploidy_factor	-0.110552457139728	Other
BMS-708163.1	Ploidy_factor	-0.114165196801699	Other
GSK269962A.1	Ploidy_factor	-0.117000651074256	Cytoskeleton
PF-562271	Ploidy_factor	-0.123065575046775	Cytoskeleton
NVP-TAE684	Ploidy_factor	-0.123570498662893	RTK signaling
Lapatinib	Ploidy_factor	-0.125432009903822	EGFR signaling
ABT-869	Ploidy_factor	-0.127321175400524	RTK signaling
AC220	Ploidy_factor	-0.137761713287404	RTK signaling
Bleomycin.(50.uM)	Ploidy_factor	-0.140611408454868	DNA replication
S-Trityl-L-cysteine	Ploidy_factor	-0.152057264062747	Mitosis
ZG-10	Ploidy_factor	-0.158361081525668	Other
Midostaurin	Ploidy_factor	-0.160231066169967	RTK signaling
MG-132	Ploidy_factor	-0.162496581113529	Other
JNK-9L	Ploidy_factor	-0.182989952954954	JNK and p38 signaling
Cytarabine	Ploidy_factor	-0.183085198083766	DNA replication
AZD-0530	Ploidy_factor	-0.192290766641132	ABL signaling
JQ1	Ploidy_factor	-0.197364451150827	Chromatin other
GSK269962A	Ploidy_factor	-0.204074927384096	Cytoskeleton
FK866	Ploidy_factor	-0.223090540390936	Metabolism
PFI-1	Ploidy_factor	-0.273019682063708	Chromatin other
AZ628	Ploidy_factor	-0.316996750387838	ERK MAPK signaling
GDC0941.(rescreen)	Ploidy_factor	-0.357887119969551	PI3K signaling
BI-2536	Ploidy_factor	-0.387016013170021	Mitosis
17-AAG	Ploidy_factor	-0.390071969812249	Other
JW-7-52-1	Ploidy_factor	-0.39283478153944	TOR signaling
GW843682X	Ploidy_factor	-0.395825254695482	Mitosis
UNC1215	Ploidy_factor	-0.417969316575353	Other
RDEA119.(rescreen)	Ploidy_factor	-0.49484478352072	ERK MAPK signaling
GNF-2	Ploidy_factor	-0.497708731429568	ABL signaling
YK.4-279	Ploidy_factor	-0.539082319633851	Other
piperlongumine	Ploidy_factor	-0.569363099974938	Other
rTRAIL	Ploidy_factor	-0.593050847396609	Apoptosis regulation
Rapamycin	Ploidy_factor	-0.645249917904237	TOR signaling
Methotrexate	Ploidy_factor	-0.737346947328826	DNA replication
HG-5-113-01	Ploidy_factor	-0.906654042230119	ABL signaling
PHA-665752	Ploidy_factor	-1	RTK signaling
GSK1070916	Morphology_factor	-0.217111765263801	Mitosis
PF-562271	Morphology_factor	-0.17746543236406	Cytoskeleton
Tipifarnib	Morphology_factor	-0.106006885821081	Other
CHIR-99021.1	Morphology_factor	-0.0732922079140693	WNT signaling
EKB-569	Morphology_factor	-0.0500035124451327	EGFR signaling
CMK	Morphology_factor	-0.0423697820312182	ERK MAPK signaling
HG-5-88-01	Morphology_factor	-0.0413116886600094	EGFR signaling
AZD6482.1	Morphology_factor	-0.0387516728295336	PI3K signaling
ZSTK474	Morphology_factor	-0.0366042813243125	PI3K signaling
YM201636	Morphology_factor	-0.0347282238431567	Other
CHIR-99021	Morphology_factor	-0.0341679944922244	WNT signaling
XL-184	Morphology_factor	-0.0327779536090961	RTK signaling
Ruxolitinib	Morphology_factor	-0.032602366150217	Other
CX-5461	Morphology_factor	-0.0308619902220016	Other
SB590885	Morphology_factor	-0.0301658090488324	ERK MAPK signaling
PFI-1	Morphology_factor	-0.0299250464667864	Chromatin other
Z-LLNle-CHO	Morphology_factor	-0.02818585171494	Other
Olaparib	Morphology_factor	-0.0278702625260221	Genome integrity
Shikonin	Morphology_factor	-0.026488934539606	Other
EHT.1864	Morphology_factor	-0.0252098673254524	Cytoskeleton
NPK76-II-72-1	Morphology_factor	-0.0244460121797469	Mitosis
UNC0638.1	Morphology_factor	-0.0240558579007721	Chromatin histone methylation
ABT-888	Morphology_factor	-0.0231482569654691	Genome integrity
TL-1-85	Morphology_factor	-0.0230806886064977	Other
QL-XII-47	Morphology_factor	-0.0218863089360647	Other
PF-4708671	Morphology_factor	-0.0213166153907995	TOR signaling
Genentech.Cpd.10	Morphology_factor	-0.0202737512523613	Mitosis
VX-702	Morphology_factor	-0.0194833777720452	JNK and p38 signaling
TL-2-105	Morphology_factor	-0.0192346127769114	ERK MAPK signaling
OSU-03012	Morphology_factor	-0.0191617231321806	PI3K signaling
UNC0638	Morphology_factor	-0.0188709038990587	Chromatin histone methylation
OSI-906	Morphology_factor	-0.0187052552476358	IGFR signaling
RO-3306	Morphology_factor	-0.0184058639497085	Cell cycle
XMD8-85	Morphology_factor	-0.0181406401356716	Other
BMS-708163	Morphology_factor	-0.0180782196862665	Other
YK.4-279	Morphology_factor	-0.0176168029502345	Other
QL-XI-92	Morphology_factor	-0.0172986408106194	RTK signaling
HG-6-64-1	Morphology_factor	-0.0170943629345409	ERK MAPK signaling
ZM-447439	Morphology_factor	-0.0168164195527891	Mitosis
XMD14-99	Morphology_factor	-0.0167114651797999	RTK signaling
CP724714	Morphology_factor	-0.0160743517905429	EGFR signaling
CCT007093	Morphology_factor	-0.0160188962314797	Other
PLX4720	Morphology_factor	-0.0158514132648715	ERK MAPK signaling
GSK429286A	Morphology_factor	-0.0154318101845003	Cytoskeleton
XMD13-2	Morphology_factor	-0.0151089232272955	Other
AS601245	Morphology_factor	-0.0150640172238918	JNK and p38 signaling
PAC-1	Morphology_factor	-0.0148281327679889	Apoptosis regulation
Bleomycin.(50.uM)	Morphology_factor	-0.0147959038796588	DNA replication
BMN-673	Morphology_factor	-0.014417113427449	Genome integrity
NVP-BHG712	Morphology_factor	-0.0139825432018383	RTK signaling
PD-173074	Morphology_factor	-0.0133533574706715	RTK signaling
GSK-1904529A	Morphology_factor	-0.0132298554721461	IGFR signaling
BX-912	Morphology_factor	-0.0129942130868422	PI3K signaling
NG-25	Morphology_factor	-0.0124456762478221	Other
BMS-754807	Morphology_factor	-0.012087606134883	IGFR signaling
STF-62247	Morphology_factor	-0.0118348008242317	Other
Axitinib	Morphology_factor	-0.0118278651355573	RTK signaling
Lenalidomide	Morphology_factor	-0.0117127967360109	Other
THZ-2-102-1	Morphology_factor	-0.0116904651851342	Cell cycle
TPCA-1	Morphology_factor	-0.0115531794342613	Other
BMS-345541	Morphology_factor	-0.0113663254416971	Other
FR-180204	Morphology_factor	-0.0113126638253119	ERK MAPK signaling
ABT-263	Morphology_factor	-0.0111773900854198	Apoptosis regulation
WZ3105	Morphology_factor	-0.0110308303134169	Other
BIX02189	Morphology_factor	-0.0109116523338439	Other
Doxorubicin	Morphology_factor	-0.0108284965390958	DNA replication
LFM-A13	Morphology_factor	-0.0107651888457748	Other
AG-014699	Morphology_factor	-0.0106962854686854	Genome integrity
BX-795	Morphology_factor	-0.0103969173615468	Other
KIN001-135	Morphology_factor	-0.0103663532433947	Other
MK-2206	Morphology_factor	-0.0103559992567529	PI3K signaling
CAL-101	Morphology_factor	-0.0102689275239145	PI3K signaling
Cisplatin	Morphology_factor	-0.0101852270346543	DNA replication
QL-XII-61	Morphology_factor	-0.0101177652080118	Other
BMS-509744	Morphology_factor	-0.0100961346486118	Other
KIN001-055	Morphology_factor	-0.0100222710464013	Other
Vismodegib	Morphology_factor	-0.00953035225630637	Other
OSI-930	Morphology_factor	-0.00952961765845666	RTK signaling
AT-7519	Morphology_factor	-0.00928624912892934	Cell cycle
GW.441756	Morphology_factor	-0.00927696891347799	RTK signaling
JQ1.1	Morphology_factor	-0.00860144977149464	Chromatin other
LY317615	Morphology_factor	-0.0084054297593414	Other
TG101348	Morphology_factor	-0.00830453784216626	Other
JNJ-26854165	Morphology_factor	-0.00827712957987097	P53 pathway
AMG-706	Morphology_factor	-0.00776336770515604	RTK signaling
Tubastatin.A	Morphology_factor	-0.00763449775258458	Chromain histone acetylation
KIN001-244	Morphology_factor	-0.00753463176747621	PI3K signaling
AKT.inhibitor.VIII	Morphology_factor	-0.0074094773367036	PI3K signaling
BMS-536924.1	Morphology_factor	-0.00713823687533298	IGFR signaling
Embelin	Morphology_factor	-0.00696615203854324	Apoptosis regulation
LAQ824	Morphology_factor	-0.00694428616364476	Chromain histone acetylation
Etoposide	Morphology_factor	-0.00687904867867	DNA replication
ZG-10	Morphology_factor	-0.00685309400018163	Other
JNK.Inhibitor.VIII	Morphology_factor	-0.00673244899071799	JNK and p38 signaling
PI-103	Morphology_factor	-0.00648139562564429	PI3K signaling
5-Fluorouracil	Morphology_factor	-0.00646057203880057	DNA replication
Zibotentan,.ZD4054	Morphology_factor	-0.00641438933048178	Other
ABT-869	Morphology_factor	-0.0063959143587985	RTK signaling
CH5424802	Morphology_factor	-0.00631421184340708	RTK signaling
KIN001-260	Morphology_factor	-0.00609462321480855	Other
SB52334	Morphology_factor	-0.00585604753817429	RTK signaling
Masitinib	Morphology_factor	-0.00583478504191554	RTK signaling
AZD6244.1	Morphology_factor	-0.00580322955260192	ERK MAPK signaling
S-Trityl-L-cysteine	Morphology_factor	-0.00566288556480813	Mitosis
KU-55933	Morphology_factor	-0.00560248046248527	Genome integrity
KIN001-266	Morphology_factor	-0.00551171124775747	Other
I-BET	Morphology_factor	-0.0052240641116574	Chromatin other
EX-527	Morphology_factor	-0.00491799230389274	Other
Nilotinib	Morphology_factor	-0.0047247883226598	ABL signaling
XMD15-27	Morphology_factor	-0.00466261042952948	Other
THZ-2-49	Morphology_factor	-0.00463152062794071	Cell cycle
PHA-793887	Morphology_factor	-0.0045864047992636	Cell cycle
XL-880	Morphology_factor	-0.00456064358153296	RTK signaling
GSK690693	Morphology_factor	-0.00423686549598935	PI3K signaling
AS605240	Morphology_factor	-0.00422142982228812	PI3K signaling
Tamoxifen	Morphology_factor	-0.00406743403679953	Other
CP466722	Morphology_factor	-0.00398246006714741	Genome integrity
FMK	Morphology_factor	-0.00378980542001203	ERK MAPK signaling
CAY10603	Morphology_factor	-0.0037700636048337	Chromain histone acetylation
Salubrinal	Morphology_factor	-0.00364772063616051	Other
PXD101,.Belinostat	Morphology_factor	-0.00307329478695772	Chromain histone acetylation
QL-X-138	Morphology_factor	-0.00305063136072267	Other
ATRA	Morphology_factor	-0.00284157560697943	Other
TAK-715	Morphology_factor	-0.00242891347374047	JNK and p38 signaling
SB.216763	Morphology_factor	-0.00241933895598473	WNT signaling
PD-0332991	Morphology_factor	-0.00234243223503348	Cell cycle
IPA-3	Morphology_factor	-0.00231920007399882	Cytoskeleton
BAY.61-3606	Morphology_factor	-0.0022994380693876	Other
Nutlin-3a	Morphology_factor	-0.00228109036697027	P53 pathway
AP-24534	Morphology_factor	-0.00218998975727592	ABL signaling
VNLG/124	Morphology_factor	-0.00217917735050069	Chromain histone acetylation
BMS-708163.1	Morphology_factor	-0.00188908529392953	Other
RDEA119.(rescreen)	Morphology_factor	-0.00188633619503299	ERK MAPK signaling
SGC0946	Morphology_factor	-0.00188302839204936	Chromatin histone methylation
Midostaurin	Morphology_factor	-0.00171650130742692	RTK signaling
SNX-2112	Morphology_factor	-0.00167193598933181	Other
JW-7-24-1	Morphology_factor	-0.00159853198402059	Other
MPS-1-IN-1	Morphology_factor	-0.00149617802399478	Mitosis
QS11	Morphology_factor	-0.00143278651384334	Other
WH-4-023	Morphology_factor	-0.00130346647569421	ABL signaling
NSC-207895	Morphology_factor	-0.00118972894652262	P53 pathway
Y-39983	Morphology_factor	-0.00111862683076217	Cytoskeleton
Lapatinib	Morphology_factor	-0.00106001701778419	EGFR signaling
AC220	Morphology_factor	-0.0010220636089388	RTK signaling
Cetuximab	Morphology_factor	-0.000669493434676267	EGFR signaling
BIRB.0796	Morphology_factor	-0.000661538370043527	JNK and p38 signaling
Dasatinib	Morphology_factor	-0.000634071229814427	ABL signaling
CUDC-101	Morphology_factor	-0.000474281615134269	Chromain histone acetylation
Afatinib	Morphology_factor	-0.000456342162277156	EGFR signaling
JQ1	Morphology_factor	-0.000423022644323411	Chromatin other
UNC1215	Morphology_factor	-0.000417023447114841	Other
BMS-536924	Morphology_factor	-0.000334263547380843	IGFR signaling
AUY922	Morphology_factor	-0.000241748779032861	Other
AR-42	Morphology_factor	-0.00022803275872415	Chromain histone acetylation
Gefitinib	Morphology_factor	-0.000219437501342468	EGFR signaling
IOX2	Morphology_factor	-0.000180623473395356	Other
DMOG	Morphology_factor	-0.000161588808207575	Other
YM155	Morphology_factor	-0.000147746304244068	Apoptosis regulation
Gemcitabine	Morphology_factor	-0.00013258887827658	DNA replication
Paclitaxel	Morphology_factor	-0.000110374022682713	Cytoskeleton
SB-715992	Morphology_factor	-8.45777689659054e-05	Mitosis
CGP-60474	Morphology_factor	-6.19410439959737e-05	Cell cycle
PD-0325901	Morphology_factor	-5.6293670826238e-05	ERK MAPK signaling
GSK2126458	Morphology_factor	-2.33280491410875e-05	PI3K signaling
Vinorelbine	Morphology_factor	-1.33748764163759e-05	Cytoskeleton
rTRAIL	Morphology_factor	-1.1949257943667e-05	Apoptosis regulation
Rapamycin	Morphology_factor	-5.4866348357186e-06	TOR signaling
Epothilone.B	Morphology_factor	-4.26077174661169e-06	Cytoskeleton
Bryostatin.1	Morphology_factor	-2.12390663810904e-06	Other
Phenformin	Morphology_factor	6.16054940905789e-08	Metabolism
Docetaxel	Morphology_factor	9.21276879042505e-08	Cytoskeleton
Elesclomol	Morphology_factor	9.47151659297577e-08	Other
Vinblastine	Morphology_factor	1.2895982380107e-07	Cytoskeleton
Temsirolimus	Morphology_factor	3.97967483516721e-07	TOR signaling
SN-38	Morphology_factor	5.79204595844703e-07	DNA replication
Bortezomib	Morphology_factor	1.13965470783541e-06	Other
Camptothecin	Morphology_factor	1.20064576021011e-06	DNA replication
TW.37	Morphology_factor	1.51881300260101e-06	Apoptosis regulation
NVP-BEZ235	Morphology_factor	3.60908642425573e-06	PI3K signaling
AV-951	Morphology_factor	2.05121404905695e-05	RTK signaling
Obatoclax.Mesylate	Morphology_factor	3.25344194087459e-05	Apoptosis regulation
QL-VIII-58	Morphology_factor	4.59370076990478e-05	TOR signaling
Thapsigargin	Morphology_factor	8.76155691574618e-05	Other
AICAR	Morphology_factor	0.000100065981037876	Metabolism
GW843682X	Morphology_factor	0.000154924401325327	Mitosis
BI-2536	Morphology_factor	0.000199454233181311	Mitosis
Mitomycin.C	Morphology_factor	0.000223245411465513	DNA replication
SL.0101-1	Morphology_factor	0.000245313504750977	ERK MAPK signaling
Pyrimethamine	Morphology_factor	0.000248159925451487	DNA replication
MP470	Morphology_factor	0.000257120476082008	RTK signaling
PIK-93	Morphology_factor	0.000306911765197081	PI3K signaling
JNK-9L	Morphology_factor	0.000308784814573256	JNK and p38 signaling
AZD8055	Morphology_factor	0.000366218040349331	TOR signaling
VX-680	Morphology_factor	0.000369083539258431	Mitosis
FH535	Morphology_factor	0.000397806001248226	Other
KIN001-102	Morphology_factor	0.000403506237511117	PI3K signaling
JW-7-52-1	Morphology_factor	0.000500110092698794	TOR signaling
A-443654	Morphology_factor	0.000553426293639467	PI3K signaling
Methotrexate	Morphology_factor	0.000580664646766179	DNA replication
KIN001-270	Morphology_factor	0.00071505413348476	Cell cycle
AZD7762	Morphology_factor	0.00080658008375981	Genome integrity
KIN001-236	Morphology_factor	0.00102208220118092	Other
XAV.939	Morphology_factor	0.00102357768124035	WNT signaling
piperlongumine	Morphology_factor	0.00103447226718504	Other
HG-5-113-01	Morphology_factor	0.00113190355035783	ABL signaling
GW-2580	Morphology_factor	0.00122192226666615	RTK signaling
(5Z)-7-Oxozeaenol	Morphology_factor	0.00123973955550554	Other
OSI-027	Morphology_factor	0.00125960104020262	TOR signaling
Pazopanib	Morphology_factor	0.00152535854305573	RTK signaling
Bicalutamide	Morphology_factor	0.00163146566037025	Other
Bleomycin	Morphology_factor	0.0017546742268546	DNA replication
MLN4924	Morphology_factor	0.00187807288226438	Other
Crizotinib	Morphology_factor	0.0019642479201304	RTK signaling
Roscovitine	Morphology_factor	0.0020175014983065	Cell cycle
FTI-277	Morphology_factor	0.00206764157436946	Other
GSK-650394	Morphology_factor	0.00210855471782625	Other
Temozolomide	Morphology_factor	0.00221764804598933	DNA replication
Afatinib.(rescreen)	Morphology_factor	0.00235092964717858	EGFR signaling
VX-11e	Morphology_factor	0.00250193483847535	ERK MAPK signaling
A-770041	Morphology_factor	0.00283835699820486	Other
XMD8-92	Morphology_factor	0.00342826196389621	Other
Cyclopamine	Morphology_factor	0.00343418544213597	Other
Vorinostat	Morphology_factor	0.00354319795051376	Chromain histone acetylation
Cytarabine	Morphology_factor	0.0036542427856436	DNA replication
NU-7441	Morphology_factor	0.00402540967127424	Genome integrity
GNF-2	Morphology_factor	0.00404770393705764	ABL signaling
WZ-1-84	Morphology_factor	0.00435126284778465	Other
Olaparib.(rescreen)	Morphology_factor	0.00566409099989781	Genome integrity
17-AAG	Morphology_factor	0.00603223648828104	Other
CI-1040	Morphology_factor	0.00624039415513023	ERK MAPK signaling
NSC-87877	Morphology_factor	0.00719943711005499	Other
681640	Morphology_factor	0.00728150991557935	Cell cycle
XMD11-85h	Morphology_factor	0.00732939018222725	Other
AZD6482	Morphology_factor	0.00789699385470322	PI3K signaling
CCT018159	Morphology_factor	0.00802870924628442	Other
SB-505124	Morphology_factor	0.0082858954794983	Other
PLX4720.(rescreen)	Morphology_factor	0.00939336372314332	ERK MAPK signaling
FK866	Morphology_factor	0.00969458903825498	Metabolism
GDC0941	Morphology_factor	0.0106491428076397	PI3K signaling
T0901317	Morphology_factor	0.0109155126743002	Other
AZD6244	Morphology_factor	0.0110282589735928	ERK MAPK signaling
Sorafenib	Morphology_factor	0.0111688828669098	RTK signaling
Trametinib	Morphology_factor	0.0116468936955537	ERK MAPK signaling
TGX221	Morphology_factor	0.0121814954119304	PI3K signaling
Bexarotene	Morphology_factor	0.0129035454595834	Other
GDC0941.(rescreen)	Morphology_factor	0.0132372952716812	PI3K signaling
MG-132	Morphology_factor	0.0132579373247945	Other
AZD-0530	Morphology_factor	0.013546887056366	ABL signaling
CEP-701	Morphology_factor	0.0165341272813492	RTK signaling
Sunitinib	Morphology_factor	0.0171684742636225	RTK signaling
NVP-TAE684	Morphology_factor	0.0178785017482499	RTK signaling
MS-275	Morphology_factor	0.0217589757077403	Chromain histone acetylation
Dabrafenib	Morphology_factor	0.0224540263981298	ERK MAPK signaling
Bicalutamide.1	Morphology_factor	0.0239074205242985	Other
Bosutinib	Morphology_factor	0.0264881682916477	ABL signaling
Imatinib	Morphology_factor	0.0271452211141734	ABL signaling
Parthenolide	Morphology_factor	0.0285070218526843	Other
CGP-082996	Morphology_factor	0.0488539960635812	Cell cycle
Erlotinib	Morphology_factor	0.0496802466835442	EGFR signaling
JQ12	Morphology_factor	0.0501129719835663	Chromain histone acetylation
RDEA119	Morphology_factor	0.0508968465254125	ERK MAPK signaling
PHA-665752	Morphology_factor	0.345888430798884	RTK signaling
GSK269962A	Morphology_factor	0.491001080083249	Cytoskeleton
AZ628	Morphology_factor	0.700812373088067	ERK MAPK signaling
GSK269962A.1	Morphology_factor	1	Cytoskeleton
(5Z)-7-Oxozeaenol	CIMP_factor	0.404066358096269	Other
CGP-60474	CIMP_factor	0.234806200731106	Cell cycle
GSK269962A	CIMP_factor	0.222854101458613	Cytoskeleton
Bicalutamide	CIMP_factor	0.0865505889669661	Other
JQ1	CIMP_factor	0.0811511561305552	Chromatin other
piperlongumine	CIMP_factor	0.0786617662937214	Other
ABT-869	CIMP_factor	0.0774871138322478	RTK signaling
FK866	CIMP_factor	0.0762803398278798	Metabolism
SGC0946	CIMP_factor	0.0735276711487817	Chromatin histone methylation
Midostaurin	CIMP_factor	0.0712698989271153	RTK signaling
RDEA119.(rescreen)	CIMP_factor	0.0708638273401752	ERK MAPK signaling
JNK-9L	CIMP_factor	0.0653069272114719	JNK and p38 signaling
Trametinib	CIMP_factor	0.0591612966987131	ERK MAPK signaling
Methotrexate	CIMP_factor	0.0474774694584372	DNA replication
BMS-754807	CIMP_factor	0.0448654152267582	IGFR signaling
AP-24534	CIMP_factor	0.0380599517774181	ABL signaling
Dasatinib	CIMP_factor	0.0373094443876174	ABL signaling
Tamoxifen	CIMP_factor	0.0351835495997433	Other
CHIR-99021.1	CIMP_factor	0.0322940361306956	WNT signaling
RO-3306	CIMP_factor	0.0296094978040537	Cell cycle
HG-5-88-01	CIMP_factor	0.0285112350164297	EGFR signaling
WH-4-023	CIMP_factor	0.0284244996081057	ABL signaling
AZD6482.1	CIMP_factor	0.0268475510438306	PI3K signaling
CEP-701	CIMP_factor	0.0263639895314022	RTK signaling
Olaparib.(rescreen)	CIMP_factor	0.0251990999735814	Genome integrity
AZD7762	CIMP_factor	0.0251718200008136	Genome integrity
IOX2	CIMP_factor	0.02412536157242	Other
SB-715992	CIMP_factor	0.023665851693997	Mitosis
OSI-906	CIMP_factor	0.0233999100071608	IGFR signaling
BI-2536	CIMP_factor	0.022241757997356	Mitosis
Crizotinib	CIMP_factor	0.0214892842232318	RTK signaling
AV-951	CIMP_factor	0.0189561402612079	RTK signaling
HG-5-113-01	CIMP_factor	0.0182022950550496	ABL signaling
A-443654	CIMP_factor	0.0176431874323333	PI3K signaling
AC220	CIMP_factor	0.0167107853928742	RTK signaling
JW-7-52-1	CIMP_factor	0.0163397497906707	TOR signaling
NU-7441	CIMP_factor	0.0153239369445679	Genome integrity
BMS-536924.1	CIMP_factor	0.0148450965513387	IGFR signaling
BMS-536924	CIMP_factor	0.0130117347508634	IGFR signaling
Paclitaxel	CIMP_factor	0.0126519693164057	Cytoskeleton
Bicalutamide.1	CIMP_factor	0.0123902489472354	Other
CUDC-101	CIMP_factor	0.0121723551157819	Chromain histone acetylation
UNC1215	CIMP_factor	0.0116291201739587	Other
SB-505124	CIMP_factor	0.0115230028825908	Other
CI-1040	CIMP_factor	0.0114031833953496	ERK MAPK signaling
BIRB.0796	CIMP_factor	0.0113288115329988	JNK and p38 signaling
Imatinib	CIMP_factor	0.00998917740016947	ABL signaling
HG-6-64-1	CIMP_factor	0.00991220136297919	ERK MAPK signaling
Z-LLNle-CHO	CIMP_factor	0.00990233048628173	Other
QS11	CIMP_factor	0.00967709677529977	Other
Lapatinib	CIMP_factor	0.00928590432701902	EGFR signaling
QL-XII-61	CIMP_factor	0.00878006672367083	Other
Pazopanib	CIMP_factor	0.00864536084996994	RTK signaling
XMD11-85h	CIMP_factor	0.00824936529335837	Other
VX-11e	CIMP_factor	0.00781970801665811	ERK MAPK signaling
Bosutinib	CIMP_factor	0.00775759930956583	ABL signaling
Zibotentan,.ZD4054	CIMP_factor	0.00766672389080494	Other
Bexarotene	CIMP_factor	0.00743489040432354	Other
OSI-930	CIMP_factor	0.00731598596383028	RTK signaling
XMD14-99	CIMP_factor	0.00717108342463986	RTK signaling
SB590885	CIMP_factor	0.00677545083976162	ERK MAPK signaling
GW.441756	CIMP_factor	0.00648885641365606	RTK signaling
PD-0325901	CIMP_factor	0.00645328033181165	ERK MAPK signaling
AZD6482	CIMP_factor	0.00627214096767716	PI3K signaling
NSC-87877	CIMP_factor	0.00613484342682008	Other
T0901317	CIMP_factor	0.00603355166348517	Other
XMD15-27	CIMP_factor	0.00558444576815224	Other
Erlotinib	CIMP_factor	0.00548789776263647	EGFR signaling
GSK690693	CIMP_factor	0.00519207989361384	PI3K signaling
Temozolomide	CIMP_factor	0.00516884644913188	DNA replication
Axitinib	CIMP_factor	0.00496883675808221	RTK signaling
PLX4720.(rescreen)	CIMP_factor	0.00492641607717936	ERK MAPK signaling
GW843682X	CIMP_factor	0.00490503186670189	Mitosis
EX-527	CIMP_factor	0.00483729662088278	Other
WZ-1-84	CIMP_factor	0.00460700750495235	Other
MP470	CIMP_factor	0.00460578726121109	RTK signaling
LFM-A13	CIMP_factor	0.00449801804241407	Other
XMD8-85	CIMP_factor	0.00428783536828505	Other
GSK269962A.1	CIMP_factor	0.004050076802366	Cytoskeleton
VX-680	CIMP_factor	0.00404874599001061	Mitosis
FMK	CIMP_factor	0.00403534497154904	ERK MAPK signaling
CGP-082996	CIMP_factor	0.0040223775105902	Cell cycle
SL.0101-1	CIMP_factor	0.00401384485967576	ERK MAPK signaling
JNK.Inhibitor.VIII	CIMP_factor	0.00400080681454643	JNK and p38 signaling
17-AAG	CIMP_factor	0.00397626253844059	Other
Parthenolide	CIMP_factor	0.00393450017058516	Other
S-Trityl-L-cysteine	CIMP_factor	0.00383802652094919	Mitosis
BMS-509744	CIMP_factor	0.0036904880663897	Other
THZ-2-49	CIMP_factor	0.00339923408914415	Cell cycle
BMS-708163.1	CIMP_factor	0.00328799060093025	Other
Roscovitine	CIMP_factor	0.00315182740885517	Cell cycle
GW-2580	CIMP_factor	0.00305274141465156	RTK signaling
CH5424802	CIMP_factor	0.00303145884476316	RTK signaling
THZ-2-102-1	CIMP_factor	0.00300861529591208	Cell cycle
SNX-2112	CIMP_factor	0.00291561226589425	Other
PAC-1	CIMP_factor	0.00286977501773882	Apoptosis regulation
Ruxolitinib	CIMP_factor	0.00233436062131242	Other
A-770041	CIMP_factor	0.00229388494251886	Other
Bryostatin.1	CIMP_factor	0.00225631835598299	Other
CP724714	CIMP_factor	0.00225583295736492	EGFR signaling
Shikonin	CIMP_factor	0.00205593825162878	Other
Salubrinal	CIMP_factor	0.00180517203433218	Other
KIN001-270	CIMP_factor	0.00155871955340542	Cell cycle
Temsirolimus	CIMP_factor	0.00137850620553395	TOR signaling
MPS-1-IN-1	CIMP_factor	0.0012872137532395	Mitosis
FTI-277	CIMP_factor	0.000809548083757318	Other
Camptothecin	CIMP_factor	0.000678956472114452	DNA replication
ATRA	CIMP_factor	0.000628106894822377	Other
Y-39983	CIMP_factor	0.000421034087552279	Cytoskeleton
TGX221	CIMP_factor	0.000137426980064601	PI3K signaling
Sorafenib	CIMP_factor	0.00012202060058413	RTK signaling
Vinblastine	CIMP_factor	0.000118910665474402	Cytoskeleton
PLX4720	CIMP_factor	0.00011730882536068	ERK MAPK signaling
PF-562271	CIMP_factor	7.56602793329084e-05	Cytoskeleton
DMOG	CIMP_factor	5.6161264153429e-05	Other
BMS-708163	CIMP_factor	5.10931475773858e-05	Other
SN-38	CIMP_factor	4.45667380846773e-05	DNA replication
Phenformin	CIMP_factor	2.05507236202341e-05	Metabolism
AICAR	CIMP_factor	1.09159233478217e-05	Metabolism
Docetaxel	CIMP_factor	-3.11934919240364e-06	Cytoskeleton
AS605240	CIMP_factor	-7.71305508760296e-05	PI3K signaling
PI-103	CIMP_factor	-0.000122319659545423	PI3K signaling
Cyclopamine	CIMP_factor	-0.000169729738962428	Other
Elesclomol	CIMP_factor	-0.000269439469193041	Other
Bortezomib	CIMP_factor	-0.000342766373368576	Other
IPA-3	CIMP_factor	-0.000465628674585136	Cytoskeleton
FR-180204	CIMP_factor	-0.000720287700009816	ERK MAPK signaling
NVP-BEZ235	CIMP_factor	-0.000731587829827109	PI3K signaling
KIN001-260	CIMP_factor	-0.000942338770238158	Other
5-Fluorouracil	CIMP_factor	-0.00095449459051429	DNA replication
Cetuximab	CIMP_factor	-0.000963708724050708	EGFR signaling
NVP-TAE684	CIMP_factor	-0.000964171362138619	RTK signaling
MS-275	CIMP_factor	-0.000964432839406849	Chromain histone acetylation
Pyrimethamine	CIMP_factor	-0.000970914362128108	DNA replication
Dabrafenib	CIMP_factor	-0.00100838732134348	ERK MAPK signaling
AG-014699	CIMP_factor	-0.00109447458024855	Genome integrity
KIN001-266	CIMP_factor	-0.00129743630687771	Other
CAL-101	CIMP_factor	-0.00129929102302385	PI3K signaling
QL-XI-92	CIMP_factor	-0.0014291703432176	RTK signaling
TAK-715	CIMP_factor	-0.00146646615391727	JNK and p38 signaling
Sunitinib	CIMP_factor	-0.00155491496785369	RTK signaling
NPK76-II-72-1	CIMP_factor	-0.00157808717114745	Mitosis
CCT018159	CIMP_factor	-0.00170609786276876	Other
AZ628	CIMP_factor	-0.00177350472769416	ERK MAPK signaling
PF-4708671	CIMP_factor	-0.00190317615883586	TOR signaling
MG-132	CIMP_factor	-0.00191492018574958	Other
SB.216763	CIMP_factor	-0.00205611024939588	WNT signaling
Tubastatin.A	CIMP_factor	-0.0024848807561918	Chromain histone acetylation
I-BET	CIMP_factor	-0.00249862314738324	Chromatin other
Vismodegib	CIMP_factor	-0.00254807648902305	Other
GSK429286A	CIMP_factor	-0.00263857561099403	Cytoskeleton
Masitinib	CIMP_factor	-0.00265365222562043	RTK signaling
BX-912	CIMP_factor	-0.00270772666719265	PI3K signaling
PIK-93	CIMP_factor	-0.002805307628285	PI3K signaling
KIN001-135	CIMP_factor	-0.00288290692920781	Other
ZG-10	CIMP_factor	-0.00298035795364464	Other
SB52334	CIMP_factor	-0.00301535386524108	RTK signaling
KU-55933	CIMP_factor	-0.00306212249996015	Genome integrity
XAV.939	CIMP_factor	-0.003067102184061	WNT signaling
KIN001-055	CIMP_factor	-0.00325971565193694	Other
EHT.1864	CIMP_factor	-0.00327582770551026	Cytoskeleton
CCT007093	CIMP_factor	-0.00354186122226448	Other
AKT.inhibitor.VIII	CIMP_factor	-0.00366192131805269	PI3K signaling
Bleomycin	CIMP_factor	-0.00369401471920355	DNA replication
EKB-569	CIMP_factor	-0.00374419716340391	EGFR signaling
STF-62247	CIMP_factor	-0.00383729507590431	Other
PHA-793887	CIMP_factor	-0.00385595990101322	Cell cycle
TG101348	CIMP_factor	-0.00391901274293022	Other
JQ1.1	CIMP_factor	-0.0040592166914726	Chromatin other
UNC0638.1	CIMP_factor	-0.00406895994275519	Chromatin histone methylation
BIX02189	CIMP_factor	-0.00414767122998312	Other
BAY.61-3606	CIMP_factor	-0.00419424749350738	Other
RDEA119	CIMP_factor	-0.00450515918347082	ERK MAPK signaling
AT-7519	CIMP_factor	-0.00461731068786941	Cell cycle
NG-25	CIMP_factor	-0.00465470885789598	Other
KIN001-244	CIMP_factor	-0.00476439239142303	PI3K signaling
JNJ-26854165	CIMP_factor	-0.00479424283670743	P53 pathway
Nutlin-3a	CIMP_factor	-0.00480244007300874	P53 pathway
BMS-345541	CIMP_factor	-0.00486072201007206	Other
PD-173074	CIMP_factor	-0.00501836746925203	RTK signaling
XMD8-92	CIMP_factor	-0.00530192071877283	Other
GSK-1904529A	CIMP_factor	-0.00550140467987488	IGFR signaling
LY317615	CIMP_factor	-0.00572486465019913	Other
GDC0941.(rescreen)	CIMP_factor	-0.00585744678832209	PI3K signaling
CMK	CIMP_factor	-0.0059368354175041	ERK MAPK signaling
AZD-0530	CIMP_factor	-0.00596830831822766	ABL signaling
NSC-207895	CIMP_factor	-0.00635710441868168	P53 pathway
Vinorelbine	CIMP_factor	-0.00644025832897048	Cytoskeleton
QL-VIII-58	CIMP_factor	-0.00647865532446063	TOR signaling
Afatinib.(rescreen)	CIMP_factor	-0.00675395951716778	EGFR signaling
TL-2-105	CIMP_factor	-0.00686205701599579	ERK MAPK signaling
GSK-650394	CIMP_factor	-0.00686262462740848	Other
NVP-BHG712	CIMP_factor	-0.0069767226771699	RTK signaling
Lenalidomide	CIMP_factor	-0.00698801504325622	Other
XMD13-2	CIMP_factor	-0.0071111364011737	Other
TL-1-85	CIMP_factor	-0.00722887428221004	Other
OSI-027	CIMP_factor	-0.00765615239545332	TOR signaling
CP466722	CIMP_factor	-0.00772830704582367	Genome integrity
UNC0638	CIMP_factor	-0.0077426337443994	Chromatin histone methylation
Etoposide	CIMP_factor	-0.00799326051888836	DNA replication
TPCA-1	CIMP_factor	-0.00822606006652147	Other
AMG-706	CIMP_factor	-0.00830725818623831	RTK signaling
MK-2206	CIMP_factor	-0.00839255359045422	PI3K signaling
Olaparib	CIMP_factor	-0.00919142914455364	Genome integrity
KIN001-236	CIMP_factor	-0.00939718981614129	Other
Vorinostat	CIMP_factor	-0.00946779017438594	Chromain histone acetylation
VNLG/124	CIMP_factor	-0.00970284501757159	Chromain histone acetylation
PFI-1	CIMP_factor	-0.0100054559516162	Chromatin other
AZD6244.1	CIMP_factor	-0.0100154846447041	ERK MAPK signaling
JQ12	CIMP_factor	-0.0100923698065636	Chromain histone acetylation
Cisplatin	CIMP_factor	-0.0104129301735947	DNA replication
Tipifarnib	CIMP_factor	-0.0105217353465796	Other
QL-XII-47	CIMP_factor	-0.0107384952715253	Other
ZM-447439	CIMP_factor	-0.0111709174033045	Mitosis
CX-5461	CIMP_factor	-0.0116005131402493	Other
ABT-888	CIMP_factor	-0.0120000839370018	Genome integrity
FH535	CIMP_factor	-0.0120271584319326	Other
XL-184	CIMP_factor	-0.0122639333638951	RTK signaling
JW-7-24-1	CIMP_factor	-0.0125393222497493	Other
Genentech.Cpd.10	CIMP_factor	-0.012624788657236	Mitosis
Nilotinib	CIMP_factor	-0.0127908164641048	ABL signaling
OSU-03012	CIMP_factor	-0.0128202352227819	PI3K signaling
CHIR-99021	CIMP_factor	-0.013303753319141	WNT signaling
QL-X-138	CIMP_factor	-0.0133474583776257	Other
Epothilone.B	CIMP_factor	-0.0135019080839764	Cytoskeleton
ABT-263	CIMP_factor	-0.0137563345874515	Apoptosis regulation
PXD101,.Belinostat	CIMP_factor	-0.0167389413702821	Chromain histone acetylation
Bleomycin.(50.uM)	CIMP_factor	-0.0177064163478208	DNA replication
AZD6244	CIMP_factor	-0.0194831761919007	ERK MAPK signaling
BMN-673	CIMP_factor	-0.0200929505617904	Genome integrity
AR-42	CIMP_factor	-0.0203904631614148	Chromain histone acetylation
VX-702	CIMP_factor	-0.0208392101926151	JNK and p38 signaling
GDC0941	CIMP_factor	-0.0239953011333037	PI3K signaling
rTRAIL	CIMP_factor	-0.0254236062724662	Apoptosis regulation
PD-0332991	CIMP_factor	-0.0262281801328125	Cell cycle
CAY10603	CIMP_factor	-0.0291195964521381	Chromain histone acetylation
YM201636	CIMP_factor	-0.0291372397710548	Other
ZSTK474	CIMP_factor	-0.0298289101981662	PI3K signaling
YM155	CIMP_factor	-0.0318744513637056	Apoptosis regulation
Embelin	CIMP_factor	-0.0325078824647411	Apoptosis regulation
GNF-2	CIMP_factor	-0.0344018773499315	ABL signaling
Gefitinib	CIMP_factor	-0.036298255880059	EGFR signaling
BX-795	CIMP_factor	-0.0393918459992885	Other
AZD8055	CIMP_factor	-0.0394085262229082	TOR signaling
Doxorubicin	CIMP_factor	-0.0411600491719254	DNA replication
WZ3105	CIMP_factor	-0.0478787611726649	Other
AS601245	CIMP_factor	-0.0559291137469726	JNK and p38 signaling
GSK1070916	CIMP_factor	-0.0574381023964387	Mitosis
YK.4-279	CIMP_factor	-0.060151447508433	Other
XL-880	CIMP_factor	-0.0618582650564526	RTK signaling
LAQ824	CIMP_factor	-0.0755750273525447	Chromain histone acetylation
TW.37	CIMP_factor	-0.0780865300434457	Apoptosis regulation
PHA-665752	CIMP_factor	-0.0877522245890242	RTK signaling
Afatinib	CIMP_factor	-0.0932199739817906	EGFR signaling
Gemcitabine	CIMP_factor	-0.100012437221778	DNA replication
MLN4924	CIMP_factor	-0.101915118989967	Other
GSK2126458	CIMP_factor	-0.113997896197558	PI3K signaling
Rapamycin	CIMP_factor	-0.162212360563108	TOR signaling
Cytarabine	CIMP_factor	-0.174793160126772	DNA replication
681640	CIMP_factor	-0.175370645198803	Cell cycle
Obatoclax.Mesylate	CIMP_factor	-0.191424980502809	Apoptosis regulation
Thapsigargin	CIMP_factor	-0.199930555291647	Other
AUY922	CIMP_factor	-0.413149229019752	Other
Mitomycin.C	CIMP_factor	-0.413280273289762	DNA replication
KIN001-102	CIMP_factor	-1	PI3K signaling

## Sheet: 6c_IC50
Sample	TL-2-105	TAK-715	CP466722	BMS-345541	Genentech.Cpd.10	GSK429286A	Ruxolitinib	SB-715992	ZSTK474	KIN001-102	CAL-101	GW-2580	BMS-708163	BX-912	LY317615	WZ3105	XMD14-99	CP724714	JW-7-24-1	ABT-869	GSK2126458	PHA-793887	TG101348	QL-XI-92	XMD15-27	QL-XII-47	AC220	EKB-569	Masitinib	OSI-930	XMD13-2	Bleomycin.(50.uM)	AT-7519	XL-184	NPK76-II-72-1	NG-25	TL-1-85	VX-11e	FR-180204	Zibotentan,.ZD4054	BIX02189	KIN001-236	KIN001-055	KIN001-266	NVP-BHG712	PIK-93	TPCA-1	Y-39983	YM201636
MPM_04	NA	NA	NA	NA	NA	NA	NA	NA	NA	7.646	NA	NA	NA	NA	NA	NA	NA	NA	NA	NA	NA	NA	NA	NA	NA	NA	NA	NA	NA	NA	NA	NA	NA	NA	NA	NA	NA	NA	NA	NA	NA	NA	NA	NA	NA	NA	NA	NA	NA
MPM_05	NA	NA	NA	NA	NA	NA	NA	NA	NA	10	NA	NA	NA	NA	NA	NA	NA	NA	NA	NA	NA	NA	NA	NA	NA	NA	NA	NA	NA	NA	NA	NA	NA	NA	NA	NA	NA	NA	NA	NA	NA	NA	NA	NA	NA	NA	NA	NA	NA
MPM_07	NA	NA	NA	NA	NA	NA	NA	NA	NA	10	NA	NA	NA	NA	NA	NA	NA	NA	NA	NA	NA	NA	NA	NA	NA	NA	NA	NA	NA	NA	NA	NA	NA	NA	NA	NA	NA	NA	NA	NA	NA	NA	NA	NA	NA	NA	NA	NA	NA
MPM_08	NA	NA	NA	NA	NA	NA	NA	NA	NA	5.53	NA	NA	NA	NA	NA	NA	NA	NA	NA	NA	NA	NA	NA	NA	NA	NA	NA	NA	NA	NA	NA	NA	NA	NA	NA	NA	NA	NA	NA	NA	NA	NA	NA	NA	NA	NA	NA	NA	NA
MPM_10	NA	NA	NA	NA	NA	NA	NA	NA	NA	8.371	NA	NA	NA	NA	NA	NA	NA	NA	NA	NA	NA	NA	NA	NA	NA	NA	NA	NA	NA	NA	NA	NA	NA	NA	NA	NA	NA	NA	NA	NA	NA	NA	NA	NA	NA	NA	NA	NA	NA
MPM_12	NA	NA	NA	NA	NA	NA	NA	NA	NA	9.576	NA	NA	NA	NA	NA	NA	NA	NA	NA	NA	NA	NA	NA	NA	NA	NA	NA	NA	NA	NA	NA	NA	NA	NA	NA	NA	NA	NA	NA	NA	NA	NA	NA	NA	NA	NA	NA	NA	NA
MPM_16	NA	NA	NA	NA	NA	NA	NA	NA	NA	8.9145	NA	NA	NA	NA	NA	NA	NA	NA	NA	NA	NA	NA	NA	NA	NA	NA	NA	NA	NA	NA	NA	NA	NA	NA	NA	NA	NA	NA	NA	NA	NA	NA	NA	NA	NA	NA	NA	NA	NA
MPM_17	NA	NA	NA	NA	NA	NA	NA	NA	NA	10	NA	NA	NA	NA	NA	NA	NA	NA	NA	NA	NA	NA	NA	NA	NA	NA	NA	NA	NA	NA	NA	NA	NA	NA	NA	NA	NA	NA	NA	NA	NA	NA	NA	NA	NA	NA	NA	NA	NA
MPM_24	NA	NA	NA	NA	NA	NA	NA	NA	NA	4.1515	NA	NA	NA	NA	NA	NA	NA	NA	NA	NA	NA	NA	NA	NA	NA	NA	NA	NA	NA	NA	NA	NA	NA	NA	NA	NA	NA	NA	NA	NA	NA	NA	NA	NA	NA	NA	NA	NA	NA
MPM_25	NA	NA	NA	NA	NA	NA	NA	NA	NA	9.0395	NA	NA	NA	NA	NA	NA	NA	NA	NA	NA	NA	NA	NA	NA	NA	NA	NA	NA	NA	NA	NA	NA	NA	NA	NA	NA	NA	NA	NA	NA	NA	NA	NA	NA	NA	NA	NA	NA	NA
MPM_27	NA	NA	NA	NA	NA	NA	NA	NA	NA	10	NA	NA	NA	NA	NA	NA	NA	NA	NA	NA	NA	NA	NA	NA	NA	NA	NA	NA	NA	NA	NA	NA	NA	NA	NA	NA	NA	NA	NA	NA	NA	NA	NA	NA	NA	NA	NA	NA	NA
MPM_28	NA	NA	NA	NA	NA	NA	NA	NA	NA	8.241	NA	NA	NA	NA	NA	NA	NA	NA	NA	NA	NA	NA	NA	NA	NA	NA	NA	NA	NA	NA	NA	NA	NA	NA	NA	NA	NA	NA	NA	NA	NA	NA	NA	NA	NA	NA	NA	NA	NA
MPM_37	NA	NA	NA	NA	NA	NA	NA	NA	NA	8.613	NA	NA	NA	NA	NA	NA	NA	NA	NA	NA	NA	NA	NA	NA	NA	NA	NA	NA	NA	NA	NA	NA	NA	NA	NA	NA	NA	NA	NA	NA	NA	NA	NA	NA	NA	NA	NA	NA	NA
MPM_38	NA	NA	NA	NA	NA	NA	NA	NA	NA	7.261	NA	NA	NA	NA	NA	NA	NA	NA	NA	NA	NA	NA	NA	NA	NA	NA	NA	NA	NA	NA	NA	NA	NA	NA	NA	NA	NA	NA	NA	NA	NA	NA	NA	NA	NA	NA	NA	NA	NA
MPM_40	NA	NA	NA	NA	NA	NA	NA	NA	NA	6.076	NA	NA	NA	NA	NA	NA	NA	NA	NA	NA	NA	NA	NA	NA	NA	NA	NA	NA	NA	NA	NA	NA	NA	NA	NA	NA	NA	NA	NA	NA	NA	NA	NA	NA	NA	NA	NA	NA	NA
MPM_47	NA	NA	NA	NA	NA	NA	NA	NA	NA	10	NA	NA	NA	NA	NA	NA	NA	NA	NA	NA	NA	NA	NA	NA	NA	NA	NA	NA	NA	NA	NA	NA	NA	NA	NA	NA	NA	NA	NA	NA	NA	NA	NA	NA	NA	NA	NA	NA	NA
MPM_59	NA	NA	NA	NA	NA	NA	NA	NA	NA	8.9675	NA	NA	NA	NA	NA	NA	NA	NA	NA	NA	NA	NA	NA	NA	NA	NA	NA	NA	NA	NA	NA	NA	NA	NA	NA	NA	NA	NA	NA	NA	NA	NA	NA	NA	NA	NA	NA	NA	NA
NCI-H226	44.3601	40.268	8.09713	28.3034	37.3705	72.661	89.3543	0.139766	4.66869	19.741	115.394	213.314	174.616	8.45412	20.9177	3.25607	142.939	96.1216	6.59217	16.6815	0.120014	9.90596	5.82919	140.592	173.243	8.51654	16.9438	11.8503	22.9459	53.6524	39.1791	6.3813	3.71258	5.13308	2.41419	17.2613	31.1563	2.57629	89.4724	310.311	64.1673	171.511	86.5641	21.128	7.67282	11.3313	3.68738	15.8229	11.0974
MPP-89	259.06	402.26	31.3395	118.043	59.0184	234.633	140.519	1.13918	23.5224	269.74	489.284	213.984	272.17	50.2035	211.663	21.4309	277.15	271.074	5.50138	27.5092	0.458427	267.803	8.90352	201.671	278.349	12.0707	26.601	32.1894	478.108	135.633	141.666	88.7893	68.729	2.80062	14.0273	7.01743	10.9067	28.1321	352.581	296.689	14.1765	29.9176	39.7543	60.6906	64.1441	8.10002	78.9672	407.951	27.5691
MSTO-211H	60.3973	92.1583	98.2568	63.25	112.36	218.942	56.888	1.04835	24.0549	112.337	177.893	174.347	108.04	34.1416	216.183	10.8085	109.622	47.3197	73.6849	6.0151	0.381666	8.99149	27.5061	102.726	109.826	87.2532	10.886	24.7848	64.2038	34.3407	91.686	0.425524	8.4538	44.8684	50.7719	111.987	95.2147	55.6201	218.746	218.422	212.649	110.777	78.7767	211.848	112.36	106.714	61.7901	217.166	56.1798
NCI-H2731	10.3239	33.923	8.67256	18.7173	1.13075	107.215	74.5414	1.24317	0.302548	3.14705	66.6893	34.6014	22.188	0.450636	121.48	5.5017	52.2396	120.869	2.05829	19.6144	0.0677944	195.579	1.75012	13.4035	6.14686	79.1478	8.63504	12.6331	18.0122	99.648	98.8602	1.11449	196.31	1.45343	1.30885	1.04433	1.14522	7.44898	51.0168	239.802	12.6791	19.4678	13.4931	2.70755	4.67696	13.7665	8.90359	287.749	2.7231
NCI-H2595	193.892	511.731	54.4383	60.4814	28.8769	225.824	142.523	0.123021	34.9193	40.1948	300.55	679.484	319.099	205.101	4.38564	3.99608	297.279	291.5	15.7919	22.0189	0.363733	9.73967	15.69	62.3731	322.963	11.3908	32.3126	38.3822	583.755	229.869	44.6179	5.54189	6.12254	42.214	75.972	199.254	81.0791	139.88	234.419	491.298	81.7992	124.309	177.409	345.054	304.54	332.644	122.361	627.077	47.8459
NCI-H2369	136.923	226.458	63.3197	118.32	61.1537	204.262	78.6553	0.20751	29.8847	74.3149	246.438	213.618	153.34	60.24	113.417	10.2037	142.54	126.623	9.50002	11.4579	0.522256	27.6554	38.0344	120.35	129.518	89.6483	15.1294	15.186	123.843	83.2684	38.3828	7.50271	6.07693	45.2207	129.654	66.399	57.9127	43.7454	268.231	188.155	130.192	131.842	101.086	59.3782	125.003	49.2095	60.1173	111.293	11.3072
NCI-H2869	70.9188	523.684	7.17042	20.0132	19.3883	14.8345	43.7385	1.45126	2.13854	17.7263	NA	276.814	52.8488	4.57769	6.9178	0.313028	68.9691	63.3559	1.33795	10.0858	0.0314857	4.77271	1.15163	29.5528	42.8458	3.90964	15.0408	4.03048	207.664	173.953	21.0146	22.1683	3.19381	8.37259	16.1727	7.52308	13.1259	115.807	477.025	309.757	42.1915	145.411	261.25	474.135	32.4609	20.1347	13.5761	26.23	5.38164
NCI-H2461	91.4625	492.038	47.7319	412.805	12.6218	189.805	132.029	3.07452	36.6932	37.4093	416.166	512.399	264.365	112.48	8.42074	12.3222	264.365	264.365	17.5304	24.9345	0.785704	46.1364	70.1705	264.337	264.365	12.3932	19.087	62.3591	514.202	136.395	264.365	5.1388	16.4562	127.789	187.966	214.593	197.213	112.48	356.167	374.553	356.26	157.985	231.04	447.464	178.118	126.051	117.446	277.483	22.9194
NCI-H2795	122.223	55.4264	1.63582	13.3614	3.66938	59.2788	15.0872	1.59899	0.734543	6.09723	45.7237	219.351	69.7945	1.04213	22.7626	0.848607	39.3464	34.9501	8.48507	7.84685	0.143168	12.524	1.57347	10.8083	4.10339	0.97279	12.0306	2.2411	19.5894	128.405	93.6854	23.0607	4.381	4.94143	6.5331	9.23599	9.97884	1.97832	135.745	191.726	17.0491	127.71	13.7081	19.508	10.0354	3.99173	4.14499	65.1283	2.96639
NCI-H2452	234.833	326.054	372.284	372.205	238.262	464.077	121.457	2.71316	118.812	238.262	465.319	204.978	225.033	238.262	465.356	23.8515	188.653	203.805	237.939	18.2676	2.97815	238.088	230.905	236.124	238.078	238.148	23.6258	58.119	465.157	95.7955	238.01	3.05153	238.053	118.684	220.329	106.689	154.379	117.87	414.246	462.847	430.587	194.698	224.413	276.205	155.344	302.196	341.363	373.338	59.1371
NCI-H28	214.07	250.889	70.2149	100.344	97.8346	280.793	113.681	2.34774	51.0444	79.7296	449.49	536.955	246.743	174.038	62.952	25.9357	226.374	222.041	15.8558	18.8292	0.790669	134.893	22.0919	64.1977	173.638	46.8231	25.1111	23.6092	189.266	171.392	132.664	5.18424	124.154	57.92	213.34	20.7137	82.263	69.9861	294.4	472.927	219.133	194.012	146.103	76.5521	43.8694	65.9886	54.6796	157.405	26.2538
NCI-H2373	240.854	489.228	15.7652	45.1443	80.3563	208.324	106.465	3.3072	70.6817	41.31	405.763	162.751	265.11	247.886	303.202	0.56397	265.11	261.729	15.7009	25.9776	0.167131	7.60737	13.3961	42.7632	143.353	235.116	25.1054	60.5089	512.083	213.472	89.5329	3.81588	262.908	15.4735	164.278	24.0861	34.9094	36.8338	262.647	443.403	79.1894	98.4634	189.931	108.611	56.9367	20.8858	27.5628	78.2789	26.6471
IST-MES1	13.0798	156.706	21.7056	39.9338	25.5558	173.272	69.2688	0.941918	12.4084	20.8119	162.687	196.146	94.5186	30.969	30.0881	14.2482	61.4193	75.5389	43.168	7.76199	0.463299	56.0023	4.47479	68.3437	147.451	9.45355	6.61932	12.5698	110.194	106.472	37.0381	2.62885	15.2588	5.73292	16.6611	6.57863	9.45895	70.7558	132.548	241.324	31.5293	72.0876	67.3603	76.781	17.1952	31.935	7.31647	213.649	2.67917
NCI-H2722	160.307	457.574	20.2592	43.3048	10.2068	35.7313	67.84	2.86408	22.4037	213.489	416.477	409.203	91.4368	6.33132	457.574	0.737787	145.882	91.492	7.41494	12.4475	0.476709	143.133	7.57326	102.177	234.278	7.30437	23.2729	17.5665	25.4056	123.627	109.329	3.41399	65.6679	30.1341	57.4117	33.8569	22.9534	88.917	420.372	325.231	79.7696	115.02	52.83	22.7576	61.2709	37.7247	32.5479	36.4502	44.314
NCI-H2591	117.469	194.546	22.9324	42.0981	58.2438	108.293	108.951	2.84406	15.379	50.2748	305.36	508.932	206.017	38.1558	77.1419	0.890395	293.511	146.287	7.1469	22.8522	0.276316	72.4753	67.419	196.315	294.703	20.5691	24.0122	35.0183	58.8626	294.703	50.2096	4.39419	16.1996	17.4974	88.8826	11.769	13.937	84.8018	374.112	514.33	35.6652	94.8625	92.1858	63.0009	18.644	20.8501	30.0046	31.7472	11.2963
NCI-H290	103.874	76.5187	3.42363	14.6067	8.35746	202.877	27.3599	0.49348	5.11973	87.5442	91.3067	16.3345	90.3803	77.735	45.2647	12.9842	90.4575	103.874	3.56099	10.3874	0.411845	17.219	12.8056	9.6354	103.874	3.11551	2.63262	12.8834	18.26	40.2754	103.874	0.433778	9.0726	NA	NA	NA	NA	NA	NA	NA	NA	NA	NA	NA	NA	NA	NA	NA	NA
NCI-H2052	185.786	339.827	36.3151	160.373	34.2498	434.027	98.7178	2.12602	34.534	48.575	393.352	502.531	173.946	54.9289	243.948	8.04131	133.949	125.908	10.0811	11.2753	0.876122	139.059	12.0457	107.34	82.6718	28.5267	14.0062	19.6018	56.5864	284.972	123.557	NA	93.5636	75.1376	125.404	44.3735	96.2706	63.73	346.196	491.906	246.36	211.449	121.229	339.209	134.681	105.314	139.967	215.136	32.5168
NCI-H2803	71.7313	125.713	22.6228	25.6991	121.477	218.974	58.0323	1.44184	6.88446	76.1037	306.579	172.383	158.824	56.6479	14.0969	22.5957	78.8261	125.019	10.3283	12.8103	0.458127	225.299	5.62272	220.867	225.865	13.8689	17.5847	27.2314	101.36	95.0361	173.085	11.6768	89.7258	5.68094	58.2879	5.81789	10.007	49.1556	157.175	247.38	32.2089	154.063	194.069	48.6475	44.259	91.4518	17.4319	110.736	71.2407
NCI-H2818	104.188	131.879	46.4794	99.472	146.244	137.55	85.142	2.21885	52.1437	90.4177	192.85	317.972	152.651	48.4314	108.837	20.5879	60.7941	73.0564	27.2017	13.112	0.835676	171.638	14.1386	105.134	105.578	35.0332	6.55223	33.701	170.672	163.39	161.271	5.39918	39.6002	89.5409	93.1713	129.129	116.653	91.296	351.896	356.625	262.37	182.592	182.592	299.586	182.588	118.219	137.087	45.9148	91.296
NCI-H2804	13.7276	359.222	13.8443	36.1532	7.00234	123.285	33.5332	2.11873	3.50846	10.7958	118.885	163.283	85.4837	10.9125	0.789113	2.66481	71.2274	59.9947	3.07165	15.0061	0.0775003	41.2422	3.55771	31.3568	134.289	9.65917	6.44031	44.9752	17.4127	27.7549	101.926	NA	8.24975	14.4713	31.4534	63.4856	67.1931	84.8587	224.369	291.477	134.191	133.182	101.071	132.077	64.1414	64.2304	49.5606	116.08	11.5581
NCI-H2810	NA	NA	NA	NA	NA	NA	NA	NA	NA	NA	NA	NA	NA	NA	NA	NA	NA	NA	NA	NA	NA	NA	NA	NA	NA	NA	NA	NA	NA	NA	NA	39.5436	NA	NA	NA	NA	NA	NA	NA	NA	NA	NA	NA	NA	NA	NA	NA	NA	NA
[truncated: 216 more columns]
