# Supplementary material for: Multiomic analysis of malignant pleural mesothelioma identifies molecular axes and specialized tumor profiles driving intertumor heterogeneity
Source: Nat Genet. 2023 Mar 16;55(4):607–18. doi: 10.1038/s41588-023-01321-1 (PMC10101853; doi:10.1038/s41588-023-01321-1)
Supplement: Source Data Extended Data Fig. 7 — Statistical and figure source data. [file 41588_2023_1321_MOESM17_ESM.xlsx]

## Sheet: CNB
									Copy number signatures (COSMIC3.1, Steele et al. biorXiv 2021)							Copy number signatures (de novo)
sample	CNB (number of segments)	nb.altered.segments	size.amp	prop.amp	size.del	prop.del	ploidy	wholeGenomeDuplication	CN1	CN2	CN5	CN9	CN15	CN18	CN19	CNV48A	CNV48B	CNV48C	CNV48D
MESO_001_T	64	60	2.12E+09	0.686835	6.99E+08	0.226481	3.3	TRUE	0	64	0	0	0	0	0	0	0	0	64
MESO_002_T2	100	48	1.13E+08	0.036564	2.26E+08	0.073318	1.96	FALSE	39	0	0	46	0	15	0	31	47	21	0
MESO_003_T2	112	51	3.3E+08	0.108964	6E+08	0.197868	1.94	FALSE	25	0	0	0	0	0	85	45	44	0	20
MESO_006_T	96	43	2.72E+08	0.087982	6.5E+08	0.210409	1.9	FALSE	29	0	0	66	0	0	0	51	34	0	10
MESO_007_T	1612	1612	2.61E+09	0.861549	258000	8.51E-05	4.25	TRUE	0	0	416	0	0	1077	0	0	0	1493	0
MESO_009_T	64	26	7.71E+08	0.249648	2070718	6.71E-04	2.34	FALSE	39	24	0	0	0	0	0	0	33	0	30
MESO_010_T	98	41	1.73E+08	0.05615	7.88E+08	0.25502	1.8	FALSE	33	0	0	65	0	0	0	54	44	0	0
MESO_011_T	90	37	2.29E+08	0.074262	3.24E+08	0.104923	1.96	FALSE	38	0	0	51	0	0	0	37	51	0	0
MESO_012_T	69	12	258000	8.51E-05	780000	2.57E-04	2	FALSE	41	0	0	0	0	0	27	0	68	0	0
MESO_013_T	123	48	55976895	0.018126	3.77E+08	0.122227	1.88	FALSE	28	0	0	44	0	0	51	73	49	0	0
MESO_014_T	143	137	2.25E+09	0.727372	47363415	0.015337	3.25	TRUE	0	53	34	0	0	50	0	0	0	24	113
MESO_015_T	94	39	7664985	0.002482	6.25E+08	0.202452	1.76	FALSE	37	0	0	56	0	0	0	43	49	0	0
MESO_017_T	165	83	1.95E+08	0.063058	3.63E+08	0.117544	1.94	FALSE	32	0	28	104	0	0	0	99	43	0	20
MESO_018_T	92	32	3121895	0.001011	5.28E+08	0.171079	1.82	FALSE	37	0	0	55	0	0	0	42	50	0	0
MESO_019_T	201	169	1.09E+09	0.35325	1.19E+08	0.038632	2.44	TRUE	0	33	0	63	86	0	0	47	0	44	89
MESO_020_T	120	43	1.09E+08	0.035424	2.19E+08	0.070949	1.98	FALSE	33	0	0	87	0	0	0	77	43	0	0
MESO_021_T	82	34	3E+08	0.09722	5.36E+08	0.173674	1.96	FALSE	35	0	0	47	0	0	0	27	41	0	12
MESO_022_T	107	42	3873895	0.001254	4.27E+08	0.138361	1.88	FALSE	37	0	0	70	0	0	0	58	49	0	0
MESO_023_T	101	44	3.1E+08	0.100259	4.13E+08	0.133615	1.96	FALSE	37	0	0	64	0	0	0	38	43	0	19
MESO_024_T	150	138	2.07E+09	0.668716	57663906	0.018672	3.2	TRUE	0	45	26	0	0	78	0	0	0	54	94
MESO_025_T	162	76	99205721	0.032123	4E+08	0.12937	1.86	FALSE	30	0	0	132	0	0	0	118	43	0	0
MESO_026_T	81	32	4.81E+08	0.15569	3.83E+08	0.124138	2.04	FALSE	34	0	0	47	0	0	0	31	40	0	10
MESO_027_T	108	38	1.88E+08	0.061002	2.46E+08	0.079623	2.02	FALSE	37	0	0	71	0	0	0	59	48	0	0
MESO_028_T	113	49	1.02E+08	0.033649	5.21E+08	0.172002	1.86	FALSE	34	0	0	79	0	0	0	63	49	0	0
MESO_029_T	117	54	3.45E+08	0.111718	2.25E+08	0.07289	2.06	FALSE	34	0	0	83	0	0	0	61	39	0	16
MESO_030_T	84	41	3.31E+08	0.109041	9.01E+08	0.297167	1.82	FALSE	36	0	0	48	0	0	0	32	41	0	11
MESO_031_T	77	36	43793404	0.014181	7.81E+08	0.252881	1.78	FALSE	38	0	0	38	0	0	0	26	49	0	0
MESO_032_T	120	45	29894057	0.009863	4.19E+08	0.138304	1.86	FALSE	39	0	0	80	0	0	0	63	55	0	0
MESO_033_T	96	31	5257882	0.001735	1.71E+08	0.05647	1.96	FALSE	45	0	0	0	0	0	50	37	57	0	0
MESO_034_T	97	30	12260058	0.00397	1.77E+08	0.057399	1.94	FALSE	45	0	0	0	0	0	51	31	64	0	0
MESO_035_T	343	151	1.66E+08	0.054623	9.77E+08	0.322419	1.8	FALSE	0	0	0	337	0	0	0	337	0	0	0
MESO_037_T	106	56	3.17E+08	0.102682	5.83E+08	0.188937	1.94	FALSE	35	0	0	71	0	0	0	45	40	19	0
MESO_038_T	121	65	41445062	0.01342	1.03E+09	0.332697	1.64	FALSE	32	0	0	86	0	0	0	73	44	0	0
MESO_039_T	129	51	6465575	0.002094	4.85E+08	0.157059	1.8	FALSE	33	0	0	94	0	0	0	79	48	0	0
MESO_040_T	121	53	2.41E+08	0.077945	6.31E+08	0.204267	1.86	FALSE	38	0	0	83	0	0	0	70	50	0	0
MESO_041_T1	93	34	0	0	5.4E+08	0.174791	1.8	FALSE	38	0	0	53	0	0	0	41	50	0	0
MESO_042_T1	65	15	3.71E+08	0.12025	1.51E+08	0.048821	2.1	FALSE	34	0	0	31	0	0	0	17	47	0	0
MESO_043_T	52	3	0	0	41592000	0.013722	1.98	FALSE	52	0	0	0	0	0	0	0	52	0	0
MESO_044_T	102	34	1.92E+08	0.062077	90271000	0.02923	2.02	FALSE	36	0	0	0	0	0	61	27	55	14	0
MESO_045_T	82	33	1.81E+08	0.058745	3.02E+08	0.097803	1.94	FALSE	40	0	0	40	0	0	0	20	51	8	0
MESO_046_T	141	77	73367000	0.023757	7.99E+08	0.258696	1.76	FALSE	29	0	0	112	0	0	0	102	38	0	0
MESO_047_T	64	6	1110000	3.59E-04	534000	1.73E-04	1.98	FALSE	36	0	0	0	0	0	27	8	54	0	0
MESO_048_T1	80	36	1.25E+08	0.040319	6.87E+08	0.222545	1.82	FALSE	36	0	0	42	0	0	0	31	46	0	0
MESO_049_T	62	13	15194056	0.00492	3.04E+08	0.098526	1.86	FALSE	45	0	0	0	0	0	17	0	62	0	0
MESO_050_T	48	0	0	0	0	0	2	FALSE	48	0	0	0	0	0	0	0	48	0	0
MESO_051_T	116	49	93669704	0.030331	7.65E+08	0.247813	1.76	FALSE	29	0	0	86	0	0	0	79	35	0	0
MESO_052_T2	191	99	99128761	0.032705	5.88E+08	0.194121	1.84	FALSE	26	0	0	165	0	0	0	158	33	0	0
MESO_053_T	209	103	1.29E+08	0.041704	5.52E+08	0.178601	1.76	FALSE	22	0	0	185	0	0	0	181	26	0	0
MESO_054_T	77	23	0	0	5.77E+08	0.186841	1.8	FALSE	33	0	0	44	0	0	0	33	44	0	0
MESO_055_T	65	9	0	0	30000	9.71E-06	2	FALSE	39	0	0	0	0	0	25	0	64	0	0
MESO_056_T2	97	33	681000	2.21E-04	5.34E+08	0.172774	1.82	FALSE	36	0	0	61	0	0	0	47	50	0	0
MESO_057_T2	97	50	2.22E+08	0.071731	9.63E+08	0.311705	1.74	FALSE	35	0	0	62	0	0	0	36	39	0	21
MESO_058_T2	46	0	0	0	0	0	2	FALSE	46	0	0	0	0	0	0	0	46	0	0
MESO_059_T1	46	0	0	0	0	0	2	FALSE	46	0	0	0	0	0	0	0	46	0	0
MESO_060_T	59	7	0	0	1.32E+08	0.042814	1.94	FALSE	40	0	0	0	0	0	19	0	59	0	0
MESO_061_T	107	64	3.97E+08	0.128406	6.41E+08	0.207481	1.94	FALSE	30	0	0	77	0	0	0	52	29	0	24
MESO_062_T2	80	25	98476636	0.032489	4.07E+08	0.13421	1.9	FALSE	36	0	0	43	0	0	0	29	50	0	0
MESO_063_T	116	111	2.86E+09	0.927218	47767529	0.015467	3.85	TRUE	0	53	0	0	59	0	0	0	0	0	112
MESO_064_T	146	70	98883748	0.032019	9.48E+08	0.307115	1.7	FALSE	24	0	0	122	0	0	0	112	34	0	0
MESO_065_T	67	17	98584630	0.032525	2.94E+08	0.096913	1.92	FALSE	35	0	0	32	0	0	0	18	48	0	0
MESO_066_T	74	25	40676000	0.013171	3.92E+08	0.126987	1.9	FALSE	41	0	0	33	0	0	0	17	57	0	0
MESO_067_T	67	19	1E+08	0.033023	1.82E+08	0.060168	2	FALSE	44	0	0	0	0	0	23	0	58	8	0
MESO_068_T	113	45	31369313	0.010158	5.47E+08	0.177284	1.82	FALSE	32	0	0	81	0	0	0	72	41	0	0
MESO_069_T	176	41	2.12E+08	0.068695	2.64E+08	0.085425	2.06	FALSE	0	0	0	82	0	0	92	124	49	0	0
MESO_070_T	102	54	91700779	0.030254	5.27E+08	0.173726	1.86	FALSE	39	0	0	63	0	0	0	41	47	0	14
MESO_071_T	98	44	1.81E+08	0.0586	1.02E+09	0.329912	1.72	FALSE	28	0	0	69	0	0	0	57	39	0	0
MESO_072_T	91	31	19287851	0.006246	3.36E+08	0.108957	1.88	FALSE	39	0	0	52	0	0	0	37	53	0	0
MESO_073_T	83	46	2.62E+08	0.086449	1.03E+09	0.338638	1.8	FALSE	35	0	0	48	0	0	0	26	39	0	16
MESO_074_T	87	32	62466478	0.020609	6.23E+08	0.205658	1.82	FALSE	37	0	0	49	0	0	0	36	49	0	0
MESO_075_T	120	120	3.03E+09	0.998258	0	0	3.3	TRUE	0	59	0	0	0	51	0	0	0	14	96
MESO_076_T	48	0	0	0	0	0	2	FALSE	48	0	0	0	0	0	0	0	48	0	0
MESO_077_T	71	53	1.97E+09	0.637631	32105829	0.010396	3.75	TRUE	26	44	0	0	0	0	0	0	26	0	44
MESO_078_T	167	92	2.34E+08	0.075639	8.07E+08	0.261159	1.82	FALSE	27	0	0	139	0	0	0	119	31	0	15
MESO_079_T	127	63	1.22E+08	0.039453	4.33E+08	0.140083	1.92	FALSE	34	0	33	58	0	0	0	61	63	0	0
MESO_080_T	106	47	92905185	0.030083	6.44E+08	0.208381	1.82	FALSE	38	0	0	68	0	0	0	53	52	0	0
MESO_081_T	64	25	13018000	0.004295	6.43E+08	0.212211	1.74	FALSE	44	0	0	0	0	0	20	0	64	0	0
MESO_082_T	105	39	4538895	0.00147	5.1E+08	0.165249	1.76	FALSE	35	0	0	70	0	0	0	56	49	0	0
MESO_083_T	126	121	1.98E+09	0.639889	64779906	0.020976	3.35	TRUE	0	44	0	0	79	0	0	0	0	16	106
MESO_084_T	95	28	4548404	0.001473	2.49E+08	0.080485	1.92	FALSE	39	0	0	56	0	0	0	42	53	0	0
MESO_085_T	71	50	1.11E+09	0.359889	1.72E+08	0.055593	2.54	TRUE	15	40	0	0	0	0	16	0	23	0	48
MESO_086_T	78	18	1431000	4.72E-04	3.5E+08	0.115328	1.88	FALSE	43	0	0	0	0	0	34	22	55	0	0
MESO_087_T	177	102	1.78E+08	0.058604	8.1E+08	0.267168	1.82	FALSE	31	0	0	146	0	0	0	115	39	21	0
MESO_088_T	138	75	31286014	0.010131	1.12E+09	0.36333	1.64	FALSE	20	0	0	88	0	0	30	93	30	15	0
MESO_089_T	167	57	2.76E+08	0.089219	2.64E+08	0.085478	2.1	FALSE	27	0	0	82	0	0	52	94	45	20	0
MESO_090_T	48	0	0	0	0	0	2.02	FALSE	48	0	0	0	0	0	0	0	48	0	0
MESO_091_T	74	22	4438404	0.001437	4.69E+08	0.152001	1.86	FALSE	44	0	0	30	0	0	0	15	59	0	0
MESO_092_T	112	97	2.09E+09	0.678373	1.03E+08	0.033491	3.05	TRUE	0	49	0	0	40	0	22	0	11	0	99
MESO_093_T	89	54	7.6E+08	0.250709	2.41E+08	0.079369	2.3	FALSE	24	15	0	18	27	0	0	0	31	0	52
MESO_094_T1	112	51	53033454	0.017173	6.75E+08	0.218579	1.82	FALSE	38	0	0	73	0	0	0	59	51	0	0
MESO_095_T	122	58	5776404	0.00187	9.14E+08	0.295828	1.68	FALSE	30	0	0	92	0	0	0	81	41	0	0
MESO_097_T	112	49	93303062	0.030212	3.27E+08	0.105974	1.94	FALSE	35	0	25	51	0	0	0	44	52	13	0
MESO_098_T	131	124	2.64E+09	0.856172	85463415	0.027674	3.3	TRUE	0	56	0	0	72	0	0	0	0	35	92
MESO_099_T	214	111	2.49E+08	0.080682	4.52E+08	0.146308	1.98	FALSE	25	0	66	122	0	0	0	169	43	0	0
MESO_100_T	158	158	2.85E+09	0.923405	64940906	0.021028	3.95	TRUE	0	56	0	0	100	0	0	0	0	41	115
MESO_101_T	147	65	60285748	0.019521	5.43E+08	0.175736	1.88	FALSE	32	0	0	115	0	0	0	104	43	0	0
MESO_102_T	184	183	2.2E+09	0.713357	5648000	0.001829	3.45	TRUE	0	47	35	0	101	0	0	0	0	42	140
MESO_104_T	111	109	2.59E+09	0.85514	277000	9.14E-05	3.5	TRUE	0	44	0	0	64	0	0	0	0	0	108
MESO_105_T	100	39	56783748	0.018387	5.65E+08	0.182878	1.88	FALSE	33	0	0	67	0	0	0	53	46	0	0
MESO_106_T	53	3	0	0	568000	1.87E-04	2	FALSE	37	0	0	0	0	0	16	0	53	0	0
MESO_107_T	675	657	2.64E+09	0.870736	4609000	0.001521	3.4	TRUE	0	0	0	0	0	630	0	0	0	499	130
MESO_108_T	68	64	48540853	0.016015	2.67E+09	0.882447	1.1	FALSE	0	0	0	68	0	0	0	68	0	0	0
MESO_109_T	102	40	2.92E+08	0.09439	1.62E+08	0.052386	2.06	FALSE	40	0	0	62	0	0	0	38	49	0	15
MESO_110_T	72	21	1.8E+08	0.058175	1.4E+08	0.045337	2.04	FALSE	39	0	0	0	0	0	33	14	57	0	0
MESO_111_T	196	117	4.81E+08	0.15856	4.15E+08	0.136792	2.24	FALSE	21	0	0	142	33	0	0	127	25	0	42
MESO_112_T	155	147	2.43E+09	0.785568	517000	1.67E-04	3.3	TRUE	0	54	0	0	43	53	0	0	0	48	101
MESO_113_T	189	86	61577200	0.019939	3.62E+08	0.117057	1.9	FALSE	30	0	56	103	0	0	0	130	58	0	0
MESO_116_T	110	46	1.28E+08	0.041583	5.59E+08	0.181081	1.84	FALSE	31	0	0	79	0	0	0	67	42	0	0
MESO_117_T	65	15	6454000	0.002129	2.3E+08	0.075873	1.98	FALSE	43	0	0	0	0	0	22	0	65	0	0
MESO_118_T	186	90	38561838	0.012487	5.7E+08	0.18456	1.74	FALSE	28	0	0	158	0	0	0	146	40	0	0
MESO_119_T	166	68	51267084	0.016601	4.73E+08	0.1532	1.84	FALSE	29	0	0	137	0	0	0	127	39	0	0
MESO_120_T	149	69	8517461	0.002758	7.95E+08	0.257511	1.74	FALSE	27	0	0	122	0	0	0	115	34	0	0
MESO_121_T	113	46	4576895	0.001482	8.55E+08	0.276861	1.72	FALSE	29	0	0	83	0	0	0	71	41	0	0
MESO_122_T	108	46	37757441	0.012457	4.41E+08	0.14559	1.88	FALSE	37	0	0	69	0	0	0	57	48	0	0
MESO_123_T	96	48	1.34E+08	0.04329	6.86E+08	0.221982	1.82	FALSE	36	0	0	60	0	0	0	45	50	0	0
MESO_124_T	109	47	17046404	0.005624	2.95E+08	0.097183	1.9	FALSE	40	0	0	69	0	0	0	44	52	11	0

## Sheet: SNB
TMB						De novo SNV signatures							Mapping of de novo signatures to COSMIC signatures								Reconstructed COSMIC SNV signatures
Sample	total	total_perMB				Samples	SBS96A	SBS96B	SBS96C	SBS96D	SBS96E		De novo extracted	Global NMF Signatures	L1 Error %	L2 Error %	KL Divergence	Cosine Similarity	Correlation		Samples	SBS1	SBS2	SBS3	SBS4	SBS5	SBS13	SBS30	SBS31	SBS35	SBS40
MESO_061	627	17.514				MESO_001	0	0	64	44	0		Signature 96-A	Signature SBS4 (81.20%) & Signature SBS5 (18.80%)	25.72	25.35	0.078	0.97	0.95		MESO_001	8	0	0	0	23	0	0	0	0	78
MESO_084	475	13.2682				MESO_002_T2	288	1292	0	422	0		Signature 96-B	Signature SBS1 (9.64%) & Signature SBS5 (74.42%) & Signature SBS30 (15.94%)	28.59	2022-04-28	0.085	0.96	0.92		MESO_002_T2	173	0	0	0	811	0	0	0	0	1019
MESO_107	367	10.2514				MESO_003_T2	1092	1600	3557	956	0		Signature 96-C	Signature SBS1 (3.22%) & Signature SBS3 (56.86%) & Signature SBS5 (39.92%)	31.58	35.82	0.085	0.93	0.73		MESO_003_T2	380	0	0	0	1386	0	0	0	0	5442
MESO_112	167	4.6648				MESO_004	211	796	0	388	0		Signature 96-D	Signature SBS1 (7.88%) & Signature SBS2 (13.64%) & Signature SBS5 (26.56%) & Signature SBS13 (8.84%) & Signature SBS40 (43.08%)	2022-03-20	16.92	0.042	0.99	0.98		MESO_004	115	0	0	0	150	0	183	0	0	949
MESO_024	101	2.82123				MESO_005	536	0	1372	0	1679		Signature 96-E	Signature SBS1 (5.52%) & Signature SBS5 (4.50%) & Signature SBS31 (35.38%) & Signature SBS35 (54.60%)	27.49	2022-06-25	0.085	0.97	0.95		MESO_005	247	0	976	0	746	0	0	0	1619	0
MESO_073	81	2.26257				MESO_006	385	1779	0	385	0										MESO_006	290	0	0	0	562	0	225	0	0	1473
MESO_104	78	2.17877				MESO_007	313	1395	0	606	0										MESO_007	130	0	0	0	533	0	285	0	0	1368
MESO_098	77	2.15084				MESO_008_T1	0	1230	0	708	6135										MESO_008_T1	409	0	0	0	2024	0	0	2511	3130	0
MESO_003	72	2.01117				MESO_009	0	850	464	253	0										MESO_009	114	0	0	0	762	0	0	0	0	693
MESO_108	63	1.75978				MESO_040	0	0	0	3194	314										MESO_040	201	380	0	0	1074	229	0	0	0	1625
MESO_019	59	1.64804				MESO_041_T1	103	576	376	0	0										MESO_041_T1	76	0	0	0	433	0	0	0	0	548
MESO_023	59	1.64804				MESO_042_T1	0	1218	492	0	0										MESO_042_T1	114	0	0	0	599	0	175	0	0	823
MESO_031	59	1.64804				MESO_043	68	239	0	139	0										MESO_043	36	26	0	0	113	0	0	0	0	273
MESO_118	59	1.64804				MESO_044	94	532	0	0	0										MESO_044	81	0	0	117	429	0	0	0	0	0
MESO_085	58	1.62011				MESO_045	0	265	0	303	73										MESO_045	37	59	0	0	424	21	0	101	0	0
MESO_020	56	1.56425				MESO_046	612	1789	688	503	0										MESO_046	266	0	0	0	1029	0	0	0	0	2300
MESO_057	56	1.56425				MESO_047	39	153	82	0	0										MESO_047	19	0	0	0	130	0	0	0	0	127
MESO_021	54	1.50838				MESO_048_T1	311	1814	1026	0	0										MESO_048_T1	256	0	0	0	1168	0	0	0	0	1729
MESO_121	52	1.45251				MESO_049	369	1998	0	0	615										MESO_049	193	0	0	0	795	0	0	511	0	1484
MESO_078	51	1.42458				MESO_050	0	142	0	71	70										MESO_050	16	0	0	0	167	0	43	0	58	0
MESO_123	51	1.42458				MESO_051	0	992	479	251	0										MESO_051	170	0	0	0	739	0	0	0	0	814
MESO_088	49	1.36872				MESO_052_T2	279	1741	0	355	0										MESO_052_T2	247	0	0	0	515	0	303	0	0	1311
MESO_117	49	1.36872				MESO_053	243	1668	0	1217	0										MESO_053	278	169	0	0	852	0	0	0	0	1830
MESO_081	48	1.34078				MESO_054	238	1789	619	0	0										MESO_054	143	0	0	0	1478	0	0	0	0	1026
MESO_100	48	1.34078				MESO_055	0	86	0	0	21										MESO_055	13	0	0	0	68	0	0	27	0	0
MESO_063	47	1.31285				MESO_056	225	1386	686	293	0										MESO_056	221	0	0	0	948	0	0	0	0	1423
MESO_087	47	1.31285				MESO_057_T2	735	0	3514	883	492										MESO_057_T2	188	0	0	0	1467	0	0	0	0	3970
MESO_102	47	1.31285				MESO_058_T2	22	59	0	0	0										MESO_058_T2	6	0	0	0	12	0	0	0	0	64
MESO_027	46	1.28492				MESO_059_T1	0	14	0	12	0										MESO_059_T1	1	4	0	0	22	0	0	0	0	0
MESO_028	45	1.25698				MESO_060	0	1080	1333	0	0										MESO_060	109	0	0	0	1405	0	0	0	0	900
MESO_097	45	1.25698				MESO_061	73840	0	0	4178	6099										MESO_061	732	0	0	51843	0	0	0	0	0	31543
MESO_046	44	1.22905				MESO_062_T2	0	938	647	463	0										MESO_062_T2	92	0	0	0	836	0	0	0	0	1121
MESO_077	44	1.22905				MESO_063	647	1819	742	928	0										MESO_063	328	0	0	0	381	0	345	0	0	3084
MESO_017	43	1.20112				MESO_064	0	1770	840	547	0										MESO_064	331	0	0	0	905	0	0	0	0	1922
MESO_074	43	1.20112				MESO_065	307	1245	0	253	0										MESO_065	109	0	0	0	474	0	145	0	0	1078
MESO_119	43	1.20112				MESO_066	0	120	94	76	0										MESO_066	19	0	0	0	272	0	0	0	0	0
MESO_086	41	1.14525				MESO_067	0	683	0	182	0										MESO_067	82	0	0	0	174	0	99	0	0	511
MESO_013	40	1.11732				MESO_068	498	2831	0	545	0										MESO_068	284	0	0	0	704	0	633	0	0	2255
MESO_022	40	1.11732				MESO_069	0	1462	733	0	0										MESO_069	188	0	0	0	988	0	0	0	0	1020
MESO_070	40	1.11732				MESO_070	323	1690	714	455	0										MESO_070	314	0	0	0	825	0	0	0	0	2045
MESO_029	39	1.08939				MESO_071	326	736	1006	1501	0										MESO_071	322	164	0	0	1102	214	0	0	0	1769
MESO_109	39	1.08939				MESO_072	159	920	451	0	0										MESO_072	64	0	0	0	765	0	0	0	0	702
MESO_110	39	1.08939				MESO_073	893	0	4526	957	840										MESO_073	337	0	0	0	1218	0	0	0	0	5661
MESO_064	38	1.06145				MESO_076	0	85	0	57	0										MESO_076	10	0	0	0	41	0	0	0	0	92
MESO_091	38	1.06145				MESO_090	0	0	6	0	0										MESO_090	6	0	0	0	0	0	0	0	0	0
MESO_092	38	1.06145				MESO_093	358	1241	531	392	0										MESO_093	227	0	0	0	641	0	0	0	0	1654
MESO_002	37	1.03352
MESO_035	37	1.03352
MESO_014	36	1.00559
MESO_015	36	1.00559
MESO_026	36	1.00559
MESO_080	36	1.00559
MESO_011	35	0.977654
MESO_025	35	0.977654
MESO_034	35	0.977654
MESO_083	35	0.977654
MESO_095	35	0.977654
MESO_120	35	0.977654
MESO_040	34	0.949721
MESO_048	34	0.949721
MESO_089	34	0.949721
MESO_101	34	0.949721
MESO_116	34	0.949721
MESO_037	33	0.921788
MESO_049	33	0.921788
MESO_082	33	0.921788
MESO_032	32	0.893855
MESO_071	32	0.893855
MESO_056	31	0.865922
MESO_060	31	0.865922
MESO_068	31	0.865922
MESO_010	30	0.837989
MESO_093	30	0.837989
MESO_105	30	0.837989
MESO_122	30	0.837989
MESO_039	29	0.810056
MESO_042	29	0.810056
MESO_111	29	0.810056
MESO_065	28	0.782123
MESO_075	28	0.782123
MESO_007	27	0.75419
MESO_053	27	0.75419
MESO_054	27	0.75419
MESO_069	27	0.75419
MESO_006	26	0.726257
MESO_038	26	0.726257
MESO_051	26	0.726257
MESO_099	25	0.698324
MESO_113	24	0.670391
MESO_018	23	0.642458
MESO_009	22	0.614525
MESO_033	22	0.614525
MESO_052	22	0.614525
MESO_041	21	0.586592
MESO_079	21	0.586592
MESO_062	19	0.530726
MESO_072	19	0.530726
MESO_124	18	0.502793
MESO_045	15	0.418994
MESO_106	15	0.418994
MESO_030	11	0.307263
MESO_094	11	0.307263
MESO_067	9	0.251397
MESO_012	7	0.195531
MESO_047	7	0.195531
MESO_066	6	0.167598
MESO_044	4	0.111732
MESO_058	4	0.111732
MESO_059	4	0.111732
MESO_050	3	0.0837989
MESO_055	2	0.0558659
MESO_076	2	0.0558659
MESO_043	1	0.027933
MESO_001	0	0
MESO_090	0	0

## Sheet: PCAWG
Cancer Types	Sample Names	Accuracy	SBS1	SBS2	SBS3	SBS4	SBS5	SBS6	SBS7a	SBS7b	SBS7c	SBS7d	SBS8	SBS9	SBS10a	SBS10b	SBS11	SBS12	SBS13	SBS14	SBS15	SBS16	SBS17a	SBS17b	SBS18	SBS19	SBS20	SBS21	SBS22	SBS23	SBS24	SBS25	SBS26	SBS27	SBS28	SBS29	SBS30	SBS31	SBS32	SBS33	SBS34	SBS35	SBS36	SBS37	SBS38	SBS39	SBS40	SBS41	SBS42
Biliary-AdenoCA	SP117556	0.963	985	0	0	0	922	0	0	0	0	0	0	0	0	0	0	0	0	0	0	0	0	0	0	0	0	0	0	0	0	0	0	0	0	0	0	0	0	0	0	0	0	0	0	0	3181	0	0
Biliary-AdenoCA	SP117712	0.948	122	0	0	0	6599	0	0	0	0	0	0	0	0	0	0	1968	0	0	0	0	0	0	0	0	0	0	0	0	2618	0	0	0	0	0	0	0	0	0	0	0	0	0	0	0	0	0	0
Biliary-AdenoCA	SP117017	0.951	571	0	0	0	3804	0	0	0	0	0	0	0	0	0	0	0	0	0	0	0	0	0	0	0	0	0	0	0	0	0	0	0	0	0	0	0	2187	0	0	0	0	0	0	0	0	0	0
Biliary-AdenoCA	SP99287	0.967	157	0	0	0	2293	0	0	0	0	0	0	0	0	0	0	0	0	0	0	0	0	0	271	0	0	0	0	0	0	0	0	0	0	0	0	0	0	0	0	0	0	0	0	0	778	0	0
Biliary-AdenoCA	SP99289	0.978	304	0	0	0	3452	0	0	0	0	0	0	0	0	0	0	5765	0	0	0	0	0	0	0	0	0	0	0	0	0	0	0	0	0	0	0	0	0	0	0	0	0	0	0	0	6900	0	0
Biliary-AdenoCA	SP99301	0.965	1892	0	0	0	4920	0	0	0	0	0	0	0	0	0	0	0	0	0	2952	0	0	0	0	0	0	0	0	0	0	0	0	0	0	0	0	0	0	0	0	0	0	0	0	0	0	0	0
Biliary-AdenoCA	SP99305	0.96	286	0	0	0	1828	0	0	0	0	0	0	0	0	0	0	0	0	0	0	0	0	0	0	0	0	0	0	0	0	0	0	0	0	0	0	0	0	0	0	0	0	0	0	0	1706	0	0
Biliary-AdenoCA	SP99313	0.974	137	0	0	0	3420	0	0	0	0	0	0	1672	0	0	0	0	0	0	0	0	53	549	0	0	0	0	0	0	0	0	0	0	0	0	0	0	0	0	0	0	0	0	0	0	2315	0	0
Biliary-AdenoCA	SP99317	0.945	81	0	0	0	727	0	0	0	0	0	0	0	0	0	0	0	0	0	0	0	0	0	0	0	0	0	0	0	0	0	0	0	0	0	0	0	0	0	0	0	0	0	0	0	673	0	0
Biliary-AdenoCA	SP99321	0.981	907	0	0	0	751	0	0	0	0	0	0	0	0	0	0	0	0	0	0	0	0	0	0	0	0	0	0	0	0	0	0	0	0	0	0	0	0	0	0	0	0	0	0	0	1925	0	0
Biliary-AdenoCA	SP99325	0.98	21335	0	0	0	81613	0	0	0	0	0	0	0	0	0	0	0	0	0	0	0	0	0	0	0	0	45645	0	0	0	0	0	0	0	0	0	0	0	0	0	0	0	0	0	0	0	0	0
Biliary-AdenoCA	SP99333	0.966	328	0	0	0	1185	0	0	0	0	0	0	0	0	0	0	0	0	0	0	0	0	0	268	0	0	0	0	0	0	0	0	0	0	0	0	0	0	0	0	0	0	0	0	0	900	0	0
Biliary-AdenoCA	SP99337	0.967	180	0	0	0	3043	0	0	0	0	0	0	0	0	0	0	0	0	0	0	0	0	0	691	0	0	0	0	0	0	0	0	0	0	0	0	0	0	0	0	0	0	0	0	0	0	0	0
Biliary-AdenoCA	SP99341	0.96	358	0	0	0	1115	0	0	0	0	0	0	0	0	0	0	0	0	0	0	0	0	0	0	0	0	0	0	0	0	0	0	0	0	0	0	0	0	0	0	0	0	0	0	0	2308	0	0
Biliary-AdenoCA	SP99345	0.972	83	0	0	0	1111	0	0	0	0	0	0	0	0	0	0	601	0	0	0	0	0	0	0	0	0	0	643	0	0	0	0	0	0	0	0	0	0	0	0	0	0	0	0	0	1394	0	0
Biliary-AdenoCA	SP99113	0.937	117	0	0	0	1865	0	0	0	0	0	0	0	0	0	0	0	0	0	0	0	0	0	0	0	0	0	0	0	0	0	0	0	0	0	0	0	0	0	0	0	0	0	0	0	521	0	0
Biliary-AdenoCA	SP99185	0.969	135	0	0	0	2555	0	0	0	0	0	0	0	0	0	0	1308	0	0	0	0	0	0	748	0	0	0	0	0	0	0	0	0	0	0	0	0	0	0	0	0	0	0	0	0	4216	0	0
Biliary-AdenoCA	SP99209	0.967	366	0	0	0	2556	0	0	0	0	0	0	0	0	0	0	2065	0	0	0	0	0	0	0	0	0	0	0	0	0	0	0	0	0	0	0	0	0	0	0	0	0	0	0	0	5118	0	0
Biliary-AdenoCA	SP99221	0.945	103	0	0	0	976	0	0	0	0	0	0	0	0	0	0	0	0	0	0	0	0	0	0	0	0	0	0	0	0	0	0	0	0	0	0	0	0	0	0	0	0	0	0	0	549	0	0
Biliary-AdenoCA	SP99225	0.967	251	0	0	0	2834	0	0	0	0	0	0	0	0	0	0	0	0	0	0	0	0	0	364	0	0	0	0	0	0	0	0	0	0	0	0	0	0	0	0	0	0	0	0	0	0	0	0
Biliary-AdenoCA	SP99241	0.969	294	0	0	0	5219	0	0	0	0	0	0	0	0	0	0	4525	0	0	0	0	0	0	0	0	0	0	0	0	0	0	0	0	0	0	0	0	0	0	0	0	0	0	0	0	7971	0	0
Biliary-AdenoCA	SP99297	0.921	55	52	0	0	1194	0	0	0	0	0	0	0	0	0	0	0	15	0	0	0	0	0	322	0	0	0	0	0	0	0	0	0	0	0	0	0	0	0	0	0	0	0	0	0	0	0	0
Biliary-AdenoCA	SP99309	0.95	285	195	0	0	1920	0	0	0	0	0	0	0	0	0	0	0	0	0	0	0	0	0	0	0	0	0	0	0	0	0	0	0	0	0	0	0	0	0	0	0	0	0	0	0	3419	0	0
Biliary-AdenoCA	SP99329	0.959	446	207	4741	0	707	0	0	0	0	0	0	0	0	0	0	0	419	0	0	0	0	0	0	0	0	0	0	0	0	0	0	0	0	0	0	0	0	0	0	0	0	0	0	0	3394	0	0
Biliary-AdenoCA	SP99213	0.968	752	346	0	0	1328	0	0	0	0	0	0	0	0	0	0	0	247	0	0	0	104	274	0	0	0	0	0	0	0	0	0	0	0	0	0	0	0	0	0	0	0	0	0	0	2406	0	0
Biliary-AdenoCA	SP99293	0.968	254	355	0	0	2249	0	0	0	0	0	0	0	0	0	0	1446	221	0	0	0	0	0	0	0	0	0	0	0	0	0	0	0	0	0	0	0	0	0	0	0	0	0	0	0	4159	0	0
Biliary-AdenoCA	SP117930	0.966	1360	362	0	0	3694	0	0	0	0	0	0	0	0	0	0	0	209	0	0	0	0	0	1910	0	0	0	0	0	0	0	0	0	0	0	0	0	0	0	0	0	0	0	0	0	5303	0	0
Biliary-AdenoCA	SP117332	0.987	441	461	0	0	840	0	0	0	0	0	0	0	0	0	0	0	481	0	0	0	0	0	0	0	0	0	0	0	0	0	0	0	0	0	0	0	0	0	0	0	0	0	0	0	1233	0	0
Biliary-AdenoCA	SP117627	0.973	1110	528	0	0	1453	0	0	0	0	0	0	0	0	0	0	0	27	0	0	0	0	0	0	0	0	0	0	0	0	0	0	0	0	0	0	0	0	0	0	0	0	0	0	0	2805	0	0
Biliary-AdenoCA	SP117031	0.976	1926	547	0	0	512	0	0	0	0	0	0	0	0	0	0	0	402	0	0	0	0	0	0	0	0	0	0	0	0	0	0	0	0	0	0	0	0	0	0	0	0	0	0	0	6581	0	0
Biliary-AdenoCA	SP117759	0.982	2403	1191	0	0	2684	0	0	0	0	0	0	0	0	0	0	0	382	0	0	0	0	0	1950	0	0	0	0	0	0	0	0	0	0	0	0	0	0	0	0	0	0	0	0	0	4700	0	0
Biliary-AdenoCA	SP117775	0.987	1803	1271	0	0	2199	0	0	0	0	0	0	0	0	0	0	0	1194	0	0	0	0	0	0	0	0	0	0	0	0	0	0	0	0	0	0	0	0	0	0	0	0	0	0	0	5944	0	0
Biliary-AdenoCA	SP117655	0.968	1496	1296	0	0	1825	0	0	0	0	0	0	0	0	0	0	0	806	0	0	0	0	0	0	0	0	0	0	0	0	0	0	0	0	0	0	0	0	0	0	0	0	0	0	0	9477	0	0
Biliary-AdenoCA	SP117621	0.989	2210	1605	0	0	2631	0	0	0	0	0	0	0	0	0	0	0	1209	0	0	0	0	0	0	0	0	0	0	0	0	0	0	0	0	0	0	0	0	0	0	0	0	0	0	0	5219	0	0
Biliary-AdenoCA	SP117425	0.996	998	3585	0	0	1500	0	0	0	0	0	0	0	0	0	0	0	2920	0	0	0	0	0	0	0	0	0	0	0	0	0	0	0	0	0	0	0	0	0	0	0	0	0	0	0	4806	0	0
Bladder-TCC	SP967	0.967	925	132	0	0	1020	0	0	0	0	0	0	0	0	0	0	0	0	0	0	0	0	0	0	0	0	0	0	0	0	0	0	0	0	0	0	0	0	0	0	0	0	0	0	0	1374	0	0
Bladder-TCC	SP1132	0.959	319	749	0	0	13092	0	0	0	0	0	0	0	0	0	0	0	993	0	0	0	0	0	0	0	0	0	0	0	0	0	0	0	0	3783	0	0	0	0	0	0	0	0	0	0	0	0	0
Bladder-TCC	SP1114	0.935	226	770	0	0	10618	0	0	0	0	0	0	0	0	0	0	0	917	0	0	0	0	0	0	0	0	0	0	0	0	0	0	0	0	0	0	0	0	0	0	0	0	0	0	0	0	0	0
Bladder-TCC	SP1365	0.988	1064	771	0	0	1412	0	0	0	0	0	0	0	0	0	0	0	1082	0	0	0	0	0	0	0	0	0	0	0	0	0	0	0	0	0	0	0	0	0	0	0	0	0	0	0	5292	0	0
Bladder-TCC	SP975	0.983	1441	930	0	0	8467	0	0	0	0	0	0	0	0	0	0	0	490	0	0	0	0	0	0	0	0	0	0	0	0	0	0	0	0	0	0	0	0	0	0	0	0	0	0	0	8361	0	0
Bladder-TCC	SP1305	0.968	0	1235	0	0	30354	0	0	0	0	0	3832	0	0	0	0	0	1011	0	0	0	0	0	0	0	0	0	0	0	0	0	0	0	0	0	0	0	0	0	0	0	0	0	0	0	0	0	0
Bladder-TCC	SP1419	0.987	1435	1285	0	0	2682	0	0	0	0	0	0	0	0	0	0	0	1726	0	0	0	0	0	0	0	0	0	0	0	0	0	0	0	0	0	0	0	0	0	0	0	0	0	0	0	5447	0	0
Bladder-TCC	SP1491	0.986	401	1536	0	0	8890	0	0	0	0	0	0	0	0	0	0	0	1180	0	0	0	0	0	0	0	0	0	0	0	0	0	0	0	0	0	0	0	0	0	0	0	0	0	0	0	0	0	0
Bladder-TCC	SP1377	0.996	715	1655	0	0	3761	0	0	0	0	0	0	0	0	0	0	0	4000	0	0	0	0	0	0	0	0	0	0	0	0	0	0	0	0	0	0	0	0	0	0	0	0	0	0	0	0	0	0
Bladder-TCC	SP1086	0.982	565	1690	0	0	10314	0	0	0	0	0	0	0	0	0	0	0	2785	0	0	0	0	0	0	0	0	0	0	0	0	0	0	0	0	0	0	0	0	0	0	0	0	0	0	0	0	0	0
Bladder-TCC	SP1174	0.987	1189	1780	0	0	1836	0	0	0	0	0	0	0	0	0	0	0	2257	0	0	0	0	0	0	0	0	0	0	0	0	0	0	0	0	0	0	0	0	0	0	0	0	0	0	0	6269	0	0
Bladder-TCC	SP1009	0.995	598	2547	0	0	1729	0	0	0	0	0	0	0	0	0	0	0	2973	0	0	0	0	0	0	0	0	0	0	0	0	0	0	0	0	0	0	0	0	0	0	0	0	0	0	0	5604	0	0
Bladder-TCC	SP1431	0.994	658	2640	0	0	2885	0	0	0	0	0	0	0	0	0	0	0	2787	0	0	0	0	0	0	0	0	0	0	0	0	0	0	0	0	0	0	0	0	0	0	0	0	0	0	0	0	0	0
Bladder-TCC	SP1712	0.995	573	2928	0	0	2348	0	0	0	0	0	0	0	0	0	0	0	4061	0	0	0	0	0	0	0	0	0	0	0	0	0	0	0	0	0	0	0	0	0	0	0	0	0	0	0	0	0	0
Bladder-TCC	SP1724	0.997	446	4291	0	0	3827	0	0	0	0	0	0	0	0	0	0	0	5466	0	0	0	0	0	0	0	0	0	0	0	0	0	0	0	0	0	0	0	0	0	0	0	0	0	0	0	0	0	0
Bladder-TCC	SP1144	0.995	2754	5272	0	0	6399	0	0	0	0	0	0	0	0	0	0	0	5797	0	0	0	0	0	0	0	0	0	0	0	0	0	0	0	0	0	0	0	0	0	0	0	0	0	0	0	0	0	0
Bladder-TCC	SP1003	0.996	502	6923	0	0	9122	0	0	0	0	0	0	0	0	0	0	0	8665	0	0	0	0	0	0	0	0	0	0	0	0	0	0	0	0	0	0	0	0	0	0	0	0	0	0	0	0	0	0
Bladder-TCC	SP953	0.991	643	7729	0	0	15556	0	0	0	0	0	0	0	0	0	0	0	10914	0	0	0	0	0	0	0	0	0	0	0	0	0	0	0	0	0	0	0	0	0	0	0	0	0	0	0	0	0	0
Bladder-TCC	SP1059	0.993	0	9769	0	0	21872	0	0	0	0	0	12871	0	0	0	0	0	14673	0	0	0	0	0	0	0	0	0	0	0	0	0	0	0	0	0	0	0	0	0	0	0	0	0	0	0	0	0	0
Bladder-TCC	SP1677	0.996	517	10746	0	0	9416	0	0	0	0	0	0	0	0	0	0	0	10435	0	0	0	0	0	0	0	0	0	0	0	0	0	0	0	0	0	0	0	0	0	0	0	0	0	0	0	0	0	0
Bladder-TCC	SP963	0.998	688	12040	0	0	6368	0	0	0	0	0	0	0	0	0	0	0	15020	0	0	0	0	0	0	0	0	0	0	0	0	0	0	0	0	0	0	0	0	0	0	0	0	0	0	0	0	0	0
Bladder-TCC	SP1781	0.996	1011	13322	0	0	4613	0	0	0	0	0	0	0	0	0	0	0	19058	0	0	0	0	0	0	0	0	0	0	0	0	0	0	0	0	0	0	0	0	0	0	0	0	0	0	0	0	0	0
Bladder-TCC	SP96136	0.998	523	17461	0	0	21113	0	0	0	0	0	0	0	0	0	0	0	12799	0	0	0	0	0	0	0	0	0	0	0	0	0	0	0	0	0	0	0	0	0	0	0	0	0	0	0	0	0	0
Bone-Benign	SP116448	0.788	5	4	0	0	35	0	0	0	0	0	0	0	0	0	0	0	0	0	0	0	0	0	0	0	0	0	0	0	0	0	0	0	0	0	0	0	0	0	0	0	0	0	0	0	29	0	0
Bone-Benign	SP116446	0.889	20	8	0	0	64	0	0	0	0	0	0	0	0	0	0	0	0	0	0	0	0	0	0	0	0	0	0	0	0	0	0	0	0	0	0	0	0	0	0	0	0	0	0	0	33	0	0
Bone-Benign	SP116571	0.948	98	47	0	0	80	0	0	0	0	0	0	0	0	0	0	0	57	0	0	0	0	0	0	0	0	0	0	0	0	0	0	0	0	0	0	0	0	0	0	0	0	0	0	0	727	0	0
Bone-Benign	SP116536	0.966	204	0	0	0	933	0	0	0	0	0	490	0	0	0	0	0	0	0	0	0	0	0	0	0	0	0	0	0	0	0	0	0	0	0	0	0	0	0	0	0	0	0	0	0	0	0	0
Bone-Benign	SP116539	0.911	54	0	0	0	378	0	0	0	0	0	238	0	0	0	0	0	0	0	0	0	0	0	0	0	0	0	0	0	0	0	0	0	0	0	0	0	0	0	0	0	0	0	0	0	0	0	0
Bone-Benign	SP116542	0.927	101	0	0	0	434	0	0	0	0	0	238	0	0	0	0	0	0	0	0	0	0	0	0	0	0	0	0	0	0	0	0	0	0	0	0	0	0	0	0	0	0	0	0	0	0	0	0
Bone-Benign	SP116545	0.941	74	0	0	0	355	0	0	0	0	0	199	0	0	0	0	0	0	0	0	0	0	0	0	0	0	0	0	0	0	0	0	0	0	0	0	0	0	0	0	0	0	0	0	0	0	0	0
Bone-Benign	SP116548	0.9	109	0	0	0	733	0	0	0	0	0	0	0	0	0	0	0	0	0	0	0	0	0	0	0	0	0	0	0	0	0	0	0	0	0	0	0	0	0	0	0	0	0	0	0	0	0	0
Bone-Benign	SP116550	0.899	42	0	0	0	319	0	0	0	0	0	0	0	0	0	0	0	0	0	0	0	0	0	0	0	0	0	0	0	0	0	0	0	0	0	0	0	0	0	0	0	0	0	0	0	0	0	0
Bone-Benign	SP116553	0.898	69	0	0	0	148	0	0	0	0	0	0	0	0	0	0	0	0	0	0	0	0	0	0	0	0	0	0	0	0	0	0	0	0	0	0	0	0	0	0	0	0	0	0	0	414	0	0
Bone-Benign	SP116557	0.877	45	0	0	0	111	0	0	0	0	0	0	0	0	0	0	0	0	0	0	0	0	0	0	0	0	0	0	0	0	0	0	0	0	0	0	0	0	0	0	0	0	0	0	0	216	0	0
Bone-Benign	SP116559	0.917	72	0	0	0	419	0	0	0	0	0	389	0	0	0	0	0	0	0	0	0	0	0	0	0	0	0	0	0	0	0	0	0	0	0	0	0	0	0	0	0	0	0	0	0	0	0	0
Bone-Benign	SP116562	0.878	91	0	0	0	971	0	0	0	0	0	0	0	0	0	0	0	0	0	0	0	0	0	0	0	0	0	0	0	0	0	0	0	0	0	0	0	0	0	0	0	0	0	0	0	0	0	0
Bone-Benign	SP116564	0.92	69	0	0	0	428	0	0	0	0	0	240	0	0	0	0	0	0	0	0	0	0	0	0	0	0	0	0	0	0	0	0	0	0	0	0	0	0	0	0	0	0	0	0	0	0	0	0
Bone-Benign	SP116393	0.855	19	0	0	0	22	0	0	0	0	0	0	0	0	0	0	0	0	0	0	0	0	0	0	0	0	0	0	0	0	0	0	0	0	0	0	0	0	0	0	0	0	0	0	0	63	0	0
Bone-Benign	SP116442	0.89	46	0	0	0	185	0	0	0	0	0	150	0	0	0	0	0	0	0	0	0	0	0	0	0	0	0	0	0	0	0	0	0	0	0	0	0	0	0	0	0	0	0	0	0	0	0	0
Bone-Epith	SP116419	0.912	241	0	0	0	732	0	0	0	0	0	0	0	0	0	0	0	0	0	0	0	0	0	0	0	0	0	0	0	0	0	0	0	0	0	0	0	0	0	0	0	0	0	0	0	1837	0	0
Bone-Epith	SP116385	0.958	237	0	0	0	1076	0	0	0	0	0	0	0	0	0	0	0	0	0	0	0	0	0	0	0	0	0	0	0	0	0	0	0	0	0	0	0	0	0	0	0	0	0	0	0	1248	0	0
Bone-Epith	SP116440	0.961	261	0	0	0	767	0	0	0	0	0	0	0	0	0	0	0	0	0	0	0	0	0	0	0	0	0	0	0	0	0	0	0	0	0	0	0	0	0	0	0	0	0	0	0	748	0	0
Bone-Epith	SP116493	0.961	168	0	0	0	896	0	0	0	0	0	0	0	0	0	0	0	0	0	0	0	0	0	0	0	0	0	0	0	0	0	0	0	0	0	0	0	0	0	0	0	0	0	0	0	678	0	0
Bone-Epith	SP116391	0.934	249	0	0	0	88	0	0	0	0	0	0	0	0	0	0	0	0	0	0	0	0	0	0	0	0	0	0	0	0	0	0	0	0	0	0	0	0	0	0	0	0	0	0	0	1210	0	0
Bone-Epith	SP116401	0.966	306	0	0	0	611	0	0	0	0	0	0	0	0	0	0	0	0	0	0	0	0	0	0	0	0	0	0	0	0	0	0	0	0	0	0	0	0	0	0	0	0	0	0	0	892	0	0
Bone-Epith	SP116409	0.974	170	0	0	0	240	0	0	0	0	0	0	0	0	0	0	0	0	0	0	0	62	151	0	0	0	0	0	0	0	0	0	0	0	0	0	0	0	0	0	0	0	0	0	0	2042	0	0
Bone-Epith	SP116416	0.947	160	0	0	0	162	0	0	0	0	0	0	0	0	0	0	0	0	0	0	0	0	0	0	0	0	0	0	0	0	0	0	0	0	0	0	0	0	0	0	0	0	0	0	0	808	0	0
Bone-Epith	SP116424	0.936	156	0	0	0	249	0	0	0	0	0	0	0	0	0	0	0	0	0	0	0	0	0	0	0	0	0	0	0	0	0	0	0	0	0	0	0	0	0	0	0	0	0	0	0	381	0	0
Bone-Epith	SP116450	0.975	268	301	0	0	1393	0	0	0	0	0	0	0	0	0	0	0	333	0	0	0	0	0	0	0	0	0	0	0	0	0	0	0	0	0	0	0	0	0	0	0	0	0	0	0	1445	0	0
Bone-Epith	SP116383	0.978	421	863	0	0	1681	0	0	0	0	0	0	0	0	0	0	0	521	0	0	0	0	0	0	0	0	0	0	0	0	0	0	0	0	0	0	0	0	0	0	0	0	0	0	0	2070	0	0
Bone-Osteosarc	SP116528	0.961	453	35	0	0	1793	0	0	0	0	0	0	0	0	0	0	0	168	0	0	0	0	0	0	0	0	0	0	0	0	0	0	0	0	0	0	0	0	0	0	0	0	0	0	0	2583	0	0
Bone-Osteosarc	SP116437	0.956	179	39	0	0	440	0	0	0	0	0	0	0	0	0	0	0	40	0	0	0	0	0	0	0	0	0	0	0	0	0	0	0	0	0	0	0	0	0	0	0	0	0	0	0	590	0	0
Bone-Osteosarc	SP116462	0.96	137	46	0	0	131	0	0	0	0	0	0	0	0	0	0	0	70	0	0	0	0	0	0	0	0	0	0	0	0	0	0	0	0	0	0	0	0	0	0	0	0	0	0	0	1368	0	0
Bone-Osteosarc	SP116487	0.959	156	55	0	0	43	0	0	0	0	0	0	0	0	0	0	0	75	0	0	0	0	0	0	0	0	0	0	0	0	0	0	0	0	0	0	0	0	0	0	0	0	0	0	0	1456	0	0
Bone-Osteosarc	SP116406	0.953	237	61	0	0	329	0	0	0	0	0	0	0	0	0	0	0	119	0	0	0	0	0	0	0	0	0	0	0	0	0	0	0	0	0	0	0	0	0	0	0	0	0	0	0	1983	0	0
Bone-Osteosarc	SP116515	0.9	121	0	0	0	155	0	0	0	0	0	0	0	0	0	0	0	0	0	0	0	0	0	0	0	0	0	0	0	0	0	0	0	0	0	154	0	0	0	0	0	0	0	0	0	1470	0	0
Bone-Osteosarc	SP116509	0.986	132	0	2608	0	1243	0	0	0	0	0	0	0	0	0	0	0	0	0	0	0	0	0	0	0	0	0	0	0	0	0	0	0	0	0	3411	0	0	0	0	0	0	0	0	0	0	0	0
Bone-Osteosarc	SP116512	0.919	199	0	2810	0	32	0	0	0	0	0	0	0	0	0	0	0	0	0	0	0	0	0	0	0	0	0	0	0	0	0	0	0	0	0	0	0	0	0	0	0	0	0	0	0	2821	0	0
Bone-Osteosarc	SP116465	0.948	126	0	529	0	366	0	0	0	0	0	0	0	0	0	0	0	0	0	0	0	61	34	0	0	0	0	0	0	0	0	0	0	0	0	0	0	0	0	0	0	0	0	0	0	895	0	0
Bone-Osteosarc	SP116586	0.936	168	0	1758	0	543	0	0	0	0	0	0	0	0	0	0	0	0	0	0	0	0	0	0	0	0	0	0	0	0	0	0	0	0	0	0	0	0	0	0	0	0	0	0	0	1206	0	0
Bone-Osteosarc	SP116589	0.925	319	0	5298	0	876	0	0	0	0	0	0	0	0	0	0	0	0	0	0	0	0	0	0	0	0	0	0	0	0	0	0	0	0	0	0	0	0	0	0	0	0	0	0	0	2738	0	0
Bone-Osteosarc	SP116456	0.942	197	72	0	0	1113	0	0	0	0	0	0	0	0	0	0	0	41	0	0	0	0	0	0	0	0	0	0	0	0	0	0	0	0	0	0	0	0	0	0	0	0	0	0	0	944	0	0
Bone-Osteosarc	SP116484	0.93	133	0	0	0	323	0	0	0	0	0	0	0	0	0	0	0	0	0	0	0	0	0	0	0	0	0	0	0	0	0	0	0	0	0	0	0	0	0	0	0	0	0	0	0	677	0	0
Bone-Osteosarc	SP116453	0.951	254	0	572	0	422	0	0	0	0	0	0	0	0	0	0	0	0	0	0	0	0	0	0	0	0	0	0	0	0	0	0	0	0	0	173	0	0	0	0	0	0	0	0	0	1054	0	0
Bone-Osteosarc	SP116469	0.938	200	0	0	0	767	0	0	0	0	0	702	0	0	0	0	0	0	0	0	0	0	0	0	0	0	0	0	0	0	0	0	0	0	0	222	0	0	0	0	0	0	0	0	0	1036	0	0
Bone-Osteosarc	SP116578	0.975	255	0	1488	0	865	0	0	0	0	0	0	0	0	0	0	0	0	0	0	0	0	0	0	0	0	0	0	0	0	0	0	0	0	0	0	0	0	0	0	0	0	0	0	0	2555	0	0
Bone-Osteosarc	SP116531	0.933	131	0	0	0	394	0	0	0	0	0	0	0	0	0	0	0	0	0	0	0	0	0	0	0	0	0	0	0	0	0	0	0	0	0	0	0	0	0	0	0	0	0	0	0	670	0	0
Bone-Osteosarc	SP116472	0.976	206	0	0	0	758	0	0	0	0	0	0	0	0	0	0	0	0	0	0	0	326	834	0	0	0	0	0	0	0	0	0	0	0	0	0	0	0	0	0	0	0	0	0	0	4008	0	0
Bone-Osteosarc	SP116534	0.924	111	0	0	0	28	0	0	0	0	0	0	0	0	0	0	0	0	0	0	0	0	0	0	0	0	0	0	0	0	0	0	0	0	0	0	0	0	0	0	0	0	0	0	0	1443	0	0
Bone-Osteosarc	SP116596	0.962	400	0	2152	0	0	0	0	0	0	0	0	0	0	0	0	0	0	0	0	0	132	103	0	0	0	0	0	0	0	0	0	0	0	0	0	0	0	0	0	0	0	0	0	0	3948	0	0
Bone-Osteosarc	SP116490	0.928	272	0	0	0	0	0	0	0	0	0	0	0	0	0	0	0	0	0	0	0	0	0	0	0	0	0	0	0	0	0	0	0	0	0	0	0	0	0	0	0	0	0	0	0	4785	0	0
Bone-Osteosarc	SP116475	0.957	188	0	0	0	242	0	0	0	0	0	0	0	0	0	0	0	0	0	0	0	0	0	0	0	0	0	0	0	0	0	0	0	0	0	0	0	0	0	0	0	0	0	0	0	2509	0	0
Bone-Osteosarc	SP116431	0.97	283	0	0	0	1372	0	0	0	0	0	1096	0	0	0	0	0	0	0	0	0	262	1091	0	0	0	0	0	0	0	0	0	0	0	0	0	0	0	0	0	0	0	0	0	0	4948	0	0
Bone-Osteosarc	SP116523	0.956	417	0	0	0	896	0	0	0	0	0	0	0	0	0	0	0	0	0	0	0	0	0	0	0	0	0	0	0	0	0	0	0	0	0	0	0	0	0	0	0	0	0	0	0	1770	0	0
Bone-Osteosarc	SP116434	0.882	58	0	233	0	86	0	0	0	0	0	0	0	0	0	0	0	0	0	0	0	0	0	0	0	0	0	0	0	0	0	0	0	0	0	37	0	0	0	0	0	0	0	0	0	0	0	0
Bone-Osteosarc	SP116505	0.949	283	85	0	0	679	0	0	0	0	0	0	0	0	0	0	0	0	0	0	0	0	0	0	0	0	0	0	0	0	0	0	0	0	0	0	0	0	0	0	0	0	0	0	0	1474	0	0
Bone-Osteosarc	SP116599	0.961	329	92	0	0	379	0	0	0	0	0	0	0	0	0	0	0	39	0	0	0	0	0	0	0	0	0	0	0	0	0	0	0	0	0	0	0	0	0	0	0	0	0	0	0	1749	0	0
Bone-Osteosarc	SP116412	0.959	167	107	968	0	34	0	0	0	0	0	0	0	0	0	0	0	209	0	0	0	0	0	0	0	0	0	0	0	0	0	0	0	0	0	0	0	0	0	0	0	0	0	0	0	1020	0	0
Bone-Osteosarc	SP116496	0.983	286	114	0	0	2053	0	0	0	0	0	0	0	0	0	0	0	517	0	0	0	464	992	0	0	0	0	0	0	0	0	0	0	0	0	0	0	0	0	0	0	0	0	0	0	5084	0	0
Bone-Osteosarc	SP116499	0.955	248	155	2217	0	571	0	0	0	0	0	0	0	0	0	0	0	178	0	0	0	0	0	0	0	0	0	0	0	0	0	0	0	0	0	0	0	0	0	0	0	0	0	0	0	1292	0	0
Bone-Osteosarc	SP116459	0.954	356	236	0	0	513	0	0	0	0	0	0	0	0	0	0	0	295	0	0	0	0	0	0	0	0	0	0	0	0	0	0	0	0	0	0	0	0	0	0	0	0	0	0	0	4483	0	0
Bone-Osteosarc	SP116593	0.951	114	278	0	0	781	0	0	0	0	0	0	0	0	0	0	0	137	0	0	0	0	0	0	0	0	0	0	0	0	0	0	0	0	0	0	0	0	0	0	0	0	0	0	0	2310	0	0
Bone-Osteosarc	SP116582	0.967	453	306	0	0	1826	0	0	0	0	0	0	0	0	0	0	0	279	0	0	0	0	0	0	0	0	0	0	0	0	0	0	0	0	0	0	0	0	0	0	0	0	0	0	0	4124	0	0
Bone-Osteosarc	SP116525	0.967	486	351	0	0	1000	0	0	0	0	0	0	0	0	0	0	0	157	0	0	0	0	0	0	0	0	0	0	0	0	0	0	0	0	0	0	0	0	0	0	0	0	0	0	0	2772	0	0
Bone-Osteosarc	SP116518	0.955	472	368	0	0	336	0	0	0	0	0	0	0	0	0	0	0	415	0	0	0	251	434	0	0	0	0	0	0	0	0	0	0	0	0	0	0	0	0	0	0	0	0	0	0	11825	0	0
Bone-Osteosarc	SP116481	0.969	239	418	0	0	363	0	0	0	0	0	0	0	0	0	0	0	376	0	0	0	0	0	0	0	0	0	0	0	0	0	0	0	0	0	0	0	0	0	0	0	0	0	0	0	2329	0	0
Bone-Osteosarc	SP116520	0.963	178	467	2332	0	516	0	0	0	0	0	0	0	0	0	0	0	251	0	0	0	0	0	0	0	0	0	0	0	0	0	0	0	0	0	0	0	0	0	0	0	0	0	0	0	2473	0	0
Bone-Osteosarc	SP116478	0.978	215	558	1990	0	1257	0	0	0	0	0	0	0	0	0	0	0	443	0	0	0	0	0	0	0	0	0	0	0	0	0	0	0	0	0	0	0	0	0	0	0	0	0	0	0	0	0	0
Breast-AdenoCA	SP117032	0.953	299	38	0	0	1877	0	0	0	0	0	0	0	0	0	0	0	89	0	0	0	0	0	0	0	0	0	0	0	0	0	0	0	0	0	0	0	0	0	0	0	0	0	0	0	0	0	0
Breast-AdenoCA	SP117378	0.97	201	42	0	0	1582	0	0	0	0	0	0	0	0	0	0	0	18	0	0	0	0	0	0	0	0	0	0	0	0	0	0	0	0	0	0	0	0	0	0	0	0	0	0	0	0	0	0
Breast-AdenoCA	SP117552	0.965	233	47	0	0	760	0	0	0	0	0	0	0	0	0	0	0	14	0	0	0	0	0	201	0	0	0	0	0	0	0	0	0	0	0	0	0	0	0	0	0	0	0	0	0	0	0	0
Breast-AdenoCA	SP117728	0.971	278	57	0	0	1373	0	0	0	0	0	0	0	0	0	0	0	16	0	0	0	0	0	269	0	0	0	0	0	0	0	0	0	0	0	0	0	0	0	0	0	0	0	0	0	0	0	0
Breast-AdenoCA	SP117454	0.978	383	60	497	0	753	0	0	0	0	0	0	0	0	0	0	0	49	0	0	0	0	0	0	0	0	0	0	0	0	0	0	0	0	0	0	0	0	0	0	0	0	0	0	0	0	0	0
Breast-AdenoCA	SP6519	0.96	384	62	0	0	1811	0	0	0	0	0	0	0	0	0	0	0	63	0	0	0	0	0	0	0	0	0	0	0	0	0	0	0	0	0	0	0	0	0	0	0	0	0	0	0	0	0	0
Breast-AdenoCA	SP116963	0.966	317	68	0	0	1049	0	0	0	0	0	0	0	0	0	0	0	23	0	0	0	0	0	164	0	0	0	0	0	0	0	0	0	0	0	0	0	0	0	0	0	0	0	0	0	0	0	0
Breast-AdenoCA	SP9979	0.977	287	71	0	0	1172	0	0	0	0	0	0	0	0	0	0	0	35	0	0	0	0	0	170	0	0	0	0	0	0	0	0	0	0	0	0	0	0	0	0	0	0	0	0	0	0	0	0
Breast-AdenoCA	SP117778	0.963	320	76	0	0	2158	0	0	0	0	0	0	0	0	0	0	0	29	0	0	0	0	0	262	0	0	0	0	0	0	0	0	0	0	0	0	0	0	0	0	0	0	0	0	0	0	0	0
Breast-AdenoCA	SP116349	0.965	356	80	0	0	2143	0	0	0	0	0	0	0	0	0	0	0	27	0	0	0	0	0	277	0	0	0	0	0	0	0	0	0	0	0	0	0	0	0	0	0	0	0	0	0	0	0	0
Breast-AdenoCA	SP10635	0.953	298	81	0	0	1617	0	0	0	0	0	0	0	0	0	0	0	41	0	0	0	0	0	0	0	0	0	0	0	0	0	0	0	0	0	0	0	0	0	0	0	0	0	0	0	0	0	0
Breast-AdenoCA	SP7291	0.97	339	83	0	0	1655	0	0	0	0	0	0	0	0	0	0	0	46	0	0	0	0	0	677	0	0	0	0	0	0	0	0	0	0	0	0	0	0	0	0	0	0	0	0	0	0	0	0
Breast-AdenoCA	SP117956	0.938	226	0	0	0	1703	0	0	0	0	0	0	0	0	0	0	0	0	0	0	0	0	0	0	0	0	0	0	0	0	0	0	0	0	0	0	0	0	0	0	0	0	0	0	0	0	0	0
Breast-AdenoCA	SP6115	0.969	286	87	898	0	932	0	0	0	0	0	0	0	0	0	0	0	139	0	0	0	0	0	0	0	0	0	0	0	0	0	0	0	0	0	0	0	0	0	0	0	0	0	0	0	0	0	0
Breast-AdenoCA	SP2997	0.943	346	87	0	0	2629	0	0	0	0	0	0	0	0	0	0	0	155	0	0	0	120	317	0	0	0	0	0	0	0	0	0	0	0	0	0	0	0	0	0	0	0	0	0	0	0	0	0
Breast-AdenoCA	SP117136	0.961	247	0	0	0	1047	0	0	0	0	0	0	0	0	0	0	0	0	0	0	0	0	0	199	0	0	0	0	0	0	0	0	0	0	0	0	0	0	0	0	0	0	0	0	0	0	0	0
Breast-AdenoCA	SP116339	0.978	340	88	1085	0	1321	0	0	0	0	0	0	0	0	0	0	0	119	0	0	0	0	0	977	0	0	0	0	0	0	0	0	0	0	0	0	0	0	0	0	0	0	0	0	0	0	0	0
Breast-AdenoCA	SP2799	0.965	277	88	0	0	1670	0	0	0	0	0	0	0	0	0	0	0	10	0	0	0	0	0	400	0	0	0	0	0	0	0	0	0	0	0	0	0	0	0	0	0	0	0	0	0	0	0	0
Breast-AdenoCA	SP117840	0.965	273	90	0	0	1573	0	0	0	0	0	0	0	0	0	0	0	92	0	0	0	0	0	0	0	0	0	0	0	0	0	0	0	0	0	0	0	0	0	0	0	0	0	0	0	0	0	0
Breast-AdenoCA	SP5017	0.972	454	90	0	0	2051	0	0	0	0	0	0	0	0	0	0	0	75	0	0	0	0	0	507	0	0	0	0	0	0	0	0	0	0	0	0	0	0	0	0	0	0	0	0	0	0	423	0
Breast-AdenoCA	SP117598	0.945	197	0	0	0	1764	0	0	0	0	0	0	0	0	0	0	0	0	0	0	0	0	0	0	0	0	0	0	0	0	0	0	0	0	0	0	0	0	0	0	0	0	0	0	0	0	0	0
Breast-AdenoCA	SP117126	0.976	446	92	0	0	1493	0	0	0	0	0	0	0	0	0	0	0	52	0	0	0	0	0	227	0	0	0	0	0	0	0	0	0	0	0	0	0	0	0	0	0	0	0	0	0	0	0	0
Breast-AdenoCA	SP118073	0.961	378	0	0	0	1187	0	0	0	0	0	0	0	0	0	0	0	0	0	0	0	0	0	327	0	0	0	0	0	0	0	0	0	0	0	0	0	0	0	0	0	0	0	0	0	0	0	0
Breast-AdenoCA	SP117933	0.944	167	0	0	0	1036	0	0	0	0	0	0	0	0	0	0	0	0	0	0	0	0	0	0	0	0	0	0	0	0	0	0	0	0	0	0	0	0	0	0	0	0	0	0	0	0	0	0
Breast-AdenoCA	SP117108	0.976	323	0	0	0	1038	0	0	0	0	0	0	0	0	0	0	0	0	0	0	0	0	0	581	0	0	0	0	0	0	0	0	0	0	0	0	0	0	0	0	0	0	0	0	0	0	0	0
Breast-AdenoCA	SP117812	0.961	262	0	0	0	1188	0	0	0	0	0	0	0	0	0	0	0	0	0	0	0	0	0	223	0	0	0	0	0	0	0	0	0	0	0	0	0	0	0	0	0	0	0	0	0	0	0	0
Breast-AdenoCA	SP116946	0.979	394	93	0	0	1967	0	0	0	0	0	0	0	0	0	0	0	48	0	0	0	0	0	449	0	0	0	0	0	0	0	0	0	0	0	0	0	0	0	0	0	0	0	0	0	0	0	0
Breast-AdenoCA	SP117113	0.957	369	95	0	0	1159	0	0	0	0	0	0	0	0	0	0	0	1	0	0	0	0	0	493	0	0	0	0	0	0	0	0	0	0	0	0	0	0	0	0	0	0	0	0	0	0	0	0
Breast-AdenoCA	SP117127	0.964	260	0	0	0	914	0	0	0	0	0	0	0	0	0	0	0	0	0	0	0	0	0	326	0	0	0	0	0	0	0	0	0	0	0	0	0	0	0	0	0	0	0	0	0	0	0	0
Breast-AdenoCA	SP116331	0.978	425	102	0	0	2514	0	0	0	0	0	0	0	0	0	0	0	134	0	0	0	0	0	1438	0	0	0	0	0	0	0	0	0	0	0	0	0	0	0	0	0	0	0	0	0	0	577	0
Breast-AdenoCA	SP117593	0.951	362	0	0	0	1413	0	0	0	0	0	0	0	0	0	0	0	0	0	0	0	0	0	0	0	0	0	0	0	0	0	0	0	0	0	0	0	0	0	0	0	0	0	0	0	0	0	0
Breast-AdenoCA	SP117724	0.962	508	105	0	0	2074	0	0	0	0	0	0	0	0	0	0	0	180	0	0	0	0	0	0	0	0	0	0	0	0	0	0	0	0	0	0	0	0	0	0	0	0	0	0	0	0	0	0
Breast-AdenoCA	SP96147	0.978	435	105	743	0	1639	0	0	0	0	0	0	0	0	0	0	0	57	0	0	0	0	0	466	0	0	0	0	0	0	0	0	0	0	0	0	0	0	0	0	0	0	0	0	0	0	0	0
Breast-AdenoCA	SP116345	0.971	361	108	0	0	1635	0	0	0	0	0	0	0	0	0	0	0	45	0	0	0	0	0	421	0	0	0	0	0	0	0	0	0	0	0	0	0	0	0	0	0	0	0	0	0	0	329	0
Breast-AdenoCA	SP5636	0.98	375	109	1002	0	1024	0	0	0	0	0	0	0	0	0	0	0	100	0	0	0	0	0	565	0	0	0	0	0	0	0	0	0	0	0	0	0	0	0	0	0	0	0	0	0	0	0	0
Breast-AdenoCA	SP117614	0.968	398	110	3551	0	1232	0	0	0	0	0	0	0	0	0	0	0	158	0	0	0	0	0	0	0	0	0	0	0	0	0	0	0	0	0	0	0	0	0	0	0	0	0	0	0	0	0	0
Breast-AdenoCA	SP11171	0.953	387	110	4613	0	803	0	0	0	0	0	0	0	0	0	0	0	76	0	0	0	0	0	0	0	0	0	0	0	0	0	0	0	0	0	0	0	0	0	0	0	0	0	0	0	0	0	0
Breast-AdenoCA	SP118012	0.975	261	111	0	0	1120	0	0	0	0	0	0	0	0	0	0	0	13	0	0	0	0	0	207	0	0	0	0	0	0	0	0	0	0	0	0	0	0	0	0	0	0	0	0	0	0	0	0
Breast-AdenoCA	SP124195	0.971	461	111	0	0	1196	0	0	0	0	0	0	0	0	0	0	0	46	0	0	0	0	0	241	0	0	0	0	0	0	0	0	0	0	0	0	0	0	0	0	0	0	0	0	0	0	0	0
Breast-AdenoCA	SP117618	0.957	213	0	0	0	947	0	0	0	0	0	0	0	0	0	0	0	0	0	0	0	0	0	175	0	0	0	0	0	0	0	0	0	0	0	0	0	0	0	0	0	0	0	0	0	0	0	0
Breast-AdenoCA	SP117370	0.975	329	115	0	0	999	0	0	0	0	0	0	0	0	0	0	0	29	0	0	0	0	0	313	0	0	0	0	0	0	0	0	0	0	0	0	0	0	0	0	0	0	0	0	0	0	0	0
Breast-AdenoCA	SP5844	0.989	1171	116	0	0	2652	0	0	0	0	0	0	0	0	0	0	0	151	0	0	0	0	0	399	0	0	0	0	0	0	0	0	0	0	0	0	0	0	0	0	0	0	0	0	0	0	0	0
Breast-AdenoCA	SP116947	0.965	376	120	0	0	2112	0	0	0	0	0	0	0	0	0	0	0	99	0	0	0	0	0	0	0	0	0	0	0	0	0	0	0	0	0	0	0	0	0	0	0	0	0	0	0	0	0	0
Breast-AdenoCA	SP117354	0.97	400	120	0	0	1958	0	0	0	0	0	0	0	0	0	0	0	88	0	0	0	0	0	723	0	0	0	0	0	0	0	0	0	0	0	0	0	0	0	0	0	0	0	0	0	0	0	0
Breast-AdenoCA	SP117834	0.941	416	124	0	0	3671	0	0	0	0	0	0	0	0	0	0	0	193	0	0	0	0	0	830	0	0	0	0	0	0	0	0	0	0	0	0	0	0	0	0	0	0	0	0	0	0	0	0
Breast-AdenoCA	SP2766	0.971	327	125	4767	0	1655	0	0	0	0	0	0	0	0	0	0	0	311	0	0	0	0	0	624	0	0	0	0	0	0	0	0	0	0	0	0	0	0	0	0	0	0	0	0	0	0	0	0
Breast-AdenoCA	SP2152	0.972	323	126	0	0	936	0	0	0	0	0	0	0	0	0	0	0	106	0	0	0	0	0	541	0	0	0	0	0	0	0	0	0	0	0	0	0	0	0	0	0	0	0	0	0	0	0	0
Breast-AdenoCA	SP117975	0.958	458	131	0	0	1824	0	0	0	0	0	0	0	0	0	0	0	87	0	0	0	0	0	0	0	0	0	0	0	0	0	0	0	0	0	0	0	0	0	0	0	0	0	0	0	0	0	0
Breast-AdenoCA	SP116351	0.968	441	132	0	0	1891	0	0	0	0	0	0	0	0	0	0	0	79	0	0	0	0	0	723	0	0	0	0	0	0	0	0	0	0	0	0	0	0	0	0	0	0	0	0	0	0	0	0
Breast-AdenoCA	SP117344	0.962	312	134	3015	0	802	0	0	0	0	0	0	0	0	0	0	0	58	0	0	0	0	0	0	0	0	0	0	0	0	0	0	0	0	0	0	0	0	0	0	0	0	0	0	0	0	334	0
Breast-AdenoCA	SP117162	0.978	518	142	965	0	1035	0	0	0	0	0	0	0	0	0	0	0	80	0	0	0	0	0	258	0	0	0	0	0	0	0	0	0	0	0	0	0	0	0	0	0	0	0	0	0	0	0	0
Breast-AdenoCA	SP2150	0.945	436	144	0	0	2642	0	0	0	0	0	0	0	0	0	0	0	105	0	0	0	0	0	0	0	0	0	0	0	0	0	0	0	0	0	0	0	0	0	0	0	0	0	0	0	0	0	0
Breast-AdenoCA	SP2160	0.957	193	145	0	0	1702	0	0	0	0	0	0	0	0	0	0	0	130	0	0	0	0	0	323	0	0	0	0	0	0	0	0	0	0	0	0	0	0	0	0	0	0	0	0	0	0	0	0
Breast-AdenoCA	SP118077	0.957	402	146	0	0	1560	0	0	0	0	0	0	0	0	0	0	0	70	0	0	0	0	0	0	0	0	0	0	0	0	0	0	0	0	0	0	0	0	0	0	0	0	0	0	0	0	227	0
Breast-AdenoCA	SP2826	0.97	350	146	1338	0	1180	0	0	0	0	0	0	0	0	0	0	0	186	0	0	0	0	0	0	0	0	0	0	0	0	0	0	0	0	0	0	0	0	0	0	0	0	0	0	0	0	0	0
Breast-AdenoCA	SP116375	0.975	1107	0	0	0	5072	0	0	0	0	0	0	0	0	0	0	0	0	0	0	0	0	0	1692	0	0	0	0	0	0	0	0	0	0	0	0	0	0	0	0	0	0	0	0	0	0	0	0
Breast-AdenoCA	SP116335	0.981	365	0	2674	0	1808	0	0	0	0	0	0	0	0	0	0	0	0	0	0	0	183	370	719	0	0	0	0	0	0	0	0	0	0	0	0	0	0	0	0	0	0	0	0	0	0	611	0
Breast-AdenoCA	SP4265	0.979	388	147	2633	0	587	0	0	0	0	0	0	0	0	0	0	0	219	0	0	0	0	0	465	0	0	0	0	0	0	0	0	0	0	0	0	0	0	0	0	0	0	0	0	0	0	0	0
Breast-AdenoCA	SP116347	0.973	534	0	0	0	1636	0	0	0	0	0	0	0	0	0	0	0	0	0	0	0	0	0	500	0	0	0	0	0	0	0	0	0	0	0	0	0	0	0	0	0	0	0	0	0	0	0	0
Breast-AdenoCA	SP116379	0.97	622	0	0	0	3012	0	0	0	0	0	0	0	0	0	0	0	0	0	0	0	0	0	1463	0	0	0	0	0	0	0	0	0	0	0	0	0	0	0	0	0	0	0	0	0	0	0	0
Breast-AdenoCA	SP8229	0.982	546	155	0	0	2154	0	0	0	0	0	0	0	0	0	0	0	223	0	0	0	0	0	507	0	0	0	0	0	0	0	0	0	0	0	0	0	0	0	0	0	0	0	0	0	0	0	0
Breast-AdenoCA	SP4875	0.955	239	0	5894	0	638	0	0	0	0	0	0	608	0	0	0	0	0	0	0	0	0	0	827	0	0	0	0	0	0	0	0	0	0	0	0	0	0	0	0	0	0	0	0	0	0	0	0
Breast-AdenoCA	SP4820	0.972	341	0	5071	0	2154	0	0	0	0	0	0	0	0	0	0	0	0	0	0	0	0	0	0	0	0	0	0	0	0	0	0	0	0	0	0	0	0	0	0	0	0	0	0	0	0	0	0
Breast-AdenoCA	SP7378	0.973	307	157	0	0	1449	0	0	0	0	0	0	0	0	0	0	0	192	0	0	0	0	0	1017	0	0	0	0	0	0	0	0	0	0	0	0	0	0	0	0	0	0	0	0	0	0	0	0
Breast-AdenoCA	SP5381	0.948	228	0	0	0	810	0	0	0	0	0	0	0	0	0	0	0	0	0	0	0	0	0	199	0	0	0	0	0	0	0	0	0	0	0	0	0	0	0	0	0	0	0	0	0	0	0	0
Breast-AdenoCA	SP8157	0.975	417	161	1784	0	1069	0	0	0	0	0	0	0	0	0	0	0	416	0	0	0	0	0	0	0	0	0	0	0	0	0	0	0	0	0	0	0	0	0	0	0	0	0	0	0	0	0	0
Breast-AdenoCA	SP2149	0.965	480	162	7560	0	1770	0	0	0	0	0	0	0	0	0	0	0	297	0	0	0	0	0	751	0	0	0	0	0	0	0	0	0	0	0	0	0	0	0	0	0	0	0	0	0	0	0	0
Breast-AdenoCA	SP6766	0.953	234	0	0	0	1722	0	0	0	0	0	0	0	0	0	0	0	0	0	0	0	0	0	0	0	0	0	0	0	0	0	0	0	0	0	0	0	0	0	0	0	0	0	0	0	0	0	0
Breast-AdenoCA	SP4593	0.957	339	166	0	0	1626	0	0	0	0	0	0	0	0	0	0	0	55	0	0	0	0	0	0	0	0	0	0	0	0	0	0	0	0	0	0	0	0	0	0	0	0	0	0	0	0	0	0
Breast-AdenoCA	SP9481	0.964	402	0	834	0	818	0	0	0	0	0	0	0	0	0	0	0	0	0	0	0	0	0	0	0	0	0	0	0	0	0	0	0	0	0	0	0	0	0	0	0	0	0	0	0	0	0	0
Breast-AdenoCA	SP116333	0.976	373	169	2101	0	1716	0	0	0	0	0	0	0	0	0	0	0	264	0	0	0	0	0	0	0	0	0	0	0	0	0	0	0	0	0	0	0	0	0	0	0	0	0	0	0	0	0	0
Breast-AdenoCA	SP116367	0.985	725	171	4656	0	1361	0	0	0	0	0	0	0	0	0	0	0	168	0	0	0	0	0	793	0	0	0	0	0	0	0	0	0	0	0	0	0	0	0	0	0	0	0	0	0	0	560	0
Breast-AdenoCA	SP6429	0.973	425	173	5436	0	1532	0	0	0	0	0	0	0	0	0	0	0	389	0	0	0	0	0	0	0	0	0	0	0	0	0	0	0	0	0	0	0	0	0	0	0	0	830	0	0	0	0	0
Breast-AdenoCA	SP117363	0.939	316	176	0	0	2492	0	0	0	0	0	0	0	0	0	0	0	92	0	0	0	0	0	1287	0	0	0	0	0	0	0	0	0	0	0	0	0	0	0	0	0	0	0	0	0	0	0	0
Breast-AdenoCA	SP116373	0.965	413	176	7162	0	765	0	0	0	0	0	0	0	0	0	0	0	521	0	0	0	0	0	0	0	0	0	0	0	0	0	0	0	0	0	0	0	0	0	0	0	0	0	0	0	0	0	0
Breast-AdenoCA	SP4523	0.982	354	176	1247	0	1413	0	0	0	0	0	0	0	0	0	0	0	193	0	0	0	0	0	507	0	0	0	0	0	0	0	0	0	0	0	0	0	0	0	0	0	0	0	0	0	0	0	0
Breast-AdenoCA	SP9648	0.961	482	0	7153	0	3287	0	0	0	0	0	0	0	0	0	0	0	0	0	0	0	0	0	908	0	0	0	0	0	0	0	0	0	0	0	0	0	0	0	0	0	0	0	0	0	0	0	0
Breast-AdenoCA	SP4535	0.953	463	0	0	0	1578	0	0	0	0	0	0	0	0	0	0	0	0	0	0	0	0	0	0	0	0	0	0	0	0	0	0	0	0	0	0	0	0	0	0	0	0	0	0	0	0	0	0
Breast-AdenoCA	SP11808	0.972	695	176	1126	0	1075	0	0	0	0	0	0	0	0	0	0	0	101	0	0	0	0	0	473	0	0	0	0	0	0	0	0	0	0	0	0	0	0	0	0	0	0	0	0	0	0	0	0
Breast-AdenoCA	SP11235	0.98	358	178	1085	0	1646	0	0	0	0	0	0	0	0	0	0	0	193	0	0	0	0	0	793	0	0	0	0	0	0	0	0	0	0	0	0	0	0	0	0	0	0	0	0	0	0	0	0
Breast-AdenoCA	SP116363	0.974	286	190	4245	0	922	0	0	0	0	0	0	0	0	0	0	0	332	0	0	0	0	0	467	0	0	0	0	0	0	0	0	0	0	0	0	0	0	0	0	0	0	0	0	0	0	0	0
Breast-AdenoCA	SP8795	0.979	626	191	1716	0	2366	0	0	0	0	0	0	0	0	0	0	0	439	0	0	0	0	0	552	0	0	0	0	0	0	0	0	0	0	0	0	0	0	0	0	0	0	0	0	0	0	0	0
Breast-AdenoCA	SP5393	0.978	602	193	1551	0	1704	0	0	0	0	0	0	0	0	0	0	0	173	0	0	0	0	0	0	0	0	0	0	0	0	0	0	0	0	0	0	0	0	0	0	0	0	0	0	0	0	0	0
Breast-AdenoCA	SP117676	0.969	213	196	0	0	1418	0	0	0	0	0	0	0	0	0	0	0	36	0	0	0	0	0	0	0	0	0	0	0	0	0	0	0	0	0	0	0	0	0	0	0	0	0	0	0	0	0	0
Breast-AdenoCA	SP117312	0.981	357	197	0	0	1274	0	0	0	0	0	0	0	0	0	0	0	412	0	0	0	0	0	0	0	0	0	0	0	0	0	0	0	0	0	0	0	0	0	0	0	0	0	0	0	0	0	0
Breast-AdenoCA	SP116948	0.974	368	213	0	0	2092	0	0	0	0	0	0	0	0	0	0	0	56	0	0	0	0	0	378	0	0	0	0	0	0	0	0	0	0	0	0	0	0	0	0	0	0	0	0	0	0	0	0
Breast-AdenoCA	SP9251	0.974	363	223	3187	0	1238	0	0	0	0	0	0	0	0	0	0	0	330	0	0	0	0	0	0	0	0	0	0	0	0	0	0	0	0	0	0	0	0	0	0	0	0	0	0	0	0	0	0
Breast-AdenoCA	SP118074	0.979	963	224	0	0	3358	0	0	0	0	0	0	0	0	0	0	0	374	0	0	0	0	0	1250	0	0	0	0	0	0	0	0	0	0	0	0	0	0	0	0	0	0	0	0	0	0	710	0
Breast-AdenoCA	SP6730	0.978	694	228	0	0	2377	0	0	0	0	0	0	0	0	0	0	0	115	0	0	0	0	0	700	0	0	0	0	0	0	0	0	0	0	0	0	0	0	0	0	0	0	0	0	0	0	427	0
Breast-AdenoCA	SP117257	0.971	230	229	0	0	954	0	0	0	0	0	0	0	0	0	0	0	71	0	0	0	0	0	0	0	0	0	0	0	0	0	0	0	0	0	0	0	0	0	0	0	0	0	0	0	0	0	0
Breast-AdenoCA	SP4557	0.983	320	233	0	0	2127	0	0	0	0	0	0	0	0	0	0	0	208	0	0	0	0	0	1683	0	0	0	0	0	0	0	0	0	0	0	0	0	0	0	0	0	0	0	0	0	0	0	0
Breast-AdenoCA	SP116357	0.972	283	241	5222	0	1052	0	0	0	0	0	0	0	0	0	0	0	578	0	0	0	0	0	0	0	0	0	0	0	0	0	0	0	0	0	0	0	0	0	0	0	0	0	0	0	0	0	0
Breast-AdenoCA	SP2793	0.973	359	243	8988	0	2793	0	0	0	0	0	0	0	0	0	0	0	560	0	0	0	0	0	1826	0	0	0	0	0	0	0	0	0	0	0	0	0	0	0	0	0	0	0	0	0	0	0	0
Breast-AdenoCA	SP117882	0.962	262	244	0	0	1007	0	0	0	0	0	0	0	0	0	0	0	244	0	0	0	0	0	289	0	0	0	0	0	0	0	0	0	0	0	0	0	0	0	0	0	0	0	0	0	0	0	0
Breast-AdenoCA	SP10470	0.968	383	247	8280	0	1507	0	0	0	0	0	0	0	0	0	0	0	702	0	0	0	0	0	0	0	0	0	0	0	0	0	0	0	0	0	0	0	0	0	0	0	0	0	0	0	0	0	0
Breast-AdenoCA	SP2151	0.983	146	255	0	0	1280	0	0	0	0	0	0	0	0	0	0	0	427	0	0	0	0	0	0	0	0	0	0	0	0	0	0	0	0	0	0	0	0	0	0	0	0	0	0	0	0	0	0
Breast-AdenoCA	SP8660	0.975	386	259	5888	0	1623	0	0	0	0	0	0	0	0	0	0	0	534	0	0	0	0	0	0	0	0	0	0	0	0	0	0	0	0	0	0	0	0	0	0	0	0	0	0	0	0	0	0
Breast-AdenoCA	SP117629	0.98	284	268	3613	0	1196	0	0	0	0	0	0	0	0	0	0	0	430	0	0	0	0	0	0	0	0	0	0	0	0	0	0	0	0	0	0	0	0	0	0	0	0	0	0	0	0	0	0
Breast-AdenoCA	SP10084	0.969	554	271	0	0	3392	0	0	0	0	0	3777	0	0	0	0	0	389	0	0	0	0	0	0	0	0	0	0	0	0	0	0	0	0	0	0	0	0	0	0	0	0	0	0	0	0	701	0
Breast-AdenoCA	SP2881	0.972	457	274	4787	0	2387	0	0	0	0	0	0	0	0	0	0	0	206	0	0	0	0	0	1201	0	0	0	0	0	0	0	0	0	0	0	0	0	0	0	0	0	0	0	0	0	0	0	0
Breast-AdenoCA	SP116343	0.975	700	281	2354	0	2326	0	0	0	0	0	0	0	0	0	0	0	324	0	0	0	0	0	662	0	0	0	0	0	0	0	0	0	0	0	0	0	0	0	0	0	0	0	0	0	0	0	0
Breast-AdenoCA	SP117800	0.979	500	283	0	0	2418	0	0	0	0	0	0	0	0	0	0	0	308	0	0	0	0	0	658	0	0	0	0	0	0	0	0	0	0	0	0	0	0	0	0	0	0	0	0	0	0	0	0
Breast-AdenoCA	SP2801	0.965	413	285	0	0	2615	0	0	0	0	0	0	0	0	0	0	0	86	0	0	0	0	0	872	0	0	0	0	0	0	0	0	0	0	0	0	0	0	0	0	0	0	0	0	0	0	0	0
Breast-AdenoCA	SP117409	0.982	284	292	4056	0	1836	0	0	0	0	0	0	0	0	0	0	0	338	0	0	0	0	0	793	0	0	0	0	0	0	0	0	0	0	0	0	0	0	0	0	0	0	0	0	0	0	0	0
Breast-AdenoCA	SP116991	0.972	342	293	0	0	1499	0	0	0	0	0	0	0	0	0	0	0	84	0	0	0	0	0	328	0	0	0	0	0	0	0	0	0	0	0	0	0	0	0	0	0	0	0	0	0	0	0	0
Breast-AdenoCA	SP2154	0.966	446	294	6870	0	1362	0	0	0	0	0	0	1046	0	0	0	0	310	0	0	0	0	0	0	0	0	0	0	0	0	0	0	0	0	0	0	0	0	0	0	0	0	0	0	0	0	0	0
Breast-AdenoCA	SP117245	0.972	376	298	0	0	1698	0	0	0	0	0	0	0	0	0	0	0	166	0	0	0	0	0	0	0	0	0	0	0	0	0	0	0	0	0	0	0	0	0	0	0	0	0	0	0	0	0	0
Breast-AdenoCA	SP4472	0.987	250	303	3385	0	1620	0	0	0	0	0	0	0	0	0	0	0	572	0	0	0	0	0	727	0	0	0	0	0	0	0	0	0	0	0	0	0	0	0	0	0	0	0	0	0	0	0	0
Breast-AdenoCA	SP124207	0.974	340	306	2690	0	3052	0	0	0	0	0	0	0	0	0	0	0	153	0	0	0	0	0	1361	0	0	0	0	0	0	0	0	0	0	0	0	0	0	0	0	0	0	0	0	0	0	744	0
Breast-AdenoCA	SP117887	0.959	428	307	5688	0	998	0	0	0	0	0	0	0	0	0	0	0	195	0	0	0	0	0	0	0	0	0	0	0	0	0	0	0	0	0	0	0	0	0	0	0	0	0	0	0	0	0	0
Breast-AdenoCA	SP5473	0.98	549	316	2050	0	2704	0	0	0	0	0	0	0	0	0	0	0	624	0	0	0	0	0	0	0	0	0	0	0	0	0	0	0	0	0	0	0	0	0	0	0	0	0	0	0	0	0	0
Breast-AdenoCA	SP117105	0.981	523	322	0	0	2093	0	0	0	0	0	0	0	0	0	0	0	325	0	0	0	0	0	387	0	0	0	0	0	0	0	0	0	0	0	0	0	0	0	0	0	0	0	0	0	0	0	0
Breast-AdenoCA	SP9816	0.974	327	326	4696	0	1407	0	0	0	0	0	0	0	0	0	0	0	632	0	0	0	0	0	0	0	0	0	0	0	0	0	0	0	0	0	0	0	0	0	0	0	0	0	0	0	0	0	0
Breast-AdenoCA	SP117850	0.982	329	327	0	0	1192	0	0	0	0	0	0	0	0	0	0	0	214	0	0	0	0	0	0	0	0	0	0	0	0	0	0	0	0	0	0	0	0	0	0	0	0	0	0	0	0	0	0
Breast-AdenoCA	SP11948	0.974	446	331	6196	0	963	0	0	0	0	0	0	0	0	0	0	0	510	0	0	0	0	0	0	0	0	0	0	0	0	0	0	0	0	0	0	0	0	0	0	0	0	0	0	0	0	0	0
Breast-AdenoCA	SP8085	0.977	382	333	0	0	1944	0	0	0	0	0	0	0	0	0	0	0	443	0	0	0	0	0	1090	0	0	0	0	0	0	0	0	0	0	0	0	0	0	0	0	0	0	0	0	0	0	0	0
Breast-AdenoCA	SP5980	0.976	435	333	7271	0	1436	0	0	0	0	0	0	0	0	0	0	0	811	0	0	0	0	0	0	0	0	0	0	0	0	0	0	0	0	0	0	0	0	0	0	0	0	0	0	0	0	0	0
Breast-AdenoCA	SP2146	0.977	260	335	3303	0	759	0	0	0	0	0	0	0	0	0	0	0	465	0	0	0	0	0	0	0	0	0	0	0	0	0	0	0	0	0	0	0	0	0	0	0	0	0	0	0	0	0	0
Breast-AdenoCA	SP11292	0.982	233	335	3232	0	920	0	0	0	0	0	0	0	0	0	0	0	721	0	0	0	0	0	0	0	0	0	0	0	0	0	0	0	0	0	0	0	0	0	0	0	0	0	0	0	0	0	0
Breast-AdenoCA	SP3016	0.981	470	335	4838	0	2256	0	0	0	0	0	0	0	0	0	0	0	673	0	0	0	0	0	0	0	0	0	0	0	0	0	0	0	0	0	0	0	0	0	0	0	0	0	0	0	0	0	0
Breast-AdenoCA	SP2145	0.973	238	336	0	0	764	0	0	0	0	0	0	0	0	0	0	0	381	0	0	0	0	0	0	0	0	0	0	0	0	0	0	0	0	0	0	0	0	0	0	0	0	0	0	0	4190	0	0
Breast-AdenoCA	SP2144	0.979	260	338	3992	0	840	0	0	0	0	0	0	0	0	0	0	0	685	0	0	0	0	0	0	0	0	0	0	0	0	0	0	0	0	0	0	0	0	0	0	0	0	0	0	0	0	0	0
Breast-AdenoCA	SP5820	0.98	813	339	0	0	2496	0	0	0	0	0	0	0	0	0	0	0	294	0	0	0	0	0	578	0	0	0	0	0	0	0	0	0	0	0	0	0	0	0	0	0	0	0	0	0	0	0	0
Breast-AdenoCA	SP117785	0.982	318	354	0	0	2687	0	0	0	0	0	0	0	0	0	0	0	1080	0	0	0	0	0	0	0	0	0	0	0	0	0	0	0	0	0	0	0	0	0	0	0	0	0	0	0	0	0	0
Breast-AdenoCA	SP124199	0.952	464	358	0	0	2009	0	0	0	0	0	0	0	0	0	0	0	19	0	0	0	0	0	0	0	0	0	0	0	0	0	0	0	0	0	0	0	0	0	0	0	0	0	0	0	0	0	0
Breast-AdenoCA	SP6223	0.961	451	360	5774	0	1291	0	0	0	0	0	0	0	0	0	0	0	475	0	0	0	0	0	0	0	0	0	0	0	0	0	0	0	0	0	0	0	0	0	0	0	0	0	0	0	0	0	0
Breast-AdenoCA	SP116377	0.983	698	367	3217	0	2716	0	0	0	0	0	0	0	0	0	0	0	642	0	0	0	0	0	1173	0	0	0	0	0	0	0	0	0	0	0	0	0	0	0	0	0	0	0	0	0	0	0	0
Breast-AdenoCA	SP116355	0.971	353	374	6257	0	1086	0	0	0	0	0	0	0	0	0	0	0	996	0	0	0	0	0	982	0	0	0	0	0	0	0	0	0	0	0	0	0	0	0	0	0	0	0	0	0	0	0	0
Breast-AdenoCA	SP8564	0.978	698	380	0	0	3212	0	0	0	0	0	0	0	0	0	0	0	259	0	0	0	0	0	901	0	0	0	0	0	0	0	0	0	0	0	0	0	0	0	0	0	0	0	0	0	0	0	0
Breast-AdenoCA	SP5784	0.94	394	386	0	0	6143	0	0	0	0	0	0	0	0	0	0	0	533	0	0	0	666	1183	0	0	0	0	0	0	0	0	0	0	0	0	0	0	0	0	0	0	0	0	0	0	0	0	0
Breast-AdenoCA	SP2156	0.975	354	391	1556	0	2062	0	0	0	0	0	0	0	0	0	0	0	553	0	0	0	0	0	0	0	0	0	0	0	0	0	0	0	0	0	0	0	0	0	0	0	0	0	0	0	0	0	0
Breast-AdenoCA	SP7785	0.968	469	401	5908	0	2138	0	0	0	0	0	0	0	0	0	0	0	557	0	0	0	0	0	0	0	0	0	0	0	0	0	0	0	0	0	0	0	0	0	0	0	0	0	0	0	0	0	0
Breast-AdenoCA	SP116365	0.991	288	416	3668	0	983	0	0	0	0	0	0	0	0	0	0	0	1024	0	0	0	0	0	0	0	0	0	0	0	0	0	0	0	0	0	0	0	0	0	0	0	0	0	0	0	0	0	0
Breast-AdenoCA	SP116369	0.977	448	416	8082	0	1849	0	0	0	0	0	0	0	0	0	0	0	764	0	0	0	0	0	0	0	0	0	0	0	0	0	0	0	0	0	0	0	0	0	0	0	0	0	0	0	0	0	0
Breast-AdenoCA	SP116353	0.98	976	425	2477	0	4197	0	0	0	0	0	0	0	0	0	0	0	275	0	0	0	0	0	1596	0	0	0	0	0	0	0	0	0	0	0	0	0	0	0	0	0	0	0	0	0	0	0	0
Breast-AdenoCA	SP12049	0.961	706	429	12505	0	1417	0	0	0	0	0	0	0	0	0	0	0	386	0	0	0	0	0	0	0	0	0	0	0	0	0	0	0	0	0	0	0	0	0	0	0	0	0	0	0	0	1010	0
Breast-AdenoCA	SP2731	0.975	256	429	0	0	1390	0	0	0	0	0	0	0	0	0	0	0	301	0	0	0	0	0	415	0	0	0	0	0	0	0	0	0	0	0	0	0	0	0	0	0	0	0	0	0	0	0	0
Breast-AdenoCA	SP5052	0.932	635	446	16327	0	1005	0	0	0	0	0	0	0	0	0	0	0	390	0	0	0	0	0	0	0	0	0	0	0	0	0	0	0	0	0	0	0	0	0	0	0	0	0	0	0	0	0	0
Breast-AdenoCA	SP117078	0.959	414	458	0	0	3683	0	0	0	0	0	0	0	0	0	0	0	260	0	0	0	0	0	1088	0	0	0	0	0	0	0	0	0	0	0	0	0	0	0	0	0	0	0	0	0	0	0	0
Breast-AdenoCA	SP7171	0.954	338	470	0	0	2855	0	0	0	0	0	0	0	0	0	0	0	183	0	0	0	0	0	0	0	0	0	0	0	0	0	0	0	0	0	0	0	0	0	0	0	0	0	0	0	0	0	0
Breast-AdenoCA	SP2147	0.974	373	474	6709	0	2634	0	0	0	0	0	0	0	0	0	0	0	531	0	0	0	0	0	1279	0	0	0	0	0	0	0	0	0	0	0	0	0	0	0	0	0	0	0	0	0	0	0	0
Breast-AdenoCA	SP116371	0.98	246	482	1641	0	1428	0	0	0	0	0	0	0	0	0	0	0	368	0	0	0	0	0	415	0	0	0	0	0	0	0	0	0	0	0	0	0	0	0	0	0	0	0	0	0	0	0	0
Breast-AdenoCA	SP117983	0.979	284	485	0	0	1729	0	0	0	0	0	0	0	0	0	0	0	509	0	0	0	0	0	540	0	0	0	0	0	0	0	0	0	0	0	0	0	0	0	0	0	0	0	0	0	0	0	0
Breast-AdenoCA	SP117710	0.98	262	494	0	0	1830	0	0	0	0	0	0	0	0	0	0	0	57	0	0	0	0	0	0	0	0	0	0	0	0	0	0	0	0	0	0	0	0	0	0	0	0	0	0	0	0	0	0
Breast-AdenoCA	SP2155	0.976	234	536	6125	0	1251	0	0	0	0	0	0	0	0	0	0	0	828	0	0	0	0	0	0	0	0	0	0	0	0	0	0	0	0	0	0	0	0	0	0	0	0	0	0	0	0	0	0
Breast-AdenoCA	SP5808	0.965	587	536	8321	0	1961	0	0	0	0	0	0	0	0	0	0	0	389	0	0	0	0	0	0	0	0	0	0	0	0	0	0	0	0	0	0	0	0	0	0	0	0	0	0	0	0	0	0
Breast-AdenoCA	SP117538	0.969	342	539	6859	0	1390	0	0	0	0	0	0	0	0	0	0	0	674	0	0	0	0	0	0	0	0	0	0	0	0	0	0	0	0	0	0	0	0	0	0	0	0	0	0	0	0	0	0
Breast-AdenoCA	SP117919	0.974	367	548	5710	0	1655	0	0	0	0	0	0	0	0	0	0	0	723	0	0	0	0	0	0	0	0	0	0	0	0	0	0	0	0	0	0	0	0	0	0	0	0	0	0	0	0	0	0
Breast-AdenoCA	SP117057	0.98	212	560	0	0	1486	0	0	0	0	0	0	0	0	0	0	0	291	0	0	0	0	0	449	0	0	0	0	0	0	0	0	0	0	0	0	0	0	0	0	0	0	0	0	0	0	0	0
Breast-AdenoCA	SP116341	0.988	271	599	5792	0	1955	0	0	0	0	0	0	0	0	0	0	0	1230	0	0	0	0	0	0	0	0	0	0	0	0	0	0	0	0	0	0	0	0	0	0	0	0	0	0	0	0	0	0
Breast-AdenoCA	SP3415	0.985	349	614	5084	0	982	0	0	0	0	0	0	0	0	0	0	0	1880	0	0	0	0	0	0	0	0	0	0	0	0	0	0	0	0	0	0	0	0	0	0	0	0	0	0	0	0	0	0
Breast-AdenoCA	SP117244	0.991	176	636	0	0	971	0	0	0	0	0	0	0	0	0	0	0	517	0	0	0	0	0	0	0	0	0	0	0	0	0	0	0	0	0	0	0	0	0	0	0	0	0	0	0	0	0	0
Breast-AdenoCA	SP96511	0.983	549	644	9848	0	2232	0	0	0	0	0	0	0	0	0	0	0	1488	0	0	0	0	0	0	0	0	0	0	0	0	0	0	0	0	0	0	0	0	0	0	0	0	0	0	0	0	0	0
Breast-AdenoCA	SP8987	0.982	479	676	7176	0	1439	0	0	0	0	0	0	0	0	0	0	0	1128	0	0	0	0	0	0	0	0	0	0	0	0	0	0	0	0	0	0	0	0	0	0	0	0	0	0	0	0	0	0
Breast-AdenoCA	SP7421	0.978	611	703	7000	0	3826	0	0	0	0	0	0	0	0	0	0	0	1229	0	0	0	0	0	0	0	0	0	0	0	0	0	0	0	0	0	0	0	0	0	0	0	0	0	0	0	0	0	0
Breast-AdenoCA	SP2158	0.958	694	718	0	0	3957	0	0	0	0	0	0	0	0	0	0	0	377	0	0	0	0	0	0	0	0	0	0	0	0	0	0	0	0	0	0	0	0	0	0	0	0	0	0	0	0	0	0
Breast-AdenoCA	SP116359	0.988	395	735	5065	0	1647	0	0	0	0	0	0	0	0	0	0	0	1385	0	0	0	0	0	0	0	0	0	0	0	0	0	0	0	0	0	0	0	0	0	0	0	0	0	0	0	0	0	0
Breast-AdenoCA	SP8394	0.982	657	739	0	0	2643	0	0	0	0	0	0	0	0	0	0	0	413	0	0	0	0	0	0	0	0	0	0	0	0	0	0	0	0	0	0	0	0	0	0	0	0	0	0	0	0	0	0
Breast-AdenoCA	SP117944	0.969	179	750	0	0	4815	0	0	0	0	0	0	0	0	0	0	0	1340	0	0	0	0	0	1094	0	0	0	0	0	0	0	0	0	0	0	0	0	0	0	0	0	0	0	0	0	0	0	0
Breast-AdenoCA	SP124193	0.99	266	770	0	0	1374	0	0	0	0	0	0	0	0	0	0	0	218	0	0	0	0	0	0	0	0	0	0	0	0	0	0	0	0	0	0	0	0	0	0	0	0	0	0	0	0	0	0
Breast-AdenoCA	SP2357	0.956	375	771	7221	0	1789	0	0	0	0	0	0	0	0	0	0	0	205	0	0	0	0	0	0	0	0	0	0	0	0	0	0	0	0	0	0	0	0	0	0	0	0	0	0	0	0	0	0
Breast-AdenoCA	SP2349	0.978	604	771	0	0	2924	0	0	0	0	0	0	0	0	0	0	0	637	0	0	0	0	0	1002	0	0	0	0	0	0	0	0	0	0	0	0	0	0	0	0	0	0	0	0	0	0	0	0
Breast-AdenoCA	SP117402	0.99	326	794	0	0	1889	0	0	0	0	0	0	0	0	0	0	0	958	0	0	0	0	0	0	0	0	0	0	0	0	0	0	0	0	0	0	0	0	0	0	0	0	0	0	0	0	0	0
Breast-AdenoCA	SP96163	0.99	351	844	5343	0	1864	0	0	0	0	0	0	0	0	0	0	0	1675	0	0	0	0	0	0	0	0	0	0	0	0	0	0	0	0	0	0	0	0	0	0	0	0	0	0	0	0	0	0
Breast-AdenoCA	SP2714	0.98	447	877	7280	0	1397	0	0	0	0	0	0	0	0	0	0	0	2273	0	0	0	0	0	0	0	0	0	0	0	0	0	0	0	0	0	0	0	0	0	0	0	0	0	0	0	0	0	0
Breast-AdenoCA	SP2153	0.972	1004	886	4457	0	3357	0	0	0	0	0	0	0	0	0	0	0	1457	0	0	0	0	0	0	0	0	0	0	0	0	0	0	0	0	0	0	0	0	0	0	0	0	0	0	0	0	0	0
Breast-AdenoCA	SP11878	0.989	822	917	3559	0	2789	0	0	0	0	0	0	0	0	0	0	0	1829	0	0	0	0	0	0	0	0	0	0	0	0	0	0	0	0	0	0	0	0	0	0	0	0	0	0	0	0	0	0
Breast-AdenoCA	SP8831	0.98	470	934	11494	0	1688	0	0	0	0	0	0	1839	0	0	0	0	1684	0	0	0	0	0	0	0	0	0	0	0	0	0	0	0	0	0	0	0	0	0	0	0	0	0	0	0	0	0	0
Breast-AdenoCA	SP117901	0.973	234	1001	0	0	4177	0	0	0	0	0	0	0	0	0	0	0	1264	0	0	0	0	0	0	0	0	0	0	0	0	0	0	0	0	0	0	0	0	0	0	0	0	0	0	0	0	0	0
Breast-AdenoCA	SP5448	0.987	568	1032	0	0	3838	0	0	0	0	0	0	0	0	0	0	0	1380	0	0	0	0	0	0	0	0	0	0	0	0	0	0	0	0	0	0	0	0	0	0	0	0	0	0	0	0	0	0
Breast-AdenoCA	SP117079	0.997	199	1125	0	0	1144	0	0	0	0	0	0	0	0	0	0	0	701	0	0	0	0	0	0	0	0	0	0	0	0	0	0	0	0	0	0	0	0	0	0	0	0	0	0	0	0	0	0
Breast-AdenoCA	SP2148	0.993	242	1162	2954	0	784	0	0	0	0	0	0	0	0	0	0	0	1646	0	0	0	0	0	0	0	0	0	0	0	0	0	0	0	0	0	0	0	0	0	0	0	0	0	0	0	0	0	0
Breast-AdenoCA	SP8891	0.982	266	1183	0	0	3368	0	0	0	0	0	2276	0	0	0	0	0	973	0	0	0	0	0	0	0	0	0	0	0	0	0	0	0	0	0	0	0	0	0	0	0	0	0	0	0	0	0	0
Breast-AdenoCA	SP117639	0.977	728	1234	0	0	3508	0	0	0	0	0	0	0	0	0	0	0	260	0	0	0	0	0	0	0	0	0	0	0	0	0	0	0	0	0	0	0	0	0	0	0	0	0	0	0	0	0	0
Breast-AdenoCA	SP11045	0.995	186	1303	0	0	1248	0	0	0	0	0	0	0	0	0	0	0	1235	0	0	0	0	0	0	0	0	0	0	0	0	0	0	0	0	0	0	0	0	0	0	0	0	0	0	0	0	0	0
Breast-AdenoCA	SP10563	0.987	583	1375	0	0	2562	0	0	0	0	0	0	0	0	0	0	0	484	0	0	0	0	0	0	0	0	0	0	0	0	0	0	0	0	0	0	0	0	0	0	0	0	0	0	0	0	0	0
Breast-AdenoCA	SP5279	0.983	730	1477	0	0	4013	0	0	0	0	0	0	0	0	0	0	0	1014	0	0	0	0	0	1159	0	0	0	0	0	0	0	0	0	0	0	0	0	0	0	0	0	0	0	0	0	0	0	0
Breast-AdenoCA	SP10150	0.996	604	2170	0	0	2284	0	0	0	0	0	0	0	0	0	0	0	2786	0	0	0	0	0	0	0	0	0	0	0	0	0	0	0	0	0	0	0	0	0	0	0	0	0	0	0	0	0	0
Breast-AdenoCA	SP116361	0.996	135	2519	0	0	3247	0	0	0	0	0	0	0	0	0	0	0	4643	0	0	0	0	0	0	0	0	0	0	0	0	0	0	0	0	0	0	0	0	0	0	0	0	0	0	0	0	0	0
Breast-AdenoCA	SP2159	0.997	322	2657	0	0	1603	0	0	0	0	0	0	0	0	0	0	0	2592	0	0	0	0	0	0	0	0	0	0	0	0	0	0	0	0	0	0	0	0	0	0	0	0	0	0	0	0	0	0
Breast-AdenoCA	SP118038	0.989	240	2678	0	0	3347	0	0	0	0	0	0	0	0	0	0	0	2977	0	0	0	0	0	0	0	0	0	0	0	0	0	0	0	0	0	0	0	0	0	0	0	0	0	0	0	0	0	0
Breast-AdenoCA	SP12186	0.994	709	2872	0	0	2871	0	0	0	0	0	0	0	0	0	0	0	3141	0	0	0	0	0	0	0	0	0	0	0	0	0	0	0	0	0	0	0	0	0	0	0	0	0	0	0	0	0	0
Breast-AdenoCA	SP6825	0.987	1237	2875	0	0	6271	0	0	0	0	0	0	0	0	0	0	0	2634	0	0	0	0	0	2007	0	0	0	0	0	0	0	0	0	0	0	0	0	0	0	0	0	0	0	0	0	0	0	0
Breast-AdenoCA	SP13036	0.966	770	3075	0	0	5391	0	0	0	0	0	0	8000	0	0	0	0	1434	0	0	0	2249	4811	0	0	0	0	0	0	0	0	0	0	0	0	0	0	0	0	0	0	0	0	0	0	0	0	0
Breast-AdenoCA	SP9930	0.997	270	3226	6289	0	990	0	0	0	0	0	0	0	0	0	0	0	5029	0	0	0	0	0	0	0	0	0	0	0	0	0	0	0	0	0	0	0	0	0	0	0	0	0	0	0	0	0	0
Breast-AdenoCA	SP10944	0.992	1029	3331	0	0	6372	0	0	0	0	0	0	0	0	0	0	0	2877	0	0	0	0	0	0	0	0	0	0	0	0	0	0	0	0	0	0	0	0	0	0	0	0	0	0	0	0	0	0
Breast-AdenoCA	SP6673	0.965	244	3672	0	0	14367	0	0	0	0	0	0	0	0	0	0	0	4739	0	0	0	0	0	0	0	0	0	0	0	0	0	0	0	0	0	0	0	0	0	0	0	0	0	0	0	0	0	0
Breast-AdenoCA	SP117250	0.997	245	3681	0	0	1514	0	0	0	0	0	0	0	0	0	0	0	3036	0	0	0	0	0	0	0	0	0	0	0	0	0	0	0	0	0	0	0	0	0	0	0	0	0	0	0	0	0	0
Breast-AdenoCA	SP6813	0.995	483	4228	0	0	3919	0	0	0	0	0	0	0	0	0	0	0	3316	0	0	0	0	0	0	0	0	0	0	0	0	0	0	0	0	0	0	0	0	0	0	0	0	0	0	0	0	0	0
Breast-AdenoCA	SP9433	0.998	580	4489	0	0	1938	0	0	0	0	0	0	0	0	0	0	0	7266	0	0	0	0	0	0	0	0	0	0	0	0	0	0	0	0	0	0	0	0	0	0	0	0	0	0	0	0	0	0
Breast-AdenoCA	SP117372	0.998	264	4869	0	0	1435	0	0	0	0	0	0	0	0	0	0	0	6148	0	0	0	0	0	0	0	0	0	0	0	0	0	0	0	0	0	0	0	0	0	0	0	0	0	0	0	0	0	0
Breast-AdenoCA	SP5559	0.991	433	5342	0	0	7786	0	0	0	0	0	0	0	0	0	0	0	7959	0	0	0	0	0	0	0	0	0	0	0	0	0	0	0	0	0	0	0	0	0	0	0	0	0	0	0	0	0	0
Breast-AdenoCA	SP124197	0.994	278	6452	8871	0	350	0	0	0	0	0	0	0	0	0	0	0	7286	0	0	0	0	0	0	0	0	0	0	0	0	0	0	0	0	0	0	0	0	0	0	0	0	0	0	0	0	0	0
Breast-AdenoCA	SP7692	0.996	1126	8956	0	0	5221	0	0	0	0	0	0	0	0	0	0	0	6675	0	0	0	0	0	0	0	0	0	0	0	0	0	0	0	0	0	0	0	0	0	0	0	0	0	0	0	0	0	0
Breast-AdenoCA	SP3631	0.996	424	12411	0	0	1629	0	0	0	0	0	0	0	0	0	0	0	17170	0	0	0	0	0	0	0	0	0	0	0	0	0	0	0	0	0	0	0	0	0	0	0	0	0	0	0	0	0	0
Breast-AdenoCA	SP117011	0.998	239	21565	0	0	1432	0	0	0	0	0	0	0	0	0	0	0	12879	0	0	0	0	0	0	0	0	0	0	0	0	0	0	0	0	0	0	0	0	0	0	0	0	0	0	0	0	0	0
Breast-AdenoCA	SP117369	0.997	178	30622	0	0	759	0	0	0	0	0	0	0	0	0	0	0	24095	0	0	0	0	0	0	0	0	0	0	0	0	0	0	0	0	0	0	0	0	0	0	0	0	0	0	0	0	0	0
Breast-AdenoCA	SP2293	0.998	517	32408	0	0	414	0	0	0	0	0	0	0	0	0	0	0	31726	0	0	0	0	0	0	0	0	0	0	0	0	0	0	0	0	0	0	0	0	0	0	0	0	0	0	0	0	0	0
Breast-DCIS	SP117698	0.935	277	0	0	0	1837	0	0	0	0	0	0	0	0	0	0	0	0	0	0	0	0	0	0	0	0	0	0	0	0	0	0	0	0	0	0	0	0	0	0	0	0	0	0	0	0	0	0
Breast-DCIS	SP124201	0.913	187	0	0	0	1581	0	0	0	0	0	0	0	0	0	0	0	0	0	0	0	0	0	0	0	0	0	0	0	0	0	0	0	0	0	0	0	0	0	0	0	0	0	0	0	0	0	0
Breast-DCIS	SP2143	0.956	267	0	0	0	471	0	0	0	0	0	0	0	0	0	0	0	0	0	0	0	0	0	0	0	0	0	0	0	0	0	0	0	0	0	0	0	0	0	0	0	0	0	0	0	1395	0	0
Breast-LobularCA	SP117247	0.968	394	85	0	0	2035	0	0	0	0	0	0	0	0	0	0	0	105	0	0	0	0	0	284	0	0	0	0	0	0	0	0	0	0	0	0	0	0	0	0	0	0	0	0	0	0	0	0
Breast-LobularCA	SP124191	0.97	257	87	639	0	1112	0	0	0	0	0	0	0	0	0	0	0	19	0	0	0	0	0	0	0	0	0	0	0	0	0	0	0	0	0	0	0	0	0	0	0	0	0	0	0	0	0	0
Breast-LobularCA	SP7456	0.976	339	90	0	0	1466	0	0	0	0	0	0	0	0	0	0	0	28	0	0	0	0	0	714	0	0	0	0	0	0	0	0	0	0	0	0	0	0	0	0	0	0	0	0	0	0	0	0
Breast-LobularCA	SP117586	0.97	188	132	0	0	904	0	0	0	0	0	0	0	0	0	0	0	40	0	0	0	0	0	214	0	0	0	0	0	0	0	0	0	0	0	0	0	0	0	0	0	0	0	0	0	0	0	0
Breast-LobularCA	SP117709	0.979	233	146	0	0	1209	0	0	0	0	0	0	0	0	0	0	0	35	0	0	0	0	0	180	0	0	0	0	0	0	0	0	0	0	0	0	0	0	0	0	0	0	0	0	0	0	0	0
Breast-LobularCA	SP2157	0.962	233	153	0	0	1191	0	0	0	0	0	0	0	0	0	0	0	193	0	0	0	0	0	0	0	0	0	0	0	0	0	0	0	0	0	0	0	0	0	0	0	0	0	0	0	0	0	0
Breast-LobularCA	SP3368	0.966	395	0	961	0	1182	0	0	0	0	0	0	0	0	0	0	0	0	0	0	0	0	0	465	0	0	0	0	0	0	0	0	0	0	0	0	0	0	0	0	0	0	0	0	0	0	0	0
Breast-LobularCA	SP117362	0.958	347	289	0	0	1314	0	0	0	0	0	0	0	0	0	0	0	53	0	0	0	0	0	437	0	0	0	0	0	0	0	0	0	0	0	0	0	0	0	0	0	0	0	0	0	0	0	0
Breast-LobularCA	SP2781	0.982	669	357	0	0	1867	0	0	0	0	0	0	0	0	0	0	0	82	0	0	0	0	0	326	0	0	0	0	0	0	0	0	0	0	0	0	0	0	0	0	0	0	0	0	0	0	0	0
Breast-LobularCA	SP117470	0.967	467	450	7558	0	1327	0	0	0	0	0	0	0	0	0	0	0	458	0	0	0	0	0	0	0	0	0	0	0	0	0	0	0	0	0	0	0	0	0	0	0	0	0	0	0	0	0	0
Breast-LobularCA	SP5666	0.991	449	1016	0	0	2155	0	0	0	0	0	0	0	0	0	0	0	1454	0	0	0	0	0	0	0	0	0	0	0	0	0	0	0	0	0	0	0	0	0	0	0	0	0	0	0	0	0	0
Breast-LobularCA	SP8532	0.997	337	4836	0	0	2036	0	0	0	0	0	0	0	0	0	0	0	9079	0	0	0	0	0	0	0	0	0	0	0	0	0	0	0	0	0	0	0	0	0	0	0	0	0	0	0	0	0	0
Breast-LobularCA	SP12856	0.999	509	22636	0	0	1735	0	0	0	0	0	0	0	0	0	0	0	19049	0	0	0	0	0	0	0	0	0	0	0	0	0	0	0	0	0	0	0	0	0	0	0	0	0	0	0	0	0	0
Cervix-AdenoCA	SP109953	0.943	795	0	0	0	2060	0	0	0	0	0	0	0	0	0	0	0	0	0	0	0	0	0	0	0	0	0	0	0	0	0	0	0	0	0	0	0	0	0	0	0	0	0	0	0	0	0	0
Cervix-AdenoCA	SP107650	0.983	1026	1055	0	0	2595	0	0	0	0	0	0	0	0	0	0	0	623	0	0	0	0	0	0	0	0	0	0	0	0	0	0	0	0	0	0	0	0	0	0	0	0	0	0	0	0	0	0
Cervix-SCC	SP107575	0.98	816	168	0	0	1410	0	0	0	0	0	0	0	0	0	0	0	173	0	0	0	0	0	0	0	0	0	0	0	0	0	0	0	0	0	0	0	0	0	0	0	0	0	0	0	1371	0	0
Cervix-SCC	SP109941	0.964	298	0	0	0	866	0	0	0	0	0	0	0	0	0	0	0	0	0	0	0	0	0	304	0	0	0	0	0	0	0	0	0	0	0	0	0	0	0	0	0	0	0	0	0	821	0	0
Cervix-SCC	SP109801	0.986	529	269	0	0	1958	0	0	0	0	0	0	0	0	0	0	0	266	0	0	0	0	0	759	0	0	0	0	0	0	0	0	0	0	0	0	0	0	0	0	0	0	0	0	0	0	0	0
Cervix-SCC	SP13084	0.961	992	410	0	0	2629	0	0	0	0	0	0	0	0	0	0	0	213	0	0	0	0	0	0	0	0	0	0	0	0	0	0	0	0	0	0	0	0	0	0	0	0	0	0	0	0	0	0
Cervix-SCC	SP96540	0.991	304	601	0	0	478	0	0	0	0	0	0	0	0	0	0	0	905	0	0	0	0	0	0	0	0	0	0	0	0	0	0	0	0	0	0	0	0	0	0	0	0	0	0	0	802	0	0
Cervix-SCC	SP114032	0.983	918	692	0	0	2400	0	0	0	0	0	0	0	0	0	0	0	456	0	0	0	0	0	0	0	0	0	0	0	0	0	0	0	0	0	0	0	0	0	0	0	0	0	0	0	0	0	0
Cervix-SCC	SP107624	0.988	446	696	0	0	1649	0	0	0	0	0	0	0	0	0	0	0	480	0	0	0	0	0	0	0	0	0	0	0	0	0	0	0	0	0	0	0	0	0	0	0	0	0	0	0	0	0	0
Cervix-SCC	SP13072	0.994	669	1138	0	0	1878	0	0	0	0	0	0	0	0	0	0	0	1225	0	0	0	0	0	0	0	0	0	0	0	0	0	0	0	0	0	0	0	0	0	0	0	0	0	0	0	0	0	0
Cervix-SCC	SP107607	0.987	705	1281	0	0	2817	0	0	0	0	0	0	0	0	0	0	0	1572	0	0	0	0	0	0	0	0	0	0	0	0	0	0	0	0	0	0	0	0	0	0	0	0	0	0	0	0	0	0
Cervix-SCC	SP13078	0.994	522	1532	0	0	1255	0	0	0	0	0	0	0	0	0	0	0	2355	0	0	0	0	0	0	0	0	0	0	0	0	0	0	0	0	0	0	0	0	0	0	0	0	0	0	0	1977	0	0
Cervix-SCC	SP107595	0.989	894	1558	0	0	3006	0	0	0	0	0	0	0	0	0	0	0	1247	0	0	0	0	0	1753	0	0	0	0	0	0	0	0	0	0	0	0	0	0	0	0	0	0	0	0	0	0	0	0
Cervix-SCC	SP114016	0.994	590	1674	0	0	1065	0	0	0	0	0	0	0	0	0	0	0	1321	0	0	0	0	0	0	0	0	0	0	0	0	0	0	0	0	0	0	0	0	0	0	0	0	0	0	0	1988	0	0
Cervix-SCC	SP107603	0.992	548	1687	0	0	2178	0	0	0	0	0	0	0	0	0	0	0	2444	0	0	0	0	0	0	0	0	0	0	0	0	0	0	0	0	0	0	0	0	0	0	0	0	0	0	0	0	0	0
Cervix-SCC	SP109957	0.995	713	2067	0	0	1270	0	0	0	0	0	0	0	0	0	0	0	1821	0	0	0	0	0	0	0	0	0	0	0	0	0	0	0	0	0	0	0	0	0	0	0	0	0	0	0	2885	0	0
Cervix-SCC	SP13242	0.995	681	2292	0	0	2027	0	0	0	0	0	0	0	0	0	0	0	2319	0	0	0	0	0	0	0	0	0	0	0	0	0	0	0	0	0	0	0	0	0	0	0	0	0	0	0	0	0	0
Cervix-SCC	SP13206	0.992	592	2617	0	0	3055	0	0	0	0	0	0	0	0	0	0	0	3734	0	0	0	0	0	0	0	0	0	0	0	0	0	0	0	0	0	0	0	0	0	0	0	0	0	0	0	0	0	0
Cervix-SCC	SP114020	0.994	704	2942	0	0	3320	0	0	0	0	0	0	0	0	0	0	0	1821	0	0	0	0	0	0	0	0	0	0	0	0	0	0	0	0	0	0	0	0	0	0	0	0	0	0	0	0	0	0
Cervix-SCC	SP107640	0.994	634	4632	0	0	2390	0	0	0	0	0	0	0	0	0	0	0	5744	0	0	0	0	0	0	0	0	0	0	0	0	0	0	0	0	0	0	0	0	0	0	0	0	0	0	0	0	0	0
CNS-GBM	SP24708	0.978	2611	0	0	0	1366	0	0	0	0	0	0	0	0	0	0	0	0	0	0	0	0	0	0	0	0	0	0	0	0	0	0	0	0	0	0	0	0	0	0	0	0	0	0	0	3742	0	0
CNS-GBM	SP24301	0.98	2468	0	0	0	1459	0	0	0	0	0	0	0	0	0	0	0	0	0	0	0	0	0	0	0	0	0	0	0	0	0	0	0	0	0	0	0	0	0	0	0	0	0	0	0	3353	0	0
CNS-GBM	SP27201	0.979	2647	0	0	0	838	0	0	0	0	0	0	0	0	0	0	0	0	0	0	0	0	0	0	0	0	0	0	0	0	0	0	0	0	0	0	0	0	0	0	0	0	0	0	0	3265	0	0
CNS-GBM	SP28791	0.969	543	0	0	0	1448	0	0	0	0	0	0	0	0	0	0	0	0	0	0	0	0	0	0	0	0	0	0	0	0	0	0	0	0	0	0	0	0	0	0	0	0	0	0	0	1256	0	0
CNS-GBM	SP23739	0.965	1490	0	0	0	4481	0	0	0	0	0	0	0	0	0	0	0	0	0	0	0	0	0	0	0	0	0	0	0	0	0	0	0	0	0	690	0	0	0	0	0	0	0	0	0	0	0	0
CNS-GBM	SP24702	0.964	1712	0	0	0	2358	0	0	0	0	0	0	0	0	0	0	0	0	0	0	0	0	0	0	0	0	0	0	0	0	0	0	0	0	0	0	0	0	0	0	0	0	0	0	0	3882	0	0
CNS-GBM	SP25332	0.966	438	0	0	0	1308	0	0	0	0	0	0	0	0	0	0	0	0	0	0	0	0	0	0	0	0	0	0	0	0	0	0	0	0	0	0	0	0	0	0	0	0	0	0	0	0	0	0
CNS-GBM	SP28335	0.969	1976	0	0	0	1659	0	0	0	0	0	0	0	0	0	0	0	0	0	0	0	0	0	0	0	0	0	0	0	0	0	0	0	0	0	0	0	0	0	0	0	0	0	0	0	4467	0	0
CNS-GBM	SP26709	0.977	1079	0	0	0	1453	0	0	0	0	0	0	0	0	0	0	0	0	0	0	0	0	0	0	0	0	0	0	0	0	0	0	0	0	0	0	0	0	0	0	0	0	0	0	0	1888	0	0
CNS-GBM	SP25350	0.977	2384	0	0	0	1332	0	0	0	0	0	0	0	0	0	0	0	0	0	0	0	0	0	0	0	0	0	0	0	0	0	0	0	0	0	0	0	0	0	0	0	0	0	0	0	3232	0	0
CNS-GBM	SP25380	0.978	2452	0	0	0	1509	0	0	0	0	0	0	0	0	0	0	0	0	0	0	0	0	0	0	0	0	0	0	0	0	0	0	0	0	0	0	0	0	0	0	0	0	0	0	0	4228	0	0
CNS-GBM	SP24565	0.976	1889	0	0	0	1212	0	0	0	0	0	0	0	0	0	0	0	0	0	0	0	0	0	0	0	0	0	0	0	0	0	0	0	0	0	0	0	0	0	0	0	0	0	0	0	2410	0	0
CNS-GBM	SP25833	0.961	1356	0	0	0	1151	0	0	0	0	0	0	0	0	0	0	0	0	0	0	0	0	0	0	0	0	0	0	0	0	0	0	0	0	0	0	0	0	0	0	0	0	0	0	0	4433	0	0
CNS-GBM	SP25905	0.968	1456	0	0	0	1055	0	0	0	0	0	0	0	0	0	0	0	0	0	0	0	0	0	0	0	0	0	0	0	0	0	0	0	0	0	0	0	0	0	0	0	0	0	0	0	3558	0	0
CNS-GBM	SP26439	0.95	609	0	0	0	4309	0	0	0	0	0	0	0	0	0	0	0	0	0	0	0	0	0	0	0	0	0	0	0	0	0	0	0	0	0	0	0	0	0	0	0	0	0	0	0	0	0	0
CNS-GBM	SP24236	0.954	2964	0	0	0	312	0	0	0	0	0	0	0	0	0	0	0	0	0	0	0	0	0	0	0	0	0	0	0	0	0	0	0	0	0	0	0	0	0	0	0	0	0	0	0	7681	0	0
CNS-GBM	SP23925	0.891	735	0	0	0	5856	0	0	0	0	0	0	0	0	0	0	0	0	0	0	0	0	0	0	0	0	0	0	0	0	0	0	0	0	0	0	0	0	0	0	0	0	1628	0	0	0	0	0
CNS-GBM	SP24815	0.965	2987	0	0	0	1256	0	0	0	0	0	0	0	0	0	0	0	0	0	0	0	0	0	0	0	0	0	0	0	0	0	0	0	0	0	0	0	0	0	0	0	0	0	0	0	6918	0	0
CNS-GBM	SP27957	0.978	3133	0	0	0	719	0	0	0	0	0	0	0	0	0	0	0	0	0	0	0	0	0	0	0	0	0	0	0	0	0	0	0	0	0	0	0	0	0	0	0	0	0	0	0	4632	0	0
CNS-GBM	SP27603	0.977	2773	0	0	0	1701	0	0	0	0	0	0	0	0	0	0	0	0	0	0	0	0	0	0	0	0	0	0	0	0	0	0	0	0	0	0	0	0	0	0	0	0	0	0	0	4229	0	0
CNS-GBM	SP27825	0.974	2481	0	0	0	1769	0	0	0	0	0	0	0	0	0	0	0	0	0	0	0	0	0	0	0	0	0	0	0	0	0	0	0	0	0	0	0	0	0	0	0	0	0	0	0	4175	0	0
CNS-GBM	SP24135	0.977	2703	0	0	0	1745	0	0	0	0	0	0	0	0	0	0	0	0	0	0	0	0	0	0	0	0	0	0	0	0	0	0	0	0	0	0	0	0	0	0	0	0	0	0	0	4173	0	0
CNS-GBM	SP26499	0.965	952	0	0	0	2578	0	0	0	0	0	0	0	0	0	0	0	0	0	0	0	0	0	0	0	0	0	0	0	0	0	0	0	0	0	0	0	0	0	0	0	0	0	0	0	0	0	0
CNS-GBM	SP25518	0.976	3286	0	0	0	1761	0	0	0	0	0	0	0	0	0	0	0	0	0	0	0	0	0	0	0	0	0	0	0	0	0	0	0	0	0	0	0	0	0	0	0	0	0	0	0	5562	0	0
CNS-GBM	SP28659	0.97	3165	0	0	0	6855	0	0	0	0	0	0	0	0	0	0	0	0	0	0	0	0	0	0	0	0	0	0	0	0	0	0	0	0	0	0	0	0	0	0	0	0	0	0	0	0	0	0
CNS-GBM	SP23622	0.972	1560	0	0	0	893	0	0	0	0	0	0	0	0	0	0	0	0	0	0	0	0	0	0	0	0	0	0	0	0	0	0	0	0	0	0	0	0	0	0	0	0	0	0	0	2609	0	0
CNS-GBM	SP27939	0.977	2350	0	0	0	3349	0	0	0	0	0	0	0	0	0	0	0	0	0	0	0	0	0	0	0	0	0	0	0	0	0	0	0	0	0	0	0	0	0	0	0	0	0	0	0	0	0	0
CNS-GBM	SP23754	0.968	1052	0	0	0	2048	0	0	0	0	0	0	0	0	0	0	0	0	0	0	0	0	0	0	0	0	0	0	0	0	0	0	0	0	0	0	0	0	0	0	0	0	0	0	0	0	0	0
CNS-GBM	SP29697	0.974	1376	0	0	0	2795	0	0	0	0	0	0	0	0	0	0	0	0	0	0	0	0	0	0	0	0	0	0	0	0	0	0	0	0	0	0	0	0	0	0	0	0	0	0	0	0	0	0
CNS-GBM	SP27339	0.976	1852	0	0	0	1197	0	0	0	0	0	0	0	0	0	0	0	0	0	0	0	0	0	0	0	0	0	0	0	0	0	0	0	0	0	0	0	0	0	0	0	0	0	0	0	2166	0	0
CNS-GBM	SP29559	0.951	442	0	0	0	2114	0	0	0	0	0	0	0	0	0	0	0	0	0	0	0	0	0	0	0	0	0	0	0	0	0	0	0	0	0	0	0	0	0	0	0	0	0	0	0	2401	0	0
CNS-GBM	SP29331	0.981	2389	0	0	0	1870	0	0	0	0	0	0	0	0	0	0	0	0	0	0	0	0	0	0	0	0	0	0	0	0	0	0	0	0	0	0	0	0	0	0	0	0	0	0	0	3533	0	0
CNS-GBM	SP26475	0.964	1305	0	0	0	1103	0	0	0	0	0	0	0	0	0	0	0	0	0	0	0	0	0	0	0	0	0	0	0	0	0	0	0	0	0	0	0	0	0	0	0	0	0	0	0	3620	0	0
CNS-GBM	SP23775	0.933	2453	0	0	0	9544	0	0	0	0	0	0	0	0	0	0	0	0	0	0	0	0	0	0	0	0	0	0	0	0	0	0	0	0	0	0	0	0	0	0	0	0	0	0	0	0	0	0
CNS-GBM	SP28275	0.976	2101	0	0	0	4047	0	0	0	0	0	0	0	0	0	0	0	0	0	0	0	0	0	0	0	0	0	0	0	0	0	0	0	0	0	0	0	0	0	0	0	0	0	0	0	0	0	0
CNS-GBM	SP28581	0.969	2404	0	0	0	4839	0	0	0	0	0	0	0	0	0	0	0	0	0	0	0	0	0	0	0	0	0	0	0	0	0	0	0	0	0	0	0	0	0	0	0	0	0	0	0	0	0	0
CNS-GBM	SP23639	0.97	2305	0	0	0	4848	0	0	0	0	0	0	0	0	0	0	0	0	0	0	0	0	0	0	0	0	0	0	0	0	0	0	0	0	0	0	0	0	0	0	0	0	0	0	0	0	0	0
CNS-GBM	SP24391	0.978	2297	0	0	0	1351	0	0	0	0	0	0	0	0	0	0	0	0	0	0	0	0	0	0	0	0	0	0	0	0	0	0	0	0	0	0	0	0	0	0	0	0	0	0	0	3165	0	0
CNS-GBM	SP28041	0.978	4345	0	0	0	1267	0	0	0	0	0	0	0	0	0	0	0	0	0	0	0	0	0	0	0	0	0	0	0	0	0	0	0	0	0	0	0	0	0	0	0	0	0	0	0	5669	0	0
CNS-GBM	SP25494	0.988	1589	0	0	0	29903	0	0	0	0	0	0	0	0	0	213551	0	0	0	0	0	0	0	0	0	0	0	0	0	0	0	0	0	0	0	0	0	0	0	0	0	0	0	0	0	0	0	0
CNS-GBM	SP26649	0.978	2121	0	0	0	759	0	0	0	0	0	0	0	0	0	0	0	0	0	0	0	0	0	0	0	0	0	0	0	0	0	0	0	0	0	0	0	0	0	0	0	0	0	0	0	2077	0	0
CNS-Medullo	SP78927	0.94	78	0	0	0	148	0	0	0	0	0	0	0	0	0	0	0	0	0	0	0	0	0	82	0	0	0	0	0	0	0	0	0	0	0	0	0	0	0	0	0	0	0	0	0	0	0	0
CNS-Medullo	SP78913	0.916	185	0	0	0	964	0	0	0	0	0	0	0	0	0	0	0	0	0	0	0	0	0	0	0	0	0	0	0	0	0	0	0	0	0	0	0	0	0	0	0	0	0	0	358	0	0	0
CNS-Medullo	SP107375	0.968	503	0	0	0	1295	0	0	0	0	0	0	0	0	0	0	0	0	0	0	0	0	0	414	0	0	0	0	0	0	0	0	0	0	0	0	0	0	0	0	0	0	0	0	0	1839	0	0
CNS-Medullo	SP107408	0.977	835	0	0	0	727	0	0	0	0	0	0	0	0	0	0	0	0	0	0	0	0	0	0	0	0	0	0	0	0	0	0	0	0	0	0	0	0	0	0	0	0	0	0	0	948	0	0
CNS-Medullo	SP107439	0.932	187	0	0	0	913	0	0	0	0	0	0	0	0	0	0	0	0	0	0	0	0	0	0	0	0	0	0	0	0	0	0	0	0	0	0	0	0	0	0	0	0	0	0	0	838	0	0
CNS-Medullo	SP78816	0.919	84	0	0	0	334	0	0	0	0	0	0	0	0	0	0	0	0	0	0	0	0	0	97	0	0	0	0	0	0	0	0	0	0	0	0	0	0	0	0	0	0	0	0	138	0	0	0
CNS-Medullo	SP78663	0.945	306	0	0	0	1114	0	0	0	0	0	0	0	0	0	0	0	0	0	0	0	0	0	309	0	0	0	0	0	0	0	0	0	0	0	0	0	0	0	0	0	0	0	0	0	0	0	0
CNS-Medullo	SP78709	0.944	272	0	0	0	771	0	0	0	0	0	0	0	0	0	0	0	0	0	0	0	0	0	306	0	0	0	0	0	0	0	0	0	0	0	0	0	0	0	0	0	0	0	0	0	0	0	0
CNS-Medullo	SP107462	0.97	159	0	0	0	497	0	0	0	0	0	0	0	0	0	0	0	0	0	0	0	0	0	273	0	0	0	0	0	0	0	0	0	0	0	0	0	0	0	0	0	0	0	0	0	507	0	0
CNS-Medullo	SP78951	0.951	184	0	0	0	297	0	0	0	0	0	0	0	0	0	0	0	0	0	0	0	0	0	0	0	0	0	0	0	0	0	0	0	0	0	0	0	0	0	0	0	0	0	0	0	638	0	0
CNS-Medullo	SP107435	0.978	981	0	0	0	634	0	0	0	0	0	0	0	0	0	0	0	0	0	0	0	0	0	0	0	0	0	0	0	0	0	0	0	0	0	0	0	0	0	0	0	0	0	0	0	1235	0	0
CNS-Medullo	SP78679	0.977	318	0	0	0	1070	0	0	0	0	0	1096	0	0	0	0	0	0	0	0	0	0	0	0	0	0	0	0	0	0	0	0	0	0	0	0	0	0	0	0	0	0	0	0	0	0	0	0
CNS-Medullo	SP107360	0.981	570	0	0	0	373	0	0	0	0	0	0	0	0	0	0	0	0	0	0	0	0	0	0	0	0	0	0	0	0	0	0	0	0	0	0	0	0	0	0	0	0	0	0	0	553	0	0
CNS-Medullo	SP78819	0.916	40	0	0	0	250	0	0	0	0	0	148	0	0	0	0	0	0	0	0	0	0	0	0	0	0	0	0	0	0	0	0	0	0	0	0	0	0	0	0	0	0	0	0	0	0	0	0
CNS-Medullo	SP78821	0.925	196	0	0	0	1206	0	0	0	0	0	0	0	0	0	0	0	0	0	0	0	0	0	395	0	0	0	0	0	0	0	0	0	0	0	0	0	0	0	0	0	0	0	0	463	0	0	0
CNS-Medullo	SP107552	0.956	126	0	0	0	223	0	0	0	0	0	0	0	0	0	0	0	0	0	0	0	0	0	0	0	0	0	0	0	0	0	0	0	0	0	0	0	0	0	0	0	0	0	0	0	223	0	0
CNS-Medullo	SP78865	0.95	153	0	0	0	553	0	0	0	0	0	0	0	0	0	0	0	0	0	0	0	0	0	0	0	0	0	0	0	0	0	0	0	0	0	0	0	0	0	0	0	0	0	0	0	0	0	0
CNS-Medullo	SP107470	0.953	199	0	0	0	566	0	0	0	0	0	0	0	0	0	0	0	0	0	0	0	0	0	173	0	0	0	0	0	0	0	0	0	0	0	0	0	0	0	0	0	0	0	0	0	0	0	0
CNS-Medullo	SP78673	0.947	207	0	0	0	944	0	0	0	0	0	0	0	0	0	0	0	0	0	0	0	0	0	0	0	0	0	0	0	0	0	0	0	0	0	0	0	0	0	0	0	0	0	0	0	0	0	0
CNS-Medullo	SP78824	0.929	82	0	0	0	313	0	0	0	0	0	0	0	0	0	0	0	0	0	0	0	0	0	108	0	0	0	0	0	0	0	0	0	0	0	0	0	0	0	0	0	0	0	0	0	0	0	0
CNS-Medullo	SP107550	0.911	93	0	0	0	250	0	0	0	0	0	0	0	0	0	0	0	0	0	0	0	0	0	100	0	0	0	0	0	0	0	0	0	0	0	0	0	0	0	0	0	0	0	0	0	0	0	0
CNS-Medullo	SP78718	0.978	222	0	0	0	287	0	0	0	0	0	0	0	0	0	0	0	0	0	0	0	0	0	692	0	0	0	0	0	0	0	0	0	0	0	0	0	0	0	0	0	0	0	0	0	402	0	0
CNS-Medullo	SP107451	0.927	122	0	0	0	585	0	0	0	0	0	0	0	0	0	0	0	0	0	0	0	0	0	100	0	0	0	0	0	0	0	0	0	0	0	0	0	0	0	0	0	0	0	0	305	0	0	0
CNS-Medullo	SP107557	0.902	94	0	0	0	372	0	0	0	0	0	0	0	0	0	0	0	0	0	0	0	0	0	67	0	0	0	0	0	0	0	0	0	0	0	0	0	0	0	0	0	0	0	0	0	0	0	0
CNS-Medullo	SP107358	0.977	287	0	0	0	596	0	0	0	0	0	0	0	0	0	0	0	0	0	0	0	0	0	0	0	0	0	0	0	0	0	0	0	0	0	0	0	0	0	0	0	0	0	0	0	420	0	0
CNS-Medullo	SP78731	0.927	132	0	0	0	637	0	0	0	0	0	0	0	0	0	0	0	0	0	0	0	0	0	0	0	0	0	0	0	0	0	0	0	0	0	0	0	0	0	0	0	0	0	0	0	0	0	0
CNS-Medullo	SP107455	0.927	135	0	0	0	987	0	0	0	0	0	0	0	0	0	0	0	0	0	0	0	0	0	0	0	0	0	0	0	0	0	0	0	0	0	0	0	0	0	0	0	0	0	0	306	0	0	0
CNS-Medullo	SP107549	0.946	118	0	0	0	487	0	0	0	0	0	0	0	0	0	0	0	0	0	0	0	0	0	0	0	0	0	0	0	0	0	0	0	0	0	0	0	0	0	0	0	0	0	0	0	0	0	0
CNS-Medullo	SP78814	0.93	188	0	0	0	1567	0	0	0	0	0	0	0	0	0	0	0	0	0	0	0	0	0	0	0	0	0	0	0	0	0	0	0	0	0	0	0	0	0	0	0	0	0	0	0	0	0	0
CNS-Medullo	SP107357	0.972	812	0	0	0	734	0	0	0	0	0	0	0	0	0	0	0	0	0	0	0	0	0	0	0	0	0	0	0	0	0	0	0	0	0	0	0	0	0	0	0	0	0	0	0	1517	0	0
CNS-Medullo	SP78919	0.929	165	0	0	0	381	0	0	0	0	0	0	0	0	0	0	0	0	0	0	0	0	0	0	0	0	0	0	0	0	0	0	0	0	0	0	0	0	0	0	0	0	0	0	0	292	0	0
CNS-Medullo	SP107453	0.943	139	0	0	0	218	0	0	0	0	0	0	0	0	0	0	0	0	0	0	0	0	0	0	0	0	0	0	0	0	0	0	0	0	0	0	0	0	0	0	0	0	0	0	0	360	0	0
CNS-Medullo	SP78719	0.885	35	0	0	0	83	0	0	0	0	0	0	0	0	0	0	0	0	0	0	0	0	0	0	0	0	0	0	0	0	0	0	0	0	0	0	0	0	0	0	0	0	0	0	0	0	0	0
CNS-Medullo	SP78662	0.942	132	0	0	0	848	0	0	0	0	0	529	0	0	0	0	0	0	0	0	0	0	0	0	0	0	0	0	0	0	0	0	0	0	0	0	0	0	0	0	0	0	0	0	0	0	0	0
CNS-Medullo	SP107457	0.942	160	0	0	0	731	0	0	0	0	0	0	0	0	0	0	0	0	0	0	0	0	0	158	0	0	0	0	0	0	0	0	0	0	0	0	0	0	0	0	0	0	0	0	0	0	0	0
CNS-Medullo	SP107404	0.974	682	0	0	0	423	0	0	0	0	0	0	0	0	0	0	0	0	0	0	0	0	0	0	0	0	0	0	0	0	0	0	0	0	0	0	0	0	0	0	0	0	0	0	0	836	0	0
CNS-Medullo	SP78714	0.926	144	0	0	0	626	0	0	0	0	0	0	0	0	0	0	0	0	0	0	0	0	0	0	0	0	0	0	0	0	0	0	0	0	0	0	0	0	0	0	0	0	0	0	0	0	0	0
CNS-Medullo	SP107454	0.963	199	0	0	0	632	0	0	0	0	0	0	0	0	0	0	0	0	0	0	0	0	0	139	0	0	0	0	0	0	0	0	0	0	0	0	0	0	0	0	0	0	0	0	0	0	0	0
CNS-Medullo	SP107359	0.982	973	0	0	0	675	0	0	0	0	0	0	0	0	0	0	0	0	0	0	0	0	0	0	0	0	0	0	0	0	0	0	0	0	0	0	0	0	0	0	0	0	0	0	0	1007	0	0
CNS-Medullo	SP78664	0.926	145	0	0	0	979	0	0	0	0	0	0	0	0	0	0	0	0	0	0	0	0	0	0	0	0	0	0	0	0	0	0	0	0	0	0	0	0	0	0	0	0	0	0	0	0	0	0
CNS-Medullo	SP78931	0.96	119	0	0	0	197	0	0	0	0	0	0	0	0	0	0	0	0	0	0	0	0	0	117	0	0	0	0	0	0	0	0	0	0	0	0	0	0	0	0	0	0	0	0	0	0	0	0
CNS-Medullo	SP78815	0.893	69	0	0	0	200	0	0	0	0	0	0	0	0	0	0	0	0	0	0	0	0	0	68	0	0	0	0	0	0	0	0	0	0	0	0	0	0	0	0	0	0	0	0	0	0	0	0
CNS-Medullo	SP107466	0.977	447	0	0	0	289	0	0	0	0	0	0	0	0	0	0	0	0	0	0	0	0	0	0	0	0	0	0	0	0	0	0	0	0	0	0	0	0	0	0	0	0	0	0	0	536	0	0
CNS-Medullo	SP78901	0.962	205	0	0	0	468	0	0	0	0	0	0	0	0	0	0	0	0	0	0	0	0	0	255	0	0	0	0	0	0	0	0	0	0	0	0	0	0	0	0	0	0	0	0	0	0	0	0
CNS-Medullo	SP107384	0.936	980	0	0	0	1129	0	0	0	0	0	0	0	0	0	0	0	0	0	0	0	0	0	0	0	0	0	0	0	0	0	0	0	0	0	0	0	0	0	0	0	0	0	0	0	3023	0	0
CNS-Medullo	SP107467	0.924	133	0	0	0	305	0	0	0	0	0	0	0	0	0	0	0	0	0	0	0	0	0	0	0	0	0	0	0	0	0	0	0	0	0	0	0	0	0	0	0	0	0	0	0	851	0	0
CNS-Medullo	SP78680	0.929	76	0	0	0	151	0	0	0	0	0	0	0	0	0	0	0	0	0	0	0	0	0	0	0	0	0	0	0	0	0	0	0	0	0	0	0	0	0	0	0	0	0	0	0	310	0	0
CNS-Medullo	SP78672	0.916	109	0	0	0	356	0	0	0	0	0	0	0	0	0	0	0	0	0	0	0	0	0	139	0	0	0	0	0	0	0	0	0	0	0	0	0	0	0	0	0	0	0	0	0	0	0	0
CNS-Medullo	SP107365	0.971	358	0	0	0	785	0	0	0	0	0	0	0	0	0	0	0	0	0	0	0	0	0	0	0	0	0	0	0	0	0	0	0	0	0	0	0	0	0	0	0	0	0	0	0	0	0	0
CNS-Medullo	SP78660	0.905	84	0	0	0	233	0	0	0	0	0	0	0	0	0	0	0	0	0	0	0	0	0	0	0	0	0	0	0	0	0	0	0	0	0	0	0	0	0	0	0	0	0	0	0	279	0	0
CNS-Medullo	SP78659	0.955	218	0	0	0	517	0	0	0	0	0	0	0	0	0	0	0	0	0	0	0	0	0	0	0	0	0	0	0	0	0	0	0	0	0	0	0	0	0	0	0	0	0	0	0	0	0	0
CNS-Medullo	SP107449	0.937	171	0	0	0	700	0	0	0	0	0	0	0	0	0	0	0	0	0	0	0	0	0	331	0	0	0	0	0	0	0	0	0	0	0	0	0	0	0	0	0	0	0	0	375	0	0	0
CNS-Medullo	SP78813	0.946	243	0	0	0	1009	0	0	0	0	0	0	0	0	0	0	0	0	0	0	0	0	0	299	0	0	0	0	0	0	0	0	0	0	0	0	0	0	0	0	0	0	0	0	0	0	0	0
CNS-Medullo	SP78953	0.888	49	0	0	0	105	0	0	0	0	0	0	0	0	0	0	0	0	0	0	0	0	0	0	0	0	0	0	0	0	0	0	0	0	0	0	0	0	0	0	0	0	0	0	0	138	0	0
CNS-Medullo	SP78804	0.951	381	0	0	0	886	0	0	0	0	0	0	0	0	0	0	0	0	0	0	0	0	0	0	0	0	0	0	0	0	0	0	0	0	0	0	0	0	0	0	0	0	0	0	0	1050	0	0
CNS-Medullo	SP107460	0.943	289	0	0	0	1397	0	0	0	0	0	0	0	0	0	0	0	0	0	0	0	0	0	0	0	0	0	0	0	0	0	0	0	0	0	0	0	0	0	0	0	0	0	0	0	0	0	0
CNS-Medullo	SP107548	0.953	178	0	0	0	577	0	0	0	0	0	0	0	0	0	0	0	0	0	0	0	0	0	179	0	0	0	0	0	0	0	0	0	0	0	0	0	0	0	0	0	0	0	0	206	0	0	0
CNS-Medullo	SP78730	0.97	340	0	0	0	347	0	0	0	0	0	0	0	0	0	0	0	0	0	0	0	0	0	232	0	0	0	0	0	0	0	0	0	0	0	0	0	0	0	0	0	0	0	0	0	629	0	0
CNS-Medullo	SP78727	0.964	175	0	0	0	581	0	0	0	0	0	486	0	0	0	0	0	0	0	0	0	0	0	0	0	0	0	0	0	0	0	0	0	0	0	0	0	0	0	0	0	0	0	0	0	0	0	0
CNS-Medullo	SP78822	0.965	373	0	0	0	1778	0	0	0	0	0	0	0	0	0	0	0	0	0	0	0	0	0	581	0	0	0	0	0	0	0	0	0	0	0	0	0	0	0	0	0	0	0	0	0	0	0	0
CNS-Medullo	SP78818	0.935	110	0	0	0	497	0	0	0	0	0	0	0	0	0	0	0	0	0	0	0	0	0	165	0	0	0	0	0	0	0	0	0	0	0	0	0	0	0	0	0	0	0	0	0	0	0	0
CNS-Medullo	SP78923	0.912	105	0	0	0	372	0	0	0	0	0	0	0	0	0	0	0	0	0	0	0	0	0	0	0	0	0	0	0	0	0	0	0	0	0	0	0	0	0	0	0	0	0	0	179	0	0	0
CNS-Medullo	SP107405	0.962	1025	0	0	0	2298	0	0	0	0	0	0	0	0	0	0	0	0	0	0	0	0	0	0	0	0	0	0	0	0	0	0	0	0	0	0	0	0	0	0	0	0	0	0	0	0	0	0
CNS-Medullo	SP107437	0.959	663	0	0	0	1938	0	0	0	0	0	0	0	0	0	0	0	0	0	0	0	0	0	0	0	0	0	0	0	0	0	0	0	0	0	0	0	0	0	0	0	0	0	0	0	0	0	0
CNS-Medullo	SP78675	0.939	185	0	0	0	260	0	0	0	0	0	0	0	0	0	0	0	0	0	0	0	0	0	0	0	0	0	0	0	0	0	0	0	0	0	0	0	0	0	0	0	0	0	0	0	587	0	0
CNS-Medullo	SP107371	0.977	730	0	0	0	790	0	0	0	0	0	0	0	0	0	0	0	0	0	0	0	0	0	0	0	0	0	0	0	0	0	0	0	0	0	0	0	0	0	0	0	0	0	0	0	1156	0	0
CNS-Medullo	SP107556	0.965	375	0	0	0	1033	0	0	0	0	0	0	0	0	0	0	0	0	0	0	0	0	0	340	0	0	0	0	0	0	0	0	0	0	0	0	0	0	0	0	0	0	0	0	0	0	0	0
CNS-Medullo	SP78807	0.964	210	0	0	0	899	0	0	0	0	0	0	0	0	0	0	0	0	0	0	0	0	0	0	0	0	0	0	0	0	0	0	0	0	0	0	0	0	0	0	0	0	0	0	0	0	0	0
CNS-Medullo	SP78945	0.936	108	0	0	0	402	0	0	0	0	0	0	0	0	0	0	0	0	0	0	0	0	0	123	0	0	0	0	0	0	0	0	0	0	0	0	0	0	0	0	0	0	0	0	153	0	0	0
CNS-Medullo	SP107480	0.952	134	0	0	0	487	0	0	0	0	0	0	0	0	0	0	0	0	0	0	0	0	0	0	0	0	0	0	0	0	0	0	0	0	0	0	0	0	0	0	0	0	0	0	0	0	0	0
CNS-Medullo	SP107448	0.964	225	0	0	0	412	0	0	0	0	0	0	0	0	0	0	0	0	0	0	0	0	0	0	0	0	0	0	0	0	0	0	0	0	0	0	0	0	0	0	0	0	0	0	0	351	0	0
CNS-Medullo	SP107436	0.942	200	0	0	0	403	0	0	0	0	0	0	0	0	0	0	0	0	0	0	0	0	0	0	0	0	0	0	0	0	0	0	0	0	0	0	0	0	0	0	0	0	0	0	0	513	0	0
CNS-Medullo	SP79150	0.957	135	0	0	0	92	0	0	0	0	0	0	0	0	0	0	0	0	0	0	0	0	0	0	0	0	0	0	0	0	0	0	0	0	0	0	0	0	0	0	0	0	0	0	0	175	0	0
CNS-Medullo	SP107546	0.98	307	0	0	0	436	0	0	0	0	0	0	0	0	0	0	0	0	0	0	0	0	0	335	0	0	0	0	0	0	0	0	0	0	0	0	0	0	0	0	0	0	0	0	0	0	0	0
CNS-Medullo	SP107459	0.965	301	0	0	0	102	0	0	0	0	0	0	0	0	0	0	0	0	0	0	0	0	0	0	0	0	0	0	0	0	0	0	0	0	0	0	0	0	0	0	0	0	0	0	0	326	0	0
CNS-Medullo	SP78823	0.969	133	0	0	0	113	0	0	0	0	0	0	0	0	0	0	0	0	0	0	0	0	0	0	0	0	0	0	0	0	0	0	0	0	0	0	0	0	0	0	0	0	0	0	0	171	0	0
CNS-Medullo	SP78666	0.973	398	0	0	0	554	0	0	0	0	0	0	0	0	0	0	0	0	0	0	0	0	0	0	0	0	0	0	0	0	0	0	0	0	0	0	0	0	0	0	0	0	0	0	0	0	0	0
CNS-Medullo	SP78721	0.958	121	0	0	0	227	0	0	0	0	0	0	0	0	0	0	0	0	0	0	0	0	0	0	0	0	0	0	0	0	0	0	0	0	0	0	0	0	0	0	0	0	0	0	0	0	0	0
CNS-Medullo	SP78665	0.926	128	0	0	0	498	0	0	0	0	0	0	0	0	0	0	0	0	0	0	0	0	0	153	0	0	0	0	0	0	0	0	0	0	0	0	0	0	0	0	0	0	0	0	195	0	0	0
CNS-Medullo	SP78935	0.929	175	0	0	0	186	0	0	0	0	0	0	0	0	0	0	0	0	0	0	0	0	0	0	0	0	0	0	0	0	0	0	0	0	0	0	0	0	0	0	0	0	0	0	0	429	0	0
CNS-Medullo	SP107458	0.938	404	0	0	0	1869	0	0	0	0	0	0	0	0	0	0	0	0	0	0	0	0	0	0	0	0	0	0	0	0	0	0	0	0	0	0	0	0	0	0	0	0	0	0	0	0	0	0
CNS-Medullo	SP79160	0.967	119	0	0	0	343	0	0	0	0	0	0	0	0	0	0	0	0	0	0	0	0	0	176	0	0	0	0	0	0	0	0	0	0	0	0	0	0	0	0	0	0	0	0	0	0	0	0
CNS-Medullo	SP107479	0.947	133	0	0	0	503	0	0	0	0	0	0	0	0	0	0	0	0	0	0	0	0	0	138	0	0	0	0	0	0	0	0	0	0	0	0	0	0	0	0	0	0	0	0	0	0	0	0
CNS-Medullo	SP107377	0.977	1002	0	0	0	794	0	0	0	0	0	0	0	0	0	0	0	0	0	0	0	0	0	0	0	0	0	0	0	0	0	0	0	0	0	0	0	0	0	0	0	0	0	0	0	1396	0	0
CNS-Medullo	SP78937	0.941	296	0	0	0	866	0	0	0	0	0	0	0	0	0	0	0	0	0	0	0	0	0	0	0	0	0	0	0	0	0	0	0	0	0	0	0	0	0	0	0	0	0	0	0	3018	0	0
CNS-Medullo	SP107444	0.908	68	0	0	0	227	0	0	0	0	0	0	0	0	0	0	0	0	0	0	0	0	0	0	0	0	0	0	0	0	0	0	0	0	0	0	0	0	0	0	0	0	0	0	0	412	0	0
CNS-Medullo	SP79144	0.968	283	0	0	0	707	0	0	0	0	0	0	0	0	0	0	0	0	0	0	0	0	0	0	0	0	0	0	0	0	0	0	0	0	0	0	0	0	0	0	0	0	0	0	0	641	0	0
CNS-Medullo	SP107469	0.903	50	0	0	0	77	0	0	0	0	0	0	0	0	0	0	0	0	0	0	0	0	0	33	0	0	0	0	0	0	0	0	0	0	0	0	0	0	0	0	0	0	0	0	0	163	0	0
CNS-Medullo	SP107373	0.969	709	0	0	0	754	0	0	0	0	0	0	0	0	0	0	0	0	0	0	0	0	0	0	0	0	0	0	0	0	0	0	0	0	0	0	0	0	0	0	0	0	0	0	0	1043	0	0
CNS-Medullo	SP107406	0.958	615	0	0	0	1411	0	0	0	0	0	0	0	0	0	0	0	0	0	0	0	0	0	0	0	0	0	0	0	0	0	0	0	0	0	0	0	0	0	0	0	0	0	0	0	1529	0	0
CNS-Medullo	SP107369	0.964	625	0	0	0	396	0	0	0	0	0	0	0	0	0	0	0	0	0	0	0	0	0	0	0	0	0	0	0	0	0	0	0	0	0	0	0	0	0	0	0	0	0	0	0	1409	0	0
CNS-Medullo	SP107403	0.973	1513	0	0	0	1565	0	0	0	0	0	0	0	0	0	0	0	0	0	0	0	0	0	0	0	0	0	0	0	0	0	0	0	0	0	0	0	0	0	0	0	0	0	0	0	2324	0	0
CNS-Medullo	SP107363	0.966	639	0	0	0	756	0	0	0	0	0	0	0	0	0	0	0	0	0	0	0	0	0	0	0	0	0	0	0	0	0	0	0	0	0	0	0	0	0	0	0	0	0	0	0	758	0	0
CNS-Medullo	SP78955	0.962	164	0	0	0	310	0	0	0	0	0	0	0	0	0	0	0	0	0	0	0	0	0	0	0	0	0	0	0	0	0	0	0	0	0	0	0	0	0	0	0	0	0	0	0	423	0	0
CNS-Medullo	SP78711	0.832	22	0	0	0	62	0	0	0	0	0	0	0	0	0	0	0	0	0	0	0	0	0	0	0	0	0	0	0	0	0	0	0	0	0	0	0	0	0	0	0	0	0	0	0	0	0	0
CNS-Medullo	SP78677	0.969	170	0	0	0	255	0	0	0	0	0	0	0	0	0	0	0	0	0	0	0	0	0	0	0	0	0	0	0	0	0	0	0	0	0	0	0	0	0	0	0	0	0	0	0	0	0	0
CNS-Medullo	SP78805	0.945	150	0	0	0	624	0	0	0	0	0	0	0	0	0	0	0	0	0	0	0	0	0	197	0	0	0	0	0	0	0	0	0	0	0	0	0	0	0	0	0	0	0	0	193	0	0	0
CNS-Medullo	SP107461	0.952	137	0	0	0	176	0	0	0	0	0	0	0	0	0	0	0	0	0	0	0	0	0	0	0	0	0	0	0	0	0	0	0	0	0	0	0	0	0	0	0	0	0	0	0	275	0	0
CNS-Medullo	SP107472	0.919	192	0	0	0	813	0	0	0	0	0	0	0	0	0	0	0	0	0	0	0	0	0	0	0	0	0	0	0	0	0	0	0	0	0	0	0	0	0	0	0	0	0	0	0	0	0	0
CNS-Medullo	SP107356	0.983	870	0	0	0	479	0	0	0	0	0	0	0	0	0	0	0	0	0	0	0	0	0	0	0	0	0	0	0	0	0	0	0	0	0	0	0	0	0	0	0	0	0	0	0	833	0	0
CNS-Medullo	SP78825	0.937	133	0	0	0	335	0	0	0	0	0	0	0	0	0	0	0	0	0	0	0	0	0	0	0	0	0	0	0	0	0	0	0	0	0	0	0	0	0	0	0	0	0	0	0	687	0	0
CNS-Medullo	SP107468	0.946	161	0	0	0	298	0	0	0	0	0	0	0	0	0	0	0	0	0	0	0	0	0	0	0	0	0	0	0	0	0	0	0	0	0	0	0	0	0	0	0	0	0	0	0	426	0	0
CNS-Medullo	SP78851	0.971	556	0	0	0	2285	0	0	0	0	0	0	0	0	0	0	0	0	0	0	0	0	0	1338	0	0	0	0	0	0	0	0	0	0	0	0	0	0	0	0	0	0	0	0	0	0	0	0
CNS-Medullo	SP78726	0.958	160	0	0	0	865	0	0	0	0	0	858	0	0	0	0	0	0	0	0	0	0	0	0	0	0	0	0	0	0	0	0	0	0	0	0	0	0	0	0	0	0	0	0	349	0	0	0
CNS-Medullo	SP107379	0.977	1184	0	0	0	700	0	0	0	0	0	0	0	0	0	0	0	0	0	0	0	0	0	0	0	0	0	0	0	0	0	0	0	0	0	0	0	0	0	0	0	0	0	0	0	1838	0	0
CNS-Medullo	SP107474	0.91	105	0	0	0	1219	0	0	0	0	0	0	0	0	0	0	0	0	0	0	0	0	0	0	0	0	0	0	0	0	0	0	0	0	0	0	0	0	0	0	0	0	0	0	666	0	0	0
CNS-Medullo	SP107438	0.923	150	0	0	0	404	0	0	0	0	0	0	0	0	0	0	0	0	0	0	0	0	0	0	0	0	0	0	0	0	0	0	0	0	0	0	0	0	0	0	0	0	0	0	0	1198	0	0
CNS-Medullo	SP107478	0.944	159	0	0	0	793	0	0	0	0	0	0	0	0	0	0	0	0	0	0	0	0	0	218	0	0	0	0	0	0	0	0	0	0	0	0	0	0	0	0	0	0	0	0	0	0	0	0
CNS-Medullo	SP78716	0.977	754	0	0	0	2188	0	0	0	0	0	1475	0	0	0	0	0	0	0	0	0	0	0	0	0	0	0	0	0	0	0	0	0	0	0	0	0	0	0	0	0	0	0	0	0	0	0	0
CNS-Medullo	SP78676	0.98	321	0	0	0	738	0	0	0	0	0	0	0	0	0	0	0	0	0	0	0	0	0	212	0	0	0	0	0	0	0	0	0	0	0	0	0	0	0	0	0	0	0	0	0	0	0	0
CNS-Medullo	SP107443	0.889	58	0	0	0	115	0	0	0	0	0	0	0	0	0	0	0	0	0	0	0	0	0	0	0	0	0	0	0	0	0	0	0	0	0	0	0	0	0	0	0	0	0	0	62	0	0	0
CNS-Medullo	SP107361	0.983	1276	0	0	0	934	0	0	0	0	0	0	0	0	0	0	0	0	0	0	0	0	0	0	0	0	0	0	0	0	0	0	0	0	0	0	0	0	0	0	0	0	0	0	0	1316	0	0
CNS-Medullo	SP107464	0.968	668	0	0	0	411	0	0	0	0	0	0	0	0	0	0	0	0	0	0	0	0	0	0	0	0	0	0	0	0	0	0	0	0	0	0	0	0	0	0	0	0	0	0	0	791	0	0
CNS-Medullo	SP78717	0.969	157	0	0	0	65	0	0	0	0	0	0	0	0	0	0	0	0	0	0	0	0	0	0	0	0	0	0	0	0	0	0	0	0	0	0	0	0	0	0	0	0	0	0	0	157	0	0
CNS-Medullo	SP78671	0.959	281	0	0	0	570	0	0	0	0	0	0	0	0	0	0	0	0	0	0	0	0	0	0	0	0	0	0	0	0	0	0	0	0	0	0	0	0	0	0	0	0	0	0	0	538	0	0
CNS-Medullo	SP78817	0.916	91	0	0	0	231	0	0	0	0	0	0	0	0	0	0	0	0	0	0	0	0	0	54	0	0	0	0	0	0	0	0	0	0	0	0	0	0	0	0	0	0	0	0	0	0	0	0
CNS-Medullo	SP107381	0.977	568	0	0	0	534	0	0	0	0	0	0	0	0	0	0	0	0	0	0	0	0	0	0	0	0	0	0	0	0	0	0	0	0	0	0	0	0	0	0	0	0	0	0	0	871	0	0
CNS-Medullo	SP107463	0.979	755	0	0	0	412	0	0	0	0	0	0	0	0	0	0	0	0	0	0	0	0	0	0	0	0	0	0	0	0	0	0	0	0	0	0	0	0	0	0	0	0	0	0	0	801	0	0
CNS-Medullo	SP107477	0.948	202	0	0	0	759	0	0	0	0	0	0	0	0	0	0	0	0	0	0	0	0	0	293	0	0	0	0	0	0	0	0	0	0	0	0	0	0	0	0	0	0	0	0	0	0	0	0
CNS-Medullo	SP78661	0.978	361	0	0	0	271	0	0	0	0	0	0	0	0	0	0	0	0	0	0	0	0	0	0	0	0	0	0	0	0	0	0	0	0	0	0	0	0	0	0	0	0	0	0	0	532	0	0
CNS-Medullo	SP78939	0.959	156	0	0	0	273	0	0	0	0	0	0	0	0	0	0	0	0	0	0	0	0	0	69	0	0	0	0	0	0	0	0	0	0	0	0	0	0	0	0	0	0	0	0	0	0	0	0
CNS-Medullo	SP78674	0.971	337	0	0	0	363	0	0	0	0	0	0	0	0	0	0	0	0	0	0	0	0	0	416	0	0	0	0	0	0	0	0	0	0	0	0	0	0	0	0	0	0	0	0	0	607	0	0
CNS-Medullo	SP107553	0.936	67	0	0	0	150	0	0	0	0	0	0	0	0	0	0	0	0	0	0	0	0	0	0	0	0	0	0	0	0	0	0	0	0	0	0	0	0	0	0	0	0	0	0	0	0	0	0
CNS-Medullo	SP107555	0.906	128	0	0	0	1039	0	0	0	0	0	0	0	0	0	0	0	0	0	0	0	0	0	0	0	0	0	0	0	0	0	0	0	0	0	0	0	0	0	0	0	0	0	0	0	0	0	0
CNS-Medullo	SP107446	0.919	94	0	0	0	332	0	0	0	0	0	0	0	0	0	0	0	0	0	0	0	0	0	0	0	0	0	0	0	0	0	0	0	0	0	0	0	0	0	0	0	0	0	0	0	494	0	0
CNS-Medullo	SP78713	0.956	524	0	0	0	1571	0	0	0	0	0	0	0	0	0	0	0	0	0	0	0	0	0	0	0	0	0	0	0	0	0	0	0	0	0	0	0	0	0	0	0	0	0	0	0	0	0	0
CNS-Medullo	SP78720	0.898	93	0	0	0	764	0	0	0	0	0	0	0	0	0	0	0	0	0	0	0	0	0	0	0	0	0	0	0	0	0	0	0	0	0	0	0	0	0	0	0	0	0	0	242	0	0	0
CNS-Medullo	SP78947	0.961	189	0	0	0	523	0	0	0	0	0	0	0	0	0	0	0	0	0	0	0	0	0	154	0	0	0	0	0	0	0	0	0	0	0	0	0	0	0	0	0	0	0	0	0	0	0	0
CNS-Medullo	SP78875	0.949	109	0	0	0	221	0	0	0	0	0	0	0	0	0	0	0	0	0	0	0	0	0	0	0	0	0	0	0	0	0	0	0	0	0	0	0	0	0	0	0	0	0	0	0	246	0	0
CNS-Medullo	SP107554	0.955	266	0	0	0	547	0	0	0	0	0	0	0	0	0	0	0	0	0	0	0	0	0	0	0	0	0	0	0	0	0	0	0	0	0	0	0	0	0	0	0	0	0	0	0	1314	0	0
CNS-Medullo	SP107407	0.972	1178	0	0	0	1537	0	0	0	0	0	0	0	0	0	0	0	0	0	0	0	0	0	0	0	0	0	0	0	0	0	0	0	0	0	0	0	0	0	0	0	0	0	0	0	1586	0	0
CNS-Medullo	SP78820	0.945	199	0	0	0	421	0	0	0	0	0	0	0	0	0	0	0	0	0	0	0	0	0	0	0	0	0	0	0	0	0	0	0	0	0	0	0	0	0	0	0	0	0	0	0	555	0	0
CNS-Medullo	SP78668	0.944	114	0	0	0	233	0	0	0	0	0	0	0	0	0	0	0	0	0	0	0	0	0	0	0	0	0	0	0	0	0	0	0	0	0	0	0	0	0	0	0	0	0	0	0	0	0	0
CNS-Medullo	SP107547	0.932	78	0	0	0	146	0	0	0	0	0	0	0	0	0	0	0	0	0	0	0	0	0	0	0	0	0	0	0	0	0	0	0	0	0	0	0	0	0	0	0	0	0	0	0	197	0	0
CNS-Medullo	SP79148	0.976	269	0	0	0	627	0	0	0	0	0	0	0	0	0	0	0	0	0	0	0	0	0	505	0	0	0	0	0	0	0	0	0	0	0	0	0	0	0	0	0	0	0	0	0	0	0	0
CNS-Medullo	SP107386	0.98	672	0	0	0	496	0	0	0	0	0	0	0	0	0	0	0	0	0	0	0	0	0	0	0	0	0	0	0	0	0	0	0	0	0	0	0	0	0	0	0	0	0	0	0	765	0	0
CNS-Medullo	SP78921	0.91	141	0	0	0	622	0	0	0	0	0	0	0	0	0	0	0	0	0	0	0	0	0	273	0	0	0	0	0	0	0	0	0	0	0	0	0	0	0	0	0	0	0	0	584	0	0	0
CNS-Medullo	SP107545	0.962	167	0	0	0	230	0	0	0	0	0	0	0	0	0	0	0	0	0	0	0	0	0	0	0	0	0	0	0	0	0	0	0	0	0	0	0	0	0	0	0	0	0	0	0	279	0	0
CNS-Medullo	SP107440	0.967	251	0	0	0	496	0	0	0	0	0	0	0	0	0	0	0	0	0	0	0	0	0	197	0	0	0	0	0	0	0	0	0	0	0	0	0	0	0	0	0	0	0	0	0	0	0	0
CNS-Medullo	SP79066	0.963	67	0	0	0	381	0	0	0	0	0	324	0	0	0	0	0	0	0	0	0	0	0	0	0	0	0	0	0	0	0	0	0	0	0	0	0	0	0	0	0	0	0	0	153	0	0	0
CNS-Medullo	SP107473	0.898	204	0	0	0	967	0	0	0	0	0	0	0	0	0	0	0	0	0	0	0	0	0	0	0	0	0	0	0	0	0	0	0	0	0	0	0	0	0	0	0	0	0	0	281	0	0	0
CNS-Medullo	SP107362	0.977	901	0	0	0	788	0	0	0	0	0	0	0	0	0	0	0	0	0	0	0	0	0	0	0	0	0	0	0	0	0	0	0	0	0	0	0	0	0	0	0	0	0	0	0	1050	0	0
CNS-Medullo	SP78722	0.871	25	0	0	0	113	0	0	0	0	0	0	0	0	0	0	0	0	0	0	0	0	0	55	0	0	0	0	0	0	0	0	0	0	0	0	0	0	0	0	0	0	0	0	0	0	0	0
CNS-Medullo	SP78729	0.898	130	0	0	0	282	0	0	0	0	0	0	0	0	0	0	0	0	0	0	0	0	0	0	0	0	0	0	0	0	0	0	0	0	0	0	0	0	0	0	0	0	0	0	0	431	0	0
CNS-Medullo	SP107441	0.951	184	0	0	0	897	0	0	0	0	0	0	0	0	0	0	0	0	0	0	0	0	0	292	0	0	0	0	0	0	0	0	0	0	0	0	0	0	0	0	0	0	0	0	359	0	0	0
CNS-Medullo	SP78873	0.951	105	0	0	0	351	0	0	0	0	0	0	0	0	0	0	0	0	0	0	0	0	0	0	0	0	0	0	0	0	0	0	0	0	0	0	0	0	0	0	0	0	0	0	0	0	0	0
CNS-Oligo	SP47708	0.966	507	0	0	0	2029	0	0	0	0	0	0	0	0	0	0	0	0	0	0	0	0	0	0	0	0	0	0	0	0	0	0	0	0	0	0	0	0	0	0	0	0	0	0	0	0	0	0
CNS-Oligo	SP47990	0.961	398	0	0	0	2837	0	0	0	0	0	0	0	0	0	0	0	0	0	0	0	0	0	0	0	0	0	0	0	0	0	0	0	0	0	0	0	0	0	0	0	0	0	0	0	0	0	0
CNS-Oligo	SP48414	0.963	467	0	0	0	1867	0	0	0	0	0	0	0	0	0	0	0	0	0	0	0	0	0	0	0	0	0	0	0	0	0	0	0	0	0	0	0	0	0	0	0	0	0	0	0	0	0	0
CNS-Oligo	SP48135	0.983	1921	0	0	0	1223	0	0	0	0	0	0	0	0	0	0	0	0	0	0	0	0	0	0	0	0	0	0	0	0	0	0	0	0	0	0	0	0	0	0	0	0	0	0	0	2290	0	0
CNS-Oligo	SP47652	0.971	445	0	0	0	1436	0	0	0	0	0	0	0	0	0	0	0	0	0	0	0	0	0	0	0	0	0	0	0	0	0	0	0	0	0	0	0	0	0	0	0	0	0	0	0	0	0	0
CNS-Oligo	SP48888	0.929	275	0	0	0	1382	0	0	0	0	0	0	0	0	0	0	0	0	0	0	0	0	0	0	0	0	0	0	0	0	0	0	0	0	0	0	0	0	0	0	0	0	0	0	0	0	0	0
CNS-Oligo	SP48426	0.952	113	0	0	0	316	0	0	0	0	0	0	0	0	0	0	0	0	0	0	0	0	0	0	0	0	0	0	0	0	0	0	0	0	0	0	0	0	0	0	0	0	0	0	0	0	0	0
CNS-Oligo	SP48480	0.94	687	0	0	0	3448	0	0	0	0	0	0	0	0	0	0	0	0	0	0	0	0	0	0	0	0	0	0	0	0	0	0	0	0	0	0	0	0	0	0	0	0	0	0	0	0	0	0
CNS-Oligo	SP48263	0.96	341	0	0	0	1196	0	0	0	0	0	0	0	0	0	0	0	0	0	0	0	0	0	0	0	0	0	0	0	0	0	0	0	0	0	0	0	0	0	0	0	0	0	0	0	0	0	0
CNS-Oligo	SP47628	0.92	179	0	0	0	963	0	0	0	0	0	0	0	0	0	0	0	0	0	0	0	0	0	0	0	0	0	0	0	0	0	0	0	0	0	0	0	0	0	0	0	0	0	0	0	0	0	0
CNS-Oligo	SP47808	0.961	614	0	0	0	2038	0	0	0	0	0	0	0	0	0	0	0	0	0	0	0	0	0	0	0	0	0	0	0	0	0	0	0	0	0	0	0	0	0	0	0	0	0	0	0	0	0	0
CNS-Oligo	SP48850	0.964	457	0	0	0	3835	0	0	0	0	0	1885	0	0	0	0	0	0	0	0	0	0	0	0	0	0	0	0	0	0	0	0	0	0	0	0	0	0	0	0	0	0	0	0	0	0	0	0
CNS-Oligo	SP48189	0.95	465	0	0	0	2335	0	0	0	0	0	0	0	0	0	0	0	0	0	0	0	0	0	0	0	0	0	0	0	0	0	0	0	0	0	0	0	0	0	0	0	0	0	0	0	0	0	0
CNS-Oligo	SP48073	0.972	524	0	0	0	1682	0	0	0	0	0	0	0	0	0	0	0	0	0	0	0	0	0	0	0	0	0	0	0	0	0	0	0	0	0	0	0	0	0	0	0	0	0	0	0	0	0	0
CNS-Oligo	SP48008	0.96	443	0	0	0	2480	0	0	0	0	0	0	0	0	0	0	0	0	0	0	0	0	0	0	0	0	0	0	0	0	0	0	0	0	0	0	0	0	0	0	0	0	0	0	0	0	0	0
CNS-Oligo	SP48504	0.962	449	0	0	0	1690	0	0	0	0	0	0	0	0	0	0	0	0	0	0	0	0	0	0	0	0	0	0	0	0	0	0	0	0	0	0	0	0	0	0	0	0	0	0	0	0	0	0
CNS-Oligo	SP48534	0.952	498	0	0	0	2322	0	0	0	0	0	0	0	0	0	0	0	0	0	0	0	0	0	0	0	0	0	0	0	0	0	0	0	0	0	0	0	0	0	0	0	0	0	0	0	0	0	0
CNS-Oligo	SP48010	0.942	297	0	0	0	1860	0	0	0	0	0	0	0	0	0	0	0	0	0	0	0	0	0	0	0	0	0	0	0	0	0	0	0	0	0	0	0	0	0	0	0	0	0	0	0	0	0	0
CNS-PiloAstro	SP79365	0.81	17	0	0	0	87	0	0	0	0	0	0	0	0	0	0	0	0	0	0	0	0	0	0	0	0	0	0	0	0	0	0	0	0	0	0	0	0	0	0	0	0	0	0	0	0	0	0
CNS-PiloAstro	SP79237	0.912	62	0	0	0	69	0	0	0	0	0	0	0	0	0	0	0	0	0	0	0	0	0	0	0	0	0	0	0	0	0	0	0	0	0	0	0	0	0	0	0	0	0	0	0	88	0	0
CNS-PiloAstro	SP79462	0.864	16	0	0	0	70	0	0	0	0	0	0	0	0	0	0	0	0	0	0	0	0	0	0	0	0	0	0	0	0	0	0	0	0	0	0	0	0	0	0	0	0	0	0	0	0	0	0
CNS-PiloAstro	SP79201	0.914	47	0	0	0	112	0	0	0	0	0	0	0	0	0	0	0	0	0	0	0	0	0	0	0	0	0	0	0	0	0	0	0	0	0	0	0	0	0	0	0	0	0	0	0	122	0	0
CNS-PiloAstro	SP79371	0.85	28	0	0	0	82	0	0	0	0	0	0	0	0	0	0	0	0	0	0	0	0	0	0	0	0	0	0	0	0	0	0	0	0	0	0	0	0	0	0	0	0	0	0	0	88	0	0
CNS-PiloAstro	SP79439	0.857	22	0	0	0	32	0	0	0	0	0	0	0	0	0	0	0	0	0	0	0	0	0	0	0	0	0	0	0	0	0	0	0	0	0	0	0	0	0	0	0	0	0	0	0	40	0	0
CNS-PiloAstro	SP79175	0.901	41	0	0	0	104	0	0	0	0	0	0	0	0	0	0	0	0	0	0	0	0	0	0	0	0	0	0	0	0	0	0	0	0	0	0	0	0	0	0	0	0	0	0	0	0	0	0
CNS-PiloAstro	SP79354	0.906	35	0	0	0	93	0	0	0	0	0	0	0	0	0	0	0	0	0	0	0	0	0	0	0	0	0	0	0	0	0	0	0	0	0	0	0	0	0	0	0	0	0	0	0	0	0	0
CNS-PiloAstro	SP79184	0.835	26	0	0	0	75	0	0	0	0	0	0	0	0	0	0	0	0	0	0	0	0	0	0	0	0	0	0	0	0	0	0	0	0	0	0	0	0	0	0	0	0	0	0	0	0	0	0
CNS-PiloAstro	SP79312	0.94	62	0	0	0	224	0	0	0	0	0	0	0	0	0	0	0	0	0	0	0	0	0	0	0	0	0	0	0	0	0	0	0	0	0	0	0	0	0	0	0	0	0	0	0	0	0	0
CNS-PiloAstro	SP79252	0.907	51	0	0	0	30	0	0	0	0	0	0	0	0	0	0	0	0	0	0	0	0	0	0	0	0	0	0	0	0	0	0	0	0	0	0	0	0	0	0	0	0	0	0	0	80	0	0
CNS-PiloAstro	SP79294	0.95	110	0	0	0	179	0	0	0	0	0	0	0	0	0	0	0	0	0	0	0	0	0	0	0	0	0	0	0	0	0	0	0	0	0	0	0	0	0	0	0	0	0	0	0	189	0	0
CNS-PiloAstro	SP79246	0.89	53	0	0	0	119	0	0	0	0	0	0	0	0	0	0	0	0	0	0	0	0	0	0	0	0	0	0	0	0	0	0	0	0	0	0	0	0	0	0	0	0	0	0	0	116	0	0
CNS-PiloAstro	SP79458	0.901	39	0	0	0	124	0	0	0	0	0	0	0	0	0	0	0	0	0	0	0	0	0	0	0	0	0	0	0	0	0	0	0	0	0	0	0	0	0	0	0	0	0	0	0	0	0	0
CNS-PiloAstro	SP79222	0.933	117	0	0	0	332	0	0	0	0	0	0	0	0	0	0	0	0	0	0	0	0	0	0	0	0	0	0	0	0	0	0	0	0	0	0	0	0	0	0	0	0	0	0	0	258	0	0
CNS-PiloAstro	SP79178	0.884	30	0	0	0	15	0	0	0	0	0	0	0	0	0	0	0	0	0	0	0	0	0	0	0	0	0	0	0	0	0	0	0	0	0	0	0	0	0	0	0	0	0	0	0	54	0	0
CNS-PiloAstro	SP79474	0.914	64	0	0	0	133	0	0	0	0	0	0	0	0	0	0	0	0	0	0	0	0	0	0	0	0	0	0	0	0	0	0	0	0	0	0	0	0	0	0	0	0	0	0	0	186	0	0
CNS-PiloAstro	SP79387	0.916	45	0	0	0	84	0	0	0	0	0	0	0	0	0	0	0	0	0	0	0	0	0	0	0	0	0	0	0	0	0	0	0	0	0	0	0	0	0	0	0	0	0	0	0	0	0	0
CNS-PiloAstro	SP79306	0.857	36	0	0	0	224	0	0	0	0	0	0	0	0	0	0	0	0	0	0	0	0	0	0	0	0	0	0	0	0	0	0	0	0	0	0	0	0	0	0	0	0	0	0	0	0	0	0
CNS-PiloAstro	SP79270	0.81	17	0	0	0	29	0	0	0	0	0	0	0	0	0	0	0	0	0	0	0	0	0	0	0	0	0	0	0	0	0	0	0	0	0	0	0	0	0	0	0	0	0	0	0	80	0	0
CNS-PiloAstro	SP79210	0.853	29	0	0	0	61	0	0	0	0	0	0	0	0	0	0	0	0	0	0	0	0	0	0	0	0	0	0	0	0	0	0	0	0	0	0	0	0	0	0	0	0	0	0	0	0	0	0
CNS-PiloAstro	SP79427	0.926	49	0	0	0	19	0	0	0	0	0	0	0	0	0	0	0	0	0	0	0	0	0	0	0	0	0	0	0	0	0	0	0	0	0	0	0	0	0	0	0	0	0	0	0	91	0	0
CNS-PiloAstro	SP79297	0.925	134	0	0	0	324	0	0	0	0	0	0	0	0	0	0	0	0	0	0	0	0	0	0	0	0	0	0	0	0	0	0	0	0	0	0	0	0	0	0	0	0	0	0	0	244	0	0
CNS-PiloAstro	SP79368	0.866	27	0	0	0	30	0	0	0	0	0	0	0	0	0	0	0	0	0	0	0	0	0	0	0	0	0	0	0	0	0	0	0	0	0	0	0	0	0	0	0	0	0	0	0	47	0	0
CNS-PiloAstro	SP79351	0.824	25	0	0	0	82	0	0	0	0	0	0	0	0	0	0	0	0	0	0	0	0	0	0	0	0	0	0	0	0	0	0	0	0	0	0	0	0	0	0	0	0	0	0	0	0	0	0
CNS-PiloAstro	SP79300	0.884	40	0	0	0	24	0	0	0	0	0	0	0	0	0	0	0	0	0	0	0	0	0	0	0	0	0	0	0	0	0	0	0	0	0	0	0	0	0	0	0	0	0	0	0	54	0	0
CNS-PiloAstro	SP79435	0.914	40	0	0	0	226	0	0	0	0	0	0	0	0	0	0	0	0	0	0	0	0	0	0	0	0	0	0	0	0	0	0	0	0	0	0	0	0	0	0	0	0	0	0	0	0	0	0
CNS-PiloAstro	SP79288	0.899	44	0	0	0	38	0	0	0	0	0	0	0	0	0	0	0	0	0	0	0	0	0	0	0	0	0	0	0	0	0	0	0	0	0	0	0	0	0	0	0	0	0	0	0	40	0	0
CNS-PiloAstro	SP79447	0.884	26	0	0	0	69	0	0	0	0	0	0	0	0	0	0	0	0	0	0	0	0	0	0	0	0	0	0	0	0	0	0	0	0	0	0	0	0	0	0	0	0	0	0	0	0	0	0
CNS-PiloAstro	SP79403	0.749	14	0	0	0	30	0	0	0	0	0	0	0	0	0	0	0	0	0	0	0	0	0	0	0	0	0	0	0	0	0	0	0	0	0	0	0	0	0	0	0	0	0	0	0	33	0	0
CNS-PiloAstro	SP79377	0.949	75	0	0	0	67	0	0	0	0	0	0	0	0	0	0	0	0	0	0	0	0	0	0	0	0	0	0	0	0	0	0	0	0	0	0	0	0	0	0	0	0	0	0	0	80	0	0
CNS-PiloAstro	SP79327	0.673	8	0	0	0	8	0	0	0	0	0	0	0	0	0	0	0	0	0	0	0	0	0	0	0	0	0	0	0	0	0	0	0	0	0	0	0	0	0	0	0	0	0	0	0	41	0	0
CNS-PiloAstro	SP79324	0.843	35	0	0	0	18	0	0	0	0	0	0	0	0	0	0	0	0	0	0	0	0	0	0	0	0	0	0	0	0	0	0	0	0	0	0	0	0	0	0	0	0	0	0	0	56	0	0
CNS-PiloAstro	SP79359	0.796	16	0	0	0	17	0	0	0	0	0	0	0	0	0	0	0	0	0	0	0	0	0	0	0	0	0	0	0	0	0	0	0	0	0	0	0	0	0	0	0	0	0	0	0	25	0	0
CNS-PiloAstro	SP79330	0.929	50	0	0	0	27	0	0	0	0	0	0	0	0	0	0	0	0	0	0	0	0	0	0	0	0	0	0	0	0	0	0	0	0	0	0	0	0	0	0	0	0	0	0	0	103	0	0
CNS-PiloAstro	SP79391	0.953	119	0	0	0	72	0	0	0	0	0	0	0	0	0	0	0	0	0	0	0	0	0	0	0	0	0	0	0	0	0	0	0	0	0	0	0	0	0	0	0	0	0	0	0	237	0	0
CNS-PiloAstro	SP79399	0.807	17	0	0	0	10	0	0	0	0	0	0	0	0	0	0	0	0	0	0	0	0	0	0	0	0	0	0	0	0	0	0	0	0	0	0	0	0	0	0	0	0	0	0	0	57	0	0
CNS-PiloAstro	SP79243	0.767	15	0	0	0	52	0	0	0	0	0	0	0	0	0	0	0	0	0	0	0	0	0	0	0	0	0	0	0	0	0	0	0	0	0	0	0	0	0	0	0	0	0	0	0	0	0	0
CNS-PiloAstro	SP79192	0.762	13	0	0	0	75	0	0	0	0	0	0	0	0	0	0	0	0	0	0	0	0	0	0	0	0	0	0	0	0	0	0	0	0	0	0	0	0	0	0	0	0	0	0	0	0	0	0
CNS-PiloAstro	SP79395	0.936	92	0	0	0	193	0	0	0	0	0	0	0	0	0	0	0	0	0	0	0	0	0	0	0	0	0	0	0	0	0	0	0	0	0	0	0	0	0	0	0	0	0	0	0	202	0	0
CNS-PiloAstro	SP79195	0.912	43	0	0	0	15	0	0	0	0	0	0	0	0	0	0	0	0	0	0	0	0	0	0	0	0	0	0	0	0	0	0	0	0	0	0	0	0	0	0	0	0	0	0	0	73	0	0
CNS-PiloAstro	SP79318	0.915	47	0	0	0	71	0	0	0	0	0	0	0	0	0	0	0	0	0	0	0	0	0	0	0	0	0	0	0	0	0	0	0	0	0	0	0	0	0	0	0	0	0	0	0	68	0	0
CNS-PiloAstro	SP79282	0.981	137	0	0	0	486	0	0	0	0	0	0	0	0	0	0	0	0	0	0	0	0	0	0	259	0	0	0	396	0	0	0	0	0	0	0	0	0	0	0	0	0	0	0	0	0	0	0
CNS-PiloAstro	SP79261	0.843	34	0	0	0	28	0	0	0	0	0	0	0	0	0	0	0	0	0	0	0	0	0	0	0	0	0	0	0	0	0	0	0	0	0	0	0	0	0	0	0	0	0	0	0	102	0	0
CNS-PiloAstro	SP79228	0.794	18	0	0	0	77	0	0	0	0	0	0	0	0	0	0	0	0	0	0	0	0	0	0	0	0	0	0	0	0	0	0	0	0	0	0	0	0	0	0	0	0	0	0	0	0	0	0
CNS-PiloAstro	SP79431	0.902	48	0	0	0	28	0	0	0	0	0	0	0	0	0	0	0	0	0	0	0	0	0	0	0	0	0	0	0	0	0	0	0	0	0	0	0	0	0	0	0	0	0	0	0	61	0	0
CNS-PiloAstro	SP79172	0.878	37	0	0	0	24	0	0	0	0	0	0	0	0	0	0	0	0	0	0	0	0	0	0	0	0	0	0	0	0	0	0	0	0	0	0	0	0	0	0	0	0	0	0	0	59	0	0
CNS-PiloAstro	SP79234	0.919	62	0	0	0	178	0	0	0	0	0	0	0	0	0	0	0	0	0	0	0	0	0	0	0	0	0	0	0	0	0	0	0	0	0	0	0	0	0	0	0	0	0	0	0	0	0	0
CNS-PiloAstro	SP79345	0.942	41	0	0	0	29	0	0	0	0	0	0	0	0	0	0	0	0	0	0	0	0	0	0	0	0	0	0	0	0	0	0	0	0	0	0	0	0	0	0	0	0	0	0	0	48	0	0
CNS-PiloAstro	SP79342	0.906	47	0	0	0	15	0	0	0	0	0	0	0	0	0	0	0	0	0	0	0	0	0	0	0	0	0	0	0	0	0	0	0	0	0	0	0	0	0	0	0	0	0	0	0	120	0	0
CNS-PiloAstro	SP79415	0.936	61	0	0	0	166	0	0	0	0	0	0	0	0	0	0	0	0	0	0	0	0	0	0	0	0	0	0	0	0	0	0	0	0	0	0	0	0	0	0	0	0	0	0	0	137	0	0
CNS-PiloAstro	SP79407	0.94	67	0	0	0	168	0	0	0	0	0	0	0	0	0	0	0	0	0	0	0	0	0	0	0	0	0	0	0	0	0	0	0	0	0	0	0	0	0	0	0	0	0	0	0	109	0	0
CNS-PiloAstro	SP79374	0.896	49	0	0	0	146	0	0	0	0	0	0	0	0	0	0	0	0	0	0	0	0	0	0	0	0	0	0	0	0	0	0	0	0	0	0	0	0	0	0	0	0	0	0	0	0	0	0
CNS-PiloAstro	SP79291	0.824	37	0	0	0	17	0	0	0	0	0	0	0	0	0	0	0	0	0	0	0	0	0	0	0	0	0	0	0	0	0	0	0	0	0	0	0	0	0	0	0	0	0	0	0	118	0	0
CNS-PiloAstro	SP79336	0.965	108	0	0	0	600	0	0	0	0	0	0	0	0	0	0	0	0	0	0	0	0	0	0	223	0	0	0	182	0	0	0	0	0	0	0	0	0	0	0	0	0	0	0	0	0	0	0
CNS-PiloAstro	SP79380	0.949	124	0	0	0	385	0	0	0	0	0	0	0	0	0	0	0	0	0	0	0	0	0	0	0	0	0	0	0	0	0	0	0	0	0	0	0	0	0	0	0	0	0	0	0	0	0	0
CNS-PiloAstro	SP79455	0.868	41	0	0	0	156	0	0	0	0	0	0	0	0	0	0	0	0	0	0	0	0	0	0	0	0	0	0	0	0	0	0	0	0	0	0	0	0	0	0	0	0	0	0	0	0	0	0
CNS-PiloAstro	SP79181	0.909	40	0	0	0	16	0	0	0	0	0	0	0	0	0	0	0	0	0	0	0	0	0	0	0	0	0	0	0	0	0	0	0	0	0	0	0	0	0	0	0	0	0	0	0	65	0	0
CNS-PiloAstro	SP79207	0.851	28	0	0	0	49	0	0	0	0	0	0	0	0	0	0	0	0	0	0	0	0	0	0	0	0	0	0	0	0	0	0	0	0	0	0	0	0	0	0	0	0	0	0	0	58	0	0
CNS-PiloAstro	SP79190	0.951	80	0	0	0	142	0	0	0	0	0	0	0	0	0	0	0	0	0	0	0	0	0	0	0	0	0	0	0	0	0	0	0	0	0	0	0	0	0	0	0	0	0	0	0	142	0	0
CNS-PiloAstro	SP79303	0.935	64	0	0	0	140	0	0	0	0	0	0	0	0	0	0	0	0	0	0	0	0	0	0	0	0	0	0	0	0	0	0	0	0	0	0	0	0	0	0	0	0	0	0	0	0	0	0
CNS-PiloAstro	SP79258	0.902	57	0	0	0	80	0	0	0	0	0	0	0	0	0	0	0	0	0	0	0	0	0	0	0	0	0	0	0	0	0	0	0	0	0	0	0	0	0	0	0	0	0	0	0	92	0	0
CNS-PiloAstro	SP79249	0.889	65	0	0	0	197	0	0	0	0	0	0	0	0	0	0	0	0	0	0	0	0	0	0	0	0	0	0	0	0	0	0	0	0	0	0	0	0	0	0	0	0	0	0	0	0	0	0
CNS-PiloAstro	SP79321	0.845	25	0	0	0	80	0	0	0	0	0	0	0	0	0	0	0	0	0	0	0	0	0	0	0	0	0	0	0	0	0	0	0	0	0	0	0	0	0	0	0	0	0	0	0	64	0	0
CNS-PiloAstro	SP79423	0.953	101	0	0	0	126	0	0	0	0	0	0	0	0	0	0	0	0	0	0	0	0	0	0	0	0	0	0	0	0	0	0	0	0	0	0	0	0	0	0	0	0	0	0	0	145	0	0
CNS-PiloAstro	SP79219	0.931	57	0	0	0	60	0	0	0	0	0	0	0	0	0	0	0	0	0	0	0	0	0	0	0	0	0	0	0	0	0	0	0	0	0	0	0	0	0	0	0	0	0	0	0	78	0	0
CNS-PiloAstro	SP79240	0.944	60	0	0	0	165	0	0	0	0	0	0	0	0	0	0	0	0	0	0	0	0	0	0	0	0	0	0	0	0	0	0	0	0	0	0	0	0	0	0	0	0	0	0	0	0	0	0
CNS-PiloAstro	SP79255	0.858	40	0	0	0	96	0	0	0	0	0	0	0	0	0	0	0	0	0	0	0	0	0	0	0	0	0	0	0	0	0	0	0	0	0	0	0	0	0	0	0	0	0	0	0	0	0	0
CNS-PiloAstro	SP79466	0.743	9	0	0	0	31	0	0	0	0	0	0	0	0	0	0	0	0	0	0	0	0	0	0	0	0	0	0	0	0	0	0	0	0	0	0	0	0	0	0	0	0	0	0	0	0	0	0
CNS-PiloAstro	SP79357	0.846	27	0	0	0	35	0	0	0	0	0	0	0	0	0	0	0	0	0	0	0	0	0	0	0	0	0	0	0	0	0	0	0	0	0	0	0	0	0	0	0	0	0	0	0	84	0	0
CNS-PiloAstro	SP79443	0.897	35	0	0	0	27	0	0	0	0	0	0	0	0	0	0	0	0	0	0	0	0	0	0	0	0	0	0	0	0	0	0	0	0	0	0	0	0	0	0	0	0	0	0	0	28	0	0
CNS-PiloAstro	SP79285	0.941	105	0	0	0	108	0	0	0	0	0	0	0	0	0	0	0	0	0	0	0	0	0	0	0	0	0	0	0	0	0	0	0	0	0	0	0	0	0	0	0	0	0	0	0	145	0	0
CNS-PiloAstro	SP79470	0.932	66	0	0	0	57	0	0	0	0	0	0	0	0	0	0	0	0	0	0	0	0	0	0	0	0	0	0	0	0	0	0	0	0	0	0	0	0	0	0	0	0	0	0	0	112	0	0
CNS-PiloAstro	SP79309	0.888	31	0	0	0	287	0	0	0	0	0	0	0	0	0	0	0	0	0	0	0	0	0	0	0	0	0	0	0	0	0	0	0	0	0	0	0	0	0	0	0	0	0	0	0	0	0	0
CNS-PiloAstro	SP79383	0.942	97	0	0	0	226	0	0	0	0	0	0	0	0	0	0	0	0	0	0	0	0	0	0	0	0	0	0	0	0	0	0	0	0	0	0	0	0	0	0	0	0	0	0	0	191	0	0
CNS-PiloAstro	SP79187	0.94	107	0	0	0	147	0	0	0	0	0	0	0	0	0	0	0	0	0	0	0	0	0	0	0	0	0	0	0	0	0	0	0	0	0	0	0	0	0	0	0	0	0	0	0	199	0	0
CNS-PiloAstro	SP79315	0.947	44	0	0	0	19	0	0	0	0	0	0	0	0	0	0	0	0	0	0	0	0	0	0	0	0	0	0	0	0	0	0	0	0	0	0	0	0	0	0	0	0	0	0	0	44	0	0
CNS-PiloAstro	SP79264	0.908	49	0	0	0	30	0	0	0	0	0	0	0	0	0	0	0	0	0	0	0	0	0	0	0	0	0	0	0	0	0	0	0	0	0	0	0	0	0	0	0	0	0	0	0	58	0	0
CNS-PiloAstro	SP79333	0.917	108	0	0	0	908	0	0	0	0	0	0	0	0	0	0	0	0	0	0	0	0	0	0	0	0	0	0	0	0	0	0	0	0	0	0	0	0	0	0	0	0	0	0	0	0	0	0
CNS-PiloAstro	SP79204	0.959	49	0	0	0	201	0	0	0	0	0	0	0	0	0	0	0	0	0	0	0	0	0	0	262	0	0	0	0	0	0	0	0	0	0	0	0	0	0	0	0	0	0	0	0	0	0	0
CNS-PiloAstro	SP79419	0.914	77	0	0	0	242	0	0	0	0	0	0	0	0	0	0	0	0	0	0	0	0	0	0	0	0	0	0	0	0	0	0	0	0	0	0	0	0	0	0	0	0	0	0	0	0	0	0
CNS-PiloAstro	SP79198	0.917	72	0	0	0	390	0	0	0	0	0	0	0	0	0	0	0	0	0	0	0	0	0	0	0	0	0	0	0	0	0	0	0	0	0	0	0	0	0	0	0	0	0	0	0	0	0	0
CNS-PiloAstro	SP79339	0.746	18	0	0	0	32	0	0	0	0	0	0	0	0	0	0	0	0	0	0	0	0	0	0	0	0	0	0	0	0	0	0	0	0	0	0	0	0	0	0	0	0	0	0	0	40	0	0
CNS-PiloAstro	SP79411	0.887	36	0	0	0	42	0	0	0	0	0	0	0	0	0	0	0	0	0	0	0	0	0	0	0	0	0	0	0	0	0	0	0	0	0	0	0	0	0	0	0	0	0	0	0	48	0	0
CNS-PiloAstro	SP79279	0.818	23	0	0	0	20	0	0	0	0	0	0	0	0	0	0	0	0	0	0	0	0	0	0	0	0	0	0	0	0	0	0	0	0	0	0	0	0	0	0	0	0	0	0	0	86	0	0
CNS-PiloAstro	SP79451	0.857	34	0	0	0	62	0	0	0	0	0	0	0	0	0	0	0	0	0	0	0	0	0	0	0	0	0	0	0	0	0	0	0	0	0	0	0	0	0	0	0	0	0	0	0	0	0	0
CNS-PiloAstro	SP79231	0.909	64	0	0	0	336	0	0	0	0	0	0	0	0	0	0	0	0	0	0	0	0	0	0	0	0	0	0	0	0	0	0	0	0	0	0	0	0	0	0	0	0	0	0	0	0	0	0
CNS-PiloAstro	SP79225	0.852	24	0	0	0	27	0	0	0	0	0	0	0	0	0	0	0	0	0	0	0	0	0	0	0	0	0	0	0	0	0	0	0	0	0	0	0	0	0	0	0	0	0	0	0	50	0	0
CNS-PiloAstro	SP79267	0.916	69	0	0	0	123	0	0	0	0	0	0	0	0	0	0	0	0	0	0	0	0	0	0	0	0	0	0	0	0	0	0	0	0	0	0	0	0	0	0	0	0	0	0	0	166	0	0
ColoRect-AdenoCA	SP18310	0.991	33221	0	0	0	25724	0	0	0	0	0	0	0	0	0	0	0	0	0	0	0	0	0	0	0	0	0	0	0	0	0	0	0	0	0	0	0	0	0	0	0	0	0	0	0	0	0	0
ColoRect-AdenoCA	SP17172	0.978	31717	0	0	0	46279	0	0	0	0	0	0	0	0	0	0	0	0	0	0	0	0	0	0	0	0	0	0	0	0	0	0	0	0	0	0	0	0	0	0	0	0	0	0	0	0	0	0
ColoRect-AdenoCA	SP96133	0.969	13278	0	0	0	36824	0	0	0	0	0	0	0	0	0	0	0	0	0	0	0	0	0	0	0	0	0	0	0	0	0	0	0	0	0	0	0	0	0	0	0	0	0	0	0	0	0	0
ColoRect-AdenoCA	SP110242	0.964	14945	0	0	0	41590	0	0	0	0	0	0	0	0	0	0	0	0	0	0	0	0	0	0	0	0	0	0	0	0	0	0	0	0	0	0	0	0	0	0	0	0	0	0	0	0	0	0
ColoRect-AdenoCA	SP114330	0.987	2984	0	0	0	2400	0	0	0	0	0	0	0	0	0	0	0	0	0	0	0	0	0	2192	0	0	0	0	0	0	0	0	0	0	0	0	0	0	0	0	0	0	0	0	0	3232	0	0
ColoRect-AdenoCA	SP21017	0.973	7861	0	0	0	33583	0	0	0	0	0	0	0	0	0	0	0	0	0	21789	0	0	0	0	0	0	0	0	0	0	0	0	0	0	0	0	0	0	0	0	0	0	0	0	0	0	0	0
ColoRect-AdenoCA	SP22383	0.922	12546	0	0	0	49006	0	0	0	0	0	0	0	0	0	0	0	0	0	0	0	0	0	0	0	0	0	0	0	0	0	0	0	0	0	0	0	0	0	0	0	0	0	0	0	0	0	0
ColoRect-AdenoCA	SP81312	0.993	27622	0	0	0	123696	0	0	0	0	0	0	0	286145	288758	0	0	0	0	0	0	0	0	0	0	0	0	0	0	0	0	0	0	81266	0	0	0	0	0	0	0	0	0	0	0	0	0	0
ColoRect-AdenoCA	SP22031	0.998	4441	0	0	0	18068	0	0	0	0	0	0	0	120638	41834	0	0	0	0	0	0	0	0	0	0	0	0	0	0	0	0	0	0	49250	0	0	0	0	0	0	0	0	0	0	0	0	0	0
ColoRect-AdenoCA	SP96112	0.982	1703	0	0	0	3604	0	0	0	0	0	0	0	0	0	0	0	0	0	0	0	0	0	1617	0	0	0	0	0	0	0	0	0	0	0	0	0	0	0	0	0	0	0	0	0	0	0	0
ColoRect-AdenoCA	SP19215	0.936	11321	0	0	0	46589	0	0	0	0	0	0	0	0	0	0	0	0	0	0	0	0	0	0	0	0	0	0	0	0	0	0	0	0	0	0	0	0	0	0	0	0	0	0	0	0	0	0
ColoRect-AdenoCA	SP96120	0.961	2734	0	0	0	628	0	0	0	0	0	0	0	0	0	0	0	0	0	0	0	0	0	8191	0	0	0	0	0	0	0	0	0	0	0	0	0	0	0	0	0	0	2916	0	0	9605	0	0
ColoRect-AdenoCA	SP16886	0.998	2051	0	0	0	77687	0	0	0	0	0	0	0	406630	106952	0	0	0	0	0	0	0	0	0	0	0	0	0	0	0	0	0	0	255962	0	0	0	0	0	0	0	0	0	0	0	0	0	0
ColoRect-AdenoCA	SP96124	0.98	2343	0	0	0	3829	0	0	0	0	0	0	0	0	0	0	0	0	0	0	0	0	0	3215	0	0	0	0	0	0	0	0	0	0	0	0	0	0	0	0	0	0	0	0	0	0	0	0
ColoRect-AdenoCA	SP19295	0.996	6240	0	0	0	30215	0	0	0	0	0	0	0	134596	44143	0	0	0	0	0	0	0	0	0	0	0	0	0	0	0	0	0	0	44673	0	0	0	0	0	0	0	0	0	0	0	0	0	0
ColoRect-AdenoCA	SP19670	0.98	2335	0	0	0	2858	0	0	0	0	0	0	0	0	0	0	0	0	0	0	0	0	0	6212	0	0	0	0	0	0	0	0	0	0	0	0	0	0	0	0	0	0	0	0	0	0	0	0
ColoRect-AdenoCA	SP17905	0.995	3924	0	0	0	338607	0	0	0	0	0	0	0	946039	208495	0	0	0	0	0	0	0	0	0	0	0	0	0	0	0	0	0	0	607474	0	0	0	0	0	0	0	0	328078	0	0	0	0	0
ColoRect-AdenoCA	SP16934	0.982	1975	0	0	0	923	0	0	0	0	0	0	0	0	0	0	0	0	0	0	0	950	2355	3133	0	0	0	0	0	0	0	0	0	0	0	0	0	0	0	0	0	0	1469	0	0	6224	0	0
ColoRect-AdenoCA	SP20993	0.96	3327	0	0	0	3389	0	0	0	0	0	0	0	0	0	0	0	0	0	0	0	0	0	2408	0	0	0	0	0	0	0	0	0	0	0	0	0	0	0	0	0	0	0	0	0	9421	0	0
ColoRect-AdenoCA	SP19983	0.939	3681	0	0	0	1694	0	0	0	0	0	0	0	0	0	0	0	0	0	0	0	0	0	4108	0	0	0	0	0	0	0	0	0	0	0	0	0	0	0	0	0	0	0	0	0	12119	0	0
ColoRect-AdenoCA	SP18121	0.915	6255	0	0	0	64017	0	0	0	0	0	0	0	0	0	0	0	0	0	0	0	0	0	0	0	0	0	0	0	0	0	0	0	0	0	0	0	0	0	0	0	0	25367	0	0	0	0	0
ColoRect-AdenoCA	SP96122	0.973	2734	0	0	0	6193	0	0	0	0	0	0	0	0	0	0	0	0	0	0	0	0	0	10355	0	0	0	0	0	0	0	0	0	0	0	0	0	0	0	0	0	0	0	0	0	0	0	0
ColoRect-AdenoCA	SP119755	0.979	2755	0	0	0	3795	0	0	0	0	0	0	0	0	0	0	0	0	0	0	0	0	0	5434	0	0	0	0	0	0	0	0	0	0	0	0	0	0	0	0	0	0	0	0	0	7291	0	0
ColoRect-AdenoCA	SP96126	0.974	3573	0	0	0	8907	0	0	0	0	0	0	0	0	0	0	0	0	0	0	0	0	0	6481	0	0	0	0	0	0	0	0	0	0	0	0	0	0	0	0	0	0	0	0	0	0	0	0
ColoRect-AdenoCA	SP19606	0.978	2694	0	0	0	411	0	0	0	0	0	0	0	0	0	0	0	0	0	0	0	1452	5376	0	0	0	0	0	0	0	0	0	0	660	0	0	0	0	0	0	0	0	0	0	0	19555	0	0
ColoRect-AdenoCA	SP96118	0.983	5746	0	0	0	6878	0	0	0	0	0	0	0	0	0	0	0	0	0	0	0	0	0	0	0	0	0	0	0	0	0	0	0	0	0	0	0	0	0	0	0	0	0	0	0	0	0	0
ColoRect-AdenoCA	SP21528	0.98	3081	0	0	0	5446	0	0	0	0	0	0	0	0	0	0	0	0	0	0	0	0	0	3734	0	0	0	0	0	0	0	0	0	0	0	0	0	0	0	0	0	0	0	0	0	0	0	0
ColoRect-AdenoCA	SP21400	0.988	28611	0	0	0	178061	0	0	0	0	0	0	0	223491	210699	0	0	0	0	0	0	0	0	0	0	0	0	0	0	0	0	0	0	152178	0	0	0	0	0	0	0	0	0	0	0	0	0	0
ColoRect-AdenoCA	SP23078	0.947	2079	0	0	0	0	0	0	0	0	0	0	0	0	0	0	0	0	0	0	0	0	0	0	0	0	0	0	0	0	0	0	0	0	0	0	0	0	0	0	0	0	0	0	0	11337	0	0
ColoRect-AdenoCA	SP17430	0.978	2301	0	0	0	1015	0	0	0	0	0	0	0	0	0	0	0	0	0	0	0	0	0	0	0	0	0	0	0	0	0	0	0	0	0	0	0	0	0	0	0	0	0	0	0	7254	0	0
ColoRect-AdenoCA	SP96110	0.983	2157	0	0	0	5689	0	0	0	0	0	0	0	0	0	0	0	0	0	0	0	0	0	4599	0	0	0	0	0	0	0	0	0	0	0	0	0	0	0	0	0	0	0	0	0	0	0	0
ColoRect-AdenoCA	SP18946	0.995	17610	0	0	0	211869	0	0	0	0	0	0	0	439421	127205	0	0	0	0	0	0	0	0	0	0	0	0	0	0	0	0	0	0	164708	0	0	0	0	0	0	0	0	0	0	0	0	0	0
ColoRect-AdenoCA	SP21057	0.978	2772	0	0	0	2274	0	0	0	0	0	0	0	0	0	0	0	0	0	0	0	0	0	2989	0	0	0	0	0	0	0	0	0	0	0	0	0	0	0	0	0	0	1511	0	0	8657	0	0
ColoRect-AdenoCA	SP22750	0.987	3297	0	0	0	5001	0	0	0	0	0	0	0	0	0	0	0	0	0	0	0	0	0	4082	0	0	0	0	0	0	0	0	0	0	0	0	0	0	0	0	0	0	0	0	0	0	0	0
ColoRect-AdenoCA	SP19750	0.978	1531	0	0	0	3078	0	0	0	0	0	0	0	0	0	0	0	0	0	0	0	0	0	2292	0	0	0	0	0	0	0	0	0	0	0	0	0	0	0	0	0	0	0	0	0	0	0	0
ColoRect-AdenoCA	SP17016	0.979	2267	0	0	0	2154	0	0	0	0	0	0	0	0	0	0	0	0	0	0	0	0	0	4092	0	0	0	0	0	0	0	0	0	0	0	0	0	0	0	0	0	0	0	0	0	4836	0	0
ColoRect-AdenoCA	SP16958	0.98	3938	0	0	0	2640	0	0	0	0	0	0	0	0	0	0	0	0	0	0	0	0	0	4932	0	0	0	0	0	0	0	0	0	0	0	0	0	0	0	0	0	0	0	0	0	5782	0	0
ColoRect-AdenoCA	SP17329	0.982	2212	0	0	0	1529	0	0	0	0	0	0	0	0	0	0	0	0	0	0	0	0	0	1304	0	0	0	0	0	0	0	0	0	0	0	0	0	0	0	0	0	0	0	0	0	4717	0	0
ColoRect-AdenoCA	SP96116	0.982	2215	0	0	0	1389	0	0	0	0	0	0	0	0	0	0	0	0	0	0	0	0	0	6980	0	0	0	0	0	0	0	0	0	0	0	0	0	0	0	0	0	0	0	0	0	1976	0	0
ColoRect-AdenoCA	SP96129	0.982	2543	0	0	0	2740	0	0	0	0	0	0	0	0	0	0	0	0	0	0	0	0	0	2464	0	0	0	0	0	0	0	0	0	0	0	0	0	0	0	0	0	0	0	0	0	3641	0	0
ColoRect-AdenoCA	SP21193	0.96	3045	0	0	0	2158	0	0	0	0	0	0	0	0	0	0	0	0	0	0	0	0	0	1864	0	0	0	0	0	0	0	0	0	0	0	0	0	0	0	0	0	0	0	0	0	7747	0	0
ColoRect-AdenoCA	SP18787	0.98	3923	0	0	0	5548	0	0	0	0	0	0	0	0	0	0	0	0	0	0	0	0	0	8790	0	0	0	0	0	0	0	0	0	0	0	0	0	0	0	0	0	0	0	0	0	0	0	0
ColoRect-AdenoCA	SP96114	0.979	3755	0	0	0	1911	0	0	0	0	0	0	0	0	0	0	0	0	0	0	0	0	0	3832	0	0	0	0	0	0	0	0	0	0	0	0	0	0	0	0	0	0	0	0	0	8140	0	0
ColoRect-AdenoCA	SP19582	0.967	1829	0	0	0	870	0	0	0	0	0	0	0	0	0	0	0	0	0	0	0	0	0	0	0	0	0	0	0	0	0	0	0	0	0	0	0	0	0	0	0	0	0	0	0	8749	0	0
ColoRect-AdenoCA	SP17294	0.984	3467	0	0	0	4810	0	0	0	0	0	0	0	0	0	0	0	0	0	0	0	1484	4338	5488	0	0	0	0	0	0	0	0	0	530	0	0	0	0	0	0	0	0	0	0	0	6670	0	0
ColoRect-AdenoCA	SP80367	0.9	1757	0	0	0	0	0	0	0	0	0	0	0	0	0	0	0	0	0	0	0	0	0	0	0	0	0	0	0	0	0	0	0	0	0	0	0	0	0	0	0	0	2021	0	0	13423	0	0
ColoRect-AdenoCA	SP82087	0.971	3396	0	0	0	681	0	0	0	0	0	0	0	0	0	0	0	0	0	0	0	0	0	0	0	0	0	0	0	0	0	0	0	0	0	0	0	0	0	0	0	0	0	0	0	11126	0	0
ColoRect-AdenoCA	SP80615	0.997	948	0	0	0	451999	0	0	0	0	0	0	0	1046491	236800	0	0	0	0	0	0	0	0	0	0	0	0	0	0	0	0	0	0	690231	0	0	0	0	0	0	0	0	0	0	0	0	0	0
ColoRect-AdenoCA	SP80271	0.982	2301	0	0	0	3016	0	0	0	0	0	0	0	0	0	0	0	0	0	0	0	496	1290	2326	0	0	0	0	0	0	0	0	0	224	0	0	0	0	0	0	0	0	0	0	0	5316	0	0
ColoRect-AdenoCA	SP81172	0.96	2145	0	0	0	345	0	0	0	0	0	0	0	0	0	0	0	0	0	0	0	0	0	0	0	0	0	0	0	0	0	0	0	0	0	0	0	0	0	0	0	0	1807	0	0	14785	0	0
ColoRect-AdenoCA	SP81840	0.974	2473	0	0	0	2255	0	0	0	0	0	0	0	0	0	0	0	0	0	0	0	0	0	2363	0	0	0	0	0	0	0	0	0	0	0	0	0	0	0	0	0	0	0	0	0	3294	0	0
ColoRect-AdenoCA	SP80657	0.985	2579	0	0	0	4303	0	0	0	0	0	0	0	0	0	0	0	0	0	0	0	0	0	2218	0	0	0	0	0	0	0	0	0	0	0	0	0	0	0	0	0	0	0	0	0	0	0	0
ColoRect-AdenoCA	SP81494	0.94	2920	0	0	0	6364	0	0	0	0	0	0	0	0	0	0	0	0	0	0	0	0	0	307	0	0	0	0	0	0	0	0	0	0	0	0	0	0	0	0	0	0	0	0	0	11475	0	0
ColoRect-AdenoCA	SP81711	0.972	3671	0	0	0	4559	0	0	0	0	0	0	0	0	0	0	0	0	0	0	0	0	0	3848	0	0	0	0	0	0	0	0	0	0	0	0	0	0	0	0	0	0	0	0	0	8195	0	0
ColoRect-AdenoCA	SP80423	0.986	2489	0	0	0	2540	0	0	0	0	0	0	0	0	0	0	0	0	0	0	0	0	0	1697	0	0	0	0	0	0	0	0	0	0	0	0	0	0	0	0	0	0	0	0	0	6891	0	0
ColoRect-AdenoCA	SP80754	0.951	2239	0	0	0	6086	0	0	0	0	0	0	0	0	0	0	0	0	0	0	0	0	0	2460	0	0	0	0	0	0	0	0	0	423	0	0	0	0	0	0	0	0	0	0	0	0	0	0
ColoRect-AdenoCA	SP81440	0.986	1764	0	0	0	1109	0	0	0	0	0	0	0	0	0	0	0	0	0	0	0	0	0	1953	0	0	0	0	0	0	0	0	0	0	0	0	0	0	0	0	0	0	0	0	0	2838	0	0
ColoRect-AdenoCA	SP80950	0.982	1715	0	0	0	981	0	0	0	0	0	0	0	0	0	0	0	0	0	0	0	0	0	2678	0	0	0	0	0	0	0	0	0	0	0	0	0	0	0	0	0	0	0	0	0	2164	0	0
ColoRect-AdenoCA	SP82103	0.976	2511	0	0	0	1678	0	0	0	0	0	0	0	0	0	0	0	0	0	0	0	0	0	2514	0	0	0	0	0	0	0	0	0	0	0	0	0	0	0	0	0	0	0	0	0	2643	0	0
ColoRect-AdenoCA	SP81137	0.913	2401	0	0	0	0	0	0	0	0	0	0	0	0	0	0	0	0	0	0	0	0	0	0	0	0	0	0	0	0	0	0	0	809	0	0	0	0	0	0	0	0	2609	0	0	14787	0	0
Eso-AdenoCA	SP111021	0.809	17	4	0	0	37	0	0	0	0	0	0	0	0	0	0	0	3	0	0	0	0	0	0	0	0	0	0	0	0	0	0	0	0	0	0	0	0	0	0	0	0	0	0	0	0	0	0
Eso-AdenoCA	SP111086	0.987	1802	0	11549	0	9443	0	0	0	0	0	0	0	0	0	0	0	0	0	0	0	5536	12754	0	0	0	0	0	0	0	0	0	0	0	0	0	0	0	0	0	0	0	0	0	0	0	0	0
Eso-AdenoCA	SP111058	0.997	777	0	0	0	13567	0	0	0	0	0	0	0	0	0	0	0	0	0	0	0	12092	37547	0	0	0	0	0	0	0	0	0	0	0	0	0	0	0	0	0	0	0	0	0	0	0	0	0
Eso-AdenoCA	SP111092	0.988	1328	0	0	0	1628	0	0	0	0	0	0	0	0	0	0	0	0	0	0	0	2786	3943	0	0	0	0	0	0	0	0	0	0	0	0	0	0	0	0	0	0	0	0	0	0	15443	0	0
Eso-AdenoCA	SP111076	0.97	1404	0	0	0	2486	0	0	0	0	0	0	0	0	0	0	0	0	0	0	0	106	347	2545	0	0	0	0	0	0	0	0	0	0	0	0	0	0	0	0	0	0	0	0	0	3943	0	0
Eso-AdenoCA	SP111039	0.971	1079	0	0	0	2271	0	0	0	0	0	0	0	0	0	0	0	0	0	0	0	0	0	654	0	0	0	0	0	0	0	0	0	0	0	0	0	0	0	0	0	0	0	0	0	3237	0	0
Eso-AdenoCA	SP111166	0.994	2229	0	0	0	15782	0	0	0	0	0	0	0	0	0	0	0	0	0	0	0	7195	15844	0	0	0	0	0	0	0	0	0	0	2656	0	0	0	0	0	0	0	0	0	0	0	0	0	0
Eso-AdenoCA	SP111014	0.984	839	0	0	0	696	0	0	0	0	0	0	0	0	0	0	0	0	0	0	0	2180	3557	0	0	0	0	0	0	0	0	0	0	0	0	0	0	0	0	0	0	0	0	0	0	6275	0	0
Eso-AdenoCA	SP111066	0.986	489	0	0	0	26118	0	0	0	0	0	0	0	0	0	0	0	0	0	0	0	17909	35143	0	0	0	0	0	0	0	0	0	0	0	0	0	0	0	0	0	0	0	0	0	0	0	0	0
Eso-AdenoCA	SP111094	0.986	3200	0	0	0	3250	0	0	0	0	0	0	0	0	0	0	0	0	0	0	0	1599	4410	0	0	0	0	0	0	0	0	0	0	0	0	0	0	0	0	0	0	0	0	0	0	14305	0	0
Eso-AdenoCA	SP111015	0.988	873	0	0	0	3709	0	0	0	0	0	0	0	0	0	0	0	0	0	0	0	2496	4769	0	0	0	0	0	0	0	0	0	0	0	0	0	0	0	0	0	0	0	0	0	0	9695	0	0
Eso-AdenoCA	SP110853	0.993	1857	0	0	0	2564	0	0	0	0	0	0	0	0	0	0	0	0	0	0	0	4321	8177	0	0	0	0	0	0	0	0	0	0	0	0	0	0	0	0	0	0	0	0	0	0	15308	0	0
Eso-AdenoCA	SP110855	0.99	1703	0	0	0	15698	0	0	0	0	0	0	0	0	0	0	0	0	0	0	0	4640	12957	0	0	0	0	0	0	0	0	0	0	0	0	0	0	0	0	0	0	0	0	0	0	0	0	0
Eso-AdenoCA	SP111004	0.971	2636	0	0	0	9346	0	0	0	0	0	0	0	0	0	0	0	0	0	0	0	397	879	4766	0	0	0	0	0	0	0	0	0	0	0	0	0	0	0	0	0	0	0	0	0	0	0	0
Eso-AdenoCA	SP111078	0.982	1050	0	0	0	1136	0	0	0	0	0	0	0	0	0	0	0	0	0	0	0	1575	2358	1198	0	0	0	0	0	0	0	0	0	0	0	0	0	0	0	0	0	0	0	0	0	6134	0	0
Eso-AdenoCA	SP110863	0.991	1645	0	0	0	10652	0	0	0	0	0	0	0	0	0	0	0	0	0	0	0	4913	11561	0	0	0	0	0	0	0	0	0	0	0	0	0	0	0	0	0	0	0	0	0	0	0	0	0
Eso-AdenoCA	SP111042	0.967	384	0	0	0	591	0	0	0	0	0	0	0	0	0	0	0	0	0	0	0	156	199	0	0	0	0	0	0	0	0	0	0	0	0	0	0	0	0	0	0	0	0	0	0	1974	0	0
Eso-AdenoCA	SP111040	0.976	747	0	0	0	965	0	0	0	0	0	0	0	0	0	0	0	0	0	0	0	588	996	1364	0	0	0	0	0	0	0	0	0	0	0	0	0	0	0	0	0	0	0	0	0	6914	0	0
Eso-AdenoCA	SP111031	0.991	1894	0	0	0	3269	0	0	0	0	0	0	0	0	0	0	0	0	0	0	0	3828	7916	6210	0	0	0	0	0	0	0	0	0	0	0	0	0	0	0	0	0	0	0	0	0	10859	0	0
Eso-AdenoCA	SP111019	0.993	1183	0	0	0	2333	0	0	0	0	0	0	0	0	0	0	0	0	0	0	0	10230	13756	0	0	0	0	0	0	0	0	0	0	3737	0	0	0	0	0	0	0	0	0	0	0	11333	0	0
Eso-AdenoCA	SP111026	0.997	1588	0	0	0	10935	0	0	0	0	0	0	0	0	0	0	0	0	0	0	0	9694	24572	0	0	0	0	0	0	0	0	0	0	0	0	0	0	0	0	0	0	0	0	0	0	0	0	0
Eso-AdenoCA	SP110860	0.993	1793	0	0	0	1980	0	0	0	0	0	0	0	0	0	0	0	0	0	0	0	6848	14956	0	0	0	0	0	0	0	0	0	0	0	0	0	0	0	0	0	0	0	0	0	0	14307	0	0
Eso-AdenoCA	SP111059	0.992	1960	0	0	0	3386	0	0	0	0	0	0	0	0	0	0	0	0	0	0	0	1313	2366	4023	0	0	0	0	0	0	0	0	0	0	0	0	0	0	0	0	0	0	0	0	0	6008	0	0
Eso-AdenoCA	SP111170	0.981	1616	0	0	0	12894	0	0	0	0	0	0	0	0	0	0	0	0	0	0	0	3908	7266	6439	0	0	0	0	0	0	0	0	0	0	0	0	0	0	0	0	0	0	0	0	0	0	0	0
Eso-AdenoCA	SP111054	0.989	1405	0	0	0	1121	0	0	0	0	0	0	0	0	0	0	0	0	0	0	0	5121	12529	0	0	0	0	0	0	0	0	0	0	0	0	0	0	0	0	0	0	0	0	0	0	20298	0	0
Eso-AdenoCA	SP111033	0.986	1354	0	0	0	2317	0	0	0	0	0	0	0	0	0	0	0	0	0	0	0	1789	3950	0	0	0	0	0	0	0	0	0	0	0	0	0	0	0	0	0	0	0	0	0	0	8399	0	0
Eso-AdenoCA	SP111113	0.992	617	0	0	0	26881	0	0	0	0	0	0	0	0	0	0	0	0	0	0	0	12591	39051	0	0	0	0	0	0	0	0	0	0	0	0	0	0	0	0	0	0	0	0	0	0	0	0	0
Eso-AdenoCA	SP111061	0.983	2030	0	0	0	3849	0	0	0	0	0	0	0	0	0	0	0	0	0	0	0	1094	2783	4104	0	0	0	0	0	0	0	0	0	0	0	0	0	0	0	0	0	0	0	0	0	6689	0	0
Eso-AdenoCA	SP111101	0.977	3191	0	0	0	2941	0	0	0	0	0	0	0	0	0	0	0	0	0	0	0	1003	1998	0	0	0	0	0	0	0	0	0	0	0	0	0	0	0	0	0	0	0	0	0	0	7778	0	0
Eso-AdenoCA	SP110859	0.988	2031	0	0	0	2552	0	0	0	0	0	0	0	0	0	0	0	0	0	0	0	8020	7726	0	0	0	0	0	0	0	0	0	0	3520	0	0	0	0	0	0	0	0	0	0	0	14796	0	0
Eso-AdenoCA	SP111036	0.975	1373	0	0	0	3228	0	0	0	0	0	0	0	0	0	0	0	0	0	0	0	294	589	4321	0	0	0	0	0	0	0	0	0	0	0	0	0	0	0	0	0	0	0	0	0	3722	0	0
Eso-AdenoCA	SP111116	0.984	2616	0	0	0	4066	0	0	0	0	0	0	0	0	0	0	0	0	0	0	0	1856	2959	4224	0	0	0	0	0	0	0	0	0	0	0	0	0	0	0	0	0	0	0	0	0	6162	0	0
Eso-AdenoCA	SP23502	0.987	2164	0	0	0	444	0	0	0	0	0	0	0	0	0	0	0	0	0	0	0	14532	28381	0	0	0	0	0	0	0	0	0	0	0	0	0	0	0	0	0	0	0	0	0	0	28950	0	0
Eso-AdenoCA	SP111069	0.981	2371	0	0	0	1694	0	0	0	0	0	0	0	0	0	0	0	0	0	0	0	1325	4428	0	0	0	0	0	0	0	0	0	0	0	0	0	0	0	0	0	0	0	0	0	0	11568	0	0
Eso-AdenoCA	SP111043	0.991	2163	0	0	0	16728	0	0	0	0	0	0	0	0	0	0	0	0	0	0	0	6302	20442	0	0	0	0	0	0	0	0	0	0	0	0	0	0	0	0	0	0	0	0	0	0	0	0	0
Eso-AdenoCA	SP111024	0.989	1413	0	0	0	1219	0	0	0	0	0	0	0	0	0	0	0	0	0	0	0	5268	9968	0	0	0	0	0	0	0	0	0	0	0	0	0	0	0	0	0	0	0	0	0	0	11489	0	0
Eso-AdenoCA	SP111011	0.991	1099	0	0	0	14789	0	0	0	0	0	0	0	0	0	0	0	0	0	0	0	10615	18721	0	0	0	0	0	0	0	0	0	0	0	0	0	0	0	0	0	0	0	0	0	0	0	0	0
Eso-AdenoCA	SP111082	0.99	1044	0	0	0	8625	0	0	0	0	0	0	0	0	0	0	0	0	0	0	0	5148	8984	3404	0	0	0	0	0	0	0	0	0	0	0	0	0	0	0	0	0	0	0	0	0	0	0	0
Eso-AdenoCA	SP110845	0.983	1886	0	0	0	16824	0	0	0	0	0	0	0	0	0	0	0	0	0	0	0	7562	15015	0	0	0	0	0	0	0	0	0	0	0	0	0	0	0	0	0	0	0	0	0	0	0	0	0
Eso-AdenoCA	SP110857	0.98	1747	0	0	0	3094	0	0	0	0	0	0	0	0	0	0	0	0	0	0	0	295	893	2762	0	0	0	0	0	0	0	0	0	0	0	0	0	0	0	0	0	0	0	0	0	4764	0	0
Eso-AdenoCA	SP111017	0.993	1842	0	0	0	1886	0	0	0	0	0	0	0	0	0	0	0	0	0	0	0	4453	7810	0	0	0	0	0	0	0	0	0	0	0	0	0	0	0	0	0	0	0	0	0	0	8815	0	0
Eso-AdenoCA	SP111080	0.98	1226	0	0	0	608	0	0	0	0	0	0	0	0	0	0	0	0	0	0	0	1656	2223	1199	0	0	0	0	0	0	0	0	0	0	0	0	0	0	0	0	0	0	0	0	0	6976	0	0
Eso-AdenoCA	SP23506	0.975	769	0	0	0	1418	0	0	0	0	0	0	0	0	0	0	0	0	0	0	0	85	205	570	0	0	0	0	0	0	0	0	0	0	0	0	0	0	0	0	0	0	0	0	0	3407	0	0
Eso-AdenoCA	SP111075	0.984	1926	0	0	0	1881	0	0	0	0	0	0	0	0	0	0	0	0	0	0	0	1848	4124	0	0	0	0	0	0	0	0	0	0	0	0	0	0	0	0	0	0	0	0	0	0	8589	0	0
Eso-AdenoCA	SP111112	0.988	1465	0	0	0	1950	0	0	0	0	0	0	0	0	0	0	0	0	0	0	0	1636	3784	0	0	0	0	0	0	0	0	0	0	0	0	0	0	0	0	0	0	0	0	0	0	8457	0	0
Eso-AdenoCA	SP111001	0.993	4219	0	0	0	0	0	0	0	0	0	0	0	0	0	0	0	0	0	0	0	6643	23589	0	0	0	0	0	0	0	0	0	0	0	0	0	0	0	0	0	0	0	0	0	0	25011	0	0
Eso-AdenoCA	SP111173	0.993	437	0	0	0	34487	0	0	0	0	0	0	0	0	0	0	0	0	0	0	0	20895	36510	0	0	0	0	0	0	0	0	0	0	13265	0	0	0	0	0	0	0	0	0	0	0	0	0	0
Eso-AdenoCA	SP111008	0.979	1560	0	0	0	2903	0	0	0	0	0	0	0	0	0	0	0	0	0	0	0	832	1656	1501	0	0	0	0	0	0	0	0	0	0	0	0	0	0	0	0	0	0	0	0	0	6212	0	0
Eso-AdenoCA	SP111070	0.974	2362	0	0	0	3060	0	0	0	0	0	0	0	0	0	0	0	0	0	0	0	0	0	3186	0	0	0	0	0	0	0	0	0	0	0	0	0	0	0	0	0	0	0	0	0	6477	0	0
Eso-AdenoCA	SP111091	0.985	1352	0	0	0	0	0	0	0	0	0	0	0	0	0	0	0	0	0	0	0	11231	18613	0	0	0	0	0	0	0	0	0	0	0	0	0	0	0	0	0	0	0	0	0	0	23382	0	0
Eso-AdenoCA	SP23500	0.995	1155	0	0	0	4168	0	0	0	0	0	0	0	0	0	0	0	0	0	0	0	2979	7339	3056	0	0	0	0	0	0	0	0	0	0	0	0	0	0	0	0	0	0	0	0	0	0	0	0
Eso-AdenoCA	SP111029	0.982	622	0	0	0	2652	0	0	0	0	0	0	0	0	0	0	0	0	0	0	0	81	174	2700	0	0	0	0	0	0	0	0	0	0	0	0	0	0	0	0	0	0	0	0	0	0	0	0
Eso-AdenoCA	SP111175	0.992	3056	0	0	0	45072	0	0	0	0	0	0	0	0	0	0	0	0	0	0	0	14465	61380	0	0	0	0	0	0	0	0	0	0	0	0	0	0	0	0	0	0	0	0	0	0	0	0	0
Eso-AdenoCA	SP111049	0.989	3322	0	0	0	3064	0	0	0	0	0	0	0	0	0	0	0	0	0	0	0	1782	4380	4473	0	0	0	0	0	0	0	0	0	0	0	0	0	0	0	0	0	0	0	0	0	7670	0	0
Eso-AdenoCA	SP23498	0.987	2487	0	0	0	3326	0	0	0	0	0	0	0	0	0	0	0	0	0	0	0	1627	3501	2989	0	0	0	0	0	0	0	0	0	0	0	0	0	0	0	0	0	0	0	0	0	11049	0	0
Eso-AdenoCA	SP111002	0.988	748	0	0	0	359	0	0	0	0	0	0	0	0	0	0	0	0	0	0	0	1333	2384	0	0	0	0	0	0	0	0	0	0	0	0	0	0	0	0	0	0	0	0	0	0	5610	0	0
Eso-AdenoCA	SP110866	0.987	1593	0	0	0	8532	0	0	0	0	0	0	0	0	0	0	0	0	0	0	0	6542	8139	0	0	0	0	0	0	0	0	0	0	0	0	0	0	0	0	0	0	0	0	0	0	0	0	0
Eso-AdenoCA	SP111035	0.973	1360	0	5923	0	7859	0	0	0	0	0	0	0	0	0	0	0	0	0	0	0	1668	5709	0	0	0	0	0	0	0	0	0	0	0	0	0	0	0	0	0	0	0	0	0	0	0	0	0
Eso-AdenoCA	SP111009	0.993	1203	0	0	0	5816	0	0	0	0	0	0	0	0	0	0	0	0	0	0	0	5231	8654	3169	0	0	0	0	0	0	0	0	0	0	0	0	0	0	0	0	0	0	0	0	0	0	0	0
Eso-AdenoCA	SP111000	0.993	1435	0	0	0	8016	0	0	0	0	0	0	0	0	0	0	0	0	0	0	0	5036	9998	4495	0	0	0	0	0	0	0	0	0	0	0	0	0	0	0	0	0	0	0	0	0	0	0	0
Eso-AdenoCA	SP111088	0.991	1961	0	0	0	6325	0	0	0	0	0	0	0	0	0	0	0	0	0	0	0	2110	4885	4303	0	0	0	0	0	0	0	0	0	0	0	0	0	0	0	0	0	0	0	0	0	0	0	0
Eso-AdenoCA	SP111056	0.985	1835	0	0	0	13733	0	0	0	0	0	0	0	0	0	0	0	0	0	0	0	5067	9931	5586	0	0	0	0	0	0	0	0	0	0	0	0	0	0	0	0	0	0	0	0	0	0	0	0
Eso-AdenoCA	SP111164	0.99	2557	0	0	0	0	0	0	0	0	0	0	0	0	0	0	0	0	0	0	0	6780	11757	0	0	0	0	0	0	0	0	0	0	0	0	0	0	0	0	0	0	0	0	0	0	18512	0	0
Eso-AdenoCA	SP111057	0.982	1271	0	0	0	2272	0	0	0	0	0	0	0	0	0	0	0	0	0	0	0	445	740	2429	0	0	0	0	0	0	0	0	0	0	0	0	0	0	0	0	0	0	0	0	0	4154	0	0
Eso-AdenoCA	SP111119	0.987	2276	0	0	0	2010	0	0	0	0	0	0	0	0	0	0	0	0	0	0	0	4907	8395	0	0	0	0	0	0	0	0	0	0	0	0	0	0	0	0	0	0	0	0	0	0	17809	0	0
Eso-AdenoCA	SP111095	0.986	2088	0	0	0	2085	0	0	0	0	0	0	0	0	0	0	0	0	0	0	0	3369	5770	7067	0	0	0	0	0	0	0	0	0	0	0	0	0	0	0	0	0	0	0	0	0	6727	0	0
Eso-AdenoCA	SP111052	0.976	503	253	1649	0	1290	0	0	0	0	0	0	0	0	0	0	0	113	0	0	0	780	1400	0	0	0	0	0	0	0	0	0	0	0	0	0	0	0	0	0	0	0	0	0	0	0	0	0
Eso-AdenoCA	SP111027	0.978	1003	309	0	0	1629	0	0	0	0	0	0	0	0	0	0	0	212	0	0	0	0	0	616	0	0	0	0	0	0	0	0	0	0	0	0	0	0	0	0	0	0	0	0	0	2979	0	0
Eso-AdenoCA	SP111045	0.942	2311	310	3971	0	4560	0	0	0	0	0	0	0	0	0	0	0	148	0	0	0	0	0	0	0	0	0	0	0	0	0	0	0	0	0	0	0	0	0	0	0	0	0	0	0	0	0	0
Eso-AdenoCA	SP110846	0.971	837	329	0	0	2676	0	0	0	0	0	0	0	0	0	0	0	595	0	0	0	0	0	0	0	0	0	0	0	0	0	0	0	0	0	0	0	0	0	0	0	0	0	0	0	5589	0	0
Eso-AdenoCA	SP111051	0.975	628	361	2903	0	2241	0	0	0	0	0	0	0	0	0	0	0	382	0	0	0	281	535	1161	0	0	0	0	0	0	0	0	0	0	0	0	0	0	0	0	0	0	0	0	0	0	0	0
Eso-AdenoCA	SP111013	0.987	1283	445	0	0	2238	0	0	0	0	0	0	0	0	0	0	0	137	0	0	0	636	1232	1366	0	0	0	0	0	0	0	0	0	0	0	0	0	0	0	0	0	0	0	0	0	3237	0	0
Eso-AdenoCA	SP111089	0.986	1435	488	0	0	2577	0	0	0	0	0	0	0	0	0	0	0	301	0	0	0	128	449	1129	0	0	0	0	0	0	0	0	0	0	0	0	0	0	0	0	0	0	0	0	0	4282	0	0
Eso-AdenoCA	SP111067	0.988	665	536	0	0	1458	0	0	0	0	0	0	0	0	0	0	0	392	0	0	0	130	306	770	0	0	0	0	0	0	0	0	0	0	0	0	0	0	0	0	0	0	0	0	0	3957	0	0
Eso-AdenoCA	SP111062	0.98	1735	547	0	0	3171	0	0	0	0	0	0	0	0	0	0	0	317	0	0	0	201	449	3622	0	0	0	0	0	0	0	0	0	0	0	0	0	0	0	0	0	0	0	0	0	4742	0	0
Eso-AdenoCA	SP111098	0.982	1313	568	0	0	3374	0	0	0	0	0	0	0	0	0	0	0	307	0	0	0	692	1402	1849	0	0	0	0	0	0	0	0	0	0	0	0	0	0	0	0	0	0	0	0	0	5009	0	0
Eso-AdenoCA	SP110851	0.975	2043	681	0	0	9577	0	0	0	0	0	0	0	0	0	0	0	955	0	0	0	718	1466	3881	0	0	0	0	0	0	0	0	0	0	0	0	0	0	0	0	0	0	0	0	0	0	0	0
Eso-AdenoCA	SP111064	0.98	2143	705	0	0	4933	0	0	0	0	0	0	0	0	0	0	0	206	0	0	0	808	1620	2849	0	0	0	0	0	0	0	0	0	0	0	0	0	0	0	0	0	0	0	0	0	6089	0	0
Eso-AdenoCA	SP110847	0.969	3414	725	4894	0	5767	0	0	0	0	0	0	0	0	0	0	0	464	0	0	0	609	1757	0	0	0	0	0	0	0	0	0	0	0	0	0	0	0	0	0	0	0	0	0	0	0	0	0
Eso-AdenoCA	SP111168	0.977	577	794	4493	0	2509	0	0	0	0	0	0	0	0	0	0	0	915	0	0	0	0	0	0	0	0	0	0	0	0	0	0	0	0	0	0	0	0	0	0	0	0	0	0	0	0	0	0
Eso-AdenoCA	SP111072	0.972	1546	829	0	0	4826	0	0	0	0	0	0	0	0	0	0	0	1031	0	0	0	466	1001	0	0	0	0	0	0	0	0	0	0	0	0	0	0	0	0	0	0	0	0	0	0	0	0	0
Eso-AdenoCA	SP110842	0.982	2691	830	0	0	11928	0	0	0	0	0	0	0	0	0	0	0	776	0	0	0	3052	6422	0	0	0	0	0	0	0	0	0	0	0	0	0	0	0	0	0	0	0	0	0	0	0	0	0
Eso-AdenoCA	SP110861	0.978	1369	850	4539	0	3172	0	0	0	0	0	0	0	0	0	0	0	685	0	0	0	1158	2846	0	0	0	0	0	0	0	0	0	0	0	0	0	0	0	0	0	0	0	0	0	0	0	0	0
Eso-AdenoCA	SP111030	0.992	1224	851	0	0	8650	0	0	0	0	0	0	0	0	0	0	0	890	0	0	0	3042	6014	3385	0	0	0	0	0	0	0	0	0	0	0	0	0	0	0	0	0	0	0	0	0	0	0	0
Eso-AdenoCA	SP111096	0.988	1445	895	0	0	1239	0	0	0	0	0	0	0	0	0	0	0	102	0	0	0	1951	2995	2867	0	0	0	0	0	0	0	0	0	0	0	0	0	0	0	0	0	0	0	0	0	5071	0	0
Eso-AdenoCA	SP111084	0.964	1142	932	11242	0	5265	0	0	0	0	0	0	0	0	0	0	0	1195	0	0	0	872	2013	0	0	0	0	0	0	0	0	0	0	0	0	0	0	0	0	0	0	0	0	0	0	0	0	0
Eso-AdenoCA	SP111006	0.973	2018	1021	0	0	14097	0	0	0	0	0	0	0	0	0	0	0	2142	0	0	0	2326	4164	4926	0	0	0	0	0	0	0	0	0	0	0	0	0	0	0	0	0	0	0	0	0	0	0	0
Eso-AdenoCA	SP110849	0.988	1598	1069	0	0	1080	0	0	0	0	0	0	0	0	0	0	0	0	0	0	0	3126	4731	0	0	0	0	0	0	0	0	0	0	0	0	0	0	0	0	0	0	0	0	0	0	8510	0	0
Eso-AdenoCA	SP111038	0.984	1995	1179	0	0	1008	0	0	0	0	0	0	0	0	0	0	0	0	0	0	0	3255	5361	0	0	0	0	0	0	0	0	0	0	0	0	0	0	0	0	0	0	0	0	0	0	16643	0	0
Eso-AdenoCA	SP111099	0.987	2095	1199	0	0	7467	0	0	0	0	0	0	0	0	0	0	0	1466	0	0	0	1223	4390	0	0	0	0	0	0	0	0	0	0	0	0	0	0	0	0	0	0	0	0	0	0	0	0	0
Eso-AdenoCA	SP111077	0.991	3125	1226	9691	0	8576	0	0	0	0	0	0	0	0	0	0	0	1054	0	0	0	4144	10789	0	0	0	0	0	0	0	0	0	0	0	0	0	0	0	0	0	0	0	0	0	0	0	0	0
Eso-AdenoCA	SP111074	0.997	1060	1381	7524	0	3338	0	0	0	0	0	0	0	0	0	0	0	1363	0	0	0	3773	12644	0	0	0	0	0	0	0	0	0	0	0	0	0	0	0	0	0	0	0	0	0	0	0	0	0
Eso-AdenoCA	SP23496	0.988	1223	1391	5802	0	4840	0	0	0	0	0	0	0	0	0	0	0	1713	0	0	0	3016	5599	0	0	0	0	0	0	0	0	0	0	0	0	0	0	0	0	0	0	0	0	0	0	0	0	0
Eso-AdenoCA	SP111114	0.991	3667	2446	0	0	20372	0	0	0	0	0	0	0	0	0	0	0	3267	0	0	0	7564	20293	0	0	0	0	0	0	0	0	0	0	0	0	0	0	0	0	0	0	0	0	0	0	0	0	0
Eso-AdenoCA	SP23504	0.99	1354	3172	0	0	699	0	0	0	0	0	0	0	0	0	0	0	1133	0	0	0	0	0	0	0	0	0	0	0	0	0	0	0	0	0	0	0	0	0	0	0	0	0	0	0	4588	0	0
Eso-AdenoCA	SP111047	0.986	3630	3290	0	0	6629	0	0	0	0	0	0	0	0	0	0	0	2755	0	0	0	2072	2654	3504	0	0	0	0	0	0	0	0	0	0	0	0	0	0	0	0	0	0	0	0	0	9335	0	0
Eso-AdenoCA	SP111117	0.985	3032	4267	0	0	0	0	0	0	0	0	0	0	0	0	0	0	1769	0	0	0	2398	5411	0	0	0	0	0	0	0	0	0	0	0	0	0	0	0	0	0	0	0	0	0	0	17467	0	0
Eso-AdenoCA	SP110865	0.992	1678	4502	19462	0	11407	0	0	0	0	0	0	0	0	0	0	0	3642	0	0	0	4625	10435	0	0	0	0	0	0	0	0	0	0	0	0	0	0	0	0	0	0	0	0	0	0	0	0	0
Head-SCC	SP31190	0.962	923	38	0	0	2320	0	0	0	0	0	0	0	0	0	0	0	339	0	0	667	0	0	0	0	0	0	0	0	0	0	0	0	0	0	0	0	0	0	0	0	0	0	0	0	8702	0	0
Head-SCC	SP32222	0.96	97	41	0	0	234	0	0	0	0	0	0	0	0	0	0	0	12	0	0	0	0	0	139	0	0	0	0	0	0	0	0	0	0	0	0	0	0	0	0	0	0	0	0	0	0	0	0
Head-SCC	SP117217	0.943	73	44	0	0	479	0	0	0	0	0	0	0	0	0	0	0	57	0	0	0	0	0	127	0	0	0	0	0	0	0	0	0	0	0	0	0	0	0	0	0	0	0	0	0	0	0	0
Head-SCC	SP32894	0.962	405	175	0	0	1483	0	0	0	0	0	0	0	0	0	0	0	84	0	0	0	0	0	719	0	0	0	0	0	0	0	0	0	0	0	0	0	0	0	0	0	0	0	0	0	0	0	0
Head-SCC	SP30907	0.981	378	197	0	2206	3801	0	0	0	0	0	0	0	0	0	0	0	635	0	0	1069	0	0	0	0	0	0	0	0	0	0	0	0	0	0	0	0	0	0	0	0	0	0	0	0	4614	0	0
Head-SCC	SP31606	0.961	524	216	0	0	974	0	0	0	0	0	0	0	0	0	0	0	95	0	0	0	0	0	0	0	0	0	0	0	0	0	0	0	0	0	0	0	0	0	0	0	0	0	0	0	1315	0	0
Head-SCC	SP117681	0.974	474	218	0	0	804	0	0	0	0	0	0	0	0	0	0	0	429	0	0	0	0	0	0	0	0	0	0	0	0	0	0	0	0	0	0	0	0	0	0	0	0	0	0	0	1835	0	0
Head-SCC	SP32014	0.97	690	241	0	0	1047	0	0	0	0	0	0	0	0	0	0	0	151	0	0	0	0	0	0	0	0	0	0	0	0	0	0	0	0	0	0	0	0	0	0	0	0	0	0	0	2498	0	0
Head-SCC	SP31046	0.972	435	287	0	0	1477	0	0	0	0	0	0	0	0	0	0	0	132	0	0	0	0	0	690	0	0	0	0	0	0	0	0	0	0	0	0	0	0	0	0	0	0	0	0	0	0	0	0
Head-SCC	SP117260	0.968	735	0	0	0	1535	0	0	0	0	0	0	0	0	0	0	0	0	0	0	0	0	0	0	0	0	0	0	0	0	0	0	0	0	0	0	0	0	0	0	0	0	0	0	0	4739	0	0
Head-SCC	SP117189	0.973	361	0	0	0	626	0	0	0	0	0	0	0	0	0	0	0	0	0	0	0	23	74	452	0	0	0	0	0	0	0	0	0	0	0	0	0	0	0	0	0	0	0	0	0	1356	0	0
Head-SCC	SP117376	0.968	981	0	0	0	2940	0	0	0	0	0	0	0	0	0	0	0	0	0	0	0	21	241	1232	0	0	0	0	0	0	0	0	0	0	0	0	0	0	0	0	0	0	0	0	0	5220	0	0
Head-SCC	SP30843	0.952	816	329	0	0	1763	0	0	0	0	0	0	0	0	0	0	0	129	0	0	0	0	0	0	0	0	0	0	0	0	0	0	0	0	0	0	0	0	0	0	0	0	0	0	0	0	0	0
Head-SCC	SP33774	0.976	810	344	0	0	2695	0	0	0	0	0	0	0	0	0	0	0	145	0	0	0	0	0	1161	0	0	0	0	0	0	0	0	0	0	0	0	0	0	0	0	0	0	0	0	0	0	0	0
Head-SCC	SP30071	0.941	955	384	0	0	8496	0	0	0	0	0	0	0	0	0	0	0	336	0	0	0	0	0	1295	0	0	0	0	0	0	0	0	0	0	0	0	0	0	0	0	0	0	0	0	0	6529	0	0
Head-SCC	SP34005	0.968	438	388	0	0	2146	0	0	0	0	0	0	0	0	0	0	0	418	0	0	0	0	0	0	0	0	0	0	0	0	0	0	0	0	0	0	0	0	0	0	0	0	0	0	0	0	0	0
Head-SCC	SP117779	0.979	722	420	0	0	3262	0	0	0	0	0	0	0	0	0	0	0	508	0	0	0	0	0	1494	0	0	0	0	0	0	0	0	0	0	0	0	0	0	0	0	0	0	0	0	0	0	0	0
Head-SCC	SP30011	0.929	736	449	2816	0	1406	0	0	0	0	0	0	0	0	0	0	0	149	0	0	0	0	0	0	0	0	0	0	0	0	0	0	0	0	0	0	0	0	0	0	0	0	0	0	0	0	0	0
Head-SCC	SP31790	0.977	883	488	0	0	3266	0	0	0	0	0	0	0	0	0	0	0	422	0	0	0	0	0	2128	0	0	0	0	0	0	0	0	0	0	0	0	0	0	0	0	0	0	0	0	0	0	0	0
Head-SCC	SP33837	0.987	502	554	0	0	1719	0	0	0	0	0	0	0	0	0	0	0	482	0	0	0	0	0	693	0	0	0	0	0	0	0	0	0	0	0	0	0	0	0	0	0	0	0	0	0	0	0	0
Head-SCC	SP30093	0.985	713	560	0	0	2522	0	0	0	0	0	0	0	0	0	0	0	564	0	0	0	0	0	839	0	0	0	0	0	0	0	0	0	0	0	0	0	0	0	0	0	0	0	0	0	0	0	0
Head-SCC	SP118015	0.977	676	588	0	0	3067	0	0	0	0	0	0	0	0	0	0	0	329	0	0	0	0	0	1113	0	0	0	0	0	0	0	0	0	0	0	0	0	0	0	0	0	0	0	0	0	0	0	0
Head-SCC	SP31174	0.972	611	589	0	0	4259	0	0	0	0	0	0	0	0	0	0	0	472	0	0	0	0	0	2883	0	0	0	0	0	0	0	0	0	0	0	0	0	0	0	0	0	0	0	0	0	0	0	0
Head-SCC	SP29987	0.97	1311	646	0	0	4090	0	0	0	0	0	0	0	0	0	0	0	769	0	0	1652	0	0	0	0	0	0	0	0	0	0	0	0	0	0	0	0	0	0	0	0	0	0	0	0	8344	0	0
Head-SCC	SP115162	0.992	445	719	0	0	935	0	0	0	0	0	0	0	0	0	0	0	636	0	0	0	0	0	0	0	0	0	0	0	0	0	0	0	0	0	0	0	0	0	0	0	0	0	0	0	1407	0	0
Head-SCC	SP31814	0.984	381	727	0	0	1218	0	0	0	0	0	0	0	0	0	0	0	718	0	0	0	0	0	0	0	0	0	0	0	0	0	0	0	0	0	0	0	0	0	0	0	0	0	0	0	4500	0	0
Head-SCC	SP117408	0.985	401	771	0	0	1880	0	0	0	0	0	0	0	0	0	0	0	815	0	0	0	0	0	677	0	0	0	0	0	0	0	0	0	0	0	0	0	0	0	0	0	0	0	0	0	0	0	0
Head-SCC	SP30083	0.984	598	789	0	0	2456	0	0	0	0	0	0	0	0	0	0	0	982	0	0	0	0	0	1024	0	0	0	0	0	0	0	0	0	0	0	0	0	0	0	0	0	0	0	0	0	0	0	0
Head-SCC	SP117124	0.983	1090	800	0	0	4519	0	0	0	0	0	0	0	0	0	0	0	973	0	0	0	0	0	1624	0	0	0	0	0	0	0	0	0	0	0	0	0	0	0	0	0	0	0	0	0	0	0	0
Head-SCC	SP31422	0.981	1086	836	0	0	5535	0	0	0	0	0	0	0	0	0	0	0	2077	0	0	0	0	0	0	0	0	0	0	0	0	0	0	0	0	0	0	0	0	0	0	0	0	0	0	0	7362	0	0
Head-SCC	SP29914	0.968	797	873	0	6959	17212	0	0	0	0	0	0	0	0	0	0	0	1142	0	0	0	0	0	0	0	0	0	0	0	0	0	0	0	0	0	0	0	0	0	0	0	0	0	0	0	0	0	0
Head-SCC	SP31126	0.95	833	880	4908	0	2076	0	0	0	0	0	0	0	0	0	0	0	779	0	0	0	0	0	0	0	0	0	0	0	0	0	0	0	0	0	0	0	0	0	0	0	0	0	0	0	0	0	0
Head-SCC	SP33094	0.989	1002	1264	0	0	3166	0	0	0	0	0	0	0	0	0	0	0	945	0	0	0	0	0	0	0	0	0	0	0	0	0	0	0	0	0	0	0	0	0	0	0	0	0	0	0	6787	0	0
Head-SCC	SP30332	0.982	189	1297	0	24706	24404	0	0	0	0	0	0	0	0	0	0	0	1911	0	0	0	0	0	0	0	0	0	0	0	0	0	0	0	0	0	0	0	0	0	0	0	0	0	0	0	0	0	0
Head-SCC	SP30143	0.977	933	1418	0	0	3110	0	0	0	0	0	0	0	0	0	0	0	442	0	0	0	0	0	0	0	0	0	0	0	0	0	0	0	0	0	0	0	0	0	0	0	0	0	0	0	0	0	0
Head-SCC	SP30185	0.99	482	1422	0	0	923	0	0	0	0	0	0	0	0	0	0	0	685	0	0	0	0	0	0	0	0	0	0	0	0	0	0	0	0	0	0	0	0	0	0	0	0	0	0	0	1539	0	0
Head-SCC	SP29940	0.986	1044	1430	0	0	3297	0	0	0	0	0	0	0	0	0	0	0	1318	0	0	0	0	0	1709	0	0	0	0	0	0	0	0	0	0	0	0	0	0	0	0	0	0	0	0	0	0	0	0
Head-SCC	SP30675	0.981	0	1547	0	32568	26274	0	0	0	0	0	0	0	0	0	0	0	2796	0	0	0	0	0	0	0	0	0	0	0	0	0	0	0	0	0	0	0	0	0	0	0	0	0	0	0	0	0	0
Head-SCC	SP30113	0.983	0	1805	0	45713	36117	0	0	0	0	0	0	0	0	0	0	0	3988	0	0	0	0	0	0	0	0	0	0	0	0	0	0	0	0	0	0	0	0	0	0	0	0	0	0	0	0	0	0
Head-SCC	SP30077	0.981	954	1983	0	0	6217	0	0	0	0	0	0	0	0	0	0	0	4022	0	0	0	0	0	0	0	0	0	0	0	0	0	0	0	0	0	0	0	0	0	0	0	0	0	0	0	11239	0	0
Head-SCC	SP32662	0.993	959	2030	0	0	1686	0	0	0	0	0	0	0	0	0	0	0	3680	0	0	0	0	0	0	0	0	0	0	0	0	0	0	0	0	0	0	0	0	0	0	0	0	0	0	0	8338	0	0
Head-SCC	SP117003	0.99	891	2364	3417	0	2481	0	0	0	0	0	0	0	0	0	0	0	3315	0	0	0	0	0	0	0	0	0	0	0	0	0	0	0	0	0	0	0	0	0	0	0	0	0	0	0	0	0	0
Head-SCC	SP31334	0.991	472	2472	0	0	3501	0	0	0	0	0	0	0	0	0	0	0	1648	0	0	0	0	0	0	0	0	0	0	0	0	0	0	0	0	0	0	0	0	0	0	0	0	0	0	0	4419	0	0
Head-SCC	SP30213	0.993	443	2483	0	0	2563	0	0	0	0	0	0	0	0	0	0	0	1724	0	0	0	0	0	0	0	0	0	0	0	0	0	0	0	0	0	0	0	0	0	0	0	0	0	0	0	0	0	0
Head-SCC	SP117932	0.988	996	2853	0	0	5495	0	0	0	0	0	0	0	0	0	0	0	3913	0	0	0	0	0	0	0	0	0	0	0	0	0	0	0	0	0	0	0	0	0	0	0	0	0	0	0	0	0	0
Head-SCC	SP33544	0.97	510	3103	15145	0	8418	0	0	0	0	0	0	0	0	0	0	0	3482	0	0	0	0	0	0	0	0	0	0	0	0	0	0	0	0	0	0	0	0	0	0	0	0	0	0	0	0	0	0
Head-SCC	SP117509	0.988	1167	3202	0	0	2987	0	0	0	0	0	0	0	0	0	0	0	2945	0	0	0	0	0	0	0	0	0	0	0	0	0	0	0	0	0	0	0	0	0	0	0	0	0	0	0	4786	0	0
Head-SCC	SP32958	0.994	1502	3253	0	0	3187	0	0	0	0	0	0	0	0	0	0	0	1930	0	0	0	0	0	0	0	0	0	0	0	0	0	0	0	0	0	0	0	0	3321	0	0	0	0	0	0	0	0	0
Head-SCC	SP32694	0.978	812	3513	0	0	12548	0	0	0	0	0	0	0	0	0	0	0	5129	0	0	0	0	0	0	0	0	0	0	0	0	0	0	0	0	0	0	0	0	0	0	0	0	0	0	0	0	0	0
Head-SCC	SP31854	0.988	642	3653	0	0	3908	0	539	1464	0	155	0	0	0	0	0	0	4796	0	0	0	0	0	0	0	0	0	0	0	0	0	0	0	0	0	0	0	0	0	0	0	0	0	0	0	16638	0	0
Head-SCC	SP30493	0.996	993	5379	0	0	3341	0	0	0	0	0	0	0	0	0	0	0	4425	0	0	0	0	0	0	0	0	0	0	0	0	0	0	0	0	0	0	0	0	0	0	0	0	0	0	0	0	0	0
Head-SCC	SP32742	0.991	1163	6543	0	0	3165	0	0	0	0	0	0	0	0	0	0	0	5744	0	0	0	0	0	0	0	0	0	0	0	0	0	0	0	0	0	0	0	0	0	0	0	0	0	0	0	5244	0	0
Head-SCC	SP117482	0.994	967	7670	0	0	5984	0	0	0	0	0	0	0	0	0	0	0	9216	0	0	0	0	0	0	0	0	0	0	0	0	0	0	0	0	0	0	0	0	0	0	0	0	0	0	0	0	0	0
Head-SCC	SP31030	0.992	2418	10011	0	0	1645	0	0	0	0	0	0	0	0	0	0	0	5653	0	0	0	0	0	0	0	0	0	0	0	0	0	0	0	0	0	0	0	0	0	0	0	0	0	0	0	7498	0	0
Head-SCC	SP33688	0.997	734	14826	0	0	5971	0	0	0	0	0	0	0	0	0	0	0	21494	0	0	0	0	0	0	0	0	0	0	0	0	0	0	0	0	0	0	0	0	0	0	0	0	0	0	0	0	0	0
Head-SCC	SP33496	0.998	673	16766	0	0	12393	0	0	0	0	0	0	0	0	0	0	0	19849	0	0	0	0	0	0	0	0	0	0	0	0	0	0	0	0	0	0	0	0	0	0	0	0	0	0	0	0	0	0
Head-SCC	SP30803	0.997	770	19898	0	0	6689	0	0	0	0	0	0	0	0	0	0	0	22096	0	0	0	0	0	0	0	0	0	0	0	0	0	0	0	0	0	0	0	0	0	0	0	0	0	0	0	0	0	0
Kidney-ChRCC	SP123967	0.964	188	23	0	0	196	0	0	0	0	0	0	0	0	0	0	0	0	0	0	0	0	0	0	0	0	0	0	0	0	0	0	0	0	0	0	0	0	0	0	0	0	0	0	0	490	0	0
Kidney-ChRCC	SP123958	0.941	98	42	0	0	62	0	0	0	0	0	0	0	0	0	0	0	16	0	0	0	0	0	0	0	0	0	0	0	0	0	0	0	0	140	0	0	0	0	0	0	0	0	0	0	638	0	0
Kidney-ChRCC	SP123854	0.97	219	44	0	0	296	0	0	0	0	0	0	0	0	0	0	0	46	0	0	0	0	0	0	0	0	0	0	0	0	0	0	0	0	0	0	0	0	0	0	0	0	0	0	0	945	0	0
Kidney-ChRCC	SP123836	0.979	541	61	0	0	610	0	0	0	0	0	0	0	0	0	0	0	154	0	0	0	0	0	0	0	0	0	0	0	0	0	0	0	0	0	0	0	0	0	0	0	0	0	0	0	924	0	0
Kidney-ChRCC	SP123953	0.963	449	71	0	0	282	0	0	0	0	0	0	0	0	0	0	0	19	0	0	0	0	0	0	0	0	0	0	0	0	0	0	0	0	0	0	0	0	0	0	0	0	0	0	0	990	0	0
Kidney-ChRCC	SP124021	0.965	265	76	0	0	280	0	0	0	0	0	0	0	0	0	0	0	92	0	0	0	0	0	0	0	0	0	0	0	0	0	0	0	0	0	0	0	0	0	0	0	0	0	0	0	905	0	0
Kidney-ChRCC	SP123998	0.968	414	92	0	0	369	0	0	0	0	0	0	0	0	0	0	0	65	0	0	0	0	0	0	0	0	0	0	0	0	0	0	0	0	0	0	0	0	0	0	0	0	0	0	0	1041	0	0
Kidney-ChRCC	SP123894	0.979	451	261	0	0	281	0	0	0	0	0	0	0	0	0	0	0	192	0	0	0	0	0	0	0	0	0	0	0	0	0	0	0	0	0	0	0	0	0	0	0	0	0	0	0	1502	0	0
Kidney-ChRCC	SP123975	0.973	20333	0	0	0	20165	0	0	0	0	0	0	0	0	0	0	0	0	0	0	0	0	0	0	0	0	0	0	0	0	0	0	0	0	0	0	0	0	0	0	0	0	0	0	0	0	0	0
Kidney-ChRCC	SP124044	0.964	380	0	0	0	201	0	0	0	0	0	0	0	0	0	0	0	0	0	0	0	0	0	0	0	0	0	0	0	0	0	0	0	0	0	0	0	0	0	0	0	0	0	0	0	1088	0	0
Kidney-ChRCC	SP123972	0.99	373	0	0	0	759	0	0	0	0	0	0	0	0	0	0	0	0	0	0	0	1211	2072	0	0	0	0	0	0	0	0	0	0	0	0	0	0	0	0	0	0	0	0	0	0	5602	0	0
Kidney-ChRCC	SP123850	0.969	426	0	0	0	162	0	0	0	0	0	0	0	0	0	0	0	0	0	0	0	0	0	0	0	0	0	0	0	0	0	0	0	0	0	0	0	0	0	0	0	0	0	0	0	1464	0	0
Kidney-ChRCC	SP123902	0.948	127	0	0	0	823	0	0	0	0	0	0	0	0	0	0	0	0	0	0	0	0	0	0	0	0	0	0	0	0	0	0	0	0	0	0	0	0	0	0	0	0	0	0	0	731	0	0
Kidney-ChRCC	SP123884	0.953	549	0	0	0	0	0	0	0	0	0	0	0	0	0	0	0	0	0	0	0	0	0	0	0	0	0	0	0	0	0	0	0	0	0	0	0	0	0	0	0	0	0	0	0	1661	0	0
Kidney-ChRCC	SP123964	0.963	466	0	0	0	118	0	0	0	0	0	0	0	0	0	0	0	0	0	0	0	0	0	0	0	0	0	0	0	0	0	0	0	0	0	0	0	0	0	0	0	0	0	0	0	1423	0	0
Kidney-ChRCC	SP123995	0.965	395	0	0	0	430	0	0	0	0	0	0	0	0	0	0	0	0	0	0	0	0	0	0	0	0	0	0	0	0	0	0	0	0	0	0	0	0	0	0	0	0	0	0	0	1073	0	0
Kidney-ChRCC	SP123846	0.968	407	0	0	0	484	0	0	0	0	0	0	0	0	0	0	0	0	0	0	0	0	0	0	0	0	0	0	0	0	0	0	0	0	0	0	0	0	0	0	0	0	0	0	0	1076	0	0
Kidney-ChRCC	SP124003	0.947	101	0	0	0	307	0	0	0	0	0	0	0	0	0	0	0	0	0	0	0	0	0	0	0	0	0	0	0	0	0	0	0	0	0	0	0	0	0	0	0	0	0	0	0	474	0	0
Kidney-ChRCC	SP123876	0.962	201	0	0	0	399	0	0	0	0	0	0	0	0	0	0	0	0	0	0	0	0	0	0	0	0	0	0	0	0	0	0	0	0	0	0	0	0	0	0	0	0	0	0	0	1168	0	0
Kidney-ChRCC	SP123878	0.952	133	0	0	0	255	0	0	0	0	0	0	0	0	0	0	0	0	0	0	0	0	0	0	0	0	0	0	0	0	0	0	0	0	0	0	0	0	0	0	0	0	0	0	0	837	0	0
Kidney-ChRCC	SP123842	0.947	200	0	0	0	519	0	0	0	0	0	0	0	0	0	0	0	0	0	0	0	0	0	0	0	0	0	0	0	0	0	0	0	0	0	0	0	0	0	0	0	0	0	0	0	1056	0	0
Kidney-ChRCC	SP123900	0.961	176	0	0	0	416	0	0	0	0	0	0	0	0	0	0	0	0	0	0	0	0	0	0	0	0	0	0	0	0	0	0	0	0	0	0	0	0	0	0	0	0	0	0	0	901	0	0
Kidney-ChRCC	SP123978	0.957	181	0	0	0	209	0	0	0	0	0	0	0	0	0	0	0	0	0	0	0	0	0	0	0	0	0	0	0	0	0	0	0	0	0	0	0	0	0	0	0	0	0	0	0	589	0	0
Kidney-ChRCC	SP123897	0.949	635	0	0	0	226	0	0	0	0	0	0	0	0	0	0	0	0	0	0	0	0	0	0	0	0	0	0	0	0	0	0	0	0	0	0	0	0	0	0	0	0	0	0	0	938	0	0
Kidney-ChRCC	SP124013	0.975	191	0	0	0	272	0	0	0	0	0	0	0	0	0	0	0	0	0	0	0	0	0	0	0	0	0	0	0	0	0	0	0	0	0	0	0	0	0	0	0	0	0	0	0	485	0	0
Kidney-ChRCC	SP123852	0.97	572	0	0	0	121	0	0	0	0	0	0	0	0	0	0	0	0	0	0	0	0	0	0	0	0	0	0	0	0	0	0	0	0	0	0	0	0	0	0	0	0	0	0	0	1264	0	0
Kidney-ChRCC	SP123988	0.982	727	0	0	0	845	0	0	0	0	0	0	0	0	0	0	0	0	0	0	0	0	0	0	0	0	0	0	0	0	0	0	0	0	0	0	0	0	0	0	0	0	0	0	0	1880	0	0
Kidney-ChRCC	SP123984	0.972	307	0	0	0	176	0	0	0	0	0	0	0	0	0	0	0	0	0	0	0	0	0	0	0	0	0	0	0	0	0	0	0	0	0	0	0	0	0	0	0	0	0	0	0	631	0	0
Kidney-ChRCC	SP123858	0.97	220	0	0	0	182	0	0	0	0	0	0	0	0	0	0	0	0	0	0	0	0	0	0	0	0	0	0	0	0	0	0	0	0	0	0	0	0	0	0	0	0	0	0	0	437	0	0
Kidney-ChRCC	SP123890	0.969	174	0	0	0	432	0	0	0	0	0	0	0	0	0	0	0	0	0	0	0	0	0	0	0	0	0	0	0	0	0	0	0	0	0	0	0	0	0	0	0	0	0	0	0	649	0	0
Kidney-ChRCC	SP123950	0.942	272	0	0	0	25	0	0	0	0	0	0	0	0	0	0	0	0	0	0	0	0	0	0	0	0	0	0	0	0	0	0	0	0	0	0	0	0	0	0	0	0	0	0	0	1374	0	0
Kidney-ChRCC	SP123886	0.949	105	0	0	0	234	0	0	0	0	0	0	0	0	0	0	0	0	0	0	0	0	0	0	0	0	0	0	0	0	0	0	0	0	0	0	0	0	0	0	0	0	0	0	0	248	0	0
Kidney-ChRCC	SP124033	0.976	455	0	0	0	442	0	0	0	0	0	0	0	0	0	0	0	0	0	0	0	0	0	0	0	0	0	0	0	0	0	0	0	0	0	0	0	0	0	0	0	0	0	0	0	560	0	0
Kidney-ChRCC	SP123892	0.981	565	0	0	0	152	0	0	0	0	0	0	0	0	0	0	0	0	0	0	0	0	0	0	0	0	0	0	0	0	0	0	0	0	0	0	0	0	0	0	0	0	0	0	0	1005	0	0
Kidney-ChRCC	SP123840	0.983	520	0	0	0	326	0	0	0	0	0	0	0	0	0	0	0	0	0	0	0	0	0	0	0	0	0	0	0	0	0	0	0	0	0	0	0	0	0	0	0	0	0	0	0	847	0	0
Kidney-ChRCC	SP123969	0.953	482	0	0	0	0	0	0	0	0	0	0	0	0	0	0	0	0	0	0	0	0	0	0	0	0	0	0	0	0	0	0	0	0	430	0	0	0	0	0	0	0	0	0	0	1607	0	0
Kidney-ChRCC	SP123955	0.956	184	0	0	0	652	0	0	0	0	0	0	0	0	0	0	0	0	0	0	0	0	0	0	0	0	0	0	0	0	0	0	0	0	0	0	0	0	0	0	0	0	0	0	0	462	0	0
Kidney-ChRCC	SP123882	0.978	644	0	0	0	0	0	0	0	0	0	0	0	0	0	0	0	0	0	0	0	0	0	0	0	0	0	0	0	0	0	0	0	0	0	0	0	0	0	0	0	0	0	0	0	1510	0	0
Kidney-ChRCC	SP124017	0.965	299	0	0	0	74	0	0	0	0	0	0	0	0	0	0	0	0	0	0	0	0	0	0	0	0	0	0	0	0	0	0	0	0	0	0	0	0	0	0	0	0	0	0	0	682	0	0
Kidney-ChRCC	SP123856	0.928	102	0	0	0	447	0	0	0	0	0	0	0	0	0	0	0	0	0	0	0	0	0	0	0	0	0	0	0	0	0	0	0	0	0	0	0	0	0	0	0	0	0	0	0	522	0	0
Kidney-ChRCC	SP123888	0.962	218	0	0	0	156	0	0	0	0	0	0	0	0	0	0	0	0	0	0	0	0	0	0	0	0	0	0	0	0	0	0	0	0	129	0	0	0	0	0	0	0	0	0	0	419	0	0
Kidney-ChRCC	SP123870	0.967	282	0	0	0	39	0	0	0	0	0	0	0	0	0	0	0	0	0	0	0	0	0	0	0	0	0	0	0	0	0	0	0	0	0	0	0	0	0	0	0	0	0	0	0	548	0	0
Kidney-ChRCC	SP123844	0.958	341	0	0	0	417	0	0	0	0	0	0	0	0	0	0	0	0	0	0	0	0	0	0	0	0	0	0	0	0	0	0	0	0	0	0	0	0	0	0	0	0	0	0	0	789	0	0
Kidney-ChRCC	SP123874	0.961	284	0	0	0	500	0	0	0	0	0	0	0	0	0	0	0	0	0	0	0	0	0	0	0	0	0	0	0	0	0	0	0	0	0	0	0	0	0	0	0	0	0	0	0	712	0	0
Kidney-ChRCC	SP123872	0.975	685	362	0	0	394	0	0	0	0	0	0	0	0	0	0	0	266	0	0	0	0	0	0	0	0	0	0	0	0	0	0	0	0	0	0	0	0	0	0	0	0	0	0	0	1429	0	0
Kidney-RCC	SP97104	0.969	345	5	0	0	2451	0	0	0	0	0	0	0	0	0	0	0	490	0	0	0	0	0	0	0	0	0	0	0	0	0	0	0	0	0	0	0	0	0	0	0	0	0	0	0	4614	0	0
Kidney-RCC	SP35412	0.985	323	72	0	0	1367	0	0	0	0	0	0	0	0	0	0	0	251	0	0	0	0	0	0	0	0	0	0	0	0	0	0	0	0	0	0	0	0	0	0	0	0	0	0	0	4771	0	0
Kidney-RCC	SP36586	0.968	210	76	0	0	662	0	0	0	0	0	0	0	0	0	0	0	109	0	0	0	0	0	0	0	0	0	0	0	0	0	0	0	0	0	0	0	0	0	0	0	0	0	0	0	2049	0	0
Kidney-RCC	SP103742	0.986	301	187	0	0	907	0	0	0	0	0	0	0	0	0	0	0	146	0	0	0	0	0	0	0	0	0	0	0	0	0	0	0	0	0	0	0	0	0	0	0	0	0	0	0	4732	0	0
Kidney-RCC	SP43822	0.935	422	236	0	0	937	0	0	0	0	0	0	0	0	0	0	0	34	0	0	0	0	0	0	0	0	0	0	0	0	0	0	0	0	0	0	0	0	0	0	0	0	0	0	0	3340	0	0
Kidney-RCC	SP43633	0.93	80	0	0	0	871	0	0	0	0	0	0	0	0	0	0	0	0	0	0	0	0	0	0	0	0	0	0	0	0	0	0	0	0	0	0	0	0	0	0	0	0	0	0	0	674	0	0
Kidney-RCC	SP36498	0.978	185	0	0	0	143	0	0	0	0	0	0	0	0	0	0	0	0	0	0	0	0	0	0	0	0	0	0	0	0	0	0	0	0	0	0	0	0	0	0	0	0	0	0	0	4827	0	0
Kidney-RCC	SP37516	0.976	233	0	0	0	166	0	0	0	0	0	0	0	0	0	0	0	0	0	0	0	0	0	0	0	0	0	0	0	0	0	0	0	0	0	0	0	0	0	0	0	0	0	0	0	3827	0	0
Kidney-RCC	SP39997	0.976	144	0	0	0	1692	0	0	0	0	0	0	0	0	0	0	0	0	0	0	0	0	0	0	0	0	0	0	0	0	0	0	0	0	0	0	0	0	0	0	0	0	0	0	0	2063	0	0
Kidney-RCC	SP35617	0.978	399	0	0	0	408	0	0	0	0	0	0	0	0	0	0	0	0	0	0	0	0	0	0	0	0	0	0	0	0	0	0	0	0	0	0	0	0	0	0	0	0	0	0	0	6355	0	0
Kidney-RCC	SP37636	0.97	415	0	0	0	877	0	0	0	0	0	0	0	0	0	0	0	0	0	0	0	0	0	0	0	0	0	0	0	0	0	0	0	0	0	0	0	0	0	0	0	0	0	0	0	2801	0	0
Kidney-RCC	SP39907	0.974	234	0	0	0	1085	0	0	0	0	0	0	0	0	0	0	0	0	0	0	0	0	0	0	0	0	0	0	0	0	0	0	0	0	0	0	0	0	0	0	0	0	0	0	0	4017	0	0
Kidney-RCC	SP40736	0.985	342	0	0	0	160	0	0	0	0	0	0	0	0	0	0	0	0	0	0	0	0	0	0	0	0	0	0	0	0	0	0	0	0	0	0	0	0	0	0	0	0	0	0	0	4401	0	0
Kidney-RCC	SP42154	0.979	430	0	0	0	2555	0	0	0	0	0	0	0	0	0	0	0	0	0	0	0	0	0	0	0	0	0	0	0	0	0	0	0	0	0	0	0	0	0	0	0	0	0	0	0	3785	0	0
Kidney-RCC	SP39594	0.981	153	0	0	0	792	0	0	0	0	0	0	0	0	0	0	0	0	0	0	0	0	0	0	0	0	0	0	0	0	0	0	0	0	0	0	0	0	0	0	0	0	0	0	0	3296	0	0
Kidney-RCC	SP41453	0.979	222	0	0	0	294	0	0	0	0	0	0	0	0	0	0	0	0	0	0	0	0	0	0	0	0	0	0	0	0	0	0	0	0	0	0	0	0	0	0	0	0	0	0	0	3175	0	0
Kidney-RCC	SP34452	0.984	263	0	0	0	1053	0	0	0	0	0	0	0	0	0	0	0	0	0	0	0	0	0	0	0	0	0	0	0	0	0	0	0	0	0	0	0	0	0	0	0	0	0	0	0	6903	0	0
Kidney-RCC	SP42829	0.979	490	0	0	0	0	0	0	0	0	0	0	0	0	0	0	0	0	0	0	0	0	0	0	0	0	0	0	0	0	0	0	0	0	0	0	0	0	0	0	0	0	0	0	0	5687	0	0
Kidney-RCC	SP37970	0.98	402	0	0	0	1860	0	0	0	0	0	0	0	0	0	0	0	0	0	0	0	0	0	0	0	0	0	0	0	0	0	0	0	0	0	0	0	0	0	0	0	0	0	0	0	4233	0	0
Kidney-RCC	SP34186	0.984	437	0	0	0	917	0	0	0	0	0	0	0	0	0	0	0	0	0	0	0	0	0	0	0	0	0	0	0	0	0	0	0	0	0	0	0	0	0	0	0	0	0	0	0	5556	0	0
Kidney-RCC	SP37903	0.963	229	0	0	0	115	0	0	0	0	0	0	0	0	0	0	0	0	0	0	0	0	0	0	0	0	0	0	0	0	0	0	0	0	855	0	0	0	0	0	0	0	0	0	0	6576	0	0
Kidney-RCC	SP35849	0.972	296	0	0	0	888	0	0	0	0	0	0	0	0	0	0	0	0	0	0	0	0	0	0	0	0	0	0	0	0	0	0	0	0	0	0	0	0	0	0	0	0	0	0	0	2178	0	0
Kidney-RCC	SP34431	0.971	106	0	0	0	461	0	0	0	0	0	0	0	0	0	0	0	0	0	0	0	0	0	0	0	0	0	0	0	0	0	0	0	0	0	0	0	0	0	0	0	0	0	0	0	2415	0	0
Kidney-RCC	SP37432	0.982	400	0	0	0	164	0	0	0	0	0	0	0	0	0	0	0	0	0	0	0	0	0	0	0	0	0	0	0	0	0	0	0	0	0	0	0	0	0	0	0	0	0	0	0	5081	0	0
Kidney-RCC	SP35989	0.966	145	0	0	0	742	0	0	0	0	0	0	0	0	0	0	0	0	0	0	0	0	0	0	0	0	0	0	0	0	0	0	0	0	0	0	0	0	0	0	0	0	0	0	0	3026	0	0
Kidney-RCC	SP39102	0.976	307	0	0	0	924	0	0	0	0	0	0	0	0	0	0	0	0	0	0	0	0	0	0	0	0	0	0	0	0	0	0	0	0	0	0	0	0	0	0	0	0	0	0	0	3341	0	0
Kidney-RCC	SP34493	0.972	291	0	0	0	334	0	0	0	0	0	0	0	0	0	0	0	0	0	0	0	0	0	0	0	0	0	0	0	0	0	0	0	0	0	0	0	0	0	0	0	0	0	0	0	3297	0	0
Kidney-RCC	SP36036	0.984	205	0	0	0	811	0	0	0	0	0	0	0	0	0	0	0	0	0	0	0	0	0	0	0	0	0	0	0	0	0	0	0	0	0	0	0	0	0	0	0	0	0	0	0	2802	0	0
Kidney-RCC	SP35951	0.982	409	0	0	0	520	0	0	0	0	0	0	0	0	0	0	0	0	0	0	0	0	0	0	0	0	0	0	0	0	0	0	0	0	0	0	0	0	0	0	0	0	0	0	0	6039	0	0
Kidney-RCC	SP39248	0.964	277	0	0	0	69	0	0	0	0	0	0	0	0	0	0	0	0	0	0	0	0	0	0	0	0	0	0	0	0	0	0	0	0	0	0	0	0	0	0	0	0	0	0	0	3954	0	0
Kidney-RCC	SP34246	0.983	277	0	0	0	0	0	0	0	0	0	0	0	0	0	0	0	0	0	0	0	0	0	0	0	0	0	0	0	0	0	0	0	0	0	0	0	0	0	0	0	0	0	0	0	5250	0	0
Kidney-RCC	SP39298	0.981	240	0	0	0	952	0	0	0	0	0	0	0	0	0	0	0	0	0	0	0	0	0	0	0	0	0	0	0	0	0	0	0	0	0	0	0	0	0	0	0	0	0	0	0	6678	825	0
Kidney-RCC	SP38044	0.986	538	0	0	0	291	0	0	0	0	0	0	0	0	0	0	0	0	0	0	0	0	0	0	0	0	0	0	0	0	0	0	0	0	0	0	0	0	0	0	0	0	0	0	0	5751	0	0
Kidney-RCC	SP38271	0.967	256	0	0	0	1630	0	0	0	0	0	0	0	0	0	0	0	0	0	0	0	0	0	0	0	0	0	0	0	0	0	0	0	0	0	0	0	0	0	0	0	0	0	0	0	3671	0	0
Kidney-RCC	SP43201	0.975	303	0	0	0	437	0	0	0	0	0	0	0	0	0	0	0	0	0	0	0	0	0	0	0	0	0	0	0	0	0	0	0	0	0	0	0	0	0	0	0	0	0	0	0	4068	0	0
Kidney-RCC	SP34191	0.974	240	0	0	0	415	0	0	0	0	0	0	0	0	0	0	0	0	0	0	0	0	0	0	0	0	0	0	0	0	0	0	0	0	0	0	0	0	0	0	0	0	0	0	0	4123	0	0
Kidney-RCC	SP40047	0.983	465	0	0	0	1032	0	0	0	0	0	0	0	0	0	0	0	0	0	0	0	0	0	0	0	0	0	0	0	0	0	0	0	0	0	0	0	0	0	0	0	0	0	0	0	5379	0	0
Kidney-RCC	SP39349	0.982	224	0	0	0	688	0	0	0	0	0	0	0	0	0	0	0	0	0	0	0	0	0	0	0	0	0	0	0	0	0	0	0	0	0	0	0	0	0	0	0	0	0	0	0	2943	0	0
Kidney-RCC	SP37369	0.987	146	0	0	0	611	0	0	0	0	0	0	0	0	0	0	0	0	0	0	0	0	0	0	0	0	0	0	0	0	0	0	0	0	0	0	0	0	0	0	0	0	0	0	0	2446	0	0
Kidney-RCC	SP38759	0.984	609	0	0	0	877	0	0	0	0	0	0	0	0	0	0	0	0	0	0	0	0	0	0	0	0	0	0	0	0	0	0	0	0	0	0	0	0	0	0	0	0	0	0	0	6123	0	0
Kidney-RCC	SP36218	0.967	183	0	0	0	1806	0	0	0	0	0	0	0	0	0	0	0	0	0	0	0	0	0	0	0	0	0	0	0	0	0	0	0	0	0	0	0	0	0	0	0	0	0	0	0	1751	0	0
Kidney-RCC	SP43510	0.962	87	0	0	0	731	0	0	0	0	0	0	0	0	0	0	0	0	0	0	0	0	0	0	0	0	0	0	0	0	0	0	0	0	0	0	0	0	0	0	0	0	0	0	0	2575	504	0
Kidney-RCC	SP43770	0.983	217	0	0	0	1304	0	0	0	0	0	0	0	0	0	0	0	0	0	0	0	0	0	0	0	0	0	0	0	0	0	0	0	0	0	0	0	0	0	0	0	0	0	0	0	2804	0	0
Kidney-RCC	SP43651	0.984	423	0	0	0	1565	0	0	0	0	0	0	0	0	0	0	0	0	0	0	0	0	0	0	0	0	0	0	0	0	0	0	0	0	0	0	0	0	0	0	0	0	0	0	0	5234	0	0
Kidney-RCC	SP106656	0.97	126	0	0	0	869	0	0	0	0	0	0	0	0	0	0	0	0	0	0	0	0	0	0	0	0	0	0	0	0	0	0	0	0	0	0	0	0	0	0	0	0	0	0	0	3622	728	0
Kidney-RCC	SP97249	0.98	561	0	0	0	555	0	0	0	0	0	0	0	0	0	0	0	0	0	0	0	0	0	0	0	0	0	0	0	0	0	0	0	0	0	0	0	0	0	0	0	0	0	0	0	5553	0	0
Kidney-RCC	SP106638	0.979	177	0	0	0	1164	0	0	0	0	0	0	0	0	0	0	0	0	0	0	0	0	0	0	0	0	0	0	0	0	0	0	0	0	0	0	0	0	0	0	0	0	0	0	0	5347	589	0
Kidney-RCC	SP97161	0.971	130	0	0	0	1879	0	0	0	0	0	0	0	0	0	0	0	0	0	0	0	0	0	0	0	0	0	0	0	0	0	0	0	0	0	0	0	0	0	0	0	0	0	0	0	3694	638	0
Kidney-RCC	SP43696	0.97	162	0	0	0	1225	0	0	0	0	0	0	0	0	0	0	0	0	0	0	0	0	0	0	0	0	0	0	0	0	0	0	0	0	0	0	0	0	0	0	0	0	0	0	0	4842	0	0
Kidney-RCC	SP97113	0.979	160	0	0	0	1146	0	0	0	0	0	0	0	0	0	0	0	0	0	0	0	0	0	0	0	0	0	0	0	0	0	0	0	0	0	0	0	0	0	0	0	0	0	0	0	3001	0	0
Kidney-RCC	SP97124	0.984	175	0	0	0	779	0	0	0	0	0	0	0	0	0	0	0	0	0	0	0	0	0	0	0	0	0	0	0	0	0	0	0	0	0	0	0	0	0	0	0	0	0	0	0	5984	690	0
Kidney-RCC	SP43808	0.968	127	0	0	0	761	0	0	0	0	0	0	0	0	0	0	0	0	0	0	0	0	0	0	0	0	0	0	0	0	0	0	0	0	0	0	0	0	0	0	0	0	0	0	0	2277	0	0
Kidney-RCC	SP43514	0.967	133	0	0	0	691	0	0	0	0	0	0	0	0	0	0	0	0	0	0	0	0	0	0	0	0	0	0	0	0	0	0	0	0	0	0	0	0	0	0	0	0	0	0	0	2341	0	0
Kidney-RCC	SP97258	0.977	95	0	0	0	678	0	0	0	0	0	0	0	0	0	0	0	0	0	0	0	0	0	0	0	0	0	0	0	0	0	0	0	0	0	0	0	0	0	0	0	0	0	0	0	4261	427	0
Kidney-RCC	SP97194	0.981	349	0	0	0	1516	0	0	0	0	0	0	0	0	0	0	0	0	0	0	0	0	0	0	0	0	0	0	0	0	0	0	0	0	0	0	0	0	0	0	0	0	0	0	0	7373	1044	0
Kidney-RCC	SP109470	0.975	278	0	0	0	1893	0	0	0	0	0	0	0	0	0	0	0	0	0	0	0	0	0	0	0	0	0	0	0	0	0	0	0	0	0	0	0	0	0	0	0	0	0	0	0	4871	0	0
Kidney-RCC	SP97278	0.969	171	0	0	0	1035	0	0	0	0	0	0	0	0	0	0	0	0	0	0	0	0	0	0	0	0	0	0	0	0	0	0	0	0	0	0	0	0	0	0	0	0	0	0	0	3947	0	0
Kidney-RCC	SP109544	0.974	349	0	0	0	749	0	0	0	0	0	0	0	0	0	0	0	0	0	0	0	0	0	0	0	0	0	0	0	0	0	0	0	0	0	0	0	0	0	0	0	0	0	0	0	3397	520	0
Kidney-RCC	SP106577	0.969	282	0	0	0	1508	0	0	0	0	0	0	0	0	0	0	0	0	0	0	0	0	0	0	0	0	0	0	0	0	0	0	0	0	0	0	0	0	0	0	0	0	0	0	0	5180	0	0
Kidney-RCC	SP109478	0.972	114	0	0	0	982	0	0	0	0	0	0	0	0	0	0	0	0	0	0	0	0	0	0	0	0	0	0	0	0	0	0	0	0	0	0	0	0	0	0	0	0	0	0	0	758	0	0
Kidney-RCC	SP43688	0.967	140	0	0	0	876	0	0	0	0	0	0	0	0	0	0	0	0	0	0	0	0	0	0	0	0	0	0	0	0	0	0	0	0	0	0	0	0	0	0	0	0	0	0	0	2554	0	0
Kidney-RCC	SP97243	0.964	167	0	0	0	1239	0	0	0	0	0	0	0	0	0	0	0	0	0	0	0	0	0	0	0	0	0	0	0	0	0	0	0	0	0	0	0	0	0	0	0	0	0	0	0	3426	544	0
Kidney-RCC	SP97269	0.969	219	0	0	0	2882	0	0	0	0	0	0	0	0	0	0	0	0	0	0	0	0	0	0	0	0	0	0	0	0	0	0	0	0	0	0	0	0	0	0	0	0	0	0	0	3114	657	0
Kidney-RCC	SP113926	0.972	115	0	0	0	1051	0	0	0	0	0	0	0	0	0	0	0	0	0	0	0	0	0	0	0	0	0	0	0	0	0	0	0	0	0	0	0	0	0	0	0	0	0	0	0	1523	0	0
Kidney-RCC	SP106560	0.968	149	0	0	0	1149	0	0	0	0	0	0	0	0	0	0	0	0	0	0	0	0	0	0	0	0	0	0	0	0	0	0	0	0	0	0	0	0	0	0	0	0	0	0	0	2415	0	0
Kidney-RCC	SP43792	0.972	148	0	0	0	666	0	0	0	0	0	0	0	0	0	0	0	0	0	0	0	0	0	0	0	0	0	0	0	0	0	0	0	0	0	0	0	0	0	0	0	0	0	0	0	3959	610	0
Kidney-RCC	SP106602	0.973	132	0	0	0	1831	0	0	0	0	0	0	0	0	0	0	0	0	0	0	0	0	0	0	0	0	0	0	0	0	0	0	0	0	0	0	0	0	0	0	0	0	0	0	0	2455	0	0
Kidney-RCC	SP97145	0.97	122	0	0	0	1055	0	0	0	0	0	0	0	0	0	0	0	0	0	0	0	0	0	0	0	0	0	0	0	0	0	0	0	0	0	0	0	0	0	0	0	0	0	0	0	1153	0	0
Kidney-RCC	SP43664	0.984	385	0	0	0	1114	0	0	0	0	0	0	0	0	0	0	0	0	0	0	0	0	0	0	0	0	0	0	0	0	0	0	0	0	0	0	0	0	0	0	0	0	0	0	0	5302	598	0
Kidney-RCC	SP43532	0.978	180	0	0	0	595	0	0	0	0	0	0	0	0	0	0	0	0	0	0	0	0	0	0	0	0	0	0	0	0	0	0	0	0	0	0	0	0	0	0	0	0	0	0	0	3523	483	0
Kidney-RCC	SP102816	0.972	211	0	0	0	827	0	0	0	0	0	0	0	0	0	0	0	0	0	0	0	0	0	0	0	0	0	0	0	0	0	0	0	0	0	0	0	0	0	0	0	0	0	0	0	4034	0	0
Kidney-RCC	SP102795	0.985	604	0	0	0	1399	0	0	0	0	0	0	0	0	0	0	0	0	0	0	0	0	0	0	0	0	0	0	0	0	0	0	0	0	0	0	0	0	0	0	0	0	0	0	0	7256	0	0
Kidney-RCC	SP103197	0.981	480	0	0	0	1170	0	0	0	0	0	0	0	0	0	0	0	0	0	0	0	0	0	0	0	0	0	0	0	0	0	0	0	0	0	0	0	0	0	0	0	0	0	0	0	5641	0	0
Kidney-RCC	SP102827	0.983	316	0	0	0	512	0	0	0	0	0	0	0	0	0	0	0	0	0	0	0	0	0	0	0	0	0	0	0	0	0	0	0	0	0	0	0	0	0	0	0	0	0	0	0	6077	622	0
Kidney-RCC	SP103233	0.982	278	0	0	0	621	0	0	0	0	0	0	0	0	0	0	0	0	0	0	0	0	0	0	0	0	0	0	0	0	0	0	0	0	0	0	0	0	0	0	0	0	0	0	0	5308	0	0
Kidney-RCC	SP103507	0.96	107	0	0	0	7360	0	0	0	0	0	0	0	0	0	0	0	0	0	0	0	0	0	0	0	0	0	11802	0	0	0	0	0	0	0	0	0	0	0	0	0	0	0	0	0	0	0	0
Kidney-RCC	SP103100	0.976	245	0	0	0	594	0	0	0	0	0	0	0	0	0	0	0	0	0	0	0	0	0	0	0	0	0	0	0	0	0	0	0	0	0	0	0	0	0	0	0	0	0	0	0	3404	0	0
Kidney-RCC	SP103416	0.976	419	0	0	0	60	0	0	0	0	0	0	0	0	0	0	0	0	0	0	0	0	0	0	0	0	0	0	0	0	0	0	0	0	0	0	0	0	0	0	0	0	0	0	0	4738	0	0
Kidney-RCC	SP103005	0.978	341	0	0	0	269	0	0	0	0	0	0	0	0	0	0	0	0	0	0	0	0	0	0	0	0	0	0	0	0	0	0	0	0	0	0	0	0	0	0	0	0	0	0	0	4360	0	0
Kidney-RCC	SP102759	0.987	337	0	0	0	1290	0	0	0	0	0	0	0	0	0	0	0	0	0	0	0	0	0	0	0	0	0	0	0	0	0	0	0	0	0	0	0	0	0	0	0	0	0	0	0	5929	0	0
Kidney-RCC	SP102741	0.976	245	0	0	0	991	0	0	0	0	0	0	0	0	0	0	0	0	0	0	0	0	0	0	0	0	0	0	0	0	0	0	0	0	0	0	0	0	0	0	0	0	0	0	0	4800	0	0
Kidney-RCC	SP102945	0.982	380	0	0	0	248	0	0	0	0	0	0	0	0	0	0	0	0	0	0	0	0	0	0	0	0	0	0	0	0	0	0	0	0	0	0	0	0	0	0	0	0	0	0	0	3741	0	0
Kidney-RCC	SP103826	0.976	147	0	0	0	0	0	0	0	0	0	0	0	0	0	0	0	0	0	0	0	0	0	0	0	0	0	0	0	0	0	0	0	0	0	0	0	0	0	0	0	0	0	0	0	3726	0	0
Kidney-RCC	SP103706	0.969	220	0	0	0	857	0	0	0	0	0	0	0	0	0	0	0	0	0	0	0	0	0	0	0	0	0	0	0	0	0	0	0	0	0	0	0	0	0	0	0	0	0	0	0	4854	0	0
Kidney-RCC	SP102897	0.923	5536	0	0	0	21993	0	0	0	0	0	0	0	0	0	0	0	0	0	0	0	0	0	0	0	0	0	0	0	0	0	0	0	0	0	0	0	0	0	0	0	0	0	0	0	0	0	0
Kidney-RCC	SP102881	0.97	374	0	0	0	322	0	0	0	0	0	0	0	0	0	0	0	0	0	0	0	0	0	0	0	0	0	0	0	0	0	0	0	0	0	0	0	0	0	0	0	0	0	0	0	4679	0	0
Kidney-RCC	SP103715	0.98	238	0	0	0	779	0	0	0	0	0	0	0	0	0	0	0	0	0	0	0	0	0	0	0	0	0	0	0	0	0	0	0	0	0	0	0	0	0	0	0	0	0	0	0	3818	0	0
Kidney-RCC	SP102929	0.982	250	0	0	0	654	0	0	0	0	0	0	0	0	0	0	0	0	0	0	0	0	0	0	0	0	0	0	0	0	0	0	0	0	0	0	0	0	0	0	0	0	0	0	0	3899	0	0
Kidney-RCC	SP103619	0.966	209	0	0	0	360	0	0	0	0	0	0	0	0	0	0	0	0	0	0	0	0	0	0	0	0	0	0	0	0	0	0	0	0	0	0	0	0	0	0	0	0	0	0	0	1945	0	0
Kidney-RCC	SP103844	0.977	173	0	0	0	226	0	0	0	0	0	0	0	0	0	0	0	0	0	0	0	0	0	0	0	0	0	0	0	0	0	0	0	0	0	0	0	0	0	0	0	0	0	0	0	3890	0	0
Kidney-RCC	SP103128	0.98	187	0	0	0	521	0	0	0	0	0	0	0	0	0	0	0	0	0	0	0	0	0	0	0	0	0	0	0	0	0	0	0	0	0	0	0	0	0	0	0	0	0	0	0	5052	0	0
Kidney-RCC	SP103300	0.977	251	0	0	0	0	0	0	0	0	0	0	0	0	0	0	0	0	0	0	0	0	0	0	0	0	0	0	0	0	0	0	0	0	0	0	0	0	0	0	0	0	0	0	0	6377	0	0
Kidney-RCC	SP103057	0.987	188	0	0	0	0	0	0	0	0	0	0	0	0	0	0	0	0	0	0	0	0	0	0	0	0	0	5615	0	0	0	0	0	0	0	0	0	0	0	0	0	0	0	0	0	6424	0	0
Kidney-RCC	SP103340	0.983	314	0	0	0	484	0	0	0	0	0	0	0	0	0	0	0	0	0	0	0	0	0	0	0	0	0	0	0	0	0	0	0	0	0	0	0	0	0	0	0	0	0	0	0	3379	0	0
Kidney-RCC	SP102913	0.98	525	0	0	0	1643	0	0	0	0	0	0	0	0	0	0	0	0	0	0	0	0	0	0	0	0	0	0	0	0	0	0	0	0	0	0	0	0	0	0	0	0	0	0	0	5878	0	0
Kidney-RCC	SP102783	0.983	477	0	0	0	181	0	0	0	0	0	0	0	0	0	0	0	0	0	0	0	0	0	0	0	0	0	0	0	0	0	0	0	0	0	0	0	0	0	0	0	0	0	0	0	8679	0	0
Kidney-RCC	SP103080	0.967	431	0	0	0	0	0	0	0	0	0	0	0	0	0	0	0	0	0	0	0	0	0	0	0	0	0	0	0	0	0	0	0	0	0	0	0	0	0	0	0	0	0	0	0	10312	0	0
Kidney-RCC	SP103436	0.973	297	0	0	0	576	0	0	0	0	0	0	0	0	0	0	0	0	0	0	0	0	0	0	0	0	0	0	0	0	0	0	0	0	0	0	0	0	0	0	0	0	0	0	0	3513	0	0
Kidney-RCC	SP102804	0.986	368	0	0	0	930	0	0	0	0	0	0	0	0	0	0	0	0	0	0	0	0	0	0	0	0	0	0	0	0	0	0	0	0	0	0	0	0	0	0	0	0	0	0	0	5908	0	0
Kidney-RCC	SP102957	0.993	60	0	0	0	6208	0	0	0	0	0	0	0	0	0	0	0	0	0	0	0	0	0	0	0	0	0	29716	0	0	0	0	0	0	0	0	0	0	0	0	0	0	0	0	0	0	0	0
Kidney-RCC	SP102873	0.946	289	0	0	0	991	0	0	0	0	0	0	0	0	0	0	0	0	0	0	0	0	0	0	0	0	0	0	0	0	0	0	0	0	0	0	0	0	0	0	0	0	0	0	0	3805	0	0
Kidney-RCC	SP103213	0.98	247	0	0	0	339	0	0	0	0	0	0	0	0	0	0	0	0	0	0	0	0	0	0	0	0	0	0	0	0	0	0	0	0	0	0	0	0	0	0	0	0	0	0	0	2839	0	0
Kidney-RCC	SP103467	0.954	131	0	0	0	136	0	0	0	0	0	0	0	0	0	0	0	0	0	0	0	0	0	0	0	0	0	0	0	0	0	0	0	0	0	0	0	0	0	0	0	0	0	0	0	1988	0	0
Kidney-RCC	SP103261	0.983	341	0	0	0	473	0	0	0	0	0	0	0	0	0	0	0	0	0	0	0	0	0	0	0	0	0	0	0	0	0	0	0	0	0	0	0	0	0	0	0	0	0	0	0	8088	0	0
Kidney-RCC	SP103156	0.983	297	0	0	0	413	0	0	0	0	0	0	0	0	0	0	0	0	0	0	0	0	0	0	0	0	0	0	0	0	0	0	0	0	0	0	0	0	0	0	0	0	0	0	0	5403	0	0
Kidney-RCC	SP103288	0.965	178	0	0	0	410	0	0	0	0	0	0	0	0	0	0	0	0	0	0	0	0	0	0	0	0	0	0	0	0	0	0	0	0	0	0	0	0	0	0	0	0	0	0	0	2590	0	0
Kidney-RCC	SP103444	0.967	305	0	0	0	409	0	0	0	0	0	0	0	0	0	0	0	0	0	0	0	0	0	0	0	0	0	0	0	0	0	0	0	0	0	0	0	0	0	0	0	0	0	0	0	3657	0	0
Kidney-RCC	SP103685	0.971	192	0	0	0	1261	0	0	0	0	0	0	0	0	0	0	0	0	0	0	0	0	0	0	0	0	0	0	0	0	0	0	0	0	0	0	0	0	0	0	0	0	0	0	0	3306	0	0
Kidney-RCC	SP103140	0.987	186	0	0	0	857	0	0	0	0	0	0	0	0	0	0	0	0	0	0	0	0	0	0	0	0	0	0	0	0	0	0	0	0	0	0	0	0	0	0	0	0	0	0	0	5774	0	0
Kidney-RCC	SP103673	0.977	298	0	0	0	622	0	0	0	0	0	0	0	0	0	0	0	0	0	0	0	0	0	0	0	0	0	1887	0	0	0	0	0	0	0	0	0	0	0	0	0	0	0	0	0	4623	592	0
Kidney-RCC	SP102839	0.975	361	0	0	0	626	0	0	0	0	0	0	0	0	0	0	0	0	0	0	0	0	0	0	0	0	0	0	0	0	0	0	0	0	0	0	0	0	0	0	0	0	0	0	0	3533	0	0
Kidney-RCC	SP103245	0.982	541	0	0	0	1076	0	0	0	0	0	0	0	0	0	0	0	0	0	0	0	0	0	0	0	0	0	0	0	0	0	0	0	0	0	0	0	0	0	0	0	0	0	0	0	6039	0	0
Kidney-RCC	SP103037	0.979	104	0	0	0	726	0	0	0	0	0	0	0	0	0	0	0	0	0	0	0	0	0	0	0	0	0	0	0	0	0	0	0	0	0	0	0	0	0	0	0	0	0	0	0	1566	0	0
Kidney-RCC	SP103408	0.985	342	0	0	0	1475	0	0	0	0	0	0	0	0	0	0	0	0	0	0	0	0	0	0	0	0	0	0	0	0	0	0	0	0	0	0	0	0	0	0	0	0	0	0	0	4138	0	0
Kidney-RCC	SP103021	0.981	277	0	0	0	298	0	0	0	0	0	0	0	0	0	0	0	0	0	0	0	0	0	0	0	0	0	0	0	0	0	0	0	0	0	0	0	0	0	0	0	0	0	0	0	5244	0	0
Kidney-RCC	SP103679	0.967	213	0	0	0	404	0	0	0	0	0	0	0	0	0	0	0	0	0	0	0	0	0	0	0	0	0	0	0	0	0	0	0	0	954	0	0	0	0	0	0	0	0	0	0	4045	0	0
Kidney-RCC	SP103065	0.986	299	0	0	0	1031	0	0	0	0	0	0	0	0	0	0	0	0	0	0	0	0	0	0	0	0	0	0	0	0	0	0	0	0	0	0	0	0	0	0	0	0	0	0	0	5854	0	0
Kidney-RCC	SP102965	0.984	247	0	0	0	648	0	0	0	0	0	0	0	0	0	0	0	0	0	0	0	0	0	0	0	0	0	0	0	0	0	0	0	0	0	0	0	0	0	0	0	0	0	0	0	3988	0	0
Kidney-RCC	SP103221	0.984	331	0	0	0	1296	0	0	0	0	0	0	0	0	0	0	0	0	0	0	0	0	0	0	0	0	0	0	0	0	0	0	0	0	0	0	0	0	0	0	0	0	0	0	0	5686	0	0
Kidney-RCC	SP103547	0.984	439	0	0	0	1005	0	0	0	0	0	0	0	0	0	0	0	0	0	0	0	0	0	0	0	0	0	1078	0	0	0	0	0	0	0	0	0	0	0	0	0	0	0	0	0	3749	323	0
Kidney-RCC	SP102973	0.958	322	0	0	0	0	0	0	0	0	0	0	0	0	0	0	0	0	0	0	0	0	0	0	0	0	0	11101	0	0	0	0	0	0	0	0	0	0	0	0	0	0	0	0	0	7625	0	0
Kidney-RCC	SP103515	0.978	308	0	0	0	863	0	0	0	0	0	0	0	0	0	0	0	0	0	0	0	0	0	0	0	0	0	0	0	0	0	0	0	0	0	0	0	0	0	0	0	0	0	0	0	6129	0	0
Kidney-RCC	SP102747	0.948	57	0	0	0	378	0	0	0	0	0	0	0	0	0	0	0	0	0	0	0	0	0	0	0	0	0	0	0	0	0	0	0	0	0	0	0	0	0	0	0	0	0	0	0	650	0	0
Kidney-RCC	SP103730	0.983	377	0	0	0	969	0	0	0	0	0	0	0	0	0	0	0	0	0	0	0	0	0	0	0	0	0	0	0	0	0	0	0	0	0	0	0	0	0	0	0	0	0	0	0	4581	0	0
Kidney-RCC	SP103535	0.987	466	0	0	0	0	0	0	0	0	0	0	0	0	0	0	0	0	0	0	0	0	0	0	0	0	0	17394	0	0	0	0	0	0	0	0	0	0	0	0	0	0	0	0	0	10239	0	0
Kidney-RCC	SP102718	0.981	496	0	0	0	0	0	0	0	0	0	0	0	0	0	0	0	0	0	0	0	0	0	0	0	0	0	0	0	0	0	0	0	0	0	0	0	0	0	0	0	0	0	0	0	6715	0	0
Kidney-RCC	SP103483	0.969	188	0	0	0	620	0	0	0	0	0	0	0	0	0	0	0	0	0	0	0	0	0	0	0	0	0	0	0	0	0	0	0	0	0	0	0	0	0	0	0	0	0	0	0	2239	0	0
Kidney-RCC	SP103428	0.985	318	0	0	0	293	0	0	0	0	0	0	0	0	0	0	0	0	0	0	0	0	0	0	0	0	0	0	0	0	0	0	0	0	0	0	0	0	0	0	0	0	0	0	0	5975	0	0
Kidney-RCC	SP102755	0.981	285	0	0	0	1007	0	0	0	0	0	0	0	0	0	0	0	0	0	0	0	0	0	0	0	0	0	0	0	0	0	0	0	0	0	0	0	0	0	0	0	0	0	0	0	9316	0	0
Kidney-RCC	SP103694	0.981	430	0	0	0	333	0	0	0	0	0	0	0	0	0	0	0	0	0	0	0	0	0	0	0	0	0	0	0	0	0	0	0	0	0	0	0	0	0	0	0	0	0	0	0	8836	0	0
Kidney-RCC	SP103595	0.98	261	0	0	0	549	0	0	0	0	0	0	0	0	0	0	0	0	0	0	0	0	0	0	0	0	0	0	0	0	0	0	0	0	0	0	0	0	0	0	0	0	0	0	0	3853	0	0
Kidney-RCC	SP103396	0.957	134	0	0	0	268	0	0	0	0	0	0	0	0	0	0	0	0	0	0	0	0	0	0	0	0	0	0	0	0	0	0	0	0	0	0	0	0	0	0	0	0	0	0	0	3173	0	0
Kidney-RCC	SP102716	0.983	152	0	0	0	458	0	0	0	0	0	0	0	0	0	0	0	0	0	0	0	0	0	0	0	0	0	0	0	0	0	0	0	0	0	0	0	0	0	0	0	0	0	0	0	2486	315	0
Kidney-RCC	SP102733	0.958	160	0	0	0	2258	0	0	0	0	0	0	0	0	0	0	0	0	0	0	0	0	0	0	0	0	0	0	0	0	0	0	0	0	0	0	0	0	0	0	0	0	0	0	0	1981	0	0
Kidney-RCC	SP102989	0.98	399	0	0	0	1017	0	0	0	0	0	0	0	0	0	0	0	0	0	0	0	0	0	0	0	0	0	0	0	0	0	0	0	0	0	0	0	0	0	0	0	0	0	0	0	5653	0	0
Kidney-RCC	SP103603	0.98	486	0	0	0	235	0	0	0	0	0	0	0	0	0	0	0	0	0	0	0	0	0	0	0	0	0	0	0	0	0	0	0	0	0	0	0	0	0	0	0	0	0	0	0	6321	0	0
Kidney-RCC	SP102921	0.974	214	0	0	0	158	0	0	0	0	0	0	0	0	0	0	0	0	0	0	0	0	0	0	0	0	0	0	0	0	0	0	0	0	0	0	0	0	0	0	0	0	0	0	0	3447	0	0
Kidney-RCC	SP103555	0.919	58	0	0	0	708	0	0	0	0	0	0	0	0	0	0	0	0	0	0	0	0	0	0	0	0	0	0	0	0	0	0	0	0	163	0	0	0	0	0	0	0	0	0	0	1113	0	0
Kidney-RCC	SP103523	0.972	178	0	0	0	407	0	0	0	0	0	0	0	0	0	0	0	0	0	0	0	0	0	0	0	0	0	0	0	0	0	0	0	0	0	0	0	0	0	0	0	0	0	0	0	3014	0	0
Kidney-RCC	SP103575	0.971	561	0	0	0	515	0	0	0	0	0	0	0	0	0	0	0	0	0	0	0	0	0	0	0	0	0	0	0	0	0	0	0	0	0	0	0	0	0	0	0	0	0	0	0	7750	0	0
Kidney-RCC	SP103045	0.986	241	0	0	0	1317	0	0	0	0	0	0	0	0	0	0	0	0	0	0	0	0	0	0	0	0	0	0	0	0	0	0	0	0	0	0	0	0	0	0	0	0	0	0	0	3706	0	0
Kidney-RCC	SP103455	0.98	646	0	0	0	345	0	0	0	0	0	0	0	0	0	0	0	0	0	0	0	0	0	0	0	0	0	0	0	0	0	0	0	0	0	0	0	0	0	0	0	0	0	0	0	7656	0	0
Kidney-RCC	SP103856	0.97	190	0	0	0	390	0	0	0	0	0	0	0	0	0	0	0	0	0	0	0	0	0	0	0	0	0	0	0	0	0	0	0	0	0	0	0	0	0	0	0	0	0	0	0	2645	0	0
Kidney-RCC	SP109457	0.986	423	616	0	0	1271	0	0	0	0	0	0	0	0	0	0	0	0	0	0	0	0	0	0	0	0	0	0	0	0	0	0	0	0	0	0	0	0	0	0	0	0	0	0	0	1327	0	0
Liver-HCC	SP97749	0.965	33	0	0	1582	6467	0	0	0	0	0	0	0	0	0	0	0	0	0	0	0	0	0	0	0	0	0	0	0	0	0	0	0	0	0	0	0	0	0	0	0	0	0	0	0	0	0	0
Liver-HCC	SP49235	0.95	11	0	0	0	6841	0	0	0	0	0	0	0	0	0	0	0	0	0	0	0	0	0	0	0	0	0	0	0	0	0	0	0	0	1165	0	0	0	0	0	0	0	0	0	0	0	0	0
Liver-HCC	SP50177	0.957	8	0	0	0	7891	0	0	0	0	0	0	0	0	0	0	0	0	0	0	0	0	0	0	0	0	0	1711	0	0	0	0	0	0	749	0	0	0	0	0	0	0	0	0	0	0	0	0
Liver-HCC	SP97775	0.958	0	0	0	9351	13579	0	0	0	0	0	0	0	0	0	0	5688	0	0	0	0	0	0	0	0	0	0	7429	0	0	0	0	0	0	0	0	0	0	0	0	0	0	0	0	0	0	0	0
Liver-HCC	SP97685	0.964	0	0	0	0	6806	0	0	0	0	0	0	0	0	0	0	0	0	0	0	1839	0	0	0	0	0	0	0	0	0	0	0	0	0	1229	0	0	0	0	0	0	0	0	0	0	0	0	0
Liver-HCC	SP97747	0.971	62	0	0	1959	6716	0	0	0	0	0	0	0	0	0	0	0	0	0	0	779	0	0	0	0	0	0	0	0	0	0	0	0	0	0	0	0	0	0	0	0	0	0	0	0	0	0	0
Liver-HCC	SP97771	0.893	0	0	0	0	22836	0	0	0	0	0	0	0	0	0	0	0	0	0	0	0	0	0	0	2637	0	0	0	0	0	0	0	0	0	0	0	0	0	0	0	0	0	0	0	0	0	0	0
Liver-HCC	SP97681	0.973	34	0	0	2484	9470	0	0	0	0	0	0	0	0	0	0	0	0	0	0	0	0	0	0	0	0	0	0	0	0	0	0	0	0	0	0	0	0	0	0	0	0	0	0	0	0	0	0
Liver-HCC	SP98082	0.96	137	0	0	1817	6909	0	0	0	0	0	0	0	0	0	0	0	0	0	0	0	0	0	0	0	0	0	0	0	0	0	0	0	0	0	0	0	0	0	0	0	0	0	0	0	0	0	0
Liver-HCC	SP49334	0.974	147	0	0	706	4400	0	0	0	0	0	0	0	0	0	0	0	0	0	0	0	0	0	0	0	0	0	0	0	0	0	0	0	0	0	0	0	0	0	0	0	0	0	0	0	2509	0	0
Liver-HCC	SP49124	0.969	103	0	0	0	7158	0	0	0	0	0	0	0	0	0	0	0	0	0	0	0	348	951	0	0	0	0	0	0	0	0	0	0	1288	0	0	0	0	0	0	0	0	0	0	0	6016	0	0
Liver-HCC	SP115501	0.953	216	0	0	2682	6624	0	0	0	0	0	0	0	0	0	0	0	0	0	0	0	0	0	0	0	0	0	0	0	0	0	0	0	0	0	0	0	0	0	0	0	0	0	0	0	0	0	0
Liver-HCC	SP98305	0.952	116	0	0	0	12296	0	0	0	0	0	0	0	0	0	0	0	0	0	0	883	0	0	0	0	0	0	0	0	0	0	0	0	0	2145	0	0	0	0	0	0	0	0	0	0	0	0	0
Liver-HCC	SP49247	0.957	0	0	0	0	11066	0	0	0	0	0	0	0	0	0	0	0	0	0	0	0	0	0	0	0	0	0	2188	0	0	0	0	0	0	1891	0	0	0	0	0	0	0	0	0	0	0	0	0
Liver-HCC	SP49328	0.946	0	0	0	0	9396	0	0	0	0	0	0	0	0	0	0	0	0	0	0	0	0	0	0	0	0	0	0	0	0	0	0	0	0	1430	0	0	0	0	0	0	0	0	0	0	0	0	0
Liver-HCC	SP98092	0.955	177	0	0	0	5781	0	0	0	0	0	0	0	0	0	0	0	0	0	0	0	0	0	0	0	0	0	0	0	0	0	0	0	0	1076	0	0	0	0	0	0	0	0	0	0	0	0	0
Liver-HCC	SP120755	0.943	146	0	0	0	2601	0	0	0	0	0	0	0	0	0	0	0	0	0	0	0	0	0	0	0	0	0	0	0	0	0	0	0	0	0	0	0	0	0	0	0	0	0	0	0	0	0	0
Liver-HCC	SP49417	0.94	0	0	0	0	9182	0	0	0	0	0	0	0	0	0	0	0	0	0	0	0	0	0	0	0	0	0	0	0	0	0	0	0	0	1497	0	0	0	0	0	0	0	0	0	0	0	0	0
Liver-HCC	SP49175	0.94	483	0	0	0	3882	0	0	0	0	0	0	0	0	0	0	0	0	0	0	0	0	0	0	0	0	0	2203	0	0	0	0	0	0	0	0	0	0	0	0	0	0	0	0	0	0	0	0
Liver-HCC	SP49223	0.931	225	0	0	0	2639	0	0	0	0	0	0	0	0	0	0	0	0	0	0	0	0	0	0	0	0	0	0	0	0	0	0	0	0	830	0	0	0	0	0	0	0	0	0	0	0	0	0
Liver-HCC	SP49187	0.976	0	0	0	2816	8064	0	0	0	0	0	0	0	0	0	0	0	0	0	0	0	0	0	0	0	0	0	0	0	0	0	0	0	0	0	0	0	0	0	0	0	0	0	0	0	0	0	0
Liver-HCC	SP49157	0.934	0	0	0	0	11791	0	0	0	0	0	0	0	0	0	0	0	0	0	0	0	0	0	0	0	0	0	0	0	0	0	0	0	0	1504	0	0	0	0	0	0	0	0	0	0	0	0	0
Liver-HCC	SP49379	0.961	108	0	0	4288	7043	0	0	0	0	0	0	0	0	0	0	0	0	0	0	0	0	0	0	0	0	0	0	0	0	0	0	0	0	0	0	0	0	0	0	0	0	0	0	0	4208	0	0
Liver-HCC	SP49541	0.933	55	0	0	0	9900	0	0	0	0	0	0	0	0	0	0	0	0	0	0	0	0	0	0	0	0	0	0	0	0	0	0	0	0	2285	0	0	0	0	0	0	0	0	0	0	0	0	0
Liver-HCC	SP98164	0.964	0	0	0	3822	12710	0	0	0	0	0	0	0	0	0	0	0	0	0	0	0	0	0	0	0	0	0	0	0	0	0	0	0	0	0	0	0	0	0	0	0	0	0	0	0	0	0	0
Liver-HCC	SP49481	0.969	10	0	0	0	1444	0	0	0	0	0	0	0	0	0	0	0	0	0	0	331	0	0	0	0	0	0	0	0	0	0	0	0	0	0	0	0	0	0	0	0	0	0	0	0	1343	0	0
Liver-HCC	SP98078	0.973	0	0	0	2014	9731	0	0	0	0	0	0	0	0	0	0	0	0	0	0	0	0	0	0	0	0	0	0	0	0	0	0	0	0	0	0	0	0	0	0	0	0	0	0	0	3669	0	0
Liver-HCC	SP106677	0.952	199	0	0	0	3533	0	0	0	0	0	0	0	0	0	0	0	0	0	0	0	0	0	0	0	0	0	0	0	0	0	0	0	0	0	0	0	0	0	0	0	0	0	0	0	4232	0	0
Liver-HCC	SP106743	0.927	25	0	0	0	2836	0	0	0	0	0	0	643	0	0	0	0	0	0	0	0	0	0	0	0	0	0	0	0	0	0	0	0	0	0	0	0	0	0	0	0	0	0	0	0	0	0	0
Liver-HCC	SP98359	0.973	453	0	0	0	2761	0	0	0	0	0	0	0	0	0	0	0	0	0	0	0	0	0	0	0	0	0	0	0	0	0	0	0	0	0	0	0	0	0	0	0	0	0	0	0	5546	0	0
Liver-HCC	SP98192	0.927	238	0	0	0	2937	0	0	0	0	0	0	0	0	0	0	0	0	0	0	0	0	0	0	0	0	0	0	0	0	0	0	0	0	672	0	0	0	0	0	0	0	0	0	0	0	0	0
Liver-HCC	SP98053	0.961	0	0	0	2757	10048	0	0	0	0	0	0	0	0	0	0	0	0	0	0	0	0	0	0	0	0	0	0	0	0	0	0	0	0	0	0	0	0	0	0	0	0	0	0	0	0	0	0
Liver-HCC	SP106631	0.968	0	0	0	2876	11014	0	0	0	0	0	0	0	0	0	0	2503	0	0	0	0	0	0	0	0	0	0	2581	0	0	0	0	0	0	0	0	0	0	0	0	0	0	0	0	0	0	0	0
Liver-HCC	SP49551	0.977	78	0	0	3528	7942	0	0	0	0	0	0	0	0	0	0	0	0	0	0	0	0	0	0	0	0	0	0	0	0	0	0	0	0	0	0	0	0	0	0	0	0	0	0	0	0	0	0
Liver-HCC	SP49651	0.934	101	0	0	0	6210	0	0	0	0	0	0	0	0	0	0	0	0	0	0	0	0	0	0	0	0	0	0	0	0	0	0	0	0	1407	0	0	0	0	0	0	0	0	0	0	0	0	0
Liver-HCC	SP98265	0.913	413	0	0	5468	11607	0	0	0	0	0	0	0	0	0	0	0	0	0	0	0	0	0	0	0	0	0	0	0	0	0	0	0	0	0	913	0	0	0	0	0	0	0	0	0	0	0	0
Liver-HCC	SP98297	0.956	0	0	0	3191	11300	0	0	0	0	0	0	0	0	0	0	0	0	0	0	0	0	0	0	0	0	0	0	0	0	0	0	0	0	0	0	0	0	0	0	0	0	0	0	0	0	0	0
Liver-HCC	SP98060	0.952	361	0	0	0	1923	0	0	0	0	0	0	0	0	0	0	0	0	0	0	0	0	0	0	0	0	0	0	0	0	0	0	0	0	0	0	0	0	0	0	0	0	0	0	0	0	0	0
Liver-HCC	SP98289	0.98	0	0	0	0	11524	0	0	0	0	0	0	0	0	0	0	0	0	0	0	0	0	0	0	0	0	0	18357	0	0	0	0	0	0	0	0	0	0	0	0	0	0	0	0	0	0	0	0
Liver-HCC	SP115498	0.949	0	0	0	5625	13786	0	0	0	0	0	0	0	0	0	0	0	0	0	0	0	0	0	0	0	0	0	0	0	0	0	0	0	0	0	0	0	0	0	0	0	0	0	0	0	0	0	0
Liver-HCC	SP98096	0.934	0	0	0	0	11759	0	0	0	0	0	0	0	0	0	0	0	0	0	0	0	0	0	0	0	0	0	0	0	0	0	0	0	0	1795	0	0	0	0	0	0	0	0	0	0	0	0	0
Liver-HCC	SP49114	0.964	0	0	0	8661	14865	0	0	0	0	0	0	0	0	0	0	0	0	0	0	0	0	0	0	0	0	0	0	0	0	0	0	0	0	0	0	0	0	0	0	0	0	0	0	0	0	0	0
Liver-HCC	SP98090	0.933	593	0	0	0	33803	0	0	0	0	0	0	0	0	0	0	15397	0	0	0	0	0	0	0	4366	0	0	9527	0	0	0	0	0	0	0	0	0	0	0	0	0	0	0	0	0	0	0	0
Liver-HCC	SP49286	0.965	0	0	0	2585	7683	0	0	0	0	0	0	0	0	0	0	0	0	0	0	0	0	0	0	0	0	0	0	0	0	0	0	0	0	0	0	0	0	0	0	0	0	0	0	0	0	0	0
Liver-HCC	SP49469	0.979	321	0	0	0	3424	0	0	0	0	0	0	0	0	0	0	0	0	0	0	0	0	0	0	0	0	0	0	0	0	0	0	0	0	0	0	0	0	0	0	0	0	0	0	0	3543	0	0
Liver-HCC	SP49205	0.946	242	0	0	0	3912	0	0	0	0	0	0	0	0	0	0	0	0	0	0	0	0	0	0	0	0	0	0	0	0	0	0	0	0	745	0	0	0	0	0	0	0	0	0	0	0	0	0
Liver-HCC	SP98327	0.957	39	0	0	3089	7652	0	0	0	0	0	0	0	0	0	0	0	0	0	0	0	0	0	0	0	0	0	0	0	0	0	0	0	0	0	0	0	0	0	0	0	0	0	0	0	0	0	0
Liver-HCC	SP49449	0.924	213	0	0	0	2489	0	0	0	0	0	0	0	0	0	0	0	0	0	0	0	0	0	0	0	0	0	0	0	0	0	0	0	0	1011	0	0	0	0	0	0	0	0	0	0	0	0	0
Liver-HCC	SP49391	0.969	187	0	0	0	1297	0	0	0	0	0	0	0	0	0	0	585	0	0	0	290	0	0	0	0	0	0	0	0	0	0	0	0	0	0	0	0	0	0	0	0	0	0	0	0	3266	0	0
Liver-HCC	SP49531	0.955	219	0	0	0	6427	0	0	0	0	0	0	0	0	0	0	0	0	0	0	0	0	0	0	0	0	0	0	0	0	0	0	0	0	0	0	0	0	0	0	0	0	0	0	0	10634	0	0
Liver-HCC	SP49322	0.968	156	0	0	0	3591	0	0	0	0	0	0	0	0	0	0	0	0	0	0	0	0	0	0	0	0	0	0	0	0	0	0	0	0	507	0	0	0	0	0	0	0	0	0	0	3594	0	0
Liver-HCC	SP49433	0.941	178	0	0	0	6058	0	0	0	0	0	0	0	0	0	0	0	0	0	0	0	0	0	0	0	0	0	0	0	0	0	0	0	0	0	0	0	0	0	0	0	0	0	0	0	0	0	0
Liver-HCC	SP109384	0.954	21	0	0	0	4706	0	0	0	0	0	0	0	0	0	0	0	0	0	0	0	0	0	0	0	0	0	0	0	0	0	0	0	0	705	0	0	0	0	0	0	0	0	0	0	0	0	0
Liver-HCC	SP98065	0.927	70	0	0	3014	7372	0	0	0	0	0	0	0	0	0	0	0	0	0	0	0	0	0	0	0	0	0	0	0	0	0	0	0	0	0	0	0	0	0	0	0	0	0	0	0	0	0	0
Liver-HCC	SP49591	0.988	36	0	0	0	3044	0	0	0	0	0	0	0	0	0	0	0	0	0	0	0	0	0	0	0	0	0	0	0	3852	0	0	0	0	705	0	0	0	0	0	0	0	0	0	0	0	0	0
Liver-HCC	SP49385	0.969	0	0	0	0	5729	0	0	0	0	0	0	0	0	0	0	0	0	0	0	0	0	0	0	0	0	0	0	0	0	0	0	0	0	961	0	0	0	0	0	0	0	0	0	0	2204	0	0
Liver-HCC	SP98313	0.954	142	0	0	898	2666	0	0	0	0	0	0	897	0	0	0	0	0	0	0	0	0	0	0	0	0	0	0	0	0	0	0	0	0	0	0	0	0	0	0	0	0	0	0	0	2739	0	0
Liver-HCC	SP49119	0.958	83	0	0	0	7474	0	0	0	0	0	0	0	0	0	0	0	0	0	0	0	0	0	0	0	0	0	0	0	0	0	0	0	0	887	0	0	0	0	0	0	0	0	0	0	0	0	0
Liver-HCC	SP109301	0.962	63	0	0	0	6948	0	0	0	0	0	0	0	0	0	0	0	0	0	0	0	0	0	0	0	0	0	0	0	0	0	0	0	0	0	0	0	0	0	0	0	0	0	0	0	6740	0	0
Liver-HCC	SP115830	0.947	208	0	0	0	3183	0	0	0	0	0	0	0	0	0	0	0	0	0	0	0	0	0	0	0	0	0	0	0	0	0	0	0	0	0	0	0	0	0	0	0	0	0	0	0	4595	0	0
Liver-HCC	SP49229	0.954	341	0	0	0	4125	0	0	0	0	0	0	0	0	0	0	0	0	0	0	0	0	0	0	0	0	0	0	0	0	0	0	0	0	675	0	0	0	0	0	0	0	0	0	0	0	0	0
Liver-HCC	SP98853	0.989	326	0	0	2142	6887	0	0	0	0	0	0	0	0	0	0	0	0	0	0	5401	0	0	0	0	0	0	0	0	0	0	0	0	0	0	0	0	0	0	0	0	0	0	0	0	0	0	0
Liver-HCC	SP98855	0.96	162	0	0	0	5229	0	0	0	0	0	0	0	0	0	0	1116	0	0	0	0	0	0	0	0	0	0	0	0	0	0	0	0	0	1064	0	0	0	0	0	0	0	0	0	0	0	0	0
Liver-HCC	SP98859	0.932	210	0	0	0	5514	0	0	0	0	0	0	0	0	0	0	0	0	0	0	0	0	0	0	0	0	0	0	0	0	0	0	0	0	0	0	0	0	0	0	0	0	0	0	0	0	0	0
Liver-HCC	SP98865	0.952	251	0	0	0	3245	0	0	0	0	0	0	0	0	0	0	0	0	0	0	0	0	0	0	0	0	0	0	0	0	0	0	0	0	0	0	0	0	0	0	0	0	0	0	0	0	0	0
Liver-HCC	SP98879	0.97	0	0	0	2438	9547	0	0	0	0	0	0	0	0	0	0	1478	0	0	0	0	0	0	0	0	0	0	0	0	0	0	0	0	0	0	0	0	0	0	0	0	0	0	0	0	0	0	0
Liver-HCC	SP98871	0.966	61	0	0	0	5666	0	0	0	0	0	0	0	0	0	0	0	0	0	0	0	0	0	0	0	0	0	0	0	0	0	0	0	0	594	0	0	0	0	0	0	0	0	0	0	0	0	0
Liver-HCC	SP98867	0.981	40	0	0	1774	6912	0	0	0	0	0	0	0	0	0	0	2613	0	0	0	0	0	0	0	0	0	0	0	0	0	0	0	0	0	0	0	0	0	0	0	0	0	0	0	0	0	0	0
Liver-HCC	SP98861	0.941	0	0	0	0	14240	0	0	0	0	0	0	0	0	0	0	0	0	0	0	0	0	0	0	0	0	0	0	0	0	0	0	0	0	2397	0	0	0	0	0	0	0	0	0	0	0	0	0
Liver-HCC	SP98877	0.982	41	0	0	1589	5759	0	0	0	0	0	0	0	0	0	0	3335	0	0	0	0	0	0	0	0	0	0	0	0	0	0	0	0	0	0	0	0	0	0	0	0	0	0	0	0	0	0	0
Liver-HCC	SP98889	0.966	146	0	0	0	9015	0	0	0	0	0	0	0	0	0	0	2074	0	0	0	0	0	0	0	0	0	0	0	0	0	0	0	0	0	1424	0	0	0	0	0	0	0	0	0	0	0	0	0
Liver-HCC	SP98887	0.965	24	0	0	0	11395	0	0	0	0	0	0	0	0	0	0	3305	0	0	0	0	0	0	0	0	0	0	0	0	0	0	0	0	0	1328	0	0	0	0	0	0	0	0	0	0	0	0	0
Liver-HCC	SP98875	0.954	0	0	0	0	9886	0	0	0	0	0	0	0	0	0	0	0	0	0	0	0	0	0	0	0	0	0	0	0	0	0	0	0	0	1336	0	0	0	0	0	0	0	0	0	0	0	0	0
Liver-HCC	SP98851	0.938	291	0	0	0	2883	0	0	0	0	0	0	0	0	0	0	0	0	0	0	0	0	0	0	0	0	0	0	0	0	0	0	0	0	0	0	0	0	0	0	0	0	0	0	0	0	0	0
Liver-HCC	SP98833	0.972	288	0	0	0	1201	0	0	0	0	0	0	0	0	0	0	887	0	0	0	0	0	0	0	0	0	0	0	0	0	0	0	0	0	0	0	0	0	0	0	0	0	0	0	0	3307	0	0
Liver-HCC	SP98873	0.979	8	0	0	1843	8302	0	0	0	0	0	0	0	0	0	0	3271	0	0	0	0	0	0	0	0	0	0	0	0	0	0	0	0	0	0	0	0	0	0	0	0	0	0	0	0	0	0	0
Liver-HCC	SP98883	0.951	32	0	0	0	8793	0	0	0	0	0	0	0	0	0	0	0	0	0	0	0	0	0	0	0	0	0	0	0	0	0	0	0	0	1386	0	0	0	0	0	0	0	0	0	0	0	0	0
Liver-HCC	SP98849	0.958	142	0	0	0	3956	0	0	0	0	0	0	0	0	0	0	0	0	0	0	370	0	0	0	0	0	0	0	0	0	0	0	0	0	739	0	0	0	0	0	0	0	0	0	0	0	0	0
Liver-HCC	SP98869	0.928	95	0	0	0	4805	0	0	0	0	0	0	0	0	0	0	0	0	0	0	0	0	0	0	0	0	0	0	0	0	0	0	0	0	0	0	0	0	0	0	0	0	0	0	0	0	0	0
Liver-HCC	SP98893	0.941	0	0	0	0	9792	0	0	0	0	0	0	0	0	0	0	0	0	0	0	0	0	0	0	0	0	0	0	0	0	0	0	0	0	2130	0	0	0	0	0	0	0	0	0	0	0	0	0
Liver-HCC	SP98847	0.97	33	0	0	0	4887	0	0	0	0	0	0	0	0	0	0	1484	0	0	0	0	0	0	0	0	0	0	0	0	0	0	0	0	0	691	0	0	0	0	0	0	0	0	0	0	0	0	0
Liver-HCC	SP98881	0.957	48	0	0	0	9193	0	0	0	0	0	0	0	0	0	0	0	0	0	0	1210	0	0	0	0	0	0	0	0	0	0	0	0	0	0	0	0	0	0	0	0	0	0	0	0	0	0	0
Liver-HCC	SP98841	0.933	30	0	0	0	6835	0	0	0	0	0	0	0	0	0	0	0	0	0	0	0	0	0	0	0	0	0	0	0	0	0	0	0	0	1079	0	0	0	0	0	0	0	0	0	0	0	0	0
Liver-HCC	SP98845	0.966	636	0	0	0	6117	4614	0	0	0	0	0	0	0	0	0	0	0	2014	0	0	0	0	0	0	0	0	0	0	0	0	5438	0	0	0	0	0	0	0	0	0	0	0	0	0	0	0	0
Liver-HCC	SP98839	0.968	41	0	0	0	5948	0	0	0	0	0	0	0	0	0	0	1258	0	0	0	0	0	0	0	0	0	0	0	0	0	0	0	0	0	1130	0	0	0	0	0	0	0	0	0	0	0	0	0
Liver-HCC	SP98843	0.961	0	0	0	0	8096	0	0	0	0	0	0	0	0	0	0	0	0	0	0	0	0	0	0	0	0	0	0	0	0	0	0	0	0	0	1689	0	0	0	0	0	0	0	0	0	0	0	0
Liver-HCC	SP98863	0.96	166	0	0	0	3869	0	0	0	0	0	0	0	0	0	0	0	0	0	0	0	0	0	0	0	0	0	0	0	0	0	0	0	0	0	0	0	0	0	0	0	0	0	0	0	0	0	0
Liver-HCC	SP98891	0.98	118	0	0	2719	6795	0	0	0	0	0	0	0	0	0	0	5245	0	0	0	0	0	0	0	3055	0	0	0	0	0	0	0	0	0	0	0	0	0	0	0	0	0	0	0	0	0	0	0
Liver-HCC	SP98885	0.984	74	0	0	2389	6853	0	0	0	0	0	0	0	0	0	0	4851	0	0	0	1770	0	0	0	0	0	0	0	0	0	0	0	0	0	0	0	0	0	0	0	0	0	0	0	0	0	0	0
Liver-HCC	SP107047	0.977	0	0	0	4295	9176	0	0	0	0	0	0	0	0	0	0	2627	0	0	0	0	0	0	0	0	0	0	0	0	0	0	0	0	0	0	0	0	0	0	0	0	0	0	0	0	0	0	0
Liver-HCC	SP107050	0.962	63	0	0	0	6942	0	0	0	0	0	0	0	0	0	0	2659	0	0	0	0	0	0	0	0	0	0	0	0	0	0	0	0	0	0	0	0	0	0	0	0	0	0	0	0	0	0	0
Liver-HCC	SP99261	0.937	0	0	0	0	11577	0	0	0	0	0	0	0	0	0	0	1567	0	0	0	0	0	0	0	0	0	0	0	0	0	0	0	0	0	0	0	0	0	0	0	0	0	0	0	0	0	0	0
Liver-HCC	SP107052	0.964	17	0	0	0	6292	0	0	0	0	0	0	0	0	0	0	1206	0	0	0	0	0	0	0	0	0	0	0	0	0	0	0	0	0	732	0	0	0	0	0	0	0	0	0	0	0	0	0
Liver-HCC	SP99269	0.953	0	0	0	0	7604	0	0	0	0	0	0	0	0	0	0	1584	0	0	0	0	0	0	0	0	0	0	0	0	0	0	0	0	0	1352	0	0	0	0	0	0	0	0	0	0	0	0	0
Liver-HCC	SP99271	0.95	0	0	0	0	6797	0	0	0	0	0	0	0	0	0	0	1745	0	0	0	0	0	0	0	0	0	0	0	0	0	0	0	0	0	888	0	0	0	0	0	0	0	0	0	0	0	0	0
Liver-HCC	SP107056	0.96	0	0	0	0	14870	0	0	0	0	0	0	0	0	0	0	5763	0	0	0	0	0	0	0	0	0	0	0	0	0	0	0	0	0	0	0	0	0	0	0	0	0	0	0	0	0	0	0
Liver-HCC	SP107060	0.962	51	0	0	0	7888	0	0	0	0	0	0	0	0	0	0	1807	0	0	0	0	0	0	0	0	0	0	0	0	0	0	0	0	0	1185	0	0	0	0	0	0	0	0	0	0	0	0	0
Liver-HCC	SP99279	0.974	140	0	0	0	7324	0	0	0	0	0	0	0	0	0	0	4974	0	0	0	0	0	0	0	0	0	0	1170	0	0	0	0	0	0	0	0	0	0	0	0	0	0	0	0	0	0	0	0
Liver-HCC	SP107063	0.949	8	0	0	0	5256	0	0	0	0	0	0	0	0	0	0	0	0	0	0	0	0	0	0	0	0	0	0	0	0	0	0	0	0	558	0	0	0	0	0	0	0	0	0	0	0	0	0
Liver-HCC	SP107068	0.966	121	0	0	0	6178	0	0	0	0	0	0	0	0	0	0	2298	0	0	0	0	0	0	0	0	0	0	0	0	0	0	0	0	0	0	0	0	0	0	0	0	0	0	0	0	0	0	0
Liver-HCC	SP107071	0.977	50	0	0	0	9458	0	0	0	0	0	0	0	0	0	0	5057	0	0	0	1663	0	0	0	0	0	0	0	0	0	0	0	0	0	0	0	0	0	0	0	2475	0	0	0	0	0	0	0
Liver-HCC	SP107073	0.901	0	0	0	0	2444	0	0	0	0	0	0	0	0	0	0	536	0	0	0	0	0	0	0	0	0	0	0	0	0	0	0	0	0	421	0	0	0	0	0	0	0	0	0	0	0	0	0
Liver-HCC	SP98896	0.961	0	0	0	3468	14721	0	0	0	0	0	0	0	0	0	0	4720	0	0	0	0	0	0	0	0	0	0	0	0	0	0	0	0	0	0	0	0	0	0	0	0	0	0	0	0	0	0	0
Liver-HCC	SP99003	0.984	157	0	0	1453	3593	352	0	0	0	0	0	0	0	0	0	2170	0	0	0	0	0	0	0	0	0	0	0	0	0	0	0	0	0	0	0	0	0	0	0	0	0	0	0	0	4440	0	0
Liver-HCC	SP107076	0.976	147	0	0	0	5060	0	0	0	0	0	0	0	0	0	0	9795	0	0	0	2565	0	1012	0	0	0	0	0	0	0	0	0	0	0	0	0	0	0	0	0	0	0	0	0	0	13276	0	0
Liver-HCC	SP107078	0.965	65	0	0	0	3988	0	0	0	0	0	0	0	0	0	0	700	0	0	0	0	0	0	0	0	0	0	0	0	0	0	0	0	0	578	0	0	0	0	0	0	0	0	0	0	0	0	0
Liver-HCC	SP107080	0.978	256	0	0	0	1455	0	0	0	0	0	0	0	0	0	0	4325	0	0	0	1287	0	0	0	0	0	0	0	0	0	0	0	0	0	0	0	0	0	0	0	0	0	0	0	0	7724	0	0
Liver-HCC	SP98898	0.967	0	0	0	0	8510	0	0	0	0	0	0	0	0	0	0	4102	0	0	0	0	0	0	0	0	0	0	0	0	0	0	0	0	0	1981	0	0	0	0	0	0	0	0	0	0	0	0	0
Liver-HCC	SP107084	0.974	266	0	0	0	2594	0	0	0	0	0	0	0	0	0	0	2319	0	0	0	0	0	0	0	0	0	0	0	0	0	0	0	0	0	0	0	0	0	0	0	0	0	0	0	0	8225	0	0
Liver-HCC	SP107088	0.954	148	0	0	0	4339	0	0	0	0	0	0	0	0	0	0	447	0	0	0	0	0	0	0	0	0	0	0	0	0	0	0	0	0	0	0	0	0	0	0	0	0	0	0	0	0	0	0
Liver-HCC	SP107091	0.974	205	0	0	1651	5919	0	0	0	0	0	0	0	0	0	0	1488	0	0	0	0	0	0	0	0	0	0	0	0	0	0	0	0	0	0	0	0	0	0	0	0	0	0	0	0	0	0	0
Liver-HCC	SP107094	0.958	17	0	0	0	5343	0	0	0	0	0	0	0	0	0	0	1279	0	0	0	0	0	0	0	0	0	0	0	0	0	0	0	0	0	743	0	0	0	0	0	0	0	0	0	0	0	0	0
Liver-HCC	SP112224	0.973	80	0	0	1706	6833	0	0	0	0	0	0	0	0	0	0	2145	0	0	0	0	0	0	0	0	0	0	0	0	0	0	0	0	0	0	0	0	0	0	0	0	0	0	0	0	0	0	0
Liver-HCC	SP107097	0.976	126	0	0	1560	5293	0	0	0	0	0	0	0	0	0	0	2304	0	0	0	0	0	0	0	0	0	0	0	0	0	0	0	0	0	0	0	0	0	0	0	0	0	0	0	0	0	0	0
Liver-HCC	SP107101	0.95	0	0	0	0	17077	0	0	0	0	0	0	0	0	0	0	2393	0	0	0	0	0	0	0	0	0	0	0	0	0	0	0	0	0	2802	0	0	0	0	0	0	0	0	0	0	0	0	0
Liver-HCC	SP98900	0.965	203	0	0	0	5352	0	0	0	0	0	0	0	0	0	0	0	0	0	0	0	140	498	0	0	0	0	0	0	0	0	0	0	0	570	0	0	0	0	0	0	0	0	0	0	2945	0	0
Liver-HCC	SP107104	0.956	0	0	0	0	8095	0	0	0	0	0	0	0	0	0	0	2124	0	0	0	0	0	0	0	0	0	0	0	0	0	0	0	0	0	1472	0	0	0	0	0	0	0	0	0	0	0	0	0
Liver-HCC	SP107109	0.962	141	0	0	0	4150	0	0	0	0	0	0	0	0	0	0	0	0	0	0	0	0	0	0	0	0	0	0	0	0	0	0	0	0	492	0	0	0	0	0	0	0	0	0	0	0	0	0
Liver-HCC	SP107111	0.983	257	0	0	0	1568	0	0	0	0	0	0	0	0	0	0	3421	0	0	0	712	0	0	0	0	0	0	0	0	0	0	0	0	0	0	0	0	0	0	0	2185	0	0	0	0	5567	0	0
Liver-HCC	SP107115	0.929	31	0	0	0	431	0	0	0	0	0	0	0	0	0	0	0	0	0	0	0	0	0	0	0	0	0	0	0	0	0	0	0	0	0	0	0	0	0	0	0	0	0	0	0	0	0	0
Liver-HCC	SP98902	0.974	0	0	0	2478	11239	0	0	0	0	0	0	0	0	0	0	3055	0	0	0	0	0	0	0	0	0	0	0	0	0	0	0	0	0	0	0	0	0	0	0	0	0	0	0	0	0	0	0
Liver-HCC	SP107119	0.962	0	0	0	0	10681	0	0	0	0	0	0	0	0	0	0	3082	0	0	0	0	0	0	0	0	0	0	0	0	0	0	0	0	0	0	0	0	0	0	0	0	0	0	0	0	0	0	0
Liver-HCC	SP98904	0.936	143	0	0	0	6293	0	0	0	0	0	0	0	0	0	0	1971	0	0	0	0	0	0	0	0	0	0	0	0	0	0	0	0	0	0	0	0	0	0	0	0	0	0	0	0	0	0	0
Liver-HCC	SP98909	0.965	0	0	0	3396	13229	0	0	0	0	0	0	0	0	0	0	3503	0	0	0	0	0	0	0	0	0	0	0	0	0	0	0	0	0	0	0	0	0	0	0	0	0	0	0	0	0	0	0
Liver-HCC	SP107121	0.957	137	0	0	0	17923	0	0	0	0	0	0	0	0	0	0	0	0	0	0	3044	0	0	0	0	0	0	0	0	0	0	0	0	0	0	0	0	0	0	0	0	0	0	0	0	0	0	0
Liver-HCC	SP107123	0.954	15	0	0	0	6727	0	0	0	0	0	0	0	0	0	0	2701	0	0	0	0	0	0	0	0	0	0	0	0	0	0	0	0	0	1497	0	0	0	0	0	0	0	0	0	0	0	0	0
Liver-HCC	SP98907	0.972	0	0	0	4370	12158	0	0	0	0	0	0	0	0	0	0	5245	0	0	0	0	0	0	0	0	0	0	0	0	0	0	0	0	0	0	0	0	0	0	0	0	0	0	0	0	0	0	0
Liver-HCC	SP107132	0.937	0	0	0	0	4154	0	0	0	0	0	0	0	0	0	0	0	0	0	0	0	0	0	0	0	0	0	0	0	0	0	0	0	0	3441	0	0	0	0	0	0	0	0	0	0	0	0	0
Liver-HCC	SP107136	0.967	54	0	0	2268	8443	0	0	0	0	0	0	0	0	0	0	1789	0	0	0	1230	0	0	0	0	0	0	0	0	0	0	0	0	0	0	0	0	0	0	0	0	0	0	0	0	0	0	0
Liver-HCC	SP107141	0.968	65	0	0	0	3419	0	0	0	0	0	0	0	0	0	0	789	0	0	0	0	0	0	0	0	0	0	0	0	0	0	0	0	0	436	0	0	0	0	0	0	0	0	0	0	0	0	0
Liver-HCC	SP98913	0.96	198	0	0	0	9812	0	0	0	0	0	0	0	0	0	0	2339	0	0	0	0	0	0	0	0	0	0	0	0	0	0	0	0	0	0	0	0	0	0	0	0	0	0	0	0	0	0	0
Liver-HCC	SP107146	0.96	91	0	0	2736	7370	0	0	0	0	0	0	0	0	0	0	2351	0	0	0	0	0	0	0	0	0	0	0	0	0	0	0	0	0	0	0	0	0	0	0	0	0	0	0	0	0	0	0
Liver-HCC	SP107150	0.968	52	0	0	1212	5857	0	0	0	0	0	0	0	0	0	0	1714	0	0	0	0	0	0	0	0	0	0	0	0	0	0	0	0	0	0	0	0	0	0	0	0	0	0	0	0	0	0	0
Liver-HCC	SP98915	0.96	0	0	0	0	5966	0	0	0	0	0	0	0	0	0	0	1341	0	0	0	0	0	0	0	0	0	0	0	0	0	0	0	0	0	858	0	0	0	0	0	0	0	0	0	0	0	0	0
Liver-HCC	SP107152	0.98	73	0	0	2372	8003	0	0	0	0	0	0	0	0	0	0	2893	0	0	0	0	0	0	0	0	0	0	0	0	0	0	0	0	0	0	0	0	0	0	0	0	0	0	0	0	0	0	0
Liver-HCC	SP107155	0.964	0	0	0	0	5541	0	0	0	0	0	0	0	0	0	0	1461	0	0	0	732	0	0	0	0	0	0	0	0	0	0	0	0	0	1205	0	0	0	0	0	0	0	0	0	0	0	0	0
Liver-HCC	SP112125	0.97	0	0	0	0	7332	0	0	0	0	0	0	0	0	0	0	5571	0	0	0	0	0	0	0	0	0	0	0	0	0	0	0	0	0	1721	0	0	0	0	0	0	0	0	0	0	0	0	0
Liver-HCC	SP98921	0.973	57	0	0	0	5817	0	0	0	0	0	0	0	0	0	0	3027	0	0	0	0	0	0	0	0	0	0	0	0	0	0	0	0	0	943	0	0	0	0	0	0	0	0	0	0	0	0	0
Liver-HCC	SP112130	0.975	152	0	0	1568	4960	0	0	0	0	0	0	0	0	0	0	2450	0	0	0	0	0	0	0	0	0	0	0	0	0	0	0	0	0	0	0	0	0	0	0	0	0	0	0	0	0	0	0
Liver-HCC	SP112133	0.952	0	0	0	0	12497	0	0	0	0	0	0	0	0	0	0	0	0	0	0	2685	0	0	0	0	0	0	0	0	0	0	0	0	0	0	0	0	0	0	0	0	0	0	0	0	0	0	0
Liver-HCC	SP98925	0.962	242	0	0	0	3684	0	0	0	0	0	0	0	0	0	0	0	0	0	0	0	0	0	0	0	0	0	0	0	0	0	0	0	0	0	0	0	0	0	0	0	0	0	0	0	1892	0	0
Liver-HCC	SP112138	0.934	164	0	0	0	5525	0	0	0	0	0	0	0	0	0	0	0	0	0	0	0	0	0	0	0	0	0	0	0	0	0	0	0	0	790	0	0	0	0	0	0	0	0	0	0	0	0	0
Liver-HCC	SP112141	0.972	0	0	0	0	13138	0	0	0	0	0	0	0	0	0	0	4753	0	0	0	0	0	0	0	3015	0	0	0	0	0	0	0	0	0	0	0	0	0	0	0	0	0	0	0	0	0	0	0
Liver-HCC	SP98927	0.965	0	0	0	0	9128	0	0	0	0	0	0	0	0	0	0	3285	0	0	0	1288	0	0	0	0	0	0	0	0	0	0	0	0	0	1793	0	0	0	0	0	0	0	0	0	0	0	0	0
Liver-HCC	SP112147	0.952	29	0	0	0	8501	0	0	0	0	0	0	0	0	0	0	1981	0	0	0	0	0	0	0	0	0	0	0	0	0	0	0	0	0	0	0	0	0	0	0	0	0	0	0	0	0	0	0
Liver-HCC	SP112152	0.923	177	0	0	0	6764	0	0	0	0	0	0	0	0	0	0	698	0	0	0	0	0	0	0	0	0	0	0	0	0	0	0	0	0	0	0	0	0	0	0	0	0	0	0	0	0	0	0
Liver-HCC	SP112156	0.952	27	0	0	0	7305	0	0	0	0	0	0	0	0	0	0	1964	0	0	0	0	0	0	0	0	0	0	0	0	0	0	0	0	0	0	0	0	0	0	0	0	0	0	0	0	0	0	0
Liver-HCC	SP98933	0.969	83	0	0	0	7764	0	0	0	0	0	0	0	0	0	0	2767	0	0	0	0	0	0	0	0	0	0	0	0	0	0	0	0	0	993	0	0	0	0	0	0	0	0	0	0	0	0	0
Liver-HCC	SP112160	0.964	26	0	0	0	6919	0	0	0	0	0	0	0	0	0	0	2414	0	0	0	0	0	0	0	0	0	0	0	0	0	0	0	0	0	1436	0	0	0	0	0	0	0	0	0	0	0	0	0
Liver-HCC	SP98937	0.957	0	0	0	0	3697	0	0	0	0	0	0	0	0	0	0	1655	0	0	0	607	0	0	0	0	0	0	0	0	0	0	0	0	0	740	0	0	0	0	0	0	0	0	0	0	0	0	0
Liver-HCC	SP112165	0.962	117	0	0	0	5739	0	0	0	0	0	0	0	0	0	0	1088	0	0	0	0	0	0	0	0	0	0	0	0	0	0	0	0	0	930	0	0	0	0	0	0	0	0	0	0	0	0	0
Liver-HCC	SP112168	0.973	130	0	0	3264	11096	0	0	0	0	0	0	0	0	0	0	3998	0	0	0	0	0	0	0	0	0	0	0	0	0	0	0	0	0	0	0	0	0	0	0	0	0	0	0	0	0	0	0
Liver-HCC	SP98941	0.968	23	0	0	6063	10936	0	0	0	0	0	0	0	0	0	0	2319	0	0	0	0	0	0	0	0	0	0	0	0	0	0	0	0	0	0	0	0	0	0	0	0	0	0	0	0	0	0	0
Liver-HCC	SP112170	0.976	44	0	0	3307	10204	0	0	0	0	0	0	0	0	0	0	3144	0	0	0	0	0	0	0	1009	0	0	0	0	0	0	0	0	0	0	0	0	0	0	0	0	0	0	0	0	0	0	0
Liver-HCC	SP112174	0.963	67	0	0	0	4801	0	0	0	0	0	0	0	0	0	0	0	0	0	0	0	0	0	0	0	0	0	0	0	0	0	0	0	0	0	0	0	0	0	0	769	0	0	0	0	0	0	0
Liver-HCC	SP98945	0.977	98	0	0	0	1107	0	0	0	0	0	0	0	0	0	0	1680	0	0	0	0	0	0	0	0	0	0	0	0	0	0	0	0	0	0	0	0	0	0	0	0	0	0	0	0	2476	0	0
Liver-HCC	SP112178	0.971	0	0	0	3072	12276	0	0	0	0	0	0	0	0	0	0	0	0	0	0	1591	0	0	0	0	0	0	0	0	0	0	0	0	0	0	0	0	0	0	0	0	0	0	0	0	0	0	0
Liver-HCC	SP112180	0.958	0	0	0	0	7704	0	0	0	0	0	0	0	0	0	0	2255	0	0	0	0	0	0	0	0	0	0	0	0	0	0	0	0	0	1887	0	0	0	0	0	0	0	0	0	0	0	0	0
Liver-HCC	SP98949	0.965	0	0	0	3849	11787	0	0	0	0	0	0	0	0	0	0	2508	0	0	0	0	0	0	0	0	0	0	0	0	0	0	0	0	0	0	0	0	0	0	0	0	0	0	0	0	0	0	0
Liver-HCC	SP112182	0.966	51	0	0	0	6199	0	0	0	0	0	0	0	0	0	0	2536	0	0	0	0	0	0	0	0	0	0	0	0	0	0	0	0	0	1281	0	0	0	0	0	0	0	0	0	0	0	0	0
Liver-HCC	SP98953	0.961	180	0	0	2921	9251	0	0	0	0	0	0	0	0	0	0	1429	0	0	0	0	0	0	0	0	0	0	0	0	0	0	0	0	0	0	0	0	0	0	0	0	0	0	0	0	0	0	0
Liver-HCC	SP112186	0.955	0	0	0	0	8085	0	0	0	0	0	0	0	0	0	0	0	0	730	0	0	0	0	0	0	0	0	0	0	0	0	0	0	0	0	0	2960	0	0	0	0	0	0	0	0	0	0	0
Liver-HCC	SP98955	0.979	85	0	0	2017	7024	0	0	0	0	0	0	0	0	0	0	3181	0	0	0	0	0	0	0	0	0	0	0	0	0	0	0	0	0	0	0	0	0	0	0	0	0	0	0	0	9069	0	0
Liver-HCC	SP112188	0.983	53	0	0	0	8585	0	0	0	0	0	0	0	0	0	0	0	0	0	0	0	0	0	0	11975	0	0	0	0	0	0	0	0	0	0	0	0	0	0	0	0	0	0	0	0	0	0	0
Liver-HCC	SP112190	0.982	0	0	0	4886	11892	0	0	0	0	0	0	0	0	0	0	3726	0	0	0	1911	0	0	0	0	0	0	0	0	0	0	0	0	0	0	0	0	0	0	0	0	0	0	0	0	0	0	0
Liver-HCC	SP112192	0.967	7	0	0	0	12404	0	0	0	0	0	0	0	0	0	0	4827	0	0	0	0	0	0	0	0	0	0	0	0	0	0	0	0	0	0	0	0	0	0	0	0	0	0	0	0	0	0	0
Liver-HCC	SP112194	0.953	5	0	0	0	10737	0	0	0	0	0	0	0	0	0	0	3906	0	0	0	0	0	0	0	0	0	0	0	0	0	0	0	0	0	0	0	0	0	0	0	0	0	0	0	0	0	0	0
Liver-HCC	SP98959	0.952	32	0	0	0	5681	0	0	0	0	0	0	0	0	0	0	0	0	0	0	0	0	0	0	0	0	0	0	0	0	0	0	0	0	605	0	0	0	0	0	0	0	0	0	0	0	0	0
Liver-HCC	SP112196	0.917	0	0	0	0	12193	0	0	0	0	0	0	0	0	0	0	0	0	0	0	0	0	0	0	0	0	0	0	0	0	0	0	0	0	0	0	0	0	0	0	0	0	0	0	0	0	0	0
Liver-HCC	SP112198	0.98	145	0	0	1776	5530	0	0	0	0	0	0	0	0	0	0	2164	0	0	0	960	0	0	0	0	0	0	0	0	0	0	0	0	0	0	0	0	0	0	0	0	0	0	0	0	0	0	0
Liver-HCC	SP112201	0.945	0	0	0	0	5358	0	0	0	0	0	0	0	0	0	0	1554	0	0	0	0	0	0	0	0	0	0	0	0	0	0	0	0	0	0	0	0	0	0	0	0	0	0	0	0	0	0	0
Liver-HCC	SP98965	0.963	148	0	0	2500	7568	0	0	0	0	0	0	0	0	0	0	1672	0	0	0	0	0	0	0	0	0	0	0	0	0	0	0	0	0	0	0	0	0	0	0	0	0	0	0	0	0	0	0
Liver-HCC	SP112205	0.969	25	0	0	0	8670	0	0	0	0	0	0	0	0	0	0	2274	0	0	0	0	0	0	0	0	0	0	0	0	0	0	0	0	0	1027	0	0	0	0	0	0	0	0	0	0	0	0	0
Liver-HCC	SP112208	0.946	0	0	0	0	10178	0	0	0	0	0	0	0	0	0	0	0	0	0	0	1495	0	0	0	0	0	0	0	0	0	0	0	0	0	1482	0	0	0	0	0	0	0	0	0	0	0	0	0
Liver-HCC	SP98967	0.97	65	0	0	1275	4803	0	0	0	0	0	0	0	0	0	0	0	0	0	0	0	0	0	0	0	0	0	0	0	0	0	0	0	0	0	0	0	0	0	0	0	0	0	0	0	0	0	0
Liver-HCC	SP112210	0.959	95	0	0	0	11816	0	0	0	0	0	0	0	0	0	0	2771	0	0	0	0	0	0	0	0	0	0	0	0	0	0	0	0	0	0	0	0	0	0	0	0	0	0	0	0	0	0	0
Liver-HCC	SP112211	0.934	58	0	0	0	12954	0	0	0	0	0	0	0	0	0	0	2962	0	0	0	0	0	0	0	0	0	0	0	0	0	0	0	0	0	0	0	0	0	0	0	0	0	0	0	0	0	0	0
Liver-HCC	SP98973	0.963	0	0	0	0	15664	0	0	0	0	0	0	0	0	0	0	3994	0	0	0	0	0	0	0	0	0	0	4228	0	0	0	0	0	0	4339	0	0	0	0	0	0	0	0	0	0	0	0	0
Liver-HCC	SP112213	0.968	160	0	0	3663	8623	0	0	0	0	0	0	0	0	0	0	3867	0	0	0	0	0	0	0	0	0	0	0	0	0	0	0	0	0	0	0	0	0	0	0	0	0	0	0	0	0	0	0
Liver-HCC	SP50097	0.967	89	0	0	0	9932	0	0	0	0	0	0	0	0	0	0	4748	0	0	0	0	0	0	0	0	0	0	0	0	0	0	0	0	0	0	0	0	0	0	0	7231	0	0	0	0	0	0	0
Liver-HCC	SP112215	0.972	0	0	0	0	8789	0	0	0	0	0	0	0	0	0	0	4241	0	0	0	0	0	0	0	0	0	0	0	0	0	0	0	0	0	1882	0	0	0	0	0	0	0	0	0	0	0	0	0
Liver-HCC	SP112217	0.981	169	0	0	3736	9830	0	0	0	0	0	0	0	0	0	0	4077	0	0	0	0	0	0	0	0	0	0	0	0	0	0	0	0	0	0	0	0	0	0	0	0	0	0	0	0	0	0	0
Liver-HCC	SP98975	0.934	0	0	0	0	8873	0	0	0	0	0	0	0	0	0	0	1726	0	0	0	0	0	0	0	0	0	0	0	0	0	0	0	0	0	0	0	0	0	0	0	0	0	0	0	0	0	0	0
Liver-HCC	SP112219	0.956	0	0	0	0	14869	0	0	0	0	0	0	0	0	0	0	3715	0	0	0	0	0	0	0	0	0	0	0	0	0	0	0	0	0	0	0	0	0	0	0	0	0	0	0	0	0	0	0
Liver-HCC	SP112221	0.954	4	0	0	1814	5459	0	0	0	0	0	0	0	0	0	0	1131	0	0	0	0	0	0	0	0	0	0	0	0	0	0	0	0	0	0	0	0	0	0	0	0	0	0	0	0	0	0	0
Liver-HCC	SP112228	0.965	48	0	0	0	8342	0	0	0	0	0	0	0	0	0	0	2473	0	0	0	880	0	0	0	0	0	0	0	0	0	0	0	0	0	0	0	0	0	0	0	0	0	0	0	0	0	0	0
Liver-HCC	SP50099	0.934	0	0	0	0	12297	0	0	0	0	0	0	0	0	0	0	3413	0	0	0	0	0	0	0	0	0	0	0	0	0	0	0	0	0	0	0	0	0	0	0	0	0	0	0	0	0	0	0
Liver-HCC	SP98981	0.979	120	0	0	0	2452	0	0	0	0	0	0	0	0	0	0	1339	0	0	0	0	0	0	0	0	0	0	0	0	0	0	0	0	0	0	0	0	0	0	0	0	0	0	0	0	3643	0	0
Liver-HCC	SP112234	0.98	38	0	0	3526	10188	0	0	0	0	0	0	0	0	0	0	5520	0	0	0	0	0	0	0	0	0	0	0	0	0	0	0	0	0	0	0	0	0	0	0	0	0	0	0	0	0	0	0
Liver-HCC	SP98985	0.969	0	0	0	0	7815	0	0	0	0	0	0	0	0	0	0	3157	0	0	0	0	0	0	0	0	0	0	0	0	0	0	0	0	0	1186	0	0	0	0	0	0	0	0	0	0	0	0	0
Liver-HCC	SP112237	0.949	22	0	0	0	6104	0	0	0	0	0	0	0	0	0	0	0	0	0	0	0	0	0	0	0	0	0	0	0	0	0	0	0	0	787	0	0	0	0	0	0	0	0	0	0	0	0	0
Liver-HCC	SP98989	0.97	86	0	0	0	3867	0	0	0	0	0	0	0	0	0	0	0	0	0	0	0	0	0	1965	0	0	0	0	0	0	0	0	0	0	0	0	0	0	0	0	0	0	0	0	0	0	0	0
Liver-HCC	SP112241	0.959	0	0	0	0	7564	0	0	0	0	0	0	0	0	0	0	1500	0	0	0	0	0	0	0	0	0	0	0	0	0	0	0	0	0	1569	0	0	0	0	0	0	0	0	0	0	0	0	0
Liver-HCC	SP112245	0.97	152	0	0	0	2016	0	0	0	0	0	0	0	0	0	0	1069	0	0	0	0	0	0	0	0	0	0	0	0	0	0	0	0	0	0	0	0	0	0	0	0	0	0	0	0	2275	0	0
Liver-HCC	SP98991	0.945	29	0	0	0	4873	0	0	0	0	0	0	0	0	0	0	0	0	0	0	0	0	0	0	0	0	0	0	0	0	0	0	0	0	1036	0	0	0	0	0	0	0	0	0	0	0	0	0
Liver-HCC	SP112248	0.989	272	0	0	0	2070	0	0	0	0	0	0	0	0	0	0	3327	0	0	0	1584	0	0	0	0	0	0	0	0	0	0	0	0	0	0	0	0	0	0	0	0	0	0	0	0	4840	0	0
Liver-HCC	SP112051	0.966	0	0	0	3080	11738	0	0	0	0	0	0	0	0	0	0	3102	0	0	0	0	0	0	0	0	0	0	0	0	0	0	0	0	0	0	0	0	0	0	0	0	0	0	0	0	0	0	0
Liver-HCC	SP98997	0.972	0	0	0	6976	15336	0	0	0	0	0	0	0	0	0	0	8474	0	0	0	0	0	0	0	0	0	0	0	0	0	0	0	0	0	0	0	0	0	0	0	0	0	0	0	0	0	0	0
Liver-HCC	SP112252	0.946	0	0	0	0	12188	0	0	0	0	0	0	0	0	0	0	1894	0	0	0	0	0	0	0	0	0	0	0	0	0	0	0	0	0	1850	0	0	0	0	0	0	0	0	0	0	0	0	0
Liver-HCC	SP99001	0.96	11	0	0	0	5290	0	0	0	0	0	0	0	0	0	0	1179	0	0	0	0	0	0	0	0	0	0	0	0	0	0	0	0	0	990	0	0	0	0	0	0	0	0	0	0	0	0	0
Liver-HCC	SP112257	0.914	29	0	0	0	2124	0	0	0	0	0	0	0	0	0	0	0	0	0	0	0	0	0	0	0	0	0	0	0	0	0	0	0	0	211	0	0	0	0	0	0	0	0	0	0	0	0	0
Liver-HCC	SP99007	0.947	103	0	0	0	6526	0	0	0	0	0	0	0	0	0	0	0	0	0	0	0	0	0	0	0	0	0	0	0	0	0	0	0	0	0	0	0	0	0	0	0	0	0	0	0	0	0	0
Liver-HCC	SP112261	0.937	0	0	0	0	5965	0	0	0	0	0	0	0	0	0	0	0	0	0	0	0	0	0	0	0	0	0	0	0	0	0	0	0	0	577	0	0	0	0	0	0	0	0	0	0	0	0	0
Liver-HCC	SP50101	0.957	13	0	0	0	6519	0	0	0	0	0	0	0	0	0	0	596	0	0	0	0	0	0	0	0	0	0	565	0	0	0	0	0	0	1053	0	0	0	0	0	0	0	0	0	0	0	0	0
Liver-HCC	SP112265	0.973	186	0	0	0	2621	0	0	0	0	0	0	0	0	0	0	0	0	0	0	859	0	0	0	0	0	0	0	0	0	0	0	0	0	0	0	0	0	0	0	0	0	0	0	0	3485	0	0
Liver-HCC	SP112268	0.966	0	0	0	5644	13467	0	0	0	0	0	0	0	0	0	0	0	0	0	0	0	0	0	0	0	0	0	0	0	0	0	0	0	0	0	0	0	0	0	0	0	0	0	0	0	0	0	0
Liver-HCC	SP99011	0.956	0	0	0	0	14880	0	0	0	0	0	0	0	0	0	0	4224	0	0	0	0	0	0	0	0	0	0	0	0	0	0	0	0	0	3190	0	0	0	0	0	0	0	0	0	0	0	0	0
Liver-HCC	SP112269	0.964	37	0	0	3750	11087	0	0	0	0	0	0	0	0	0	0	1926	0	0	0	0	0	0	0	0	0	0	0	0	0	0	0	0	0	0	0	0	0	0	0	0	0	0	0	0	0	0	0
Liver-HCC	SP99013	0.969	238	0	0	0	2760	0	0	0	0	0	0	0	0	0	0	1297	0	0	0	0	0	0	0	0	0	0	0	0	0	0	0	0	0	0	0	0	0	0	0	0	0	0	0	0	4633	0	0
Liver-HCC	SP112273	0.964	0	0	0	0	15428	0	0	0	0	0	0	0	0	0	0	3867	0	0	0	0	0	0	0	0	0	0	0	0	0	0	0	0	0	2171	0	0	0	0	0	0	0	0	0	0	0	0	0
Liver-HCC	SP112274	0.952	0	0	0	0	5612	0	0	0	0	0	0	0	0	0	0	1346	0	0	0	0	0	0	0	0	0	0	0	0	0	0	0	0	0	728	0	0	0	0	0	0	0	0	0	0	0	0	0
Liver-HCC	SP50105	0.976	0	0	0	2538	7903	0	0	0	0	0	0	0	0	0	0	2075	0	0	0	0	0	0	0	0	0	0	0	0	0	0	0	0	0	0	0	0	0	0	0	0	0	0	0	0	0	0	0
Liver-HCC	SP112276	0.94	27	0	0	0	5171	0	0	0	0	0	0	0	0	0	0	1105	0	0	0	0	0	0	0	0	0	0	0	0	0	0	0	0	0	650	0	0	0	0	0	0	0	0	0	0	0	0	0
Liver-HCC	SP99019	0.954	54	0	0	0	6965	0	0	0	0	0	0	0	0	0	0	1163	0	0	0	0	0	0	0	0	0	0	0	0	0	0	0	0	0	1468	0	0	0	0	0	0	0	0	0	0	0	0	0
Liver-HCC	SP99021	0.967	73	0	0	0	6791	0	0	0	0	0	0	0	0	0	0	3412	0	0	0	0	0	0	0	0	0	0	0	0	0	0	0	0	0	0	0	0	0	0	0	0	0	0	0	0	0	0	0
Liver-HCC	SP112283	0.959	2	0	0	0	6457	0	0	0	0	0	0	0	0	0	0	1158	0	0	0	1476	0	0	0	0	0	0	0	0	0	0	0	0	0	0	0	0	0	0	0	0	0	0	0	0	0	0	0
Liver-HCC	SP112288	0.967	89	0	0	0	7373	0	0	0	0	0	0	0	0	0	0	1894	0	0	0	0	0	0	0	0	0	0	0	0	0	0	0	0	0	0	0	0	0	0	0	0	0	0	0	0	0	0	0
Liver-HCC	SP99025	0.969	0	0	0	0	8839	0	0	0	0	0	0	0	0	0	0	3900	0	0	0	0	0	0	0	0	0	0	0	0	0	0	0	0	0	0	0	0	0	0	0	0	0	0	0	0	0	0	0
Liver-HCC	SP112290	0.967	0	0	0	0	9761	0	0	0	0	0	0	0	0	0	0	3765	0	0	0	0	0	0	0	0	0	0	1071	0	0	0	0	0	0	1906	0	0	0	0	0	0	0	0	0	0	0	0	0
Liver-HCC	SP99029	0.976	39	0	0	3277	8821	0	0	0	0	0	0	0	0	0	0	5183	0	0	0	0	0	0	0	0	0	0	0	0	0	0	0	0	0	0	0	0	0	0	0	0	0	0	0	0	0	0	0
Liver-HCC	SP99033	0.979	13	0	0	4408	6884	0	0	0	0	0	0	0	0	0	0	4855	0	0	0	0	0	0	0	0	0	0	0	0	0	0	0	0	0	0	0	0	0	0	0	0	0	0	0	0	0	0	0
Liver-HCC	SP99037	0.923	0	0	0	0	3950	0	0	0	0	0	0	0	0	0	0	0	0	0	0	0	0	0	0	0	0	0	0	0	0	0	0	0	0	410	0	0	0	0	0	0	0	0	0	0	0	0	0
Liver-HCC	SP99041	0.958	0	0	0	0	7499	0	0	0	0	0	0	0	0	0	0	2359	0	0	0	0	0	0	0	0	0	0	0	0	0	0	0	0	0	1509	0	0	0	0	0	0	0	0	0	0	0	0	0
Liver-HCC	SP99045	0.963	0	0	0	0	9668	0	0	0	0	0	0	0	0	0	0	2143	0	0	0	0	0	0	0	0	0	0	0	0	0	0	0	0	0	1463	0	0	0	0	0	0	0	0	0	0	0	0	0
Liver-HCC	SP112300	0.913	239	0	0	0	4543	0	0	0	0	0	0	0	0	0	0	0	0	0	0	0	0	0	0	0	0	0	0	0	0	0	0	0	0	1485	0	0	0	0	0	0	0	0	0	0	0	0	0
Liver-HCC	SP99049	0.98	0	0	0	2465	9816	0	0	0	0	0	0	0	0	0	0	2265	0	0	0	1397	0	0	0	0	0	0	0	0	0	0	0	0	0	0	0	0	0	0	0	0	0	0	0	0	0	0	0
Liver-HCC	SP112304	0.97	0	0	0	0	8072	0	0	0	0	0	0	0	0	0	0	2124	0	0	0	0	0	0	0	0	0	0	0	0	0	0	0	0	0	1300	0	0	0	0	0	0	0	0	0	0	0	0	0
Liver-HCC	SP50107	0.968	0	0	0	0	10973	0	0	0	0	0	0	0	0	0	0	2462	0	0	0	1659	0	0	0	0	0	0	0	0	0	0	0	0	0	2617	0	0	0	0	0	0	0	0	0	0	0	0	0
Liver-HCC	SP112310	0.961	152	0	0	0	12009	0	0	0	0	0	0	0	0	0	0	5781	0	0	0	0	0	0	0	0	0	0	0	0	0	0	0	0	0	0	0	0	0	0	0	0	0	0	0	0	0	0	0
Liver-HCC	SP99053	0.962	0	0	0	0	7735	0	0	0	0	0	0	0	0	0	0	0	0	0	0	0	0	0	0	0	0	0	1590	0	0	0	0	0	0	739	0	0	0	0	0	0	0	0	0	0	0	0	0
Liver-HCC	SP99057	0.971	122	0	0	0	2162	0	0	0	0	0	0	0	0	0	0	0	0	0	0	188	0	0	0	0	0	0	0	0	0	0	0	0	0	0	0	0	0	0	0	0	0	0	0	0	0	0	0
Liver-HCC	SP99061	0.979	103	0	0	0	9258	0	0	0	0	0	0	0	0	0	0	2457	0	0	0	0	0	0	0	0	0	0	0	0	0	0	0	0	0	0	0	0	0	0	0	7012	0	0	0	0	0	0	0
Liver-HCC	SP50109	0.972	0	0	0	1202	7567	0	0	0	0	0	0	0	0	0	0	0	0	0	0	1337	0	0	0	0	0	0	1480	0	0	0	0	0	0	0	0	0	0	0	0	0	0	0	0	0	0	0	0
Liver-HCC	SP99065	0.947	61	0	0	0	7994	0	0	0	0	0	0	0	0	0	0	0	0	0	0	687	0	0	0	0	0	0	0	0	0	0	0	0	0	0	0	0	0	0	0	0	0	0	0	0	0	0	0
Liver-HCC	SP106993	0.953	0	0	0	4838	13054	0	0	0	0	0	0	0	0	0	0	0	0	0	0	0	0	0	0	0	0	0	0	0	0	0	0	0	0	0	0	0	0	0	0	0	0	0	0	0	0	0	0
Liver-HCC	SP50111	0.93	239	0	0	0	7554	0	0	0	0	0	0	0	0	0	0	0	0	0	0	0	0	0	0	0	0	0	0	0	0	0	0	0	0	1466	0	0	0	0	0	0	0	0	0	0	0	0	0
Liver-HCC	SP99069	0.972	0	0	0	2545	9136	0	0	0	0	0	0	0	0	0	0	2590	0	0	0	0	0	0	0	0	0	0	0	0	0	0	0	0	0	0	0	0	0	0	0	0	0	0	0	0	0	0	0
Liver-HCC	SP99073	0.963	0	0	0	0	8180	0	0	0	0	0	0	0	0	0	0	1480	0	0	0	1055	0	0	0	0	0	0	0	0	0	0	0	0	0	0	0	0	0	0	0	0	0	0	0	0	0	0	0
Liver-HCC	SP99077	0.962	18	0	0	0	6345	0	0	0	0	0	0	0	0	0	0	963	0	0	0	0	0	0	0	0	0	0	0	0	0	0	0	0	0	1330	0	0	0	0	0	0	0	0	0	0	0	0	0
Liver-HCC	SP99081	0.972	74	0	0	0	6604	0	0	0	0	0	0	0	0	0	0	2812	0	0	0	0	0	0	0	0	0	0	0	0	0	0	0	0	0	1168	0	0	0	0	0	0	0	0	0	0	0	0	0
Liver-HCC	SP99085	0.96	108	0	0	0	8522	0	0	0	0	0	0	0	0	0	0	1982	0	0	0	0	0	0	0	0	0	0	0	0	0	0	0	0	0	1702	0	0	0	0	0	0	0	0	0	0	0	0	0
Liver-HCC	SP99089	0.957	70	0	0	0	7286	0	0	0	0	0	0	0	0	0	0	0	0	0	0	0	0	0	0	0	0	0	0	0	0	0	0	0	0	829	0	0	0	0	0	0	0	0	0	0	0	0	0
Liver-HCC	SP99093	0.949	0	0	0	0	13244	0	0	0	0	0	0	0	0	0	0	4776	0	0	0	0	0	0	0	0	0	0	0	0	0	0	0	0	0	2298	0	0	0	0	0	0	0	0	0	0	0	0	0
Liver-HCC	SP99097	0.916	154	0	0	0	2623	0	0	0	0	0	0	0	0	0	0	0	0	0	0	0	0	0	0	0	0	0	0	0	0	0	0	0	0	0	0	0	0	0	0	0	0	0	0	0	0	0	0
Liver-HCC	SP99101	0.953	475	0	0	1279	4591	0	0	0	0	0	0	0	0	0	0	0	0	0	0	0	0	0	0	0	0	0	0	0	0	0	0	0	0	0	0	0	0	0	0	0	0	0	0	0	0	0	0
Liver-HCC	SP106998	0.95	0	0	0	0	9978	0	0	0	0	0	0	0	0	0	0	2830	0	0	0	0	0	0	0	0	0	0	0	0	0	0	0	0	0	2855	0	0	0	0	0	0	0	0	0	0	0	0	0
Liver-HCC	SP99105	0.92	73	0	0	0	4369	0	0	0	0	0	0	0	0	0	0	0	0	0	0	0	0	0	0	0	0	0	0	0	0	0	0	0	0	805	0	0	0	0	0	0	0	0	0	0	0	0	0
Liver-HCC	SP99109	0.971	184	0	0	0	7082	0	0	0	0	0	0	0	0	0	0	2177	0	0	0	0	0	0	0	0	0	0	0	0	0	0	0	0	0	0	0	0	0	0	0	5665	0	0	0	0	0	0	0
Liver-HCC	SP50113	0.983	73	0	0	0	9142	0	0	0	0	0	0	0	0	0	0	7534	0	0	0	0	0	0	0	0	0	0	2046	0	0	0	0	0	0	0	0	0	0	0	0	8668	0	0	0	0	0	0	0
Liver-HCC	SP50115	0.945	0	0	0	0	11908	0	0	0	0	0	0	0	0	0	0	1476	0	0	0	0	0	0	0	0	0	0	0	0	0	0	0	0	0	0	0	0	0	0	0	0	0	0	0	0	0	0	0
Liver-HCC	SP50117	0.955	120	0	0	0	6322	0	0	0	0	0	0	0	0	0	0	0	0	0	0	0	0	0	0	0	0	0	0	0	0	0	0	0	0	0	0	0	0	0	0	0	0	0	0	0	4250	0	0
Liver-HCC	SP107004	0.957	5	0	0	0	12474	0	0	0	0	0	0	0	0	0	0	3648	0	0	0	0	0	0	0	0	0	0	0	0	0	0	0	0	0	0	0	0	0	0	0	0	0	0	0	0	0	0	0
Liver-HCC	SP99117	0.945	0	0	0	0	8531	0	0	0	0	0	0	0	0	0	0	3559	0	0	0	0	0	0	0	0	0	0	0	0	0	0	0	0	0	1908	0	0	0	0	0	0	0	0	0	0	0	0	0
Liver-HCC	SP99121	0.979	152	0	0	2517	6575	0	0	0	0	0	0	0	0	0	0	6509	0	0	0	0	0	0	0	0	0	0	0	0	0	0	0	0	0	0	0	0	0	0	0	0	0	0	0	0	0	0	0
Liver-HCC	SP107007	0.942	0	0	0	0	12816	0	0	0	0	0	0	0	0	0	0	0	0	0	0	0	0	0	0	0	0	0	0	0	0	0	0	0	0	2104	0	0	0	0	0	0	0	0	0	0	0	0	0
Liver-HCC	SP99125	0.962	0	0	0	0	9266	0	0	0	0	0	0	0	0	0	0	2017	0	0	0	0	0	0	0	0	0	0	0	0	0	0	0	0	0	1428	0	0	0	0	0	0	0	0	0	0	0	0	0
Liver-HCC	SP99129	0.95	44	0	0	0	13745	0	0	0	0	0	0	0	0	0	0	0	0	0	0	1667	0	0	0	0	0	0	0	0	0	0	0	0	0	0	0	0	0	0	0	0	0	0	0	0	0	0	0
Liver-HCC	SP99133	0.969	11	0	0	0	8412	0	0	0	0	0	0	0	0	0	0	3263	0	0	0	0	0	0	0	0	0	0	0	0	0	0	0	0	0	0	0	0	0	0	0	0	0	0	0	0	0	0	0
Liver-HCC	SP50119	0.957	0	0	0	0	11629	0	0	0	0	0	0	0	0	0	0	5420	0	0	0	0	0	0	0	0	0	0	0	0	0	0	0	0	0	0	0	0	0	0	0	0	0	0	0	0	0	0	0
Liver-HCC	SP99137	0.982	389	0	0	0	1177	0	0	0	0	0	0	0	0	0	0	4790	0	0	0	1179	0	0	0	0	0	0	0	0	0	0	0	0	0	0	0	0	0	0	0	0	0	0	0	0	8867	0	0
Liver-HCC	SP50121	0.966	57	0	0	0	6314	0	0	0	0	0	0	0	0	0	0	1761	0	0	0	0	0	0	0	0	0	0	0	0	0	0	0	0	0	0	0	0	0	0	0	1263	0	0	0	0	0	0	0
Liver-HCC	SP50123	0.966	44	0	0	0	9456	0	0	0	0	0	0	0	0	0	0	3146	0	0	0	0	0	0	0	0	0	0	0	0	0	0	0	0	0	1795	0	0	0	0	0	0	0	0	0	0	0	0	0
Liver-HCC	SP99141	0.986	225	0	0	0	1763	0	0	0	0	0	0	0	0	0	0	2473	0	0	0	0	209	605	0	0	0	0	0	0	0	0	0	0	0	0	0	0	0	0	0	0	0	0	0	0	6166	0	0
Liver-HCC	SP50125	0.923	0	0	0	0	8762	0	0	0	0	0	0	0	0	0	0	1564	0	0	0	0	0	0	0	0	0	0	0	0	0	0	0	0	0	2116	0	0	0	0	0	0	0	0	0	0	0	0	0
Liver-HCC	SP99145	0.917	867	0	0	0	4998	0	0	0	0	0	0	0	0	0	0	0	0	0	0	0	0	0	0	0	0	0	0	0	0	0	0	0	0	0	0	0	0	0	0	0	0	0	0	0	0	0	0
Liver-HCC	SP99149	0.96	17	0	0	0	10036	0	0	0	0	0	0	0	0	0	0	3288	0	0	0	0	0	0	0	0	0	0	0	0	0	0	0	0	0	0	0	0	0	0	0	0	0	0	0	0	0	0	0
Liver-HCC	SP50129	0.967	32	0	0	0	6263	0	0	0	0	0	0	0	0	0	0	1996	0	0	0	0	0	0	0	0	0	0	0	0	0	0	0	0	0	1311	0	0	0	0	0	0	0	0	0	0	0	0	0
Liver-HCC	SP99153	0.977	64	0	0	1125	3626	0	0	0	0	0	0	0	0	0	0	3156	0	0	0	0	0	0	0	0	0	0	0	0	0	0	0	0	0	0	0	0	0	0	0	0	0	0	0	0	0	0	0
Liver-HCC	SP99157	0.945	276	0	0	0	7670	0	0	0	0	0	0	0	0	0	0	864	0	0	0	0	0	0	0	0	0	0	0	0	0	0	0	0	0	0	0	0	0	0	0	0	0	0	0	0	0	0	0
Liver-HCC	SP99161	0.962	63	0	0	0	5912	0	0	0	0	0	0	0	0	0	0	1029	0	0	0	0	0	0	0	0	0	0	0	0	0	0	0	0	0	888	0	0	0	0	0	0	0	0	0	0	0	0	0
Liver-HCC	SP99165	0.961	106	0	0	0	7621	0	0	0	0	0	0	0	0	0	0	2183	0	0	0	0	0	0	0	0	0	0	0	0	0	0	0	0	0	1488	0	0	0	0	0	0	0	0	0	0	0	0	0
Liver-HCC	SP50131	0.98	264	0	0	0	4677	0	0	0	0	0	0	0	0	0	0	4364	0	0	0	0	0	0	0	0	0	0	0	0	0	0	0	0	0	0	0	0	0	0	0	0	0	0	0	0	9539	0	0
Liver-HCC	SP50133	0.976	158	0	0	0	3796	0	0	0	0	0	0	0	0	0	0	2635	0	0	0	0	0	0	0	0	0	0	0	0	0	0	0	0	0	0	0	0	0	0	0	906	0	0	0	0	0	0	0
Liver-HCC	SP99169	0.945	3	0	0	0	3879	0	0	0	0	0	0	0	0	0	0	2143	0	0	0	0	0	0	0	0	0	0	0	0	0	0	0	0	0	877	0	0	0	0	0	0	0	0	0	0	0	0	0
Liver-HCC	SP50135	0.973	109	0	0	1455	7060	0	0	0	0	0	0	0	0	0	0	2030	0	0	0	0	0	0	0	0	0	0	0	0	0	0	0	0	0	0	0	0	0	0	0	0	0	0	0	0	0	0	0
Liver-HCC	SP50137	0.96	242	0	0	0	3780	0	0	0	0	0	0	0	0	0	0	0	0	0	0	0	0	0	0	0	0	0	0	0	0	0	0	0	0	0	0	0	0	0	0	0	0	0	0	0	0	0	0
Liver-HCC	SP99173	0.967	0	0	0	3732	10461	0	0	0	0	0	0	0	0	0	0	4740	0	0	0	0	0	0	0	0	0	0	0	0	0	0	0	0	0	0	0	0	0	0	0	0	0	0	0	0	0	0	0
Liver-HCC	SP99177	0.96	268	0	0	0	8394	0	0	0	0	0	0	0	0	0	0	4619	0	0	0	0	0	0	0	0	0	0	0	0	0	0	0	0	0	0	0	0	0	0	0	0	0	0	0	0	0	0	0
Liver-HCC	SP99181	0.967	0	0	0	2483	7983	0	0	0	0	0	0	0	0	0	0	0	0	0	0	1057	0	0	0	0	0	0	0	0	0	0	0	0	0	0	0	0	0	0	0	0	0	0	0	0	0	0	0
Liver-HCC	SP50139	0.945	0	0	0	0	6053	0	0	0	0	0	0	0	0	0	0	0	0	0	0	0	0	0	0	0	0	0	0	0	0	0	0	0	0	420	0	0	0	0	0	0	0	0	0	0	0	0	0
Liver-HCC	SP107010	0.955	0	0	0	0	9722	0	0	0	0	0	0	0	0	0	0	2369	0	0	0	0	0	0	0	0	0	0	0	0	0	0	0	0	0	1783	0	0	0	0	0	0	0	0	0	0	0	0	0
Liver-HCC	SP99189	0.93	0	0	0	0	6915	0	0	0	0	0	0	0	0	0	0	0	0	0	0	0	0	0	0	0	0	0	0	0	0	0	0	0	0	1007	0	0	0	0	0	0	0	0	0	0	0	0	0
Liver-HCC	SP50141	0.883	0	0	0	0	2029	0	0	0	0	0	0	0	0	0	0	0	0	0	0	0	0	0	0	0	0	0	0	0	0	0	0	0	0	0	0	0	0	0	0	0	0	0	0	0	0	0	0
Liver-HCC	SP99193	0.965	54	0	0	0	5283	0	0	0	0	0	0	0	0	0	0	3005	0	0	0	0	0	0	0	0	0	0	0	0	0	0	0	0	0	980	0	0	0	0	0	0	0	0	0	0	0	0	0
Liver-HCC	SP50145	0.971	11	0	0	0	5302	0	0	0	0	0	0	0	0	0	0	968	0	0	0	0	0	0	0	0	0	0	0	0	0	0	0	0	0	921	0	0	0	0	0	0	0	0	0	0	0	0	0
Liver-HCC	SP50147	0.962	0	0	0	3205	11115	0	0	0	0	0	0	0	0	0	0	1641	0	0	0	0	0	0	0	0	0	0	0	0	0	0	0	0	0	0	0	0	0	0	0	0	0	0	0	0	0	0	0
Liver-HCC	SP107012	0.95	788	0	0	0	16505	12182	0	0	0	0	0	0	0	0	0	0	0	4487	0	0	0	0	0	0	0	0	0	0	0	0	10159	0	0	0	0	0	0	0	0	0	0	0	0	0	0	0	0
Liver-HCC	SP50149	0.963	0	0	0	0	7810	0	0	0	0	0	0	0	0	0	0	2865	0	0	0	0	0	0	0	0	0	0	0	0	0	0	0	0	0	1727	0	0	0	0	0	0	0	0	0	0	0	0	0
Liver-HCC	SP107017	0.969	142	0	0	1735	5324	0	0	0	0	0	0	0	0	0	0	881	0	0	0	0	0	0	0	0	0	0	0	0	0	0	0	0	0	0	0	0	0	0	0	0	0	0	0	0	0	0	0
Liver-HCC	SP107019	0.971	209	0	0	2175	6373	0	0	0	0	0	0	0	0	0	0	1486	0	0	0	0	0	0	0	0	0	0	0	0	0	0	0	0	0	0	0	0	0	0	0	0	0	0	0	0	0	0	0
Liver-HCC	SP107023	0.982	237	0	0	0	2531	0	0	0	0	0	0	0	0	0	0	2101	0	0	0	0	0	204	0	0	0	0	0	0	0	0	0	0	0	0	0	0	0	0	0	0	0	0	0	0	3651	0	0
Liver-HCC	SP50151	0.961	0	0	0	0	7769	0	0	0	0	0	0	0	0	0	0	1521	0	0	0	0	0	0	0	0	0	0	0	0	0	0	0	0	0	1228	0	0	0	0	0	0	0	0	0	0	0	0	0
Liver-HCC	SP50153	0.966	0	0	0	0	11740	0	0	0	0	0	0	0	0	0	0	5731	0	0	0	0	0	0	0	0	0	0	0	0	0	0	0	0	0	0	0	0	0	0	0	0	0	0	0	0	0	0	0
Liver-HCC	SP99197	0.974	475	0	0	0	1387	0	0	0	0	0	0	0	0	0	0	2801	0	0	0	0	343	1811	0	0	0	0	0	0	0	0	0	0	0	0	0	0	0	0	0	0	0	0	0	0	16671	0	0
Liver-HCC	SP50155	0.96	0	0	0	0	11805	0	0	0	0	0	0	0	0	0	0	4426	0	0	0	0	0	0	0	0	0	0	0	0	0	0	0	0	0	2541	0	0	0	0	0	0	0	0	0	0	0	0	0
Liver-HCC	SP99201	0.948	96	0	0	0	4555	0	0	0	0	0	0	0	0	0	0	0	0	0	0	0	0	0	0	0	0	0	0	0	0	0	0	0	0	634	0	0	0	0	0	0	0	0	0	0	0	0	0
Liver-HCC	SP50157	0.97	119	0	0	0	6482	0	0	0	0	0	0	0	0	0	0	1259	0	0	0	0	0	0	0	0	0	0	0	0	0	0	0	0	0	1023	0	0	0	0	0	0	0	0	0	0	0	0	0
Liver-HCC	SP99205	0.939	0	0	0	0	8568	0	0	0	0	0	0	0	0	0	0	0	0	0	0	948	0	0	0	0	0	0	0	0	0	0	0	0	0	0	0	0	0	0	0	0	0	0	0	0	0	0	0
Liver-HCC	SP50159	0.974	67	0	0	2610	7822	0	0	0	0	0	0	0	0	0	0	1577	0	0	0	0	0	0	0	0	0	0	0	0	0	0	0	0	0	0	0	0	0	0	0	0	0	0	0	0	0	0	0
Liver-HCC	SP50161	0.96	0	0	0	0	12107	0	0	0	0	0	0	0	0	0	0	3434	0	0	0	0	0	0	0	0	0	0	0	0	0	0	0	0	0	2168	0	0	0	0	0	0	0	0	0	0	0	0	0
Liver-HCC	SP107025	0.969	1	0	0	0	9171	0	0	0	0	0	0	0	0	0	0	2321	0	0	0	1573	0	0	0	0	0	0	0	0	0	0	0	0	0	0	0	0	0	0	0	0	0	0	0	0	0	0	0
Liver-HCC	SP107028	0.967	45	0	0	2091	5558	0	0	0	0	0	0	0	0	0	0	2745	0	0	0	0	0	0	0	0	0	0	0	0	0	0	0	0	0	0	0	0	0	0	0	0	0	0	0	0	0	0	0
Liver-HCC	SP50163	0.97	97	0	0	0	7304	0	0	0	0	0	0	0	0	0	0	4831	0	0	0	0	0	0	0	0	0	0	0	0	0	0	0	0	0	0	0	0	0	0	0	2091	0	0	0	0	0	0	0
Liver-HCC	SP99217	0.944	39	0	0	0	5796	0	0	0	0	0	0	0	0	0	0	0	0	0	0	0	0	0	0	0	0	0	427	0	0	0	0	0	0	0	0	0	0	0	0	0	0	0	0	0	0	0	0
Liver-HCC	SP50165	0.964	0	0	0	0	8996	0	0	0	0	0	0	0	0	0	0	2705	0	0	0	0	0	0	0	0	0	0	0	0	0	0	0	0	0	1572	0	0	0	0	0	0	0	0	0	0	0	0	0
Liver-HCC	SP107030	0.975	52	0	0	1828	5789	0	0	0	0	0	0	0	0	0	0	2505	0	0	0	0	0	0	0	0	0	0	0	0	0	0	0	0	0	0	0	0	0	0	0	0	0	0	0	0	0	0	0
Liver-HCC	SP50167	0.976	14	0	0	2355	8561	0	0	0	0	0	0	0	0	0	0	2820	0	0	0	0	0	0	0	0	0	0	0	0	0	0	0	0	0	0	0	0	0	0	0	0	0	0	0	0	0	0	0
Liver-HCC	SP99229	0.973	281	0	0	926	4475	0	0	0	0	0	0	0	0	0	0	905	0	0	0	0	0	0	0	0	0	0	0	0	0	0	0	0	0	0	0	0	0	0	0	0	0	0	0	0	0	0	0
Liver-HCC	SP99233	0.974	163	0	0	0	2799	0	0	0	0	0	0	0	0	0	0	0	0	0	0	728	0	0	0	0	0	0	0	0	0	0	0	0	0	0	0	0	0	0	0	0	0	0	0	0	3644	0	0
Liver-HCC	SP107032	0.933	0	0	0	0	3208	0	0	0	0	0	0	0	0	0	0	1247	0	0	0	0	0	0	0	0	0	0	0	0	0	0	0	0	0	599	0	0	0	0	0	0	0	0	0	0	0	0	0
Liver-HCC	SP50169	0.975	0	0	0	0	9858	0	0	0	0	0	0	0	0	0	0	3864	0	0	0	0	0	0	0	0	0	0	2288	0	0	0	0	0	0	1852	0	0	0	0	0	0	0	0	0	0	0	0	0
Liver-HCC	SP50171	0.977	36	0	0	3092	9709	0	0	0	0	0	0	0	0	0	0	4893	0	0	0	0	0	0	0	0	0	0	0	0	0	0	0	0	0	0	0	0	0	0	0	0	0	0	0	0	0	0	0
Liver-HCC	SP50173	0.958	0	0	0	0	7261	0	0	0	0	0	0	0	0	0	0	1826	0	0	0	0	0	0	0	0	0	0	0	0	0	0	0	0	0	1287	0	0	0	0	0	0	0	0	0	0	0	0	0
Liver-HCC	SP50175	0.898	0	0	0	0	4180	0	0	0	0	0	0	0	0	0	0	0	0	0	0	0	0	0	0	0	0	0	0	0	0	0	0	0	0	0	0	0	0	0	0	0	0	0	0	0	0	0	0
Liver-HCC	SP107034	0.969	41	0	0	0	6517	0	0	0	0	0	0	0	0	0	0	2365	0	0	0	0	0	0	0	0	0	0	0	0	0	0	0	0	0	0	0	0	0	0	0	0	0	0	0	0	0	0	0
Liver-HCC	SP50179	0.97	142	0	0	1679	6697	0	0	0	0	0	0	0	0	0	0	2922	0	0	0	0	0	0	0	0	0	0	0	0	0	0	0	0	0	0	0	0	0	0	0	0	0	0	0	0	0	0	0
Liver-HCC	SP99237	0.978	324	0	0	0	2793	0	0	0	0	0	0	0	0	0	0	1016	0	0	0	0	0	0	0	0	0	0	0	0	0	0	0	0	0	0	0	0	0	0	0	0	0	0	0	0	3294	0	0
Liver-HCC	SP107037	0.959	0	0	0	2090	10228	0	0	0	0	0	0	0	0	0	0	0	0	0	0	0	0	0	0	0	0	0	0	0	0	0	0	0	0	0	0	0	0	0	0	0	0	0	0	0	0	0	0
Liver-HCC	SP107041	0.966	179	0	0	0	4839	0	0	0	0	0	0	0	0	0	0	2555	0	0	0	0	0	0	0	0	0	0	0	0	0	0	0	0	0	1136	0	0	0	0	0	0	0	0	0	0	0	0	0
Liver-HCC	SP50181	0.965	0	0	0	0	7041	0	0	0	0	0	0	0	0	0	0	2008	0	0	0	0	0	0	0	0	0	0	0	0	0	0	0	0	0	1331	0	0	0	0	0	0	0	0	0	0	0	0	0
Liver-HCC	SP99249	0.974	70	0	0	1289	5369	0	0	0	0	0	0	0	0	0	0	1242	0	0	0	0	0	0	0	0	0	0	0	0	0	0	0	0	0	0	0	0	0	0	0	0	0	0	0	0	0	0	0
Liver-HCC	SP99253	0.966	0	0	0	0	8534	0	0	0	0	0	0	0	0	0	0	1964	0	0	0	0	0	0	0	0	0	0	0	0	0	0	0	0	0	1435	0	0	0	0	0	0	0	0	0	0	0	0	0
Liver-HCC	SP50183	0.908	0	0	0	0	20347	0	0	0	0	0	0	0	0	0	0	0	0	0	0	0	0	0	0	0	0	0	0	0	0	0	0	0	0	0	0	0	0	0	0	0	0	0	0	0	0	0	0
Liver-HCC	SP99257	0.979	293	0	0	0	2687	0	0	0	0	0	0	0	0	0	0	6714	0	0	0	0	0	0	0	0	0	0	1032	0	0	0	0	0	0	0	0	0	0	0	0	0	0	0	0	0	7474	0	0
Liver-HCC	SP107044	0.967	61	0	0	0	4118	0	0	0	0	0	0	0	0	0	0	1119	0	0	0	0	0	0	0	0	0	0	0	0	0	0	0	0	0	562	0	0	0	0	0	0	0	0	0	0	0	0	0
Liver-HCC	SP50185	0.969	33	0	0	1537	6428	0	0	0	0	0	0	0	0	0	0	0	0	0	0	0	0	0	0	0	0	0	0	0	0	0	0	0	0	0	0	0	0	0	0	0	0	0	0	0	0	0	0
Lung-AdenoCA	SP55309	0.966	398	90	0	0	1272	0	0	0	0	0	0	0	0	0	0	0	38	0	0	0	0	0	0	0	0	0	0	0	0	0	0	0	0	0	0	0	0	0	0	0	0	0	0	0	0	0	0
Lung-AdenoCA	SP52284	0.969	416	232	0	0	1984	0	0	0	0	0	0	0	0	0	0	0	184	0	0	0	0	0	638	0	0	0	0	0	0	0	0	0	0	0	0	0	0	0	0	0	0	0	0	0	1779	0	0
Lung-AdenoCA	SP50518	0.981	751	233	0	0	1326	0	0	0	0	0	0	0	0	0	0	0	156	0	0	0	0	0	0	0	0	0	0	0	0	0	0	0	0	0	0	0	0	0	0	0	0	0	0	0	3851	0	0
Lung-AdenoCA	SP50592	0.972	728	260	0	0	3321	0	0	0	0	0	0	0	0	0	0	0	104	0	0	0	0	0	653	0	0	0	0	0	0	0	0	0	0	0	0	0	0	0	0	0	0	0	0	0	0	0	0
Lung-AdenoCA	SP50263	0.979	1316	264	0	0	2021	0	0	0	0	0	0	0	0	0	0	0	507	0	0	0	0	0	0	0	0	0	0	0	0	0	0	0	0	0	0	0	0	0	0	0	0	0	0	0	6205	0	0
Lung-AdenoCA	SP56303	0.991	786	305	0	0	1230	0	0	0	0	0	0	0	0	0	0	0	594	0	0	0	0	0	4917	0	0	0	0	0	0	0	0	0	0	0	0	0	0	0	0	0	0	0	0	0	7884	0	0
Lung-AdenoCA	SP53460	0.983	533	0	0	31510	0	0	0	0	0	0	0	0	0	0	0	0	0	0	0	0	0	0	0	0	0	0	0	0	0	0	0	0	0	0	0	0	0	0	0	0	0	0	0	0	21491	0	0
Lung-AdenoCA	SP50406	0.932	141	0	0	0	446	0	0	0	0	0	0	0	0	0	0	0	0	0	0	0	0	0	0	0	0	0	0	0	0	0	0	0	0	0	0	0	0	0	0	0	0	0	0	0	0	0	0
Lung-AdenoCA	SP55387	0.973	42	0	0	13910	6306	0	0	0	0	0	0	0	0	0	0	0	0	0	0	0	0	0	0	0	0	0	0	0	0	0	0	0	0	0	0	0	0	0	0	0	0	0	0	0	0	0	0
Lung-AdenoCA	SP50611	0.986	255	0	10632	31420	4654	0	0	0	0	0	0	0	0	0	0	0	0	0	0	0	0	0	6443	0	0	0	0	0	0	0	0	0	0	0	0	0	0	0	0	0	0	0	0	0	0	0	0
Lung-AdenoCA	SP50485	0.963	383	0	0	0	1696	0	0	0	0	0	0	0	0	0	0	0	0	0	0	0	0	0	243	0	0	0	0	0	0	0	0	0	0	0	0	0	0	0	0	0	0	0	0	0	0	0	0
Lung-AdenoCA	SP51037	0.969	910	0	0	0	1027	0	0	0	0	0	0	0	0	0	0	0	0	0	0	0	0	0	0	0	0	0	0	0	0	0	0	0	0	0	0	0	0	0	0	0	0	0	0	0	2324	0	0
Lung-AdenoCA	SP53618	0.983	185	0	0	46672	14465	0	0	0	0	0	0	0	0	0	0	0	0	0	0	0	0	0	0	0	0	0	0	0	0	0	0	0	0	0	0	0	0	0	0	0	0	0	0	0	0	0	0
Lung-AdenoCA	SP52232	0.984	269	0	0	17094	8573	0	0	0	0	0	0	0	0	0	0	0	0	0	0	0	0	0	0	0	0	0	0	0	0	0	0	0	0	0	0	0	0	0	0	0	0	0	0	0	0	0	0
Lung-AdenoCA	SP50412	0.943	214	0	0	0	1885	0	0	0	0	0	0	0	0	0	0	0	0	0	0	0	0	0	0	0	0	0	0	0	0	0	0	0	0	0	0	0	0	0	0	0	0	0	0	0	0	0	0
Lung-AdenoCA	SP50321	0.976	224	0	0	8394	4051	0	0	0	0	0	0	0	0	0	0	0	0	0	0	0	0	0	0	0	0	0	0	0	0	0	0	0	0	0	0	0	0	0	0	0	0	0	0	0	0	0	0
Lung-AdenoCA	SP53548	0.985	225	0	0	0	4352	0	0	0	0	0	0	393	0	0	0	0	0	0	0	0	952	1552	0	0	0	0	0	0	0	0	0	0	2614	0	0	0	0	0	0	0	0	0	0	0	0	0	0
Lung-AdenoCA	SP55004	0.944	78	0	0	0	414	0	0	0	0	0	0	0	0	0	0	0	0	0	0	0	0	0	76	0	0	0	0	0	0	0	0	0	0	0	0	0	0	0	0	0	0	0	0	0	0	0	0
Lung-AdenoCA	SP53810	0.994	429	0	0	164287	20868	0	0	0	0	0	0	0	0	0	0	0	0	0	0	0	0	0	0	0	0	0	0	0	0	0	0	0	0	0	0	0	0	0	0	0	0	0	0	0	0	0	0
Lung-AdenoCA	SP55509	0.981	577	0	0	42035	0	0	0	0	0	0	0	0	0	0	0	0	0	0	0	0	0	0	0	0	0	0	0	0	0	0	0	0	0	0	0	0	0	0	0	0	0	0	0	0	23523	0	0
Lung-AdenoCA	SP52667	0.988	243	0	5109	22522	5583	0	0	0	0	0	0	0	0	0	0	0	0	0	0	0	0	0	0	0	0	0	0	0	0	0	0	0	0	0	0	0	0	0	0	0	0	0	0	0	0	0	0
Lung-AdenoCA	SP53073	0.982	148	0	0	11285	9568	0	0	0	0	0	0	0	0	0	0	0	0	0	0	0	667	1713	0	0	0	0	0	0	0	0	0	0	0	0	0	0	0	0	0	0	0	0	0	0	0	0	0
Lung-AdenoCA	SP51446	0.966	691	377	0	1056	3299	0	0	0	0	0	0	0	0	0	0	0	166	0	0	0	0	0	0	0	0	0	0	0	0	0	0	0	0	0	0	0	0	0	0	0	0	0	0	0	0	0	0
Lung-AdenoCA	SP52607	0.967	595	411	0	0	2684	0	0	0	0	0	0	0	0	0	0	0	318	0	0	0	0	0	0	0	0	0	0	0	0	0	0	0	0	0	0	0	0	0	0	0	0	0	0	0	0	0	0
Lung-AdenoCA	SP55711	0.984	766	822	0	0	1153	0	0	0	0	0	0	0	0	0	0	0	596	0	0	0	0	0	0	0	0	0	0	0	0	0	0	0	0	0	0	0	0	0	0	0	0	0	0	0	4522	0	0
Lung-AdenoCA	SP56079	0.993	381	1268	7437	30791	7125	0	0	0	0	0	0	0	0	0	0	0	1257	0	0	0	0	0	0	0	0	0	0	0	0	0	0	0	0	0	0	0	0	0	0	0	0	0	0	0	0	0	0
Lung-AdenoCA	SP50827	0.992	227	1383	0	23146	9596	0	0	0	0	0	0	0	0	0	0	0	1237	0	0	0	0	0	4570	0	0	0	0	0	0	0	0	0	0	0	0	0	0	0	0	0	0	0	0	0	0	0	0
Lung-AdenoCA	SP52779	0.986	431	1974	0	25197	8824	0	0	0	0	0	0	0	0	0	0	0	1969	0	0	0	0	0	0	0	0	0	0	0	0	0	0	0	0	0	0	0	0	0	0	0	0	0	0	0	0	0	0
Lung-AdenoCA	SP50713	0.992	185	1986	0	5031	4251	0	0	0	0	0	0	0	0	0	0	0	2600	0	0	0	0	0	0	0	0	0	0	0	0	0	0	0	0	0	0	0	0	0	0	0	0	0	0	0	0	0	0
Lung-AdenoCA	SP51824	0.991	538	2064	0	9432	10172	0	0	0	0	0	0	0	0	0	0	0	2093	0	0	0	0	0	0	0	0	0	0	0	0	0	0	0	0	0	0	0	0	0	0	0	0	0	0	0	0	0	0
Lung-AdenoCA	SP50317	0.996	509	2357	0	0	1562	0	0	0	0	0	0	0	0	0	0	0	4255	0	0	0	0	0	2495	0	0	0	0	0	0	0	0	0	0	0	0	0	0	0	0	0	0	0	0	0	4978	0	0
Lung-AdenoCA	SP55235	0.987	139	4456	0	67669	37571	0	0	0	0	0	0	0	0	0	0	0	3968	0	0	0	0	0	0	0	0	0	0	0	0	0	0	0	0	0	0	0	0	0	0	0	0	0	0	0	0	0	0
Lung-AdenoCA	SP54363	0.99	601	4459	0	20817	1723	0	0	0	0	0	0	0	0	0	0	0	3705	0	0	0	0	0	0	0	0	0	0	0	0	0	0	0	0	0	0	0	0	0	0	0	0	0	0	0	11570	0	0
Lung-AdenoCA	SP54113	0.985	0	5083	0	58958	39522	0	0	0	0	0	0	0	0	0	0	0	6764	0	0	0	0	0	0	0	0	0	0	0	0	0	0	0	0	0	0	0	0	0	0	0	0	0	0	0	0	0	0
Lung-AdenoCA	SP54745	0.991	779	8494	0	0	0	0	0	0	0	0	0	0	0	0	0	0	5981	0	0	0	3119	6900	0	0	0	0	0	0	0	0	0	0	0	0	0	0	0	0	0	0	0	0	0	0	22447	0	0
Lung-AdenoCA	SP53387	0.993	305	9076	0	18967	10125	0	0	0	0	0	0	0	0	0	0	0	3847	0	0	0	0	0	0	0	0	0	0	0	0	0	0	0	0	0	0	0	0	0	0	0	0	0	0	0	0	0	0
Lung-AdenoCA	SP56168	0.998	722	11295	0	0	3092	0	0	0	0	0	0	0	0	0	0	0	9249	0	0	0	0	0	0	0	0	0	0	0	0	0	0	0	0	0	0	0	0	0	0	0	0	0	0	0	8680	0	0
Lung-AdenoCA	SP55142	0.989	0	12472	0	75878	51542	0	0	0	0	0	0	0	0	0	0	0	17151	0	0	0	0	0	0	0	0	0	0	0	0	0	0	0	0	0	0	0	0	0	0	0	0	0	0	0	0	0	0
Lung-SCC	SP58101	0.974	0	199	0	15172	22595	0	0	0	0	0	0	0	0	0	0	0	1564	0	0	0	0	0	0	0	0	0	0	0	0	0	0	0	0	0	0	0	0	0	0	0	0	0	0	0	0	0	0
Lung-SCC	SP56537	0.957	64	0	0	20870	19181	0	0	0	0	0	0	0	0	0	0	0	0	0	0	0	0	0	0	0	0	0	0	0	0	0	0	0	0	0	0	0	0	0	0	0	0	0	0	0	0	0	0
Lung-SCC	SP57586	0.969	211	0	0	16138	19916	0	0	0	0	0	0	0	0	0	0	0	0	0	0	0	0	0	0	0	0	0	0	0	0	0	0	0	0	0	0	0	0	0	0	0	0	0	0	0	0	0	0
Lung-SCC	SP57941	0.976	143	0	0	51967	23392	0	0	0	0	0	0	0	0	0	0	0	0	0	0	0	0	0	0	0	0	0	0	0	0	0	0	0	0	0	0	0	0	0	0	0	0	0	0	0	0	0	0
Lung-SCC	SP56704	0.979	0	0	0	27277	26471	0	0	0	0	0	0	0	0	0	0	0	0	0	0	0	0	0	0	0	0	0	0	0	0	0	0	0	0	0	0	0	0	0	0	0	0	0	0	0	0	0	0
Lung-SCC	SP58349	0.961	19	0	0	19227	27560	0	0	0	0	0	0	0	0	0	0	0	0	0	0	0	0	0	0	0	0	0	0	0	0	0	0	0	0	0	0	0	0	0	0	0	0	0	0	0	0	0	0
Lung-SCC	SP58326	0.972	0	0	0	39128	32397	0	0	0	0	0	0	0	0	0	0	0	0	0	0	0	0	0	0	0	0	0	0	0	0	0	0	0	0	0	0	0	0	0	0	0	0	0	0	0	0	0	0
Lung-SCC	SP58612	0.961	916	0	0	10546	16750	0	0	0	0	0	0	0	0	0	0	0	0	0	0	0	0	0	0	0	0	0	0	0	0	0	0	0	0	0	0	0	0	0	0	0	0	0	0	0	0	0	0
Lung-SCC	SP56821	0.97	266	0	0	14977	15974	0	0	0	0	0	0	0	0	0	0	0	0	0	0	0	0	0	0	0	0	0	0	0	0	0	0	0	0	0	0	0	0	0	0	0	0	0	0	0	0	0	0
Lung-SCC	SP57669	0.978	116	428	0	25657	22596	0	0	0	0	0	0	0	0	0	0	0	1925	0	0	0	0	0	0	0	0	0	0	0	0	0	0	0	0	0	0	0	0	0	0	0	0	0	0	0	0	0	0
Lung-SCC	SP56533	0.974	166	434	0	7973	12306	0	0	0	0	0	0	0	0	0	0	0	731	0	0	0	0	0	0	0	0	0	0	0	0	0	0	0	0	0	0	0	0	0	0	0	0	0	0	0	0	0	0
Lung-SCC	SP56771	0.975	338	456	0	3184	7844	0	0	0	0	0	0	0	0	0	0	0	458	0	0	0	0	0	0	0	0	0	0	0	0	0	0	0	0	0	0	0	0	0	0	0	0	0	0	0	0	0	0
Lung-SCC	SP56730	0.976	0	501	0	15292	18621	0	0	0	0	0	0	0	0	0	0	0	1178	0	0	0	0	0	0	0	0	0	0	0	0	0	0	0	0	0	0	0	0	0	0	0	0	0	0	0	0	0	0
Lung-SCC	SP56607	0.974	102	716	0	8187	11321	0	0	0	0	0	0	0	0	0	0	0	910	0	0	0	0	0	0	0	0	0	0	0	0	0	0	0	0	0	0	0	0	0	0	0	0	0	0	0	0	0	0
Lung-SCC	SP57024	0.977	250	727	0	9319	12002	0	0	0	0	0	0	0	0	0	0	0	1180	0	0	0	0	0	0	0	0	0	0	0	0	0	0	0	0	0	0	0	0	0	0	0	0	0	0	0	0	0	0
Lung-SCC	SP57901	0.979	200	744	0	7793	13748	0	0	0	0	0	5146	0	0	0	0	0	1160	0	0	0	0	0	0	0	0	0	0	0	0	0	0	0	0	0	0	0	0	0	0	0	0	0	0	0	0	0	0
Lung-SCC	SP57619	0.978	0	891	0	31100	19716	0	0	0	0	0	0	0	0	0	0	0	2075	0	0	0	0	0	0	0	0	0	0	0	0	0	0	0	0	0	0	0	0	0	0	0	0	0	0	0	0	0	0
Lung-SCC	SP58245	0.97	0	907	0	25360	30068	0	0	0	0	0	0	0	0	0	0	0	2842	0	0	0	0	0	0	0	0	0	0	0	0	0	0	0	0	0	0	0	0	0	0	0	0	0	0	0	0	0	0
Lung-SCC	SP57651	0.98	290	913	0	5818	9660	0	0	0	0	0	0	0	0	0	0	0	1603	0	0	0	0	0	0	0	0	0	0	0	0	0	0	0	0	0	0	0	0	0	0	0	0	0	0	0	0	0	0
Lung-SCC	SP57538	0.973	112	918	0	13151	22608	0	0	0	0	0	0	0	0	0	0	0	3160	0	0	0	0	0	0	0	0	0	0	0	0	0	0	0	0	0	0	0	0	0	0	0	0	0	0	0	0	0	0
Lung-SCC	SP58882	0.974	197	918	0	0	15301	0	0	0	0	0	5601	0	0	0	0	0	1953	0	0	0	0	0	0	0	0	0	0	0	0	0	0	0	0	0	0	0	0	0	0	0	0	0	0	0	0	0	0
Lung-SCC	SP57629	0.946	423	1029	0	11138	17199	0	0	0	0	0	0	0	0	0	0	0	997	0	0	0	0	0	0	0	0	0	0	0	0	0	0	0	0	0	0	0	0	0	0	0	0	0	0	0	0	0	0
Lung-SCC	SP58991	0.97	161	1048	0	10983	15058	0	0	0	0	0	0	0	0	0	0	0	1108	0	0	0	0	0	0	0	0	0	0	0	0	0	0	0	0	0	0	0	0	0	0	0	0	0	0	0	0	0	0
Lung-SCC	SP57267	0.976	0	1074	0	24712	23705	0	0	0	0	0	0	0	0	0	0	0	1900	0	0	0	0	0	0	0	0	0	0	0	0	0	0	0	0	0	0	0	0	0	0	0	0	0	0	0	0	0	0
Lung-SCC	SP56569	0.979	60	1273	0	14583	16083	0	0	0	0	0	0	0	0	0	0	0	2816	0	0	0	0	0	0	0	0	0	0	0	0	0	0	0	0	0	0	0	0	0	0	0	0	0	0	0	0	0	0
Lung-SCC	SP56941	0.996	387	1361	0	0	1822	0	0	0	0	0	0	0	0	0	0	0	1800	0	0	0	0	0	0	0	0	0	0	0	0	0	0	0	0	0	0	0	0	0	0	0	0	0	0	0	0	0	0
Lung-SCC	SP56827	0.981	104	1439	0	24981	15875	0	0	0	0	0	0	0	0	0	0	0	3020	0	0	0	0	0	0	0	0	0	0	0	0	0	0	0	0	0	0	0	0	0	0	0	0	0	0	0	0	0	0
Lung-SCC	SP57735	0.981	107	1746	0	18422	19750	0	0	0	0	0	0	0	0	0	0	0	3621	0	0	0	0	0	0	0	0	0	0	0	0	0	0	0	0	0	0	0	0	0	0	0	0	0	0	0	0	0	0
Lung-SCC	SP56754	0.981	256	1934	0	12274	12590	0	0	0	0	0	0	0	0	0	0	0	3029	0	0	0	0	0	0	0	0	0	0	0	0	0	0	0	0	0	0	0	0	0	0	0	0	0	0	0	0	0	0
Lung-SCC	SP57066	0.984	266	1941	0	31379	21460	0	0	0	0	0	0	0	0	0	0	0	2867	0	0	0	0	0	0	0	0	0	0	0	0	0	0	0	0	0	0	0	0	0	0	0	0	0	0	0	0	0	0
Lung-SCC	SP56644	0.979	222	2022	0	21642	22084	0	0	0	0	0	0	0	0	0	0	0	2625	0	0	0	0	0	0	0	0	0	0	0	0	0	0	0	0	0	0	0	0	0	0	0	0	0	0	0	0	0	0
Lung-SCC	SP57818	0.983	247	2047	0	35743	8778	0	0	0	0	0	0	0	0	0	0	0	3284	0	0	0	0	0	0	0	0	0	0	0	0	0	0	0	0	0	0	0	0	0	0	0	0	0	0	0	0	0	0
Lung-SCC	SP57084	0.981	193	2209	0	16972	20911	0	0	0	0	0	0	0	0	0	0	0	2384	0	0	0	0	0	0	0	0	0	0	0	0	0	0	0	0	0	0	0	0	0	0	0	0	0	0	0	0	0	0
Lung-SCC	SP58668	0.978	0	2245	0	29338	30398	0	0	0	0	0	0	0	0	0	0	0	3989	0	0	0	0	0	0	0	0	0	0	0	0	0	0	0	0	0	0	0	0	0	0	0	0	0	0	0	0	0	0
Lung-SCC	SP56474	0.978	624	2456	0	0	11432	0	0	0	0	0	0	0	0	0	0	0	3731	0	0	0	0	0	0	0	0	0	0	0	0	0	0	0	0	0	0	0	0	0	0	0	0	0	0	0	0	0	0
Lung-SCC	SP56638	0.982	0	2576	0	19514	16687	0	0	0	0	0	0	0	0	0	0	0	3416	0	0	0	0	0	0	0	0	0	0	0	0	0	0	0	0	0	0	0	0	0	0	0	0	0	0	0	0	0	0
Lung-SCC	SP56502	0.986	151	2876	0	19008	19408	0	0	0	0	0	0	0	0	0	0	0	4017	0	0	0	0	0	0	0	0	0	0	0	0	0	0	0	0	0	0	0	0	0	0	0	0	0	0	0	0	0	0
Lung-SCC	SP57933	0.983	89	3074	0	25485	22595	0	0	0	0	0	0	0	0	0	0	0	6304	0	0	0	0	0	0	0	0	0	0	0	0	0	0	0	0	0	0	0	0	0	0	0	0	0	0	0	0	0	0
Lung-SCC	SP56541	0.989	342	3225	0	21077	12510	0	0	0	0	0	0	0	0	0	0	0	6287	0	0	0	0	0	0	0	0	0	0	0	0	0	0	0	0	0	0	0	0	0	0	0	0	0	0	0	0	0	0
Lung-SCC	SP57251	0.98	0	3484	0	19006	25276	0	0	0	0	0	0	0	0	0	0	0	4337	0	0	0	0	0	0	0	0	0	0	0	0	0	0	0	0	0	0	0	0	0	0	0	0	0	0	0	0	0	0
Lung-SCC	SP58342	0.96	1693	3676	0	30165	31740	0	0	0	0	0	0	0	0	0	0	0	6950	0	0	0	0	0	0	0	0	0	0	0	0	0	0	0	0	0	0	0	0	0	0	0	0	0	0	0	0	0	0
Lung-SCC	SP57189	0.983	0	3722	0	64645	38517	0	0	0	0	0	0	0	0	0	0	0	6962	0	0	0	0	0	0	0	0	0	0	0	0	0	0	0	0	0	0	0	0	0	0	0	0	0	0	0	0	0	0
Lung-SCC	SP56460	0.982	287	4065	0	9322	13455	0	0	0	0	0	0	0	0	0	0	0	3150	0	0	0	0	0	0	0	0	0	0	0	0	0	0	0	0	0	0	0	0	0	0	0	0	0	0	0	0	0	0
Lung-SCC	SP57450	0.981	669	4506	0	0	13546	0	0	0	0	0	0	0	0	0	0	0	6390	0	0	0	0	0	0	0	0	0	0	0	0	0	0	0	0	0	0	0	0	0	0	0	0	0	0	0	0	0	0
Lung-SCC	SP56566	0.996	364	5668	0	4985	6630	0	0	0	0	0	0	0	0	0	0	0	5583	0	0	0	0	0	0	0	0	0	0	0	0	0	0	0	0	0	0	0	0	0	0	0	0	0	0	0	0	0	0
Lung-SCC	SP59245	0.991	172	6171	0	21359	20279	0	0	0	0	0	0	0	0	0	0	0	7139	0	0	0	0	0	0	0	0	0	0	0	0	0	0	0	0	0	0	0	0	0	0	0	0	0	0	0	0	0	0
Lung-SCC	SP57846	0.995	407	8394	0	18840	16982	0	0	0	0	0	0	0	0	0	0	0	9341	0	0	0	0	0	0	0	0	0	0	0	0	0	0	0	0	0	0	0	0	0	0	0	0	0	0	0	0	0	0
Lung-SCC	SP56553	0.997	618	22807	0	31934	35579	0	0	0	0	0	0	0	0	0	0	0	42944	0	0	0	0	0	0	0	0	0	0	0	0	0	0	0	0	0	0	0	0	0	0	0	0	0	0	0	0	0	0
Lymph-BNHL	SP59300	0.974	587	313	0	0	1424	0	0	0	0	0	0	0	0	0	0	0	814	0	0	0	0	0	0	0	0	0	0	0	0	0	0	0	0	0	0	0	0	0	0	0	0	0	0	0	9894	0	0
Lymph-BNHL	SP127630	0.968	757	0	0	0	2418	1169	0	0	0	0	0	2273	0	0	0	0	0	0	0	0	0	0	0	0	0	0	0	0	0	0	0	0	0	0	0	0	0	0	0	0	0	0	0	0	4908	0	0
Lymph-BNHL	SP127634	0.983	1299	0	8732	0	13524	0	0	0	0	0	0	0	0	0	0	0	0	0	0	0	2674	8041	0	0	0	0	0	0	0	0	0	0	0	0	0	0	0	0	0	0	0	0	0	0	0	0	0
Lymph-BNHL	SP127636	0.989	408	0	0	0	7063	0	0	0	0	0	0	8787	0	0	0	0	0	0	0	0	442	973	0	0	0	0	0	0	0	0	0	0	0	0	0	0	0	0	0	0	0	0	0	0	0	0	0
Lymph-BNHL	SP127628	0.975	519	0	0	0	3839	0	0	0	0	0	0	2363	0	0	0	0	0	0	0	0	68	188	0	0	0	0	0	0	0	0	0	0	0	0	0	0	0	0	0	0	0	0	0	0	0	0	0
Lymph-BNHL	SP127640	0.978	798	0	0	0	4473	0	0	0	0	0	0	5002	0	0	0	0	451	0	0	0	161	311	0	0	0	0	0	0	0	0	0	0	0	0	0	0	0	0	417	0	0	0	0	0	5761	0	0
Lymph-BNHL	SP127638	0.968	998	0	0	0	4088	0	0	0	0	0	0	0	0	0	0	0	0	0	0	0	110	428	0	0	0	0	0	0	0	0	0	0	0	0	0	0	0	0	0	0	0	0	0	0	3552	0	0
Lymph-BNHL	SP59388	0.978	426	0	0	0	1929	0	0	0	0	0	0	1658	0	0	0	0	0	0	0	0	0	0	0	0	0	0	0	0	0	0	0	0	0	0	0	0	0	0	0	0	0	0	0	0	0	0	0
Lymph-BNHL	SP116649	0.97	556	0	0	0	3155	0	0	0	0	0	0	17481	0	0	0	0	0	0	0	0	0	1863	0	0	0	0	0	0	0	0	0	0	0	0	0	0	0	0	0	0	0	0	0	0	0	0	0
Lymph-BNHL	SP59416	0.942	612	0	0	0	2015	0	0	0	0	0	0	0	0	0	0	0	0	0	0	0	0	0	0	0	0	0	0	0	0	0	0	0	0	0	0	0	0	0	0	0	0	0	0	0	3027	0	0
Lymph-BNHL	SP124977	0.973	720	0	0	0	3199	0	0	0	0	0	0	3165	0	0	0	0	0	0	0	0	62	243	0	0	0	0	0	0	0	0	0	0	0	0	0	0	0	0	0	0	0	0	0	0	2349	0	0
Lymph-BNHL	SP59356	0.958	733	0	0	0	2290	0	0	0	0	0	0	0	0	0	0	0	0	0	0	0	63	211	0	0	0	0	0	0	0	0	0	0	0	0	0	0	0	0	0	0	0	0	0	0	4156	0	0
Lymph-BNHL	SP116612	0.972	646	0	0	0	2707	1029	0	0	0	0	0	0	0	0	0	0	0	0	0	0	188	319	0	0	0	0	0	0	0	0	0	0	0	0	0	0	0	0	0	0	0	0	0	0	4758	0	0
Lymph-BNHL	SP116659	0.909	895	0	0	0	8675	0	0	0	0	0	0	0	0	0	0	0	0	0	0	0	0	0	0	0	0	0	0	0	0	0	0	0	0	0	0	0	0	0	916	0	0	2371	0	0	0	0	0
Lymph-BNHL	SP116668	0.968	448	0	0	0	33910	0	0	0	0	0	0	0	0	0	0	0	0	0	0	0	8552	23991	0	0	0	0	0	0	0	0	0	0	0	0	0	0	0	0	0	0	0	0	0	0	0	0	0
Lymph-BNHL	SP116630	0.971	484	0	0	0	500	796	0	0	0	0	0	0	0	0	0	0	0	0	0	0	0	0	0	0	0	0	0	0	0	0	0	0	0	0	0	0	0	0	479	0	0	1091	0	0	6182	0	0
Lymph-BNHL	SP59412	0.983	1003	0	0	0	3731	0	0	0	0	0	0	3772	0	0	0	0	0	0	0	0	604	851	0	0	0	0	0	0	0	0	0	0	0	0	0	0	0	0	0	0	0	0	0	0	3929	0	0
Lymph-BNHL	SP116686	0.977	349	0	2313	0	2291	0	0	0	0	0	0	6065	0	0	0	0	0	0	0	0	0	0	0	0	0	0	0	0	0	0	0	0	0	0	0	0	0	0	0	0	0	0	0	0	0	0	0
Lymph-BNHL	SP116694	0.916	845	0	4456	0	3830	0	0	0	0	0	0	0	0	0	0	0	0	0	0	0	0	0	0	0	0	0	0	0	0	0	0	0	0	0	0	0	0	0	580	0	0	1767	0	0	0	0	0
Lymph-BNHL	SP116712	0.951	198	0	0	0	1158	0	0	0	0	0	0	0	0	0	0	0	0	0	0	0	0	0	0	0	0	0	0	0	0	0	0	0	0	0	0	0	0	0	83	0	168	0	0	0	0	0	0
Lymph-BNHL	SP116726	0.97	808	0	0	0	3476	1193	0	0	0	0	0	0	0	0	0	0	0	0	0	0	311	470	0	0	0	0	0	0	0	0	0	0	0	0	0	0	0	0	0	0	1050	0	0	0	6924	0	0
Lymph-BNHL	SP116723	0.939	414	0	0	0	1660	0	0	0	0	0	0	0	0	0	0	0	0	0	0	0	0	0	0	0	0	0	0	0	0	0	0	0	0	0	0	0	0	0	0	0	0	0	0	0	2048	0	0
Lymph-BNHL	SP59276	0.96	320	0	0	0	880	0	0	0	0	0	0	0	0	0	0	0	0	0	0	0	64	142	0	0	0	0	0	0	0	0	0	0	0	0	0	0	0	0	0	0	0	0	0	0	1064	0	0
Lymph-BNHL	SP116703	0.968	565	0	0	0	2082	0	0	0	0	0	0	2050	0	0	0	0	0	0	0	0	0	0	0	0	0	0	0	0	0	0	0	0	0	0	0	0	0	0	0	0	0	0	0	0	2128	0	0
Lymph-BNHL	SP59312	0.977	653	0	0	0	1263	932	0	0	0	0	0	7427	0	0	0	0	0	0	0	0	0	0	0	0	0	0	0	0	0	0	0	0	0	0	0	0	0	0	0	0	0	0	0	0	6055	0	0
Lymph-BNHL	SP116701	0.961	991	0	0	0	3091	0	0	0	0	0	0	0	0	0	0	0	0	0	0	0	0	0	0	0	0	0	0	0	0	0	0	0	0	0	0	0	0	0	0	0	0	0	0	0	5918	0	0
Lymph-BNHL	SP59296	0.956	213	0	0	0	882	0	0	0	0	0	0	330	0	0	0	0	0	0	0	0	28	49	0	0	0	0	0	0	0	0	0	0	0	0	0	0	0	0	0	0	0	0	0	0	800	0	0
Lymph-BNHL	SP59280	0.971	371	0	1364	0	2370	0	0	0	0	0	0	0	0	0	0	0	0	0	0	0	291	551	0	0	0	0	0	0	0	0	0	0	0	0	0	0	0	0	221	0	0	0	0	0	0	0	0
Lymph-BNHL	SP59344	0.977	228	0	0	0	2017	0	0	0	0	0	0	0	0	0	0	0	0	0	0	0	287	617	0	0	0	0	0	0	0	0	0	0	0	0	0	0	0	0	0	0	0	0	0	0	0	0	0
Lymph-BNHL	SP59460	0.955	731	0	0	0	4603	0	0	0	0	0	0	3589	0	0	0	0	0	0	0	0	0	0	0	0	0	0	0	0	0	0	0	0	0	0	0	0	0	0	189	0	0	0	0	0	0	0	0
Lymph-BNHL	SP59404	0.961	221	0	0	0	1168	0	0	0	0	0	0	397	0	0	0	0	0	0	0	0	63	133	0	0	0	0	0	0	0	0	0	0	0	0	0	0	0	0	0	0	300	0	0	0	0	0	0
Lymph-BNHL	SP116709	0.957	596	0	0	0	2249	0	0	0	0	0	0	0	0	0	0	0	0	0	0	0	0	0	0	0	0	0	0	0	0	0	0	0	0	0	0	0	0	0	0	0	0	0	0	0	2413	0	0
Lymph-BNHL	SP59448	0.961	894	0	0	0	8213	2236	0	0	0	0	0	0	0	0	0	0	0	0	0	0	0	0	0	0	0	0	0	0	0	0	0	0	0	0	0	0	0	0	1700	0	0	3860	0	0	10404	0	0
Lymph-BNHL	SP116614	0.978	728	0	0	0	1802	757	0	0	0	0	0	3288	0	0	0	0	0	0	0	0	0	0	0	0	0	0	0	0	0	0	0	0	0	0	0	0	0	0	0	0	0	0	0	0	3929	0	0
Lymph-BNHL	SP59464	0.941	484	0	0	0	1656	0	0	0	0	0	0	0	0	0	0	0	0	0	0	0	0	0	0	0	0	0	0	0	0	0	0	0	0	0	0	0	0	0	0	0	0	0	0	0	2382	0	0
Lymph-BNHL	SP59364	0.959	850	0	0	0	2121	0	0	0	0	0	0	0	0	0	0	0	0	0	0	0	0	0	0	0	0	0	0	0	0	0	0	0	0	0	0	0	0	0	0	0	0	0	0	0	6226	0	0
Lymph-BNHL	SP116663	0.964	1662	0	0	0	5677	0	0	0	0	0	0	0	0	0	0	0	0	0	0	0	495	1405	0	0	0	0	0	0	0	0	0	0	0	0	0	0	0	0	0	0	1090	0	0	0	6710	0	0
Lymph-BNHL	SP59444	0.945	842	0	0	0	3629	0	0	0	0	0	0	2190	0	0	0	0	0	0	0	0	0	0	0	0	0	0	0	0	0	0	0	0	0	0	0	0	0	0	0	0	0	0	0	0	0	0	0
Lymph-BNHL	SP116690	0.983	1280	0	0	0	3504	0	0	0	0	0	0	8633	0	0	0	0	0	0	0	0	1011	2185	0	0	0	0	0	0	0	0	0	0	0	0	0	0	0	0	0	0	0	0	0	0	8945	0	0
Lymph-BNHL	SP59270	0.956	267	0	0	0	762	0	0	0	0	0	0	0	0	0	0	0	0	0	0	0	0	0	0	0	0	0	0	0	0	0	0	0	0	0	0	0	0	0	0	0	0	0	0	0	930	0	0
Lymph-BNHL	SP59352	0.934	813	0	3785	0	3043	0	0	0	0	0	0	0	0	0	0	0	0	0	0	0	0	0	0	0	0	0	0	0	0	0	0	0	0	0	0	0	0	0	546	0	0	1825	0	0	0	0	0
Lymph-BNHL	SP116652	0.963	202	0	0	0	920	0	0	0	0	0	0	457	0	0	0	0	0	0	0	0	0	0	0	0	0	0	0	0	0	0	0	0	0	0	0	0	0	0	0	0	163	0	0	0	0	0	0
Lymph-BNHL	SP116715	0.979	364	0	0	0	5874	4290	0	0	0	0	0	0	0	0	0	0	0	0	0	0	857	2484	0	0	0	0	0	0	0	0	0	0	0	0	0	0	0	0	1367	0	0	3785	0	0	12060	0	0
Lymph-BNHL	SP116718	0.973	617	0	0	0	1005	0	0	0	0	0	0	4369	0	0	0	0	0	0	0	0	0	0	0	0	0	0	0	0	0	0	0	0	0	0	0	0	0	0	0	0	0	0	0	0	2803	0	0
Lymph-BNHL	SP116720	0.934	603	0	0	0	3124	0	0	0	0	0	0	3698	0	0	0	0	0	0	0	0	0	0	0	0	0	0	0	0	0	0	0	0	0	0	0	0	0	0	0	0	0	0	0	0	0	0	0
Lymph-BNHL	SP59284	0.967	323	0	0	0	1926	0	0	0	0	0	0	1312	0	0	0	0	0	0	0	0	0	0	0	0	0	0	0	0	0	0	0	0	0	0	0	0	0	0	0	0	379	0	0	0	0	0	0
Lymph-BNHL	SP116618	0.972	309	0	0	0	725	673	0	0	0	0	0	1368	0	0	0	0	0	0	0	0	0	0	0	0	0	0	0	0	0	0	0	0	0	0	0	0	0	0	0	0	1560	0	0	0	6499	0	0
Lymph-BNHL	SP59436	0.933	258	0	0	0	2228	0	0	0	0	0	0	0	0	0	0	0	0	0	0	0	0	0	0	0	0	0	0	0	0	0	0	0	0	0	0	0	0	0	196	0	0	332	0	0	0	0	0
Lymph-BNHL	SP116645	0.95	723	0	0	0	3373	0	0	0	0	0	0	0	0	0	0	0	0	0	0	0	205	274	0	0	0	0	0	0	0	0	0	0	0	0	0	0	0	0	0	0	0	0	0	0	8247	0	0
Lymph-BNHL	SP59320	0.954	570	0	0	0	1914	0	0	0	0	0	0	2534	0	0	0	0	0	0	0	0	0	0	0	0	0	0	0	0	0	0	0	0	0	0	0	0	0	0	0	0	0	0	0	0	2006	0	0
Lymph-BNHL	SP116672	0.945	380	0	0	0	1393	0	0	0	0	0	0	0	0	0	0	0	0	0	0	0	0	0	0	0	0	0	0	0	0	0	0	0	0	0	0	0	0	0	0	0	0	0	0	0	1783	0	0
Lymph-BNHL	SP116635	0.952	507	0	0	0	2306	0	0	0	0	0	0	0	0	0	0	0	0	0	0	0	142	304	0	0	0	0	0	0	0	0	0	0	0	0	0	0	0	0	0	0	0	0	0	0	4425	0	0
Lymph-BNHL	SP59328	0.971	247	0	967	0	1257	0	0	0	0	0	0	0	0	0	0	0	0	0	0	0	83	142	0	0	0	0	0	0	0	0	0	0	0	0	0	0	0	0	157	0	0	605	0	0	0	0	0
Lymph-BNHL	SP116627	0.947	494	0	0	0	1333	0	0	0	0	0	0	0	0	0	0	0	0	0	0	0	0	0	0	0	0	0	0	0	0	0	0	0	0	0	0	0	0	0	0	0	0	0	0	0	1487	0	0
Lymph-BNHL	SP116725	0.976	236	0	0	0	1017	0	0	0	0	0	0	434	0	0	0	0	0	0	0	0	94	129	0	0	0	0	0	0	0	0	0	0	0	0	0	0	0	0	0	0	172	0	0	0	0	0	0
Lymph-BNHL	SP59292	0.952	444	0	0	0	1558	0	0	0	0	0	0	0	0	0	0	0	0	0	0	0	59	125	0	0	0	0	0	0	0	0	0	0	0	0	0	0	0	0	0	0	0	0	0	0	1989	0	0
Lymph-BNHL	SP116683	0.966	617	0	2607	0	2648	0	0	0	0	0	0	3341	0	0	0	0	0	0	0	0	0	0	0	0	0	0	0	0	0	0	0	0	0	0	0	0	0	0	260	0	0	175	0	0	0	0	0
Lymph-BNHL	SP59372	0.93	330	0	0	0	1460	0	0	0	0	0	0	0	0	0	0	0	0	0	0	0	0	0	0	0	0	0	0	0	0	0	0	0	0	0	0	0	0	0	0	0	319	0	0	0	3459	0	0
Lymph-BNHL	SP116610	0.958	937	0	0	0	5205	0	0	0	0	0	0	0	0	0	0	0	0	0	0	0	275	587	0	0	0	0	0	0	0	0	0	0	0	0	0	0	0	0	0	0	0	0	0	0	10404	0	0
Lymph-BNHL	SP116638	0.963	426	0	0	0	1531	0	0	0	0	0	0	0	0	0	0	0	0	0	0	0	55	150	0	0	0	0	0	0	0	0	0	0	0	0	0	0	0	0	0	0	0	0	0	0	2075	0	0
Lymph-BNHL	SP59336	0.965	237	0	0	0	1500	0	0	0	0	0	0	630	0	0	0	0	0	0	0	0	0	0	0	0	0	0	0	0	0	0	0	0	0	0	0	0	0	0	65	0	0	0	0	0	0	0	0
Lymph-BNHL	SP124971	0.983	960	0	0	0	6340	0	0	0	0	0	0	7643	0	0	0	0	0	0	0	0	0	0	0	0	0	0	0	0	0	0	0	0	0	0	0	0	0	0	542	0	1223	0	0	0	0	0	0
Lymph-BNHL	SP116665	0.953	323	0	0	0	805	0	0	0	0	0	0	0	0	0	0	0	0	0	0	0	0	0	0	0	0	0	0	0	0	0	0	0	0	0	0	0	0	0	0	0	0	0	0	0	1368	0	0
Lymph-BNHL	SP116674	0.959	761	0	0	0	1764	0	0	0	0	0	0	0	0	0	0	0	0	0	0	0	83	277	0	0	0	0	0	0	0	0	0	0	0	0	0	0	0	0	0	0	0	0	0	0	3181	0	0
Lymph-BNHL	SP116657	0.963	1967	0	0	0	5214	0	0	0	0	0	0	0	0	0	0	0	0	0	0	0	1001	1495	0	0	0	0	0	0	0	0	0	0	0	0	0	0	0	0	0	0	0	0	0	0	12561	0	0
Lymph-BNHL	SP116670	0.959	295	0	0	0	4979	2788	0	0	0	0	0	0	0	0	0	0	0	0	0	0	0	0	0	0	0	0	0	0	0	0	0	0	0	0	0	0	0	0	0	0	0	0	0	0	8674	0	0
Lymph-BNHL	SP116642	0.955	677	0	0	0	4471	0	0	0	0	0	0	0	0	0	0	0	0	0	0	0	746	2185	0	0	0	0	0	0	0	0	0	0	0	0	0	0	0	0	0	0	0	0	0	0	8665	0	0
Lymph-BNHL	SP116604	0.946	527	0	0	0	2189	0	0	0	0	0	0	0	0	0	0	0	0	0	0	0	307	520	0	0	0	0	0	0	0	0	0	0	0	0	0	0	0	0	0	0	0	0	0	0	3667	0	0
Lymph-BNHL	SP59376	0.956	282	0	0	0	740	0	0	0	0	0	0	0	0	0	0	0	0	0	0	0	0	0	0	0	0	0	0	0	0	0	0	0	0	0	0	0	0	0	0	0	0	0	0	0	928	0	0
Lymph-BNHL	SP59272	0.966	336	0	0	0	1042	0	0	0	0	0	0	349	0	0	0	0	0	0	0	0	0	0	0	0	0	0	0	0	0	0	0	0	0	0	0	0	0	0	0	0	0	0	0	0	826	0	0
Lymph-BNHL	SP116608	0.956	380	0	0	0	0	0	0	0	0	0	0	5213	0	0	0	0	0	0	0	0	0	0	0	0	0	0	0	0	0	0	0	0	0	0	0	0	0	0	0	0	0	0	0	0	1650	0	0
Lymph-BNHL	SP59396	0.96	330	0	0	0	748	0	0	0	0	0	0	0	0	0	0	0	0	0	0	0	0	0	0	0	0	0	0	0	0	0	0	0	0	0	0	0	0	0	0	0	172	0	0	0	819	0	0
Lymph-BNHL	SP116688	0.937	404	0	0	0	2938	0	0	0	0	0	0	0	0	0	0	0	0	0	0	0	0	0	0	0	0	0	0	0	0	0	0	0	0	0	0	0	0	0	184	0	0	0	0	0	0	0	0
Lymph-BNHL	SP59392	0.949	271	0	0	0	728	0	0	0	0	0	0	0	0	0	0	0	0	0	0	0	0	0	0	0	0	0	0	0	0	0	0	0	0	0	0	0	0	0	0	0	117	0	0	0	693	0	0
Lymph-BNHL	SP59456	0.953	803	0	0	0	2916	0	0	0	0	0	0	0	0	0	0	0	0	0	0	0	0	0	0	0	0	0	0	0	0	0	0	0	0	0	0	0	0	0	0	0	672	0	0	0	3254	0	0
Lymph-BNHL	SP59348	0.928	655	0	2919	0	3622	0	0	0	0	0	0	0	0	0	0	0	0	0	0	0	0	0	0	0	0	0	0	0	0	0	0	0	0	0	0	0	0	0	579	0	0	1373	0	0	0	0	0
Lymph-BNHL	SP59340	0.954	654	0	0	0	1854	0	0	0	0	0	0	0	0	0	0	0	0	0	0	0	0	0	0	0	0	0	0	0	0	0	0	0	0	0	0	0	0	0	0	0	0	0	0	0	2763	0	0
Lymph-BNHL	SP59380	0.917	323	0	0	0	2757	0	0	0	0	0	0	0	0	0	0	0	0	0	0	0	95	209	0	0	0	0	0	0	0	0	0	0	0	0	0	0	0	0	0	0	0	0	0	0	0	0	0
Lymph-BNHL	SP59428	0.959	214	0	0	0	1304	0	0	0	0	0	0	0	0	0	0	0	0	0	0	0	61	204	0	0	0	0	0	0	0	0	0	0	0	0	0	0	0	0	0	0	0	0	0	0	1199	0	0
Lymph-BNHL	SP59400	0.958	0	0	0	0	3102	3462	0	0	0	0	0	0	0	0	0	0	0	0	0	0	0	0	0	0	0	0	0	0	0	0	0	0	0	0	0	0	0	0	0	0	0	0	0	0	11251	0	0
Lymph-BNHL	SP116624	0.961	465	0	0	0	1468	0	0	0	0	0	0	2231	0	0	0	0	0	0	0	0	0	0	0	0	0	0	0	0	0	0	0	0	0	0	0	0	0	0	0	0	0	0	0	0	1946	0	0
Lymph-BNHL	SP59432	0.942	449	0	0	0	1797	0	0	0	0	0	0	0	0	0	0	0	0	0	0	0	0	0	0	0	0	0	0	0	0	0	0	0	0	0	0	0	0	0	0	0	0	0	0	0	2029	0	0
Lymph-BNHL	SP59452	0.963	1316	0	0	0	12564	0	0	0	0	0	0	0	0	0	0	0	0	0	0	0	1654	3628	0	0	0	0	0	0	0	0	0	0	0	0	0	0	0	0	1378	0	0	3655	0	0	0	0	0
Lymph-BNHL	SP116679	0.934	240	0	0	0	1429	0	0	0	0	0	0	1887	0	0	0	0	0	0	0	0	0	0	0	0	0	0	0	0	0	0	0	0	0	0	0	0	0	0	0	0	0	0	0	0	0	0	0
Lymph-BNHL	SP59360	0.98	468	0	0	0	1805	0	0	0	0	0	0	1994	0	0	0	0	0	0	0	0	394	700	0	0	0	0	0	0	0	0	0	0	0	0	0	0	0	0	0	0	0	0	0	0	2093	0	0
Lymph-BNHL	SP59384	0.976	312	0	0	0	2233	0	0	0	0	0	0	0	0	0	0	0	0	0	0	0	69	144	0	0	0	0	0	0	0	0	0	0	0	0	0	0	0	0	239	0	542	503	0	0	0	0	0
Lymph-BNHL	SP59332	0.974	336	0	0	0	1295	0	0	0	0	0	0	982	0	0	0	0	0	0	0	0	62	84	0	0	0	0	0	0	0	0	0	0	0	0	0	0	0	0	0	0	0	0	0	0	966	0	0
Lymph-BNHL	SP116616	0.903	595	0	0	0	4822	0	0	0	0	0	0	0	0	0	0	0	0	0	0	0	0	0	0	0	0	0	0	0	0	0	0	0	0	0	0	0	0	0	539	0	0	1500	0	0	0	0	0
Lymph-BNHL	SP124981	0.982	544	0	0	0	1702	0	0	0	0	0	0	2819	0	0	0	0	0	0	0	0	0	0	0	0	0	0	0	0	0	0	0	0	0	0	0	0	0	0	0	0	0	0	0	0	2182	0	0
Lymph-BNHL	SP59368	0.988	737	0	0	0	3525	1125	0	0	0	0	0	0	0	0	0	0	0	0	0	0	1724	5394	0	0	0	0	0	0	0	0	0	0	0	0	0	0	0	0	0	0	0	2369	0	0	10403	0	0
Lymph-BNHL	SP116648	0.964	881	0	0	0	2722	1313	0	0	0	0	0	0	0	0	0	0	0	0	0	0	0	0	0	0	0	0	0	0	0	0	0	0	0	0	0	0	0	0	1470	0	0	2378	0	0	17096	0	0
Lymph-BNHL	SP59420	0.917	223	0	0	0	3037	0	0	0	0	0	0	0	0	0	0	0	0	0	0	0	0	0	0	0	0	0	0	0	0	0	0	0	0	0	0	0	0	0	224	0	0	569	0	0	0	0	0
Lymph-BNHL	SP116706	0.955	967	0	0	0	3747	0	0	0	0	0	0	0	0	0	0	0	0	0	0	0	160	321	0	0	0	0	0	0	0	0	0	0	0	0	0	0	0	0	0	0	0	0	0	0	5967	0	0
Lymph-BNHL	SP116654	0.944	601	0	0	0	2328	0	0	0	0	0	0	0	0	0	0	0	0	0	0	0	0	0	0	0	0	0	0	0	0	0	0	0	0	0	0	0	0	0	0	0	0	0	0	0	2627	0	0
Lymph-BNHL	SP59308	0.966	443	0	0	0	1195	0	0	0	0	0	0	911	0	0	0	0	0	0	0	0	0	0	0	0	0	0	0	0	0	0	0	0	0	0	0	0	0	0	0	0	0	0	0	0	1355	0	0
Lymph-BNHL	SP59288	0.977	24	0	0	0	1238	0	0	0	0	0	0	12766	0	0	0	0	0	0	0	0	0	607	0	0	0	0	0	0	0	0	0	0	0	0	0	0	0	0	0	0	0	0	0	0	0	0	0
Lymph-BNHL	SP116622	0.949	316	0	0	0	1043	0	0	0	0	0	0	0	0	0	0	0	0	0	0	0	0	0	0	0	0	0	0	0	0	0	0	0	0	0	0	0	0	0	0	0	0	0	0	0	1702	0	0
Lymph-BNHL	SP59316	0.955	506	0	0	0	1368	0	0	0	0	0	0	0	0	0	0	0	0	0	0	0	100	245	0	0	0	0	0	0	0	0	0	0	0	0	0	0	0	0	0	0	0	0	0	0	1933	0	0
Lymph-BNHL	SP59324	0.947	496	0	0	0	1512	0	0	0	0	0	0	0	0	0	0	0	0	0	0	0	0	0	0	0	0	0	0	0	0	0	0	0	0	0	0	0	0	0	0	0	0	0	0	0	2575	0	0
Lymph-BNHL	SP116620	0.973	700	0	0	0	1323	0	0	0	0	0	0	19466	0	0	0	0	0	0	0	0	0	0	0	0	0	0	0	0	0	0	0	0	0	0	0	0	0	0	0	0	0	0	0	0	8634	0	0
Lymph-BNHL	SP59440	0.972	745	412	0	0	1418	0	0	0	0	0	0	816	0	0	0	0	0	0	0	0	0	0	0	0	0	0	0	0	0	0	0	0	0	0	0	0	0	0	0	0	756	0	0	0	2682	0	0
Lymph-BNHL	SP116606	0.938	802	505	0	0	2958	0	0	0	0	0	0	0	0	0	0	0	96	0	0	0	248	1967	0	0	0	0	0	0	0	0	0	0	0	0	0	0	0	0	0	0	0	0	0	0	13358	0	0
Lymph-BNHL	SP124969	0.977	799	520	4955	0	2964	733	0	0	0	0	0	8078	0	0	0	0	128	0	0	0	220	1498	0	0	0	0	0	0	0	0	0	0	0	0	0	0	0	0	679	0	0	2404	0	0	0	0	0
Lymph-BNHL	SP116676	0.979	663	604	0	0	3919	1724	0	0	0	0	0	10456	0	0	0	0	0	0	0	0	0	0	0	0	0	0	0	0	0	0	0	0	0	0	0	0	0	0	1142	0	0	2449	0	0	9237	0	0
Lymph-BNHL	SP127632	0.972	1140	644	0	0	5385	1654	0	0	0	0	0	0	0	0	0	0	0	0	0	0	0	0	0	0	0	0	0	0	0	0	0	0	0	0	0	0	0	0	775	0	0	0	0	0	10938	0	0
Lymph-BNHL	SP59304	0.939	1200	5577	0	0	10213	0	0	0	0	0	0	0	0	0	0	0	714	0	0	0	862	6136	0	0	0	0	0	0	0	0	0	0	0	0	0	0	0	0	0	0	0	0	0	0	19640	0	0
Lymph-BNHL	SP116697	0.928	3666	6000	0	0	24849	0	0	0	0	0	0	0	0	0	0	0	2874	0	0	0	0	9362	0	0	0	0	0	0	0	0	0	0	0	0	0	0	0	0	0	0	0	11998	0	0	47413	0	0
Lymph-CLL	SP13289	0.954	207	0	0	0	743	0	0	0	0	0	0	0	0	0	0	0	0	0	0	0	0	0	0	0	0	0	0	0	0	0	0	0	0	0	0	0	0	0	0	0	0	0	0	0	771	0	0
Lymph-CLL	SP116742	0.911	88	0	0	0	732	0	0	0	0	0	0	0	0	0	0	0	0	0	0	0	0	0	0	0	0	0	0	0	0	0	0	0	0	0	0	0	0	0	0	0	0	0	0	0	530	0	0
Lymph-CLL	SP115134	0.941	165	0	0	0	890	0	0	0	0	0	0	0	0	0	0	0	0	0	0	0	0	0	0	0	0	0	0	0	0	0	0	0	0	0	0	0	0	0	0	0	0	0	0	0	0	0	0
Lymph-CLL	SP96884	0.941	201	0	0	0	930	0	0	0	0	0	0	0	0	0	0	0	0	0	0	0	0	0	0	0	0	0	0	0	0	0	0	0	0	0	0	0	0	0	0	0	0	0	0	0	722	0	0
Lymph-CLL	SP13385	0.97	307	0	0	0	1391	0	0	0	0	0	0	0	0	0	0	0	0	0	0	0	0	0	0	0	0	0	0	0	0	0	0	0	0	0	0	0	0	0	0	0	0	0	0	0	797	0	0
Lymph-CLL	SP13291	0.946	307	0	0	0	1257	0	0	0	0	0	0	0	0	0	0	0	0	0	0	0	0	0	0	0	0	0	0	0	0	0	0	0	0	0	0	0	0	0	0	0	0	0	0	0	1149	0	0
Lymph-CLL	SP13514	0.962	167	0	0	0	1190	0	0	0	0	0	0	1035	0	0	0	0	0	0	0	0	0	0	0	0	0	0	0	0	0	0	0	0	0	0	0	0	0	0	0	0	0	0	0	0	0	0	0
Lymph-CLL	SP115117	0.957	101	0	0	0	566	0	0	0	0	0	0	602	0	0	0	0	0	0	0	0	0	0	0	0	0	0	0	0	0	0	0	0	0	0	0	0	0	0	0	0	0	0	0	0	0	0	0
Lymph-CLL	SP115114	0.968	261	0	0	0	937	0	0	0	0	0	0	882	0	0	0	0	0	0	0	0	0	0	0	0	0	0	0	0	0	0	0	0	0	0	0	0	0	0	0	0	0	0	0	0	907	0	0
Lymph-CLL	SP13279	0.878	173	0	0	0	545	0	0	0	0	0	0	0	0	0	0	0	0	0	0	0	0	0	0	0	0	0	0	0	0	0	0	0	0	0	0	0	0	0	0	0	0	0	0	0	1465	0	0
Lymph-CLL	SP13487	0.941	152	0	0	0	844	0	0	0	0	0	0	0	0	0	0	0	0	0	0	0	0	0	0	0	0	0	0	0	0	0	0	0	0	0	0	0	0	0	0	0	0	0	0	0	658	0	0
Lymph-CLL	SP13361	0.961	242	0	0	0	959	0	0	0	0	0	0	1124	0	0	0	0	0	0	0	0	0	0	0	0	0	0	0	0	0	0	0	0	0	0	0	0	0	0	0	0	0	0	0	0	1310	0	0
Lymph-CLL	SP13421	0.949	325	0	0	0	1575	0	0	0	0	0	0	915	0	0	0	0	0	0	0	0	0	0	0	0	0	0	0	0	0	0	0	0	0	0	0	0	0	0	0	0	0	0	0	0	0	0	0
Lymph-CLL	SP116738	0.955	259	0	0	0	1479	0	0	0	0	0	0	0	0	0	0	0	0	0	0	0	0	0	0	0	0	0	0	0	0	0	0	0	0	0	0	0	0	0	0	0	0	0	0	0	0	0	0
Lymph-CLL	SP13293	0.957	283	0	0	0	817	0	0	0	0	0	0	0	0	0	0	0	0	0	0	0	0	0	0	0	0	0	0	0	0	0	0	0	0	0	0	0	0	0	0	0	0	0	0	0	807	0	0
Lymph-CLL	SP13281	0.948	151	0	0	0	591	0	0	0	0	0	0	431	0	0	0	0	0	0	0	0	0	0	0	0	0	0	0	0	0	0	0	0	0	0	0	0	0	0	0	0	0	0	0	0	889	0	0
Lymph-CLL	SP13677	0.938	220	0	0	0	587	0	0	0	0	0	0	0	0	0	0	0	0	0	0	0	0	0	0	0	0	0	0	0	0	0	0	0	0	0	0	0	0	0	0	0	0	0	0	0	696	0	0
Lymph-CLL	SP13399	0.941	256	0	0	0	2055	0	0	0	0	0	0	0	0	0	0	0	0	0	0	0	0	0	0	0	0	0	0	0	0	0	0	0	0	0	0	0	0	0	0	0	0	0	0	0	0	0	0
Lymph-CLL	SP116732	0.953	165	0	0	0	641	0	0	0	0	0	0	837	0	0	0	0	0	0	0	0	0	0	0	0	0	0	0	0	0	0	0	0	0	0	0	0	0	0	0	0	0	0	0	0	978	0	0
Lymph-CLL	SP115073	0.916	152	0	0	0	1167	0	0	0	0	0	0	0	0	0	0	0	0	0	0	0	0	0	0	0	0	0	0	0	0	0	0	0	0	0	0	0	0	0	0	0	0	0	0	0	0	0	0
Lymph-CLL	SP13307	0.946	365	0	0	0	2336	0	0	0	0	0	0	0	0	0	0	0	0	0	0	0	0	0	0	0	0	0	0	0	0	0	0	0	0	0	0	0	0	0	0	0	0	0	0	0	0	0	0
Lymph-CLL	SP13299	0.934	521	0	0	0	2702	0	0	0	0	0	0	0	0	0	0	0	0	0	0	0	0	0	0	0	0	0	0	0	0	0	0	0	0	0	0	0	0	0	0	0	0	0	0	0	0	0	0
Lymph-CLL	SP13481	0.925	225	0	0	0	1639	0	0	0	0	0	0	0	0	0	0	0	0	0	0	0	0	0	0	0	0	0	0	0	0	0	0	0	0	0	0	0	0	0	0	0	0	0	0	0	0	0	0
Lymph-CLL	SP116780	0.941	173	0	0	0	1499	0	0	0	0	0	0	0	0	0	0	0	0	0	0	0	0	0	0	0	0	0	0	0	0	0	0	0	0	0	0	0	0	0	0	0	0	0	0	0	1322	0	0
Lymph-CLL	SP13433	0.908	337	0	0	0	820	0	0	0	0	0	0	0	0	0	0	0	0	0	0	0	0	0	0	0	0	0	0	0	0	0	0	0	0	0	0	0	0	0	0	0	0	0	0	0	1232	0	0
Lymph-CLL	SP115064	0.957	157	0	0	0	822	0	0	0	0	0	0	468	0	0	0	0	0	0	0	0	0	0	0	0	0	0	0	0	0	0	0	0	0	0	0	0	0	0	0	0	0	0	0	0	670	0	0
Lymph-CLL	SP13359	0.955	215	0	0	0	1423	0	0	0	0	0	0	0	0	0	0	0	0	0	0	0	0	0	0	0	0	0	0	0	0	0	0	0	0	0	0	0	0	0	0	0	0	0	0	0	0	0	0
Lymph-CLL	SP116734	0.97	124	0	0	0	506	0	0	0	0	0	0	1584	0	0	0	0	0	0	0	0	0	0	0	0	0	0	0	0	0	0	0	0	0	0	0	0	0	0	0	0	0	0	0	0	1066	0	0
Lymph-CLL	SP116770	0.931	196	0	0	0	1227	0	0	0	0	0	0	0	0	0	0	0	0	0	0	0	0	0	0	0	0	0	0	0	0	0	0	0	0	0	0	0	0	0	0	0	0	0	0	0	0	0	0
Lymph-CLL	SP13323	0.943	391	0	0	0	1652	0	0	0	0	0	0	0	0	0	0	0	0	0	0	0	0	0	0	0	0	0	0	0	0	0	0	0	0	0	0	0	0	0	0	0	0	0	0	0	0	0	0
Lymph-CLL	SP13367	0.968	279	0	0	0	1173	0	0	0	0	0	0	1007	0	0	0	0	0	0	0	0	0	0	0	0	0	0	0	0	0	0	0	0	0	0	0	0	0	0	0	0	0	0	0	0	1186	0	0
Lymph-CLL	SP96882	0.932	519	0	0	0	2290	0	0	0	0	0	0	0	0	0	0	0	0	0	0	0	0	0	0	0	0	0	0	0	0	0	0	0	0	0	0	0	0	0	0	0	0	0	0	0	1701	0	0
Lymph-CLL	SP13283	0.919	206	0	0	0	551	0	0	0	0	0	0	0	0	0	0	0	0	0	0	0	0	0	0	0	0	0	0	0	0	0	0	0	0	0	0	0	0	0	0	0	0	0	0	0	772	0	0
Lymph-CLL	SP116728	0.943	325	0	0	0	1633	0	0	0	0	0	0	0	0	0	0	0	0	0	0	0	0	0	0	0	0	0	0	0	0	0	0	0	0	0	0	0	0	0	0	0	0	0	0	0	0	0	0
Lymph-CLL	SP13478	0.929	212	0	0	0	848	0	0	0	0	0	0	0	0	0	0	0	0	0	0	0	0	0	0	0	0	0	0	0	0	0	0	0	0	0	0	0	0	0	0	0	0	0	0	0	1036	0	0
Lymph-CLL	SP116744	0.952	385	0	0	0	1040	0	0	0	0	0	0	0	0	0	0	0	0	0	0	0	0	0	0	0	0	0	0	0	0	0	0	0	0	0	0	0	0	0	0	0	0	0	0	0	1117	0	0
Lymph-CLL	SP115093	0.96	262	0	0	0	1109	0	0	0	0	0	0	944	0	0	0	0	0	0	0	0	0	0	0	0	0	0	0	0	0	0	0	0	0	0	0	0	0	0	0	0	0	0	0	0	1395	0	0
Lymph-CLL	SP13315	0.902	96	0	0	0	659	0	0	0	0	0	0	0	0	0	0	0	0	0	0	0	0	0	0	0	0	0	0	0	0	0	0	0	0	0	0	0	0	0	0	0	0	0	0	0	0	0	0
Lymph-CLL	SP13331	0.945	211	0	0	0	2083	0	0	0	0	0	0	841	0	0	0	0	0	0	0	0	0	0	0	0	0	0	0	0	0	0	0	0	0	0	0	0	0	0	0	0	0	0	0	0	0	0	0
Lymph-CLL	SP115108	0.967	189	0	0	0	2035	0	0	0	0	0	0	1229	0	0	0	0	0	0	0	0	0	0	0	0	0	0	0	0	0	0	0	0	0	0	0	0	0	0	0	0	0	0	0	0	0	0	0
Lymph-CLL	SP116752	0.947	389	0	0	0	1976	0	0	0	0	0	0	0	0	0	0	0	0	0	0	0	0	0	0	0	0	0	0	0	0	0	0	0	0	0	0	0	0	0	0	0	0	0	0	0	1978	0	0
Lymph-CLL	SP115085	0.95	227	0	0	0	1334	0	0	0	0	0	0	0	0	0	0	0	0	0	0	0	0	0	0	0	0	0	0	0	0	0	0	0	0	0	0	0	0	0	0	0	0	0	0	0	730	0	0
Lymph-CLL	SP115102	0.952	308	0	0	0	2263	0	0	0	0	0	0	0	0	0	0	0	0	0	0	0	0	0	0	0	0	0	0	0	0	0	0	0	0	0	0	0	0	0	0	0	0	0	0	0	0	0	0
Lymph-CLL	SP13379	0.949	276	0	0	0	909	0	0	0	0	0	0	0	0	0	0	0	0	0	0	0	0	0	0	0	0	0	0	0	0	0	0	0	0	0	0	0	0	0	0	0	0	0	0	0	866	0	0
Lymph-CLL	SP116750	0.972	186	0	0	0	1366	0	0	0	0	0	0	1636	0	0	0	0	0	0	0	0	0	0	0	0	0	0	0	0	0	0	0	0	0	0	0	0	0	0	0	0	0	0	0	0	0	0	0
Lymph-CLL	SP115125	0.932	195	0	0	0	955	0	0	0	0	0	0	0	0	0	0	0	0	0	0	0	0	0	0	0	0	0	0	0	0	0	0	0	0	0	0	0	0	0	0	0	0	0	0	0	0	0	0
Lymph-CLL	SP115089	0.958	198	0	0	0	849	0	0	0	0	0	0	636	0	0	0	0	0	0	0	0	0	0	0	0	0	0	0	0	0	0	0	0	0	0	0	0	0	0	0	0	0	0	0	0	845	0	0
Lymph-CLL	SP13297	0.936	243	0	0	0	664	0	0	0	0	0	0	0	0	0	0	0	0	0	0	0	0	0	0	0	0	0	0	0	0	0	0	0	0	0	0	0	0	0	0	0	0	0	0	0	920	0	0
Lymph-CLL	SP13339	0.944	183	0	0	0	1244	0	0	0	0	0	0	0	0	0	0	0	0	0	0	0	0	0	0	0	0	0	0	0	0	0	0	0	0	0	0	0	0	0	0	0	0	0	0	0	0	0	0
Lymph-CLL	SP13671	0.949	289	0	0	0	1235	0	0	0	0	0	0	0	0	0	0	0	0	0	0	0	0	0	0	0	0	0	0	0	0	0	0	0	0	0	0	0	0	0	0	0	0	0	0	0	1192	0	0
Lymph-CLL	SP116776	0.945	181	0	0	0	1183	0	0	0	0	0	0	0	0	0	0	0	0	0	0	0	0	0	0	0	0	0	0	0	0	0	0	0	0	0	0	0	0	0	0	0	0	0	0	0	915	0	0
Lymph-CLL	SP13683	0.965	140	0	0	0	825	0	0	0	0	0	0	679	0	0	0	0	0	0	0	0	0	0	0	0	0	0	0	0	0	0	0	0	0	0	0	0	0	0	0	0	0	0	0	0	0	0	0
Lymph-CLL	SP116758	0.964	145	0	0	0	1161	0	0	0	0	0	0	1206	0	0	0	0	0	0	0	0	0	0	0	0	0	0	0	0	0	0	0	0	0	0	0	0	0	0	0	0	0	0	0	0	0	0	0
Lymph-CLL	SP116782	0.959	182	0	0	0	1664	0	0	0	0	0	0	1457	0	0	0	0	0	0	0	0	0	0	0	0	0	0	0	0	0	0	0	0	0	0	0	0	0	0	0	0	0	0	0	0	0	0	0
Lymph-CLL	SP13317	0.936	258	0	0	0	1513	0	0	0	0	0	0	0	0	0	0	0	0	0	0	0	0	0	0	0	0	0	0	0	0	0	0	0	0	0	0	0	0	0	0	0	0	0	0	0	0	0	0
Lymph-CLL	SP115128	0.958	112	0	0	0	356	0	0	0	0	0	0	534	0	0	0	0	0	0	0	0	0	0	0	0	0	0	0	0	0	0	0	0	0	0	0	0	0	0	0	0	0	0	0	0	679	0	0
Lymph-CLL	SP116754	0.953	185	0	0	0	1241	0	0	0	0	0	0	406	0	0	0	0	0	0	0	0	0	0	0	0	0	0	0	0	0	0	0	0	0	0	0	0	0	0	0	0	0	0	0	0	872	0	0
Lymph-CLL	SP116766	0.973	360	0	0	0	2468	0	0	0	0	0	0	2237	0	0	0	0	0	0	0	0	0	0	0	0	0	0	0	0	0	0	0	0	0	0	0	0	0	0	0	0	0	0	0	0	0	0	0
Lymph-CLL	SP116748	0.958	368	0	0	0	1557	0	0	0	0	0	0	0	0	0	0	0	0	0	0	0	0	0	0	0	0	0	0	0	0	0	0	0	0	0	0	0	0	0	0	0	0	0	0	0	1395	0	0
Lymph-CLL	SP115070	0.945	96	0	0	0	976	0	0	0	0	0	0	0	0	0	0	0	0	0	0	0	0	0	0	0	0	0	0	0	0	0	0	0	0	0	0	0	0	0	0	0	0	0	0	0	502	0	0
Lymph-CLL	SP115131	0.924	188	0	0	0	717	0	0	0	0	0	0	0	0	0	0	0	0	0	0	0	0	0	0	0	0	0	0	0	0	0	0	0	0	0	0	0	0	0	0	0	0	0	0	0	1166	0	0
Lymph-CLL	SP115097	0.917	164	0	0	0	879	0	0	0	0	0	0	0	0	0	0	0	0	0	0	0	0	0	0	0	0	0	0	0	0	0	0	0	0	0	0	0	0	0	0	0	0	0	0	0	846	0	0
Lymph-CLL	SP115060	0.965	184	0	0	0	738	0	0	0	0	0	0	581	0	0	0	0	0	0	0	0	0	0	0	0	0	0	0	0	0	0	0	0	0	0	0	0	0	0	0	0	0	0	0	0	659	0	0
Lymph-CLL	SP13594	0.963	164	0	0	0	644	0	0	0	0	0	0	360	0	0	0	0	0	0	0	0	0	0	0	0	0	0	0	0	0	0	0	0	0	0	0	0	0	0	0	0	0	0	0	0	723	0	0
Lymph-CLL	SP96834	0.919	360	0	0	0	2270	0	0	0	0	0	0	0	0	0	0	0	0	0	0	0	0	0	0	0	0	0	0	0	0	0	0	0	0	0	0	0	0	0	0	0	0	0	0	0	0	0	0
Lymph-CLL	SP115057	0.951	349	0	0	0	2285	0	0	0	0	0	0	0	0	0	0	0	0	0	0	0	0	0	0	0	0	0	0	0	0	0	0	0	0	0	0	0	0	0	0	0	0	0	0	0	0	0	0
Lymph-CLL	SP116768	0.96	120	0	0	0	790	0	0	0	0	0	0	1213	0	0	0	0	0	0	0	0	0	0	0	0	0	0	0	0	0	0	0	0	0	0	0	0	0	0	0	0	0	0	0	0	0	0	0
Lymph-CLL	SP13442	0.957	154	0	0	0	774	0	0	0	0	0	0	904	0	0	0	0	0	0	0	0	0	0	0	0	0	0	0	0	0	0	0	0	0	0	0	0	0	0	0	0	0	0	0	0	1231	0	0
Lymph-CLL	SP13325	0.945	66	0	0	0	592	0	0	0	0	0	0	406	0	0	0	0	0	0	0	0	0	0	0	0	0	0	0	0	0	0	0	0	0	0	0	0	0	0	0	0	0	0	0	0	0	0	0
Lymph-CLL	SP116736	0.949	165	0	0	0	1416	0	0	0	0	0	0	0	0	0	0	0	0	0	0	0	0	0	0	0	0	0	0	0	0	0	0	0	0	0	0	0	0	0	0	0	0	0	0	0	825	0	0
Lymph-CLL	SP13619	0.947	311	0	0	0	1954	0	0	0	0	0	0	0	0	0	0	0	0	0	0	0	0	0	0	0	0	0	0	0	0	0	0	0	0	0	0	0	0	0	0	0	0	0	0	0	0	0	0
Lymph-CLL	SP115111	0.964	478	0	0	0	1427	0	0	0	0	0	0	1358	0	0	0	0	0	0	0	0	0	0	0	0	0	0	0	0	0	0	0	0	0	0	0	0	0	0	0	0	0	0	0	0	2338	0	0
Lymph-CLL	SP116760	0.955	214	0	0	0	767	0	0	0	0	0	0	318	0	0	0	0	0	0	0	0	0	0	0	0	0	0	0	0	0	0	0	0	0	0	0	0	0	0	0	0	0	0	0	0	914	0	0
Lymph-CLL	SP13311	0.949	282	0	0	0	1523	0	0	0	0	0	0	0	0	0	0	0	0	0	0	0	0	0	0	0	0	0	0	0	0	0	0	0	0	0	0	0	0	0	0	0	0	0	0	0	0	0	0
Lymph-CLL	SP13509	0.938	324	0	0	0	1634	0	0	0	0	0	0	0	0	0	0	0	0	0	0	0	0	0	0	0	0	0	0	0	0	0	0	0	0	0	0	0	0	0	0	0	0	0	0	0	0	0	0
Lymph-CLL	SP13539	0.938	193	0	0	0	838	0	0	0	0	0	0	0	0	0	0	0	0	0	0	0	0	0	0	0	0	0	0	0	0	0	0	0	0	0	0	0	0	0	0	0	0	0	0	0	923	0	0
Lymph-CLL	SP13624	0.95	316	0	0	0	1751	0	0	0	0	0	0	0	0	0	0	0	0	0	0	0	0	0	0	0	0	0	0	0	0	0	0	0	0	0	0	0	0	0	0	0	0	0	0	0	0	0	0
Lymph-CLL	SP116746	0.97	160	0	0	0	1061	0	0	0	0	0	0	1415	0	0	0	0	0	0	0	0	0	0	0	0	0	0	0	0	0	0	0	0	0	0	0	0	0	0	0	0	0	0	0	0	0	0	0
Lymph-CLL	SP13490	0.964	281	0	0	0	1161	0	0	0	0	0	0	0	0	0	0	0	0	0	0	0	0	0	0	0	0	0	0	0	0	0	0	0	0	0	0	0	0	0	0	0	0	0	0	0	1515	0	0
Lymph-CLL	SP116774	0.96	212	0	0	0	960	0	0	0	0	0	0	415	0	0	0	0	0	0	0	0	0	0	0	0	0	0	0	0	0	0	0	0	0	0	0	0	0	0	0	0	0	0	0	0	773	0	0
Lymph-CLL	SP115105	0.948	224	0	0	0	1721	0	0	0	0	0	0	0	0	0	0	0	0	0	0	0	0	0	0	0	0	0	0	0	0	0	0	0	0	0	0	0	0	0	0	0	0	0	0	0	0	0	0
Lymph-CLL	SP13278	0.96	382	0	0	0	1101	0	0	0	0	0	0	0	0	0	0	0	0	0	0	0	0	0	0	0	0	0	0	0	0	0	0	0	0	0	0	0	0	0	0	0	0	0	0	0	1107	0	0
Lymph-CLL	SP116756	0.944	216	0	0	0	1200	0	0	0	0	0	0	2331	0	0	0	0	0	0	0	0	0	0	0	0	0	0	0	0	0	0	0	0	0	0	0	0	0	0	0	0	0	0	0	0	0	0	0
Lymph-CLL	SP13319	0.935	126	0	0	0	908	0	0	0	0	0	0	0	0	0	0	0	0	0	0	0	0	0	0	0	0	0	0	0	0	0	0	0	0	0	0	0	0	0	0	0	0	0	0	0	0	0	0
Lymph-CLL	SP13280	0.928	200	0	0	0	870	0	0	0	0	0	0	458	0	0	0	0	0	0	0	0	0	0	0	0	0	0	0	0	0	0	0	0	0	0	0	0	0	0	0	0	0	0	0	0	831	0	0
Lymph-CLL	SP13363	0.94	180	0	0	0	610	0	0	0	0	0	0	0	0	0	0	0	0	0	0	0	0	0	0	0	0	0	0	0	0	0	0	0	0	0	0	0	0	0	0	0	0	0	0	0	692	0	0
Lymph-CLL	SP13347	0.943	272	0	0	0	1460	0	0	0	0	0	0	0	0	0	0	0	0	0	0	0	0	0	0	0	0	0	0	0	0	0	0	0	0	0	0	0	0	0	0	0	0	0	0	0	880	0	0
Lymph-CLL	SP116730	0.952	188	0	0	0	2358	0	0	0	0	0	0	1178	0	0	0	0	0	0	0	0	0	0	0	0	0	0	0	0	0	0	0	0	0	0	0	0	0	0	0	0	0	0	0	0	0	0	0
Lymph-CLL	SP13365	0.941	204	0	0	0	477	0	0	0	0	0	0	0	0	0	0	0	0	0	0	0	0	0	0	0	0	0	0	0	0	0	0	0	0	0	0	0	0	0	0	0	0	0	0	0	733	0	0
Lymph-CLL	SP115099	0.964	115	0	0	0	763	0	0	0	0	0	0	632	0	0	0	0	0	0	0	0	0	0	0	0	0	0	0	0	0	0	0	0	0	0	0	0	0	0	0	0	0	0	0	0	682	0	0
Lymph-CLL	SP116764	0.948	244	0	0	0	750	0	0	0	0	0	0	0	0	0	0	0	0	0	0	0	0	0	0	0	0	0	0	0	0	0	0	0	0	0	0	0	0	0	0	0	0	0	0	0	822	0	0
Lymph-CLL	SP116772	0.939	202	0	0	0	824	0	0	0	0	0	0	0	0	0	0	0	0	0	0	0	0	0	0	0	0	0	0	0	0	0	0	0	0	0	0	0	0	0	0	0	0	0	0	0	963	0	0
Lymph-CLL	SP96888	0.941	159	0	0	0	709	0	0	0	0	0	0	0	0	0	0	0	0	0	0	0	0	0	0	0	0	0	0	0	0	0	0	0	0	0	0	0	0	0	0	0	0	0	0	0	564	0	0
Lymph-CLL	SP13327	0.946	427	0	0	0	1824	0	0	0	0	0	0	0	0	0	0	0	0	0	0	0	0	0	0	0	0	0	0	0	0	0	0	0	0	0	0	0	0	0	0	0	0	0	0	0	2125	0	0
Lymph-CLL	SP116740	0.969	247	0	0	0	1124	0	0	0	0	0	0	884	0	0	0	0	0	0	0	0	0	0	0	0	0	0	0	0	0	0	0	0	0	0	0	0	0	0	0	0	0	0	0	0	992	0	0
Myeloid-AML	SP116788	0.947	154	0	0	0	509	0	0	0	0	0	0	0	0	0	0	0	0	0	0	0	0	0	0	0	0	0	0	0	0	0	0	0	0	0	0	0	0	0	0	0	0	0	0	0	0	0	0
Myeloid-AML	SP116789	0.889	62	0	0	0	273	0	0	0	0	0	0	0	0	0	0	0	0	0	0	0	0	0	0	0	0	0	0	0	0	0	0	0	0	0	0	0	0	0	0	0	0	0	0	0	0	0	0
Myeloid-AML	SP116919	0.834	0	0	0	0	12	0	0	0	0	0	0	0	0	0	0	0	0	0	0	0	0	0	0	0	0	0	0	0	0	0	0	0	0	0	0	0	0	0	0	0	0	0	0	0	0	0	0
Myeloid-AML	SP109002	0.965	266	0	0	0	778	0	0	0	0	0	0	0	0	0	0	0	0	0	0	0	0	0	347	0	0	0	0	0	0	0	0	0	0	0	0	0	0	0	0	0	0	0	0	0	0	0	0
Myeloid-AML	SP109001	0.909	77	0	0	0	442	0	0	0	0	0	0	0	0	0	0	0	0	0	0	0	0	0	0	0	0	0	0	0	0	0	0	0	0	0	0	0	0	0	0	0	0	0	0	0	0	0	0
Myeloid-AML	SP109006	0.952	195	0	0	0	890	0	0	0	0	0	0	0	0	0	0	0	0	0	0	0	0	0	124	0	0	0	0	0	0	0	0	0	0	0	0	0	0	0	0	0	0	0	0	0	0	0	0
Myeloid-AML	SP108998	0.977	436	0	0	0	1321	0	0	0	0	0	0	0	0	0	0	0	0	0	0	0	0	0	359	0	0	0	0	0	0	0	0	0	0	0	0	0	0	0	0	0	0	0	0	0	0	0	0
Myeloid-AML	SP127706	0.985	114	0	0	0	54	0	0	0	0	0	0	0	0	0	0	0	0	0	0	0	0	0	0	0	0	0	0	0	0	0	0	0	0	0	0	3185	0	0	0	0	0	0	0	0	0	0	0
Myeloid-AML	SP108999	0.961	258	0	0	0	1013	0	0	0	0	0	0	0	0	0	0	0	0	0	0	0	0	0	269	0	0	0	0	0	0	0	0	0	0	0	0	0	0	0	0	0	0	0	0	0	0	0	0
Myeloid-AML	SP109007	0.957	300	0	0	0	945	0	0	0	0	0	0	0	0	0	0	0	0	0	0	0	0	0	283	0	0	0	0	0	0	0	0	0	0	0	0	0	0	0	0	0	0	0	0	0	0	0	0
Myeloid-AML	SP109003	0.932	152	0	0	0	727	0	0	0	0	0	0	0	0	0	0	0	0	0	0	0	0	0	111	0	0	0	0	0	0	0	0	0	0	0	0	0	0	0	0	0	0	0	0	0	0	0	0
Myeloid-MDS	SP116868	0.951	249	0	0	0	870	0	0	0	0	0	0	0	0	0	0	0	0	0	0	0	0	0	0	0	0	0	0	0	0	0	0	0	0	0	0	0	0	0	0	0	0	0	0	0	0	0	0
Myeloid-MDS	SP116794	0.95	72	0	0	0	386	0	0	0	0	0	0	0	0	0	0	0	0	0	0	0	0	0	0	0	0	0	0	92	0	0	0	0	0	0	0	0	0	0	0	0	0	0	0	0	0	0	0
Myeloid-MDS	SP116791	0.912	84	0	0	0	553	0	0	0	0	0	0	0	0	0	0	0	0	0	0	0	0	0	0	0	0	0	0	0	0	0	0	0	0	0	0	0	0	0	0	0	0	0	0	0	0	0	0
Myeloid-MDS	SP116866	0.94	214	0	0	0	860	0	0	0	0	0	0	0	0	0	0	0	0	0	0	0	0	0	0	0	0	0	0	0	0	0	0	0	0	0	0	0	0	0	0	0	0	0	0	0	0	0	0
Myeloid-MPN	SP116876	0.924	21	20	0	0	113	0	0	0	0	0	0	0	0	0	0	0	0	0	0	0	0	0	0	0	0	0	0	0	0	0	0	0	0	0	0	0	0	0	0	0	0	0	0	0	0	0	0
Myeloid-MPN	SP116883	0.908	316	0	0	0	1686	0	0	0	0	0	0	0	0	0	0	0	0	0	0	0	0	0	0	0	0	0	0	0	0	0	0	0	0	0	0	0	0	0	0	0	0	0	0	0	0	0	0
Myeloid-MPN	SP116815	0.965	268	0	0	0	549	0	0	0	0	0	0	0	0	0	0	0	0	0	0	0	0	0	0	0	0	0	0	0	0	0	0	0	0	0	0	0	0	0	0	0	0	0	0	0	0	0	0
Myeloid-MPN	SP116853	0.936	235	0	0	0	1026	0	0	0	0	0	0	0	0	0	0	0	0	0	0	0	0	0	0	0	0	0	0	0	0	0	0	0	0	0	0	0	0	0	0	0	0	0	0	0	0	0	0
Myeloid-MPN	SP116901	0.879	129	0	0	0	728	0	0	0	0	0	0	0	0	0	0	0	0	0	0	0	0	0	0	0	0	0	0	0	0	0	0	0	0	0	0	0	0	0	0	0	0	0	0	0	0	0	0
Myeloid-MPN	SP116830	0.88	357	0	0	0	2715	0	0	0	0	0	0	0	0	0	0	0	0	0	0	0	0	0	0	0	0	0	0	0	0	0	0	0	0	0	0	0	0	0	0	0	0	0	0	0	0	0	0
Myeloid-MPN	SP116802	0.887	96	0	0	0	750	0	0	0	0	0	0	0	0	0	0	0	0	0	0	0	0	0	0	0	0	0	0	0	0	0	0	0	0	0	0	0	0	0	0	0	0	0	0	0	0	0	0
Myeloid-MPN	SP116885	0.904	390	0	0	0	1870	0	0	0	0	0	0	0	0	0	0	0	0	0	0	0	0	0	0	0	0	0	0	0	0	0	0	0	0	0	0	0	0	0	0	0	0	0	0	0	0	0	0
Myeloid-MPN	SP116834	0.928	151	0	0	0	836	0	0	0	0	0	0	0	0	0	0	0	0	0	0	0	0	0	0	0	0	0	0	0	0	0	0	0	0	0	0	0	0	0	0	0	0	0	0	0	0	0	0
Myeloid-MPN	SP116913	0.934	272	0	0	0	1229	0	0	0	0	0	0	0	0	0	0	0	0	0	0	0	0	0	0	0	0	0	0	0	0	0	0	0	0	0	0	0	0	0	0	0	0	0	0	0	0	0	0
Myeloid-MPN	SP116799	0.908	222	0	0	0	2060	0	0	0	0	0	0	0	0	0	0	0	0	0	0	0	0	0	0	0	0	0	0	0	0	0	0	0	0	0	0	0	0	0	0	0	0	0	0	0	0	0	0
Myeloid-MPN	SP116920	0.851	82	0	0	0	364	0	0	0	0	0	0	0	0	0	0	0	0	0	0	0	0	0	0	0	0	0	0	0	0	0	0	0	0	0	0	0	0	0	0	0	0	0	0	0	0	0	0
Myeloid-MPN	SP116835	0.968	329	0	0	0	1315	0	0	0	0	0	0	0	0	0	0	0	0	0	0	0	0	0	0	0	0	0	0	0	0	0	0	0	0	0	0	0	0	0	0	0	0	0	0	0	0	0	0
Myeloid-MPN	SP116852	0.941	170	0	0	0	659	0	0	0	0	0	0	0	0	0	0	0	0	0	0	0	0	0	0	0	0	0	0	0	0	0	0	0	0	0	0	0	0	0	0	0	0	0	0	0	0	0	0
Myeloid-MPN	SP116902	0.89	182	0	0	0	1043	0	0	0	0	0	0	0	0	0	0	0	0	0	0	0	0	0	0	0	0	0	0	0	0	0	0	0	0	0	0	0	0	0	0	0	0	0	0	0	0	0	0
Myeloid-MPN	SP116871	0.867	45	0	0	0	323	0	0	0	0	0	0	0	0	0	0	0	0	0	0	0	0	0	0	0	0	0	0	0	0	0	0	0	0	0	0	0	0	0	0	0	0	0	0	0	0	0	0
Myeloid-MPN	SP116820	0.911	237	0	0	0	1251	0	0	0	0	0	0	0	0	0	0	0	0	0	0	0	0	0	0	0	0	0	0	0	0	0	0	0	0	0	0	0	0	0	0	0	0	0	0	0	0	0	0
Myeloid-MPN	SP116889	0.9	227	0	0	0	1321	0	0	0	0	0	0	0	0	0	0	0	0	0	0	0	0	0	0	0	0	0	0	0	0	0	0	0	0	0	0	0	0	0	0	0	0	0	0	0	0	0	0
Myeloid-MPN	SP116923	0.945	183	0	0	0	882	0	0	0	0	0	0	0	0	0	0	0	0	0	0	0	0	0	0	206	0	0	0	0	0	0	0	0	0	0	0	0	0	0	0	0	0	0	0	0	0	0	0
Myeloid-MPN	SP116829	0.876	315	0	0	0	2501	0	0	0	0	0	0	0	0	0	0	0	0	0	0	0	0	0	0	0	0	0	0	0	0	0	0	0	0	0	0	0	0	0	0	0	0	0	0	0	0	0	0
Myeloid-MPN	SP116872	0.889	29	0	0	0	294	0	0	0	0	0	0	0	0	0	0	0	0	0	0	0	0	0	0	0	0	0	0	0	0	0	0	0	0	0	0	0	0	0	0	0	0	0	0	0	0	0	0
Myeloid-MPN	SP116904	0.91	46	0	0	0	112	0	0	0	0	0	0	0	0	0	0	0	0	0	0	0	0	0	0	0	0	0	0	0	0	0	0	0	0	0	0	0	0	0	0	0	0	0	0	0	0	0	0
Myeloid-MPN	SP116806	0.937	333	0	0	0	1331	0	0	0	0	0	0	0	0	0	0	0	0	0	0	0	0	0	0	0	0	0	0	0	0	0	0	0	0	0	0	0	0	0	0	0	0	0	0	0	0	0	0
Myeloid-MPN	SP116857	0.934	242	0	0	0	1361	0	0	0	0	0	0	0	0	0	0	0	0	0	0	0	0	0	0	0	0	0	0	0	0	0	0	0	0	0	0	0	0	0	0	0	0	0	0	0	0	0	0
Myeloid-MPN	SP116888	0.934	131	0	0	0	617	0	0	0	0	0	0	0	0	0	0	0	0	0	0	0	0	0	0	0	0	0	0	0	0	0	0	0	0	0	0	0	0	0	0	0	0	0	0	0	0	0	0
Myeloid-MPN	SP116818	0.931	124	0	0	0	639	0	0	0	0	0	0	0	0	0	0	0	0	0	0	0	0	0	0	0	0	0	0	0	0	0	0	0	0	0	0	0	0	0	0	0	0	0	0	0	0	0	0
Myeloid-MPN	SP116837	0.936	447	0	0	0	2715	0	0	0	0	0	0	0	0	0	0	0	0	0	0	0	0	0	0	0	0	0	0	0	0	0	0	0	0	0	0	0	0	0	0	0	0	0	0	0	0	0	0
Myeloid-MPN	SP116905	0.864	52	0	0	0	221	0	0	0	0	0	0	0	0	0	0	0	0	0	0	0	0	0	0	0	0	0	0	0	0	0	0	0	0	0	0	0	0	0	0	0	0	0	0	0	0	0	0
Myeloid-MPN	SP116804	0.935	337	0	0	0	1406	0	0	0	0	0	0	0	0	0	0	0	0	0	0	0	0	0	0	0	0	0	0	0	0	0	0	0	0	0	0	0	0	0	0	0	0	0	0	0	0	0	0
Myeloid-MPN	SP116819	0.893	148	0	0	0	736	0	0	0	0	0	0	0	0	0	0	0	0	0	0	0	0	0	0	0	0	0	0	0	0	0	0	0	0	0	0	0	0	0	0	0	0	0	0	0	0	0	0
Myeloid-MPN	SP116856	0.932	176	0	0	0	1161	0	0	0	0	0	0	0	0	0	0	0	0	0	0	0	0	0	0	0	0	0	0	0	0	0	0	0	0	0	0	0	0	0	0	0	0	0	0	0	0	0	0
Myeloid-MPN	SP116839	0.957	389	0	0	0	1471	0	0	0	0	0	0	0	0	0	0	0	0	0	0	0	0	0	0	0	0	0	0	0	0	0	0	0	0	0	0	0	0	0	0	0	0	0	0	0	0	0	0
Myeloid-MPN	SP116925	0.891	136	0	0	0	786	0	0	0	0	0	0	0	0	0	0	0	0	0	0	0	0	0	0	0	0	0	0	0	0	0	0	0	0	0	0	0	0	0	0	0	0	0	0	0	0	0	0
Myeloid-MPN	SP116878	0.958	164	0	0	0	813	0	0	0	0	0	0	0	0	0	0	0	0	0	0	0	0	0	0	0	0	0	0	0	0	0	0	0	0	0	0	0	295	0	0	0	0	0	0	0	0	0	0
Myeloid-MPN	SP116893	0.941	260	0	0	0	1138	0	0	0	0	0	0	0	0	0	0	0	0	0	0	0	0	0	0	304	0	0	0	0	0	0	0	0	0	0	0	0	0	0	0	0	0	0	0	0	0	0	0
Myeloid-MPN	SP116927	0.918	207	0	0	0	1117	0	0	0	0	0	0	0	0	0	0	0	0	0	0	0	0	0	0	0	0	0	0	0	0	0	0	0	0	0	0	0	0	0	0	0	0	0	0	0	0	0	0
Myeloid-MPN	SP116909	0.924	190	0	0	0	877	0	0	0	0	0	0	0	0	0	0	0	0	0	0	0	0	0	0	0	0	0	0	0	0	0	0	0	0	0	0	0	0	0	0	0	0	0	0	0	0	0	0
Myeloid-MPN	SP116795	0.916	55	0	0	0	243	0	0	0	0	0	0	0	0	0	0	0	0	0	0	0	0	0	0	0	0	0	0	60	0	0	0	0	0	0	0	0	0	0	0	0	0	0	0	0	0	0	0
Myeloid-MPN	SP116826	0.958	297	0	0	0	812	0	0	0	0	0	0	0	0	0	0	0	0	0	0	0	0	0	0	0	0	0	0	0	0	0	0	0	0	0	0	0	0	0	0	0	0	0	0	0	0	0	0
Myeloid-MPN	SP116891	0.944	123	0	0	0	489	0	0	0	0	0	0	0	0	0	0	0	0	0	0	0	0	0	0	142	0	0	0	0	0	0	0	0	0	0	0	0	0	0	0	0	0	0	0	0	0	0	0
Myeloid-MPN	SP116860	0.916	186	0	0	0	972	0	0	0	0	0	0	0	0	0	0	0	0	0	0	0	0	0	0	0	0	0	0	0	0	0	0	0	0	0	0	0	0	0	0	0	0	0	0	0	0	0	0
Myeloid-MPN	SP116848	0.911	227	0	0	0	1258	0	0	0	0	0	0	0	0	0	0	0	0	0	0	0	0	0	0	0	0	0	0	0	0	0	0	0	0	0	0	0	0	0	0	0	0	0	0	0	0	0	0
Myeloid-MPN	SP116910	0.907	301	0	0	0	1800	0	0	0	0	0	0	0	0	0	0	0	0	0	0	0	0	0	0	0	0	0	0	0	0	0	0	0	0	0	0	0	0	0	0	0	0	0	0	0	0	0	0
Myeloid-MPN	SP116797	0.891	60	0	0	0	125	0	0	0	0	0	0	0	0	0	0	0	0	0	0	0	0	0	0	0	0	0	0	0	0	0	0	0	0	0	0	0	0	0	0	0	0	0	0	0	0	0	0
Myeloid-MPN	SP116862	0.935	328	0	0	0	1445	0	0	0	0	0	0	0	0	0	0	0	0	0	0	0	0	0	0	0	0	0	0	0	0	0	0	0	0	0	0	0	0	0	0	0	0	0	0	0	0	0	0
Myeloid-MPN	SP116823	0.942	211	0	0	0	621	0	0	0	0	0	0	0	0	0	0	0	0	0	0	0	0	0	0	0	0	0	0	0	0	0	0	0	0	0	0	0	0	0	0	0	0	0	0	0	0	0	0
Myeloid-MPN	SP116897	0.887	42	0	0	0	338	0	0	0	0	0	0	0	0	0	0	0	0	0	0	0	0	0	0	0	0	0	0	0	0	0	0	0	0	0	0	0	0	0	0	0	0	0	0	0	0	0	0
Myeloid-MPN	SP116846	0.9	153	0	0	0	813	0	0	0	0	0	0	0	0	0	0	0	0	0	0	0	0	0	0	0	0	0	0	0	0	0	0	0	0	0	0	0	0	0	0	0	0	0	0	0	0	0	0
Myeloid-MPN	SP116784	0.799	5	0	0	0	48	0	0	0	0	0	0	0	0	0	0	0	0	0	0	0	0	0	0	0	0	0	0	0	0	0	0	0	0	0	0	0	0	0	0	0	0	0	0	0	0	0	0
Myeloid-MPN	SP116896	0.863	44	0	0	0	379	0	0	0	0	0	0	0	0	0	0	0	0	0	0	0	0	0	0	0	0	0	0	0	0	0	0	0	0	0	0	0	0	0	0	0	0	0	0	0	0	0	0
Myeloid-MPN	SP116824	0.943	164	0	0	0	484	0	0	0	0	0	0	0	0	0	0	0	0	0	0	0	0	0	0	0	0	0	0	0	0	0	0	0	0	0	0	0	0	0	0	0	0	0	0	0	0	0	0
Myeloid-MPN	SP116881	0.937	132	0	0	0	675	0	0	0	0	0	0	0	0	0	0	0	0	0	0	0	0	0	0	0	0	0	0	190	0	0	0	0	0	0	0	0	0	0	0	0	0	0	0	0	0	0	0
Myeloid-MPN	SP116812	0.962	325	0	0	0	738	0	0	0	0	0	0	0	0	0	0	0	0	0	0	0	0	0	0	0	0	0	0	0	0	0	0	0	0	0	0	0	0	0	0	0	0	0	0	0	0	0	0
Myeloid-MPN	SP116915	0.949	424	0	0	0	1721	0	0	0	0	0	0	0	0	0	0	0	0	0	0	0	0	0	0	0	0	0	0	0	0	0	0	0	0	0	0	0	0	0	0	0	0	0	0	0	0	0	0
Myeloid-MPN	SP116786	0.919	238	0	0	0	1109	0	0	0	0	0	0	0	0	0	0	0	0	0	0	0	0	0	0	0	0	0	0	0	0	0	0	0	0	0	0	0	0	0	0	0	0	0	0	0	0	0	0
Myeloid-MPN	SP116851	0.926	89	0	0	0	388	0	0	0	0	0	0	0	0	0	0	0	0	0	0	0	0	0	0	0	0	0	0	0	0	0	0	0	0	0	0	0	0	0	0	0	0	0	0	0	0	0	0
Ovary-AdenoCA	SP101600	0.971	184	75	770	0	793	0	0	0	0	0	0	0	0	0	0	0	58	0	0	0	0	0	270	0	0	0	0	0	0	0	0	0	0	0	0	0	0	0	0	0	0	0	0	0	0	0	0
Ovary-AdenoCA	SP60322	0.982	281	91	4111	0	828	0	0	0	0	0	0	0	0	0	0	0	336	0	0	0	0	0	261	0	0	0	0	0	0	0	0	0	0	0	0	0	0	0	0	0	0	0	0	0	0	0	0
Ovary-AdenoCA	SP102074	0.981	552	108	1847	0	1958	0	0	0	0	0	0	0	0	0	0	0	200	0	0	0	0	0	359	0	0	0	0	0	0	0	0	0	0	0	0	0	0	0	0	0	0	0	0	0	0	0	0
Ovary-AdenoCA	SP64036	0.977	407	118	3411	0	328	0	0	0	0	0	0	0	0	0	0	0	264	0	0	0	0	0	0	0	0	0	0	0	0	0	0	0	0	0	0	0	0	0	0	0	0	0	0	0	3343	0	0
Ovary-AdenoCA	SP63716	0.967	324	127	2154	0	1492	0	0	0	0	0	0	0	0	0	0	0	111	0	0	0	0	0	0	0	0	0	0	0	0	0	0	0	0	0	0	0	0	0	0	0	0	0	0	0	0	0	0
Ovary-AdenoCA	SP60610	0.969	338	127	1202	0	1447	0	0	0	0	0	0	0	0	0	0	0	136	0	0	0	0	0	0	0	0	0	0	0	0	0	0	0	0	0	0	0	0	0	0	0	0	0	0	0	0	0	0
Ovary-AdenoCA	SP102187	0.959	347	132	7777	0	1542	0	0	0	0	0	0	0	0	0	0	0	377	0	0	0	0	0	0	0	0	0	0	0	0	0	0	0	0	0	0	0	0	0	0	0	0	0	0	0	0	0	0
Ovary-AdenoCA	SP102143	0.983	433	137	3078	0	1084	0	0	0	0	0	0	0	0	0	0	0	324	0	0	0	0	0	0	0	0	0	0	0	0	0	0	0	0	0	0	0	0	0	0	1072	0	0	0	0	2521	0	0
Ovary-AdenoCA	SP102168	0.966	478	149	2225	0	1512	0	0	0	0	0	0	0	0	0	0	0	37	0	0	0	0	0	0	0	0	0	0	0	0	0	0	0	0	0	0	0	0	0	0	0	0	0	0	0	0	0	0
Ovary-AdenoCA	SP102174	0.975	560	150	5494	0	3341	0	0	0	0	0	0	0	0	0	0	0	441	0	0	0	0	0	0	0	0	0	0	0	0	0	0	0	0	0	0	0	0	0	0	0	0	0	0	0	0	0	0
Ovary-AdenoCA	SP102113	0.98	293	154	4279	0	1215	0	0	0	0	0	0	0	0	0	0	0	342	0	0	0	0	0	0	0	0	0	0	0	0	0	0	0	0	0	0	0	0	0	0	0	0	0	0	0	0	0	0
Ovary-AdenoCA	SP63796	0.969	504	156	3019	0	1653	0	0	0	0	0	0	0	0	0	0	0	185	0	0	0	0	0	0	0	0	0	0	0	0	0	0	0	0	0	0	0	0	0	0	0	0	0	0	0	0	0	0
Ovary-AdenoCA	SP59938	0.97	239	156	5035	0	655	0	0	0	0	0	0	0	0	0	0	0	268	0	0	0	0	0	817	0	0	0	0	0	0	0	0	0	0	0	0	0	0	0	0	0	0	0	0	0	0	0	0
Ovary-AdenoCA	SP64976	0.958	413	156	4273	0	2469	0	0	0	0	0	0	0	0	0	0	0	162	0	0	0	0	0	0	0	0	0	0	0	0	0	0	0	0	0	0	0	0	0	0	0	0	0	0	0	0	0	0
Ovary-AdenoCA	SP101662	0.975	287	157	4242	0	1484	0	0	0	0	0	0	0	0	0	0	0	182	0	0	0	0	0	0	0	0	0	0	0	0	0	0	0	0	0	0	0	0	0	0	0	0	0	0	0	0	0	0
Ovary-AdenoCA	SP101540	0.977	853	162	0	0	2829	0	0	0	0	0	0	0	0	0	0	0	263	0	0	0	0	0	779	0	0	0	0	0	0	0	0	0	0	0	0	0	0	0	0	0	0	0	0	0	0	0	0
Ovary-AdenoCA	SP101572	0.972	659	163	1290	0	1528	0	0	0	0	0	0	0	0	0	0	0	91	0	0	0	0	0	0	0	0	0	0	0	0	0	0	0	0	0	0	0	0	0	0	0	0	0	0	0	0	0	0
Ovary-AdenoCA	SP101515	0.987	328	164	2932	0	939	0	0	0	0	0	0	0	0	0	0	0	339	0	0	0	0	0	0	0	0	0	0	0	0	0	0	0	0	0	0	0	0	0	0	0	0	0	0	0	1726	0	0
Ovary-AdenoCA	SP59761	0.962	456	170	3253	0	1550	0	0	0	0	0	0	0	0	0	0	0	188	0	0	0	0	0	0	0	0	0	0	0	0	0	0	0	0	0	0	0	0	0	0	0	0	0	0	0	0	0	0
Ovary-AdenoCA	SP63966	0.982	842	172	1589	0	2418	0	0	0	0	0	0	0	0	0	0	0	295	0	0	0	0	0	591	0	0	0	0	0	0	0	0	0	0	0	0	0	0	0	0	0	0	0	0	0	0	0	0
Ovary-AdenoCA	SP69155	0.961	517	178	1861	0	1329	0	0	0	0	0	0	0	0	0	0	0	95	0	0	0	0	0	0	0	0	0	0	0	0	0	0	0	0	0	0	0	0	0	0	0	0	0	0	0	0	0	0
Ovary-AdenoCA	SP101536	0.971	563	181	1294	0	1962	0	0	0	0	0	0	0	0	0	0	0	98	0	0	0	0	0	0	0	0	0	0	0	0	0	0	0	0	0	0	0	0	0	0	0	0	0	0	0	0	0	0
Ovary-AdenoCA	SP101604	0.974	423	181	4333	0	1444	0	0	0	0	0	0	0	0	0	0	0	245	0	0	0	0	0	0	0	0	0	0	0	0	0	0	0	0	0	0	0	0	0	0	0	0	0	0	0	0	0	0
Ovary-AdenoCA	SP60243	0.971	329	186	4083	0	1125	0	0	0	0	0	0	0	0	0	0	0	283	0	0	0	0	0	0	0	0	0	0	0	0	0	0	0	0	0	0	0	0	0	0	0	0	0	0	0	0	0	0
Ovary-AdenoCA	SP101648	0.958	402	192	5999	0	888	0	0	0	0	0	0	0	0	0	0	0	169	0	0	0	0	0	0	0	0	0	0	0	0	0	0	0	0	0	0	0	0	0	0	0	0	0	0	0	0	0	0
Ovary-AdenoCA	SP101628	0.969	661	201	4355	0	2717	0	0	0	0	0	0	0	0	0	0	0	148	0	0	0	0	0	0	0	0	0	0	0	0	0	0	0	0	0	0	0	0	0	0	0	0	0	0	0	0	0	0
Ovary-AdenoCA	SP101682	0.971	927	208	2277	0	2272	0	0	0	0	0	0	0	0	0	0	0	179	0	0	0	0	0	0	0	0	0	0	0	0	0	0	0	0	0	0	0	0	0	0	0	0	0	0	0	0	0	0
Ovary-AdenoCA	SP101523	0.98	320	225	4390	0	1133	0	0	0	0	0	0	0	0	0	0	0	335	0	0	0	0	0	0	0	0	0	0	0	0	0	0	0	0	0	0	0	0	0	0	0	0	0	0	0	0	0	0
Ovary-AdenoCA	SP101576	0.981	704	239	5062	0	3262	0	0	0	0	0	0	0	0	0	0	0	742	0	0	0	0	0	0	0	0	0	0	0	0	0	0	0	0	0	0	0	0	0	0	0	0	0	0	0	0	0	0
Ovary-AdenoCA	SP102103	0.949	493	242	3035	0	1786	0	0	0	0	0	0	0	0	0	0	0	96	0	0	0	0	0	0	0	0	0	0	0	0	0	0	0	0	0	0	0	0	0	0	0	0	0	0	0	0	0	0
Ovary-AdenoCA	SP61453	0.969	507	244	2227	0	1764	0	0	0	0	0	0	0	0	0	0	0	322	0	0	0	0	0	0	0	0	0	0	0	0	0	0	0	0	0	0	0	0	0	0	0	0	0	0	0	0	0	0
Ovary-AdenoCA	SP66687	0.961	474	263	4032	0	1900	0	0	0	0	0	0	0	0	0	0	0	63	0	0	0	0	0	0	0	0	0	0	0	0	0	0	0	0	0	0	0	0	0	0	0	0	0	0	0	0	0	0
Ovary-AdenoCA	SP101678	0.988	640	290	7618	0	3987	0	0	0	0	0	1774	0	0	0	0	0	659	0	0	0	0	0	0	0	0	0	0	0	0	0	0	0	0	0	0	0	0	0	0	0	0	0	0	0	0	0	0
Ovary-AdenoCA	SP101552	0.937	445	292	14502	0	1521	0	0	0	0	0	0	0	0	0	0	0	246	0	0	0	0	0	0	0	0	0	0	0	0	0	0	0	0	0	0	0	0	0	0	0	0	0	0	0	0	0	0
Ovary-AdenoCA	SP66159	0.96	467	300	8012	0	1355	0	0	0	0	0	0	0	0	0	0	0	194	0	0	0	0	0	1258	0	0	0	0	0	0	0	0	0	0	0	0	0	0	0	0	0	0	0	0	0	0	0	0
Ovary-AdenoCA	SP101690	0.954	980	304	9524	0	2661	0	0	0	0	0	0	0	0	0	0	0	310	0	0	0	0	0	0	0	0	0	0	0	0	0	0	0	0	0	0	0	0	0	0	0	0	0	0	0	0	0	0
Ovary-AdenoCA	SP101634	0.973	388	308	6591	0	1260	0	0	0	0	0	0	0	0	0	0	0	416	0	0	0	0	0	0	0	0	0	0	0	0	0	0	0	0	0	0	0	0	0	0	0	0	0	0	0	0	0	0
Ovary-AdenoCA	SP59860	0.963	990	308	5086	0	2780	0	0	0	0	0	0	0	0	0	0	0	303	0	0	0	0	0	0	0	0	0	0	0	0	0	0	0	0	0	0	0	0	0	0	0	0	0	0	0	0	0	0
Ovary-AdenoCA	SP68348	0.987	445	310	3912	0	323	0	0	0	0	0	0	0	0	0	0	0	512	0	0	0	0	0	0	0	0	0	0	0	0	0	0	0	0	0	0	0	0	0	0	0	0	0	0	0	3916	0	0
Ovary-AdenoCA	SP101521	0.977	450	318	2172	0	2566	0	0	0	0	0	0	0	0	0	0	0	439	0	0	0	0	0	0	0	0	0	0	0	0	0	0	0	0	0	0	0	0	0	0	0	0	0	0	0	0	0	0
Ovary-AdenoCA	SP65376	0.986	636	332	7124	0	3058	0	0	0	0	0	2598	0	0	0	0	0	641	0	0	0	0	0	0	0	0	0	0	0	0	0	0	0	0	0	0	0	0	0	0	0	0	0	0	0	0	0	0
Ovary-AdenoCA	SP60001	0.966	561	368	9216	0	1509	0	0	0	0	0	0	0	0	0	0	0	365	0	0	0	0	0	0	0	0	0	0	0	0	0	0	0	0	0	0	0	0	0	0	0	0	0	0	0	0	0	0
Ovary-AdenoCA	SP101795	0.98	447	371	4790	0	45	0	0	0	0	0	0	0	0	0	0	0	600	0	0	0	0	0	0	0	0	0	0	0	0	0	0	0	0	0	0	0	0	0	0	0	0	0	0	0	3921	0	0
Ovary-AdenoCA	SP102161	0.977	575	372	4157	0	1668	0	0	0	0	0	0	0	0	0	0	0	491	0	0	0	0	0	0	0	0	0	0	0	0	0	0	0	0	0	0	0	0	0	0	0	0	0	0	0	0	0	0
Ovary-AdenoCA	SP63546	0.973	684	375	5672	0	2296	0	0	0	0	0	0	0	0	0	0	0	540	0	0	0	0	0	0	0	0	0	0	0	0	0	0	0	0	0	0	0	0	0	0	0	0	0	0	0	0	0	0
Ovary-AdenoCA	SP101845	0.963	632	0	7495	0	609	0	0	0	0	0	0	0	0	0	0	0	0	0	0	0	0	0	0	0	0	0	0	0	0	0	0	0	0	0	0	0	0	0	0	0	0	0	0	0	4821	0	0
Ovary-AdenoCA	SP61553	0.932	433	0	0	0	1428	0	0	0	0	0	0	0	0	0	0	0	0	0	0	0	0	0	357	0	0	0	0	0	0	0	0	0	0	0	0	0	0	0	0	0	0	0	0	0	0	327	0
Ovary-AdenoCA	SP101622	0.969	422	0	6829	0	247	0	0	0	0	0	0	0	0	0	0	0	0	0	0	0	0	0	0	0	0	0	0	0	0	0	0	0	0	0	0	0	0	0	0	0	0	0	0	0	3336	0	0
Ovary-AdenoCA	SP101654	0.966	604	0	0	0	2315	0	0	0	0	0	0	0	0	0	0	0	0	0	0	0	0	0	0	0	0	0	0	0	0	0	0	0	0	0	0	0	0	0	0	0	0	0	0	0	5605	0	0
Ovary-AdenoCA	SP101694	0.955	1189	0	7089	0	3878	0	0	0	0	0	0	0	0	0	0	0	0	0	0	0	0	0	0	0	0	0	0	0	0	0	0	0	0	0	0	0	0	0	0	0	0	0	0	0	0	0	0
Ovary-AdenoCA	SP101616	0.945	661	0	8453	0	3092	0	0	0	0	0	0	0	0	0	0	0	0	0	0	0	0	0	0	0	0	0	0	0	0	0	0	0	0	0	0	0	0	0	0	0	0	0	0	0	0	0	0
Ovary-AdenoCA	SP101666	0.979	426	0	3515	0	605	0	0	0	0	0	0	0	0	0	0	0	0	0	0	0	0	0	0	0	0	0	0	0	0	0	0	0	0	0	0	0	0	0	0	0	0	0	0	0	2853	0	0
Ovary-AdenoCA	SP101558	0.968	350	0	3227	0	86	0	0	0	0	0	0	0	0	0	0	0	0	0	0	0	0	0	0	0	0	0	0	0	0	0	0	0	0	0	0	0	0	0	0	0	0	0	0	0	2224	0	0
Ovary-AdenoCA	SP102096	0.956	631	0	2158	0	2370	0	0	0	0	0	0	0	0	0	0	0	0	0	0	0	0	0	0	0	0	0	0	0	0	0	0	0	0	0	0	0	0	0	0	0	0	0	0	0	0	0	0
Ovary-AdenoCA	SP102084	0.959	661	0	3513	0	1765	0	0	0	0	0	0	0	0	0	0	0	0	0	0	0	0	0	694	0	0	0	0	0	0	0	0	0	0	0	0	0	0	0	0	0	0	0	0	0	0	0	0
Ovary-AdenoCA	SP101580	0.97	495	0	2228	0	538	0	0	0	0	0	0	0	0	0	0	0	0	0	0	0	0	0	0	0	0	0	0	0	0	0	0	0	0	0	0	0	0	0	0	0	0	0	0	0	3780	0	0
Ovary-AdenoCA	SP102064	0.971	307	0	3286	0	0	0	0	0	0	0	0	0	0	0	0	0	0	0	0	0	0	0	0	0	0	0	0	0	0	0	0	0	0	0	0	0	0	0	0	0	0	0	0	0	3222	0	0
Ovary-AdenoCA	SP101708	0.97	436	0	2514	0	1621	0	0	0	0	0	0	0	0	0	0	0	0	0	0	0	0	0	469	0	0	0	0	0	0	0	0	0	0	0	0	0	0	0	0	0	0	0	0	0	0	0	0
Ovary-AdenoCA	SP102055	0.952	389	0	1484	0	1013	0	0	0	0	0	0	0	0	0	0	0	0	0	0	0	0	0	0	0	0	0	0	0	0	0	0	0	0	0	0	0	0	0	0	0	0	0	0	0	0	0	0
Ovary-AdenoCA	SP101588	0.971	748	0	3602	0	2338	0	0	0	0	0	0	0	0	0	0	0	0	0	0	0	0	0	0	0	0	0	0	0	0	0	0	0	0	0	0	0	0	0	0	0	0	0	0	0	0	0	0
Ovary-AdenoCA	SP101584	0.961	717	0	3745	0	2746	0	0	0	0	0	0	0	0	0	0	0	0	0	0	0	0	0	0	0	0	0	0	0	0	0	0	0	0	0	0	0	0	0	0	0	0	0	0	0	0	0	0
Ovary-AdenoCA	SP101686	0.965	797	0	2422	0	2234	0	0	0	0	0	0	0	0	0	0	0	0	0	0	0	0	0	0	0	0	0	0	0	0	0	0	0	0	0	0	0	0	0	0	0	0	0	0	0	0	0	0
Ovary-AdenoCA	SP101532	0.969	584	0	4581	0	0	0	0	0	0	0	0	0	0	0	0	0	0	0	0	0	0	0	0	0	0	0	0	0	0	0	0	0	0	0	0	0	0	0	0	0	0	0	0	0	3901	0	0
Ovary-AdenoCA	SP101732	0.919	643	0	6977	0	0	0	0	0	0	0	0	0	0	0	0	0	0	0	0	0	0	0	0	0	0	0	0	0	0	0	0	0	0	0	0	0	0	0	0	0	0	0	0	0	8346	0	0
Ovary-AdenoCA	SP101528	0.956	464	0	5601	0	1376	0	0	0	0	0	0	0	0	0	0	0	0	0	0	0	0	0	0	0	0	0	0	0	0	0	0	0	0	0	0	0	0	0	0	0	0	0	0	0	0	0	0
Ovary-AdenoCA	SP102015	0.959	478	0	8549	0	295	0	0	0	0	0	0	0	0	0	0	0	0	0	0	0	0	0	0	0	0	0	0	0	0	0	0	0	0	0	0	0	0	0	0	0	0	0	0	0	5211	0	0
Ovary-AdenoCA	SP101716	0.971	980	0	7474	0	4280	0	0	0	0	0	0	0	0	0	0	0	0	0	0	0	0	0	1126	0	0	0	0	0	0	0	0	0	0	0	0	0	0	0	0	0	0	0	0	0	0	0	0
Ovary-AdenoCA	SP101592	0.96	568	0	3888	0	2614	0	0	0	0	0	0	0	0	0	0	0	0	0	0	0	0	0	0	0	0	0	0	0	0	0	0	0	0	0	0	0	0	0	0	0	0	0	0	0	0	0	0
Ovary-AdenoCA	SP101658	0.951	259	0	645	0	1042	0	0	0	0	0	0	0	0	0	0	0	0	0	0	0	0	0	0	0	0	0	0	0	0	0	0	0	0	0	0	0	0	0	0	0	0	0	0	0	0	0	0
Ovary-AdenoCA	SP102045	0.971	754	0	11642	0	366	0	0	0	0	0	0	0	0	0	0	0	0	0	0	0	0	0	0	0	0	0	0	0	0	0	0	0	0	0	0	0	0	0	0	0	0	0	0	0	6678	0	0
Ovary-AdenoCA	SP101519	0.963	307	0	3921	0	2928	0	0	0	0	0	0	0	0	0	0	0	0	0	0	0	0	0	0	0	0	0	0	0	0	0	0	0	0	0	0	0	0	0	0	0	0	0	0	0	0	0	0
Ovary-AdenoCA	SP102123	0.962	360	0	0	0	2491	0	0	0	0	0	0	0	0	0	0	0	0	0	0	0	0	0	2921	0	0	0	0	0	0	0	0	0	0	0	0	0	0	0	0	0	0	0	0	1189	0	0	0
Ovary-AdenoCA	SP101544	0.961	631	0	2686	0	2465	0	0	0	0	0	0	0	0	0	0	0	0	0	0	0	0	0	629	0	0	0	0	0	0	0	0	0	0	0	0	0	0	0	0	0	0	0	0	0	0	0	0
Ovary-AdenoCA	SP102133	0.961	1579	0	0	0	13545	0	0	0	0	0	0	0	0	0	0	0	0	0	0	0	0	0	0	0	0	0	0	0	0	0	16961	0	0	0	0	0	0	0	0	0	0	0	0	0	0	8539	0
Ovary-AdenoCA	SP101881	0.929	453	0	6314	0	47	0	0	0	0	0	0	0	0	0	0	0	0	0	0	0	0	0	0	0	0	0	0	0	0	0	0	0	0	0	0	0	0	0	0	0	0	0	0	0	3271	0	0
Ovary-AdenoCA	SP102035	0.98	409	0	3232	0	466	0	0	0	0	0	0	0	0	0	0	0	0	0	0	0	0	0	0	0	0	0	0	0	0	0	0	0	0	0	0	0	0	0	0	0	0	0	0	0	3130	0	0
Ovary-AdenoCA	SP101642	0.97	552	0	9811	0	844	0	0	0	0	0	0	0	0	0	0	0	0	0	0	0	0	0	0	0	0	0	0	0	0	0	0	0	0	0	0	0	0	0	0	0	0	0	0	0	4471	1381	0
Ovary-AdenoCA	SP101596	0.973	457	0	2102	0	2401	0	0	0	0	0	0	0	0	0	0	0	0	0	0	0	0	0	301	0	0	0	0	0	0	0	0	0	0	0	0	0	0	0	0	0	0	0	0	0	0	0	0
Ovary-AdenoCA	SP101670	0.981	765	0	7221	0	922	0	0	0	0	0	0	0	0	0	0	0	0	0	0	0	0	0	0	0	0	0	0	0	0	0	0	0	0	0	0	0	0	0	0	0	0	0	0	0	4372	0	0
Ovary-AdenoCA	SP101674	0.971	201	0	3797	0	1551	0	0	0	0	0	901	0	0	0	0	0	0	0	0	0	0	0	0	0	0	0	0	0	0	0	0	0	0	0	0	0	0	0	0	0	0	0	0	0	0	0	0
Ovary-AdenoCA	SP101740	0.984	663	0	11796	0	1580	0	0	0	0	0	0	0	0	0	0	0	0	0	0	0	0	0	0	0	0	0	0	0	0	0	0	0	0	0	0	0	0	0	0	0	0	0	0	0	5197	0	0
Ovary-AdenoCA	SP101700	0.971	466	0	3605	0	0	0	0	0	0	0	0	0	0	0	0	0	0	0	0	0	0	0	0	0	0	0	0	0	0	0	0	0	0	0	0	0	0	0	0	0	0	0	0	0	3198	0	0
Ovary-AdenoCA	SP101891	0.977	790	0	6407	0	357	0	0	0	0	0	0	0	0	0	0	0	0	0	0	0	0	0	0	0	0	0	0	0	0	0	0	0	0	0	0	0	0	0	0	0	0	0	0	0	5591	0	0
Ovary-AdenoCA	SP101548	0.972	444	0	2680	0	675	0	0	0	0	0	0	0	0	0	0	0	0	0	0	0	0	0	0	0	0	0	0	0	0	0	0	0	0	0	0	0	0	0	0	0	0	0	0	0	2842	0	0
Ovary-AdenoCA	SP62110	0.953	928	438	4245	0	3078	0	0	0	0	0	0	0	0	0	0	0	305	0	0	0	0	0	0	0	0	0	0	0	0	0	0	0	0	0	0	0	0	0	0	0	0	0	0	0	0	0	0
Ovary-AdenoCA	SP101610	0.949	332	0	2906	0	0	0	0	0	0	0	0	0	0	0	0	0	0	0	0	0	0	0	0	0	0	0	0	0	0	0	0	0	0	0	0	0	0	0	0	0	0	0	0	0	3578	0	0
Ovary-AdenoCA	SP61703	0.969	716	0	3750	0	2693	0	0	0	0	0	0	0	0	0	0	0	0	0	0	0	0	0	932	0	0	0	0	0	0	0	0	0	0	0	0	0	0	0	0	0	0	0	0	0	0	0	0
Ovary-AdenoCA	SP59707	0.963	280	0	0	0	1332	0	0	0	0	0	0	0	0	0	0	0	0	0	0	0	0	0	335	0	0	0	0	0	0	0	0	0	0	0	0	0	0	0	0	0	0	0	0	0	0	0	0
Ovary-AdenoCA	SP68659	0.968	292	0	2240	0	309	0	0	0	0	0	0	0	0	0	0	0	0	0	0	0	0	0	0	0	0	0	0	0	0	0	0	0	0	0	0	0	0	0	0	0	0	0	0	0	2414	0	0
Ovary-AdenoCA	SP62616	0.965	662	0	6903	0	196	0	0	0	0	0	0	0	0	0	0	0	0	0	0	0	0	0	0	0	0	0	0	0	0	0	0	0	0	0	0	0	0	0	0	0	0	0	0	0	6092	0	0
Ovary-AdenoCA	SP66960	0.958	494	0	1665	0	2076	0	0	0	0	0	0	0	0	0	0	0	0	0	0	0	0	0	0	0	0	0	0	0	0	0	0	0	0	0	0	0	0	0	0	0	0	0	0	0	0	0	0
Ovary-AdenoCA	SP59950	0.963	876	0	12096	0	4623	0	0	0	0	0	0	0	0	0	0	0	0	0	0	0	0	0	1472	0	0	0	0	0	0	0	0	0	0	0	0	0	0	0	0	0	0	0	0	0	0	0	0
Ovary-AdenoCA	SP69077	0.975	679	452	12380	0	1857	0	0	0	0	0	0	0	0	0	0	0	781	0	0	0	0	0	0	0	0	0	0	0	0	0	0	0	0	0	0	0	0	0	0	0	0	0	0	0	0	0	0
Ovary-AdenoCA	SP64296	0.958	549	0	5962	0	0	0	0	0	0	0	0	0	0	0	0	0	0	0	0	0	0	0	0	0	0	0	0	0	0	0	0	0	0	0	0	0	0	0	0	0	0	0	0	0	4934	0	0
Ovary-AdenoCA	SP65807	0.963	620	0	5741	0	0	0	0	0	0	0	0	0	0	0	0	0	0	0	0	0	0	0	0	0	0	0	0	0	0	0	0	0	0	0	0	0	0	0	0	0	0	0	0	0	5559	0	0
Ovary-AdenoCA	SP59803	0.952	695	0	4079	0	3777	0	0	0	0	0	0	0	0	0	0	0	0	0	0	0	0	0	0	0	0	0	0	0	0	0	0	0	0	0	0	0	0	0	0	0	0	0	0	0	0	0	0
Ovary-AdenoCA	SP63356	0.967	476	0	3250	0	2261	0	0	0	0	0	0	0	0	0	0	0	0	0	0	0	0	0	610	0	0	0	0	0	0	0	0	0	0	0	0	0	0	0	0	0	0	0	0	0	0	0	0
Ovary-AdenoCA	SP62450	0.964	394	0	1393	0	1326	0	0	0	0	0	0	0	0	0	0	0	0	0	0	0	0	0	0	0	0	0	0	0	0	0	0	0	0	0	0	0	0	0	0	0	0	0	0	0	0	0	0
Ovary-AdenoCA	SP67428	0.967	341	0	2105	0	88	0	0	0	0	0	0	0	0	0	0	0	0	0	0	0	0	0	0	0	0	0	0	0	0	0	0	0	0	0	0	0	0	0	0	0	0	0	0	0	4630	0	0
Ovary-AdenoCA	SP61713	0.964	394	0	4204	0	1382	0	0	0	0	0	0	0	0	0	0	0	0	0	0	0	0	0	508	0	0	0	0	0	0	0	0	0	0	0	0	0	0	0	0	0	0	0	0	0	0	0	0
Ovary-AdenoCA	SP68725	0.964	295	0	2284	0	487	0	0	0	0	0	0	0	0	0	0	0	0	0	0	0	0	0	0	0	0	0	0	0	0	0	0	0	0	0	0	0	0	0	0	0	0	0	0	0	1451	0	0
Ovary-AdenoCA	SP67609	0.973	687	0	6192	0	149	0	0	0	0	0	0	0	0	0	0	0	0	0	0	0	0	0	0	0	0	0	0	0	0	0	0	0	0	0	0	0	0	0	0	0	0	0	0	0	5909	0	0
Ovary-AdenoCA	SP64546	0.964	316	0	3985	0	1091	0	0	0	0	0	0	0	0	0	0	0	0	0	0	0	0	0	0	0	0	0	0	0	0	0	0	0	0	0	0	0	0	0	0	0	0	0	0	0	0	0	0
Ovary-AdenoCA	SP60362	0.965	469	0	1580	0	1520	0	0	0	0	0	0	0	0	0	0	0	0	0	0	0	0	0	488	0	0	0	0	0	0	0	0	0	0	0	0	0	0	0	0	0	0	0	0	0	0	0	0
Ovary-AdenoCA	SP67346	0.958	995	0	6636	0	2435	0	0	0	0	0	0	0	0	0	0	0	0	0	0	0	0	0	0	0	0	0	0	0	0	0	0	0	0	0	0	0	0	0	0	0	0	0	0	0	0	0	0
Ovary-AdenoCA	SP101564	0.988	409	469	2296	0	1260	0	0	0	0	0	0	0	0	0	0	0	1112	0	0	0	0	0	0	0	0	0	0	0	0	0	0	0	0	0	0	0	0	0	0	0	0	0	0	0	0	0	0
Ovary-AdenoCA	SP61343	0.953	507	0	2567	0	2357	0	0	0	0	0	0	0	0	0	0	0	0	0	0	0	0	0	0	0	0	0	0	0	0	0	0	0	0	0	0	0	0	0	0	0	0	0	0	0	0	0	0
Ovary-AdenoCA	SP101931	0.979	811	476	8121	0	3210	0	0	0	0	0	0	0	0	0	0	0	1347	0	0	0	0	0	0	0	0	0	0	0	0	0	0	0	0	0	0	0	0	0	0	0	0	0	0	0	0	0	0
Ovary-AdenoCA	SP102090	0.971	695	524	4250	0	2222	0	0	0	0	0	0	0	0	0	0	0	665	0	0	0	0	0	0	0	0	0	0	0	0	0	0	0	0	0	0	0	0	0	0	0	0	0	0	0	0	0	0
Ovary-AdenoCA	SP60842	0.961	479	537	6691	0	1375	0	0	0	0	0	0	0	0	0	0	0	500	0	0	0	0	0	0	0	0	0	0	0	0	0	0	0	0	0	0	0	0	0	0	0	0	0	0	0	0	0	0
Ovary-AdenoCA	SP101724	0.943	792	668	6361	0	0	0	0	0	0	0	0	0	0	0	0	0	543	0	0	0	0	0	0	0	0	0	0	0	0	0	0	0	0	0	0	0	0	0	0	0	0	0	0	0	6909	0	0
Ovary-AdenoCA	SP101921	0.976	854	1128	0	0	1206	0	0	0	0	0	0	0	0	0	0	0	1574	0	0	0	0	0	0	0	0	0	0	0	0	0	0	0	0	0	0	0	0	0	0	0	0	0	0	0	5821	0	0
Ovary-AdenoCA	SP101526	0.992	823	2107	5763	0	4177	0	0	0	0	0	0	0	0	0	0	0	5390	0	0	0	0	0	0	0	0	0	0	0	0	0	0	0	0	0	0	0	0	0	0	0	0	0	0	0	0	0	0
Panc-AdenoCA	SP77872	0.974	507	88	0	0	418	0	0	0	0	0	0	0	0	0	0	0	29	0	0	0	0	0	0	0	0	0	0	0	0	0	0	0	0	0	0	0	0	0	0	0	0	0	0	0	1272	0	0
Panc-AdenoCA	SP125715	0.974	483	90	720	0	586	0	0	0	0	0	0	0	0	0	0	0	0	0	0	0	0	0	336	0	0	0	0	0	0	0	0	0	0	0	0	0	0	0	0	0	0	0	0	0	0	0	0
Panc-AdenoCA	SP69762	0.975	847	92	0	0	2586	0	0	0	0	0	0	0	0	0	0	0	195	0	0	0	0	0	971	0	0	0	0	0	0	0	0	0	0	0	0	0	0	0	0	0	0	0	0	0	0	0	0
Panc-AdenoCA	SP108059	0.969	567	101	698	0	1497	0	0	0	0	0	0	0	0	0	0	0	52	0	0	0	0	0	0	0	0	0	0	0	0	0	0	0	0	0	0	0	0	0	0	0	0	0	0	0	0	0	0
Panc-AdenoCA	SP125733	0.972	993	102	0	0	843	0	0	0	0	0	0	0	0	0	0	0	37	0	0	0	0	0	0	0	0	0	0	0	0	0	0	0	0	0	0	0	0	0	0	0	0	0	0	0	1965	0	0
Panc-AdenoCA	SP125772	0.967	396	110	0	0	904	0	0	0	0	0	0	0	0	0	0	0	18	0	0	0	0	0	0	0	0	0	0	0	0	0	0	0	0	0	0	0	0	0	0	0	0	0	0	0	1226	0	0
Panc-AdenoCA	SP125745	0.964	766	110	0	0	2225	0	0	0	0	0	0	0	0	0	0	0	94	0	0	0	0	0	0	0	0	0	0	0	0	0	0	0	0	0	0	0	0	0	0	0	0	0	0	0	0	0	0
Panc-AdenoCA	SP76001	0.974	551	111	1037	0	1314	0	0	0	0	0	0	0	0	0	0	0	39	0	0	0	0	0	356	0	0	0	0	0	0	0	0	0	0	0	0	0	0	0	0	0	0	0	0	0	0	0	0
Panc-AdenoCA	SP108065	0.973	702	119	0	0	2589	0	0	0	0	0	0	0	0	0	0	0	130	0	0	0	0	0	1359	0	0	0	0	0	0	0	0	0	0	0	0	0	0	0	0	0	0	0	0	0	0	0	0
Panc-AdenoCA	SP125811	0.975	1067	122	0	0	2595	0	0	0	0	0	0	0	0	0	0	0	143	0	0	0	56	135	698	0	0	0	0	0	0	0	0	0	0	0	0	0	0	0	0	0	0	0	0	0	0	0	0
Panc-AdenoCA	SP70082	0.966	336	123	0	0	1221	0	0	0	0	0	0	0	0	0	0	0	99	0	0	0	0	0	506	0	0	0	0	0	0	0	0	0	0	0	0	0	0	0	0	0	0	0	0	0	0	0	0
Panc-AdenoCA	SP70226	0.981	757	124	1602	0	2048	0	0	0	0	0	0	0	0	0	0	0	154	0	0	0	0	0	646	0	0	0	0	0	0	0	0	0	0	0	0	0	0	0	0	0	0	0	0	0	0	0	0
Panc-AdenoCA	SP77930	0.968	738	125	1192	0	1472	0	0	0	0	0	0	0	0	0	0	0	51	0	0	0	0	0	0	0	0	0	0	0	0	0	0	0	0	0	0	0	0	0	0	0	0	0	0	0	0	0	0
Panc-AdenoCA	SP76353	0.965	680	126	0	0	2129	0	0	0	0	0	0	0	0	0	0	0	162	0	0	0	37	108	0	0	0	0	0	0	0	0	0	0	0	0	0	0	0	0	0	0	0	0	0	0	0	0	0
Panc-AdenoCA	SP78502	0.977	714	129	0	0	1740	0	0	0	0	0	0	0	0	0	0	0	83	0	0	0	0	0	0	0	0	0	0	0	0	0	0	0	0	0	0	0	0	0	0	0	0	0	0	0	0	0	0
Panc-AdenoCA	SP125757	0.967	968	134	0	0	2438	0	0	0	0	0	0	0	0	0	0	0	82	0	0	0	0	0	0	0	0	0	0	0	0	0	0	0	0	0	0	0	0	0	0	0	0	0	0	0	0	0	0
Panc-AdenoCA	SP108020	0.967	1543	140	0	0	3688	0	0	0	0	0	0	0	0	0	0	0	164	0	0	0	0	0	0	0	0	0	0	0	0	0	0	0	0	0	0	0	0	0	0	0	0	0	0	0	0	0	0
Panc-AdenoCA	SP125775	0.961	577	140	0	0	1917	0	0	0	0	0	0	0	0	0	0	0	112	0	0	0	0	0	620	0	0	0	0	0	0	0	0	0	0	0	0	0	0	0	0	0	0	0	0	0	0	0	0
Panc-AdenoCA	SP75977	0.969	798	141	0	0	2647	0	0	0	0	0	0	0	0	0	0	0	126	0	0	0	59	148	696	0	0	0	0	0	0	0	0	0	0	0	0	0	0	0	0	0	0	0	0	0	0	0	0
Panc-AdenoCA	SP125724	0.973	1102	146	0	0	2620	0	0	0	0	0	0	0	0	0	0	0	124	0	0	0	0	0	0	0	0	0	0	0	0	0	0	0	0	0	0	0	0	0	0	0	0	0	0	0	0	0	0
Panc-AdenoCA	SP125795	0.975	914	146	0	0	2359	0	0	0	0	0	0	0	0	0	0	0	111	0	0	0	0	0	515	0	0	0	0	0	0	0	0	0	0	0	0	0	0	0	0	0	0	0	0	0	0	0	0
Panc-AdenoCA	SP73319	0.972	778	148	0	0	659	0	0	0	0	0	0	0	0	0	0	0	0	0	0	0	0	0	0	0	0	0	0	0	0	0	0	0	0	0	0	0	0	0	0	0	0	0	0	0	1052	0	0
Panc-AdenoCA	SP77866	0.982	804	149	0	0	1519	0	0	0	0	0	0	0	0	0	0	0	41	0	0	0	0	0	576	0	0	0	0	0	0	0	0	0	0	0	0	0	0	0	0	0	0	0	0	0	0	0	0
Panc-AdenoCA	SP70677	0.964	536	151	1125	0	1285	0	0	0	0	0	0	0	0	0	0	0	128	0	0	0	0	0	0	0	0	0	0	0	0	0	0	0	0	0	0	0	0	0	0	0	0	0	0	0	0	0	0
Panc-AdenoCA	SP125781	0.981	1242	151	0	0	1040	0	0	0	0	0	0	0	0	0	0	0	0	0	0	0	0	0	0	0	0	0	0	0	0	0	0	0	0	0	0	0	0	0	0	0	0	0	0	0	1751	0	0
Panc-AdenoCA	SP76867	0.974	1079	152	0	0	724	0	0	0	0	0	0	0	0	0	0	0	16	0	0	0	0	0	0	0	0	0	0	0	0	0	0	0	0	0	0	0	0	0	0	0	0	0	0	0	2315	0	0
Panc-AdenoCA	SP72262	0.977	739	152	0	0	862	0	0	0	0	0	0	0	0	0	0	0	63	0	0	0	0	0	0	0	0	0	0	0	0	0	0	0	0	0	0	0	0	0	0	0	0	0	0	0	2150	0	0
Panc-AdenoCA	SP125753	0.981	1065	153	0	0	1066	0	0	0	0	0	0	0	0	0	0	0	27	0	0	0	0	0	479	0	0	0	0	0	0	0	0	0	0	0	0	0	0	0	0	0	0	0	0	0	1338	0	0
Panc-AdenoCA	SP107770	0.973	613	154	0	0	696	0	0	0	0	0	0	0	0	0	0	0	73	0	0	0	0	0	382	0	0	0	0	0	0	0	0	0	0	0	0	0	0	0	0	0	0	0	0	0	1533	0	0
Panc-AdenoCA	SP118046	0.975	1156	156	0	0	1351	0	0	0	0	0	0	0	0	0	0	0	32	0	0	0	0	0	0	0	0	0	0	0	0	0	0	0	0	0	0	0	0	0	0	0	0	0	0	0	2190	0	0
Panc-AdenoCA	SP69573	0.986	1155	158	0	0	880	0	0	0	0	0	0	0	0	0	0	0	27	0	0	0	0	0	0	0	0	0	0	0	0	0	0	0	0	0	0	0	0	0	0	0	0	0	0	0	1679	0	0
Panc-AdenoCA	SP117158	0.969	825	158	1459	0	1466	0	0	0	0	0	0	0	0	0	0	0	22	0	0	0	0	0	0	0	0	0	0	0	0	0	0	0	0	0	0	0	0	0	0	0	0	0	0	0	0	0	0
Panc-AdenoCA	SP125723	0.964	504	160	1373	0	1678	0	0	0	0	0	0	0	0	0	0	0	46	0	0	0	0	0	0	0	0	0	0	0	0	0	0	0	0	0	0	0	0	0	0	0	0	0	0	0	0	0	0
Panc-AdenoCA	SP71758	0.975	325	161	0	0	671	0	0	0	0	0	0	0	0	0	0	0	7	0	0	0	0	0	0	0	0	0	0	0	0	0	0	0	0	0	0	0	0	0	0	0	0	0	0	0	749	0	0
Panc-AdenoCA	SP108068	0.981	1414	162	0	0	1025	0	0	0	0	0	0	0	0	0	0	0	139	0	0	0	0	0	0	0	0	0	0	0	0	0	0	0	0	0	0	0	0	0	0	0	0	0	0	0	3106	0	0
Panc-AdenoCA	SP108049	0.979	662	169	0	0	716	0	0	0	0	0	0	0	0	0	0	0	27	0	0	0	0	0	401	0	0	0	0	0	0	0	0	0	0	0	0	0	0	0	0	0	0	0	0	0	906	0	0
Panc-AdenoCA	SP70956	0.963	938	171	1903	0	1539	0	0	0	0	0	0	0	0	0	0	0	138	0	0	0	0	0	0	0	0	0	0	0	0	0	0	0	0	0	0	0	0	0	0	0	0	0	0	0	0	0	0
Panc-AdenoCA	SP108017	0.988	877	171	0	0	769	0	0	0	0	0	0	0	0	0	0	0	100	0	0	0	113	330	0	0	0	0	0	0	0	0	0	0	0	0	0	0	0	0	0	0	0	0	0	0	1801	0	0
Panc-AdenoCA	SP125749	0.976	1007	172	1517	0	1676	0	0	0	0	0	0	0	0	0	0	0	83	0	0	0	0	0	666	0	0	0	0	0	0	0	0	0	0	0	0	0	0	0	0	0	0	0	0	0	0	0	0
Panc-AdenoCA	SP77848	0.976	786	173	0	0	1401	0	0	0	0	0	0	0	0	0	0	0	149	0	0	0	0	0	476	0	0	0	0	0	0	0	0	0	0	0	0	0	0	0	0	0	0	0	0	0	0	0	0
Panc-AdenoCA	SP125744	0.969	865	176	0	0	1992	0	0	0	0	0	0	0	0	0	0	0	113	0	0	0	0	0	622	0	0	0	0	0	0	0	0	0	0	0	0	0	0	0	0	0	0	0	0	0	0	0	0
Panc-AdenoCA	SP71084	0.98	1083	178	1511	0	1795	0	0	0	0	0	0	0	0	0	0	0	116	0	0	0	0	0	0	0	0	0	0	0	0	0	0	0	0	0	0	0	0	0	0	0	0	0	0	0	0	0	0
Panc-AdenoCA	SP70046	0.976	493	179	0	0	1291	0	0	0	0	0	0	0	0	0	0	0	20	0	0	0	0	0	0	0	0	0	0	0	0	0	0	0	0	0	0	0	0	0	0	0	0	0	0	0	1078	0	0
Panc-AdenoCA	SP117908	0.978	1000	182	0	0	2631	0	0	0	0	0	0	0	0	0	0	0	136	0	0	0	0	0	730	0	0	0	0	0	0	0	0	0	0	0	0	0	0	0	0	0	0	0	0	0	0	0	0
Panc-AdenoCA	SP71576	0.984	959	183	0	0	978	0	0	0	0	0	0	0	0	0	0	0	0	0	0	0	0	0	0	0	0	0	0	0	0	0	0	0	0	0	305	0	0	0	0	0	0	0	0	0	1250	0	0
Panc-AdenoCA	SP125721	0.971	901	184	0	0	2598	0	0	0	0	0	0	0	0	0	0	0	151	0	0	0	0	0	910	0	0	0	0	0	0	0	0	0	0	0	0	0	0	0	0	0	0	0	0	0	0	0	0
Panc-AdenoCA	SP117351	0.974	1066	184	0	0	2615	0	0	0	0	0	0	0	0	0	0	0	316	0	0	0	0	0	788	0	0	0	0	0	0	0	0	0	0	0	0	0	0	0	0	0	0	0	0	0	0	0	0
Panc-AdenoCA	SP76843	0.976	1381	185	0	0	1546	0	0	0	0	0	0	0	0	0	0	0	0	0	0	0	0	0	0	0	0	0	0	0	0	0	0	0	0	0	0	0	0	0	0	0	0	0	0	0	2780	0	0
Panc-AdenoCA	SP78013	0.965	1006	185	0	0	2713	0	0	0	0	0	0	0	0	0	0	0	146	0	0	0	0	0	907	0	0	0	0	0	0	0	0	0	0	0	0	0	0	0	0	0	0	0	0	0	0	0	0
Panc-AdenoCA	SP125761	0.973	594	185	2151	0	1306	0	0	0	0	0	0	0	0	0	0	0	165	0	0	0	0	0	571	0	0	0	0	0	0	0	0	0	0	0	0	0	0	0	0	0	0	0	0	0	0	0	0
Panc-AdenoCA	SP76057	0.955	877	188	1623	0	1909	0	0	0	0	0	0	0	0	0	0	0	47	0	0	0	0	0	479	0	0	0	0	0	0	0	0	0	0	0	0	0	0	0	0	0	0	0	0	0	0	0	0
Panc-AdenoCA	SP117291	0.97	1434	189	0	0	1512	0	0	0	0	0	0	0	0	0	0	0	0	0	0	0	0	0	0	0	0	0	0	0	0	0	0	0	0	0	0	0	0	0	0	0	0	0	0	0	4106	0	0
Panc-AdenoCA	SP125731	0.968	826	190	0	0	2359	0	0	0	0	0	0	0	0	0	0	0	212	0	0	0	0	0	759	0	0	0	0	0	0	0	0	0	0	0	0	0	0	0	0	0	0	0	0	0	0	0	0
Panc-AdenoCA	SP77339	0.978	1214	193	0	0	2377	0	0	0	0	0	0	0	0	0	0	0	144	0	0	0	0	0	694	0	0	0	0	0	0	0	0	0	0	0	0	0	0	0	0	0	0	0	0	0	0	0	0
Panc-AdenoCA	SP125784	0.987	1020	194	0	0	667	0	0	0	0	0	0	0	0	0	0	0	127	0	0	0	0	0	0	0	0	0	0	0	0	0	0	0	0	0	0	0	0	0	0	0	0	0	0	0	2060	0	0
Panc-AdenoCA	SP116968	0.97	1005	199	0	0	1119	0	0	0	0	0	0	0	0	0	0	0	32	0	0	0	0	0	0	0	0	0	0	0	0	0	0	0	0	0	0	0	0	0	0	0	0	0	0	0	2153	0	0
Panc-AdenoCA	SP117980	0.964	329	203	0	0	2101	0	0	0	0	0	0	0	0	0	0	0	2	0	0	0	0	0	0	0	0	0	0	0	0	0	0	0	0	0	0	0	0	0	0	0	0	0	0	0	2622	0	0
Panc-AdenoCA	SP125703	0.968	1261	203	0	0	2967	0	0	0	0	0	0	0	0	0	0	0	156	0	0	0	0	0	0	0	0	0	0	0	0	0	0	0	0	0	0	0	0	0	0	0	0	0	0	0	0	0	0
Panc-AdenoCA	SP125791	0.977	657	205	0	0	1554	0	0	0	0	0	0	0	0	0	0	0	119	0	0	0	0	0	483	0	0	0	0	0	0	0	0	0	0	0	0	0	0	0	0	0	0	0	0	0	0	0	0
Panc-AdenoCA	SP107784	0.952	850	208	0	0	4076	0	0	0	0	0	0	0	0	0	0	0	180	0	0	0	0	0	2291	0	0	0	0	0	0	0	0	0	0	0	0	0	0	0	0	0	0	0	0	0	0	0	0
Panc-AdenoCA	SP125711	0.958	1532	209	0	0	554	0	0	0	0	0	0	0	0	0	0	0	63	0	0	0	0	0	0	0	0	0	0	0	0	0	0	0	0	0	0	0	0	0	0	0	0	0	0	0	3740	0	0
Panc-AdenoCA	SP117972	0.969	883	211	0	0	2345	0	0	0	0	0	0	0	0	0	0	0	173	0	0	0	0	0	560	0	0	0	0	0	0	0	0	0	0	0	0	0	0	0	0	0	0	0	0	0	0	0	0
Panc-AdenoCA	SP69812	0.976	1002	212	0	0	151	0	0	0	0	0	0	0	0	0	0	0	42	0	0	0	0	0	0	0	0	0	0	0	0	0	0	0	0	0	0	0	0	0	0	0	0	0	0	0	2642	0	0
Panc-AdenoCA	SP72118	0.978	1241	213	0	0	1002	0	0	0	0	0	0	0	0	0	0	0	192	0	0	0	0	0	0	0	0	0	0	0	0	0	0	0	0	0	0	0	0	0	0	0	0	0	0	0	1993	0	0
Panc-AdenoCA	SP75202	0.976	896	215	1270	0	1374	0	0	0	0	0	0	0	0	0	0	0	155	0	0	0	0	0	0	0	0	0	0	0	0	0	0	0	0	0	0	0	0	0	0	0	0	0	0	0	0	0	0
Panc-AdenoCA	SP76136	0.976	771	215	2704	0	1425	0	0	0	0	0	0	0	0	0	0	0	215	0	0	0	795	1047	1125	0	0	0	0	0	0	0	0	0	0	0	0	0	0	0	0	0	0	0	0	0	0	0	0
Panc-AdenoCA	SP107786	0.98	1449	216	0	0	1121	0	0	0	0	0	0	0	0	0	0	0	31	0	0	0	0	0	0	0	0	0	0	0	0	0	0	0	0	0	0	0	0	0	0	0	0	0	0	0	3607	0	0
Panc-AdenoCA	SP125695	0.976	1088	216	0	0	908	0	0	0	0	0	0	0	0	0	0	0	13	0	0	0	0	0	0	0	0	0	0	0	0	0	0	0	0	0	275	0	0	0	0	0	0	0	0	0	1406	0	0
Panc-AdenoCA	SP117440	0.969	955	219	0	0	2336	0	0	0	0	0	0	0	0	0	0	0	191	0	0	0	0	0	1218	0	0	0	0	0	0	0	0	0	0	0	0	0	0	0	0	0	0	0	0	0	0	0	0
Panc-AdenoCA	SP125741	0.961	1167	220	0	0	3272	0	0	0	0	0	0	0	0	0	0	0	105	0	0	0	0	0	835	0	0	0	0	0	0	0	0	0	0	0	0	0	0	0	0	0	0	0	0	0	0	0	0
Panc-AdenoCA	SP71480	0.967	1289	222	0	0	1287	0	0	0	0	0	0	0	0	0	0	0	40	0	0	0	0	0	0	0	0	0	0	0	0	0	0	0	0	0	0	0	0	0	0	0	0	0	0	0	1902	0	0
Panc-AdenoCA	SP117656	0.979	874	228	5270	0	1800	0	0	0	0	0	0	0	0	0	0	0	333	0	0	0	0	0	1241	0	0	0	0	0	0	0	0	0	0	0	0	0	0	0	0	0	0	0	0	0	0	0	0
Panc-AdenoCA	SP125805	0.986	1307	232	0	0	2420	0	0	0	0	0	0	0	0	0	0	0	102	0	0	0	0	0	841	0	0	0	0	0	0	0	0	0	0	0	0	0	0	0	0	0	0	0	0	0	0	0	0
Panc-AdenoCA	SP110789	0.967	798	235	4500	0	29	0	0	0	0	0	0	0	0	0	0	0	238	0	0	0	0	0	0	0	0	0	0	0	0	0	0	0	0	0	0	0	0	0	0	0	0	0	0	0	4988	0	0
Panc-AdenoCA	SP110824	0.983	1206	239	0	0	2285	0	0	0	0	0	0	0	0	0	0	0	45	0	0	0	0	0	768	0	0	0	0	0	0	0	0	0	0	0	0	0	0	0	0	0	0	0	0	0	0	0	0
Panc-AdenoCA	SP117981	0.963	347	239	0	0	1783	0	0	0	0	0	0	0	0	0	0	0	0	0	0	0	0	0	0	0	0	0	0	0	0	0	0	0	0	0	0	0	0	0	0	0	0	0	0	0	2691	0	0
Panc-AdenoCA	SP125762	0.967	1032	239	0	0	4226	0	0	0	0	0	0	0	0	0	0	0	207	0	0	0	0	0	1860	0	0	0	0	0	0	0	0	0	0	0	0	0	0	0	0	0	0	0	0	0	0	0	0
Panc-AdenoCA	SP107920	0.964	749	248	0	0	852	0	0	0	0	0	0	0	0	0	0	0	86	0	0	0	44	140	0	0	0	0	0	0	0	0	0	0	0	0	0	0	0	0	0	0	0	0	0	0	2067	0	0
Panc-AdenoCA	SP69705	0.984	1897	248	0	0	649	0	0	0	0	0	0	0	0	0	0	0	89	0	0	0	128	369	0	0	0	0	0	0	0	0	0	0	0	0	0	0	0	0	0	0	0	0	0	0	4133	0	0
Panc-AdenoCA	SP117745	0.975	1477	248	0	0	2865	0	0	0	0	0	0	0	0	0	0	0	114	0	0	0	0	0	1271	0	0	0	0	0	0	0	0	0	0	0	0	0	0	0	0	0	0	0	0	0	0	0	0
Panc-AdenoCA	SP125760	0.978	1075	248	0	0	1128	0	0	0	0	0	0	0	0	0	0	0	83	0	0	0	0	0	0	0	0	0	0	0	0	0	0	0	0	0	0	0	0	0	0	0	0	0	0	0	2291	0	0
Panc-AdenoCA	SP125685	0.978	1300	252	0	0	782	0	0	0	0	0	0	0	0	0	0	0	149	0	0	0	0	0	0	0	0	0	0	0	0	0	0	0	0	0	0	0	0	0	0	0	0	0	0	0	3161	0	0
Panc-AdenoCA	SP125783	0.981	1102	253	0	0	1412	0	0	0	0	0	0	0	0	0	0	0	0	0	0	0	0	0	0	0	0	0	0	0	0	0	0	0	0	0	0	0	0	0	0	0	0	0	0	0	3050	0	0
Panc-AdenoCA	SP110798	0.981	953	256	0	0	1084	0	0	0	0	0	0	0	0	0	0	0	126	0	0	0	0	0	0	0	0	0	0	0	0	0	0	0	0	0	0	0	0	0	0	0	0	0	0	0	1966	0	0
Panc-AdenoCA	SP117164	0.98	1197	263	0	0	954	0	0	0	0	0	0	0	0	0	0	0	83	0	0	0	0	0	0	0	0	0	0	0	0	0	0	0	0	0	0	0	0	0	0	0	0	0	0	0	2375	0	0
Panc-AdenoCA	SP108123	0.982	1019	268	0	0	1016	0	0	0	0	0	0	0	0	0	0	0	366	0	0	0	0	0	0	0	0	0	0	0	0	0	0	0	0	0	0	0	0	0	0	0	0	0	0	0	3125	0	0
Panc-AdenoCA	SP125768	0.947	1835	268	0	0	5928	0	0	0	0	0	0	0	0	0	0	0	560	0	0	0	306	483	2963	0	991	0	0	0	0	0	0	0	0	0	0	0	0	0	0	0	0	0	0	0	0	0	0
Panc-AdenoCA	SP77131	0.965	1120	270	0	0	1210	0	0	0	0	0	0	0	0	0	0	0	53	0	0	0	0	0	1190	0	0	0	0	0	0	0	0	0	0	0	0	0	0	0	0	0	0	0	0	0	2555	0	0
Panc-AdenoCA	SP117165	0.986	1064	276	0	0	1479	0	0	0	0	0	0	0	0	0	0	0	123	0	0	0	0	0	0	0	0	0	0	0	0	0	0	0	0	0	0	0	0	0	0	0	0	0	0	0	2162	0	0
Panc-AdenoCA	SP71552	0.979	1144	277	0	0	1237	0	0	0	0	0	0	0	0	0	0	0	0	0	0	0	160	595	0	0	0	0	0	0	0	0	0	0	0	0	447	0	0	0	0	0	0	0	0	0	4175	0	0
Panc-AdenoCA	SP117441	0.984	1956	278	0	0	1388	0	0	0	0	0	0	0	0	0	0	0	84	0	0	0	0	0	0	0	0	0	0	0	0	0	0	0	0	0	0	0	0	0	0	0	0	0	0	0	2434	0	0
Panc-AdenoCA	SP125776	0.979	1532	282	0	0	3789	0	0	0	0	0	0	0	0	0	0	0	72	0	0	0	0	0	0	0	0	0	0	0	0	0	0	0	0	0	0	0	0	0	0	0	0	0	0	0	0	0	0
Panc-AdenoCA	SP117412	0.981	976	283	3585	0	1967	0	0	0	0	0	0	0	0	0	0	0	247	0	0	0	0	0	739	0	0	0	0	0	0	0	0	0	0	0	0	0	0	0	0	0	0	0	0	0	0	0	0
Panc-AdenoCA	SP107774	0.97	367	284	0	0	1270	0	0	0	0	0	0	0	0	0	0	0	74	0	0	0	0	0	1500	0	0	0	0	0	0	0	0	0	0	0	0	0	0	0	0	0	0	0	0	0	1624	0	0
Panc-AdenoCA	SP117076	0.966	329	285	0	0	901	0	0	0	0	0	0	0	0	0	0	0	87	0	0	0	0	0	0	0	0	0	0	0	0	0	0	0	0	0	0	0	0	0	0	0	0	0	0	0	1331	0	0
Panc-AdenoCA	SP110770	0.958	793	287	0	0	3728	0	0	0	0	0	0	0	0	0	0	0	181	0	0	0	118	334	0	0	0	0	0	0	0	0	0	0	261	0	0	0	0	0	0	0	0	0	0	0	0	0	0
Panc-AdenoCA	SP125758	0.987	1175	287	0	0	1025	0	0	0	0	0	0	0	0	0	0	0	281	0	0	0	0	0	0	0	0	0	0	0	0	0	0	0	0	0	0	0	0	0	0	0	0	0	0	0	2397	0	0
Panc-AdenoCA	SP117643	0.968	1049	288	8625	0	3421	0	0	0	0	0	0	0	0	0	0	0	257	0	0	0	0	0	0	0	0	0	0	0	0	0	0	0	0	0	0	0	0	0	0	0	0	0	0	0	0	0	0
Panc-AdenoCA	SP125771	0.972	2121	296	0	0	1797	0	0	0	0	0	0	0	0	0	0	0	6	0	0	0	0	0	0	0	0	0	0	0	0	0	0	0	0	0	0	0	0	0	0	0	0	0	0	0	8350	0	0
Panc-AdenoCA	SP70202	0.978	423	300	3455	0	1825	0	0	0	0	0	0	0	0	0	0	0	512	0	0	0	0	0	0	0	0	0	0	0	0	0	0	0	0	0	0	0	0	0	0	0	0	0	0	0	0	0	0
Panc-AdenoCA	SP125764	0.976	1238	305	4575	0	728	0	0	0	0	0	0	0	0	0	0	0	246	0	0	0	0	0	0	0	0	0	0	0	0	0	0	0	0	0	0	0	0	0	0	0	0	0	0	0	7845	0	0
Panc-AdenoCA	SP110779	0.965	1287	311	0	0	6347	0	0	0	0	0	0	0	0	0	0	0	337	0	0	0	159	697	1694	0	0	0	0	0	0	0	0	0	0	0	0	0	0	0	0	0	0	0	0	0	0	0	0
Panc-AdenoCA	SP76675	0.976	449	321	4807	0	2383	0	0	0	0	0	0	0	0	0	0	0	208	0	0	0	48	280	839	0	0	0	0	0	0	0	0	0	0	0	0	0	0	0	0	0	0	0	0	0	0	0	0
Panc-AdenoCA	SP108088	0.974	1327	329	0	0	875	0	0	0	0	0	0	0	0	0	0	0	22	0	0	0	22	181	0	0	0	0	0	0	0	0	0	0	0	0	0	0	0	0	0	0	0	0	0	0	3409	0	0
Panc-AdenoCA	SP117760	0.981	913	338	0	0	1277	0	0	0	0	0	0	0	0	0	0	0	95	0	0	0	0	0	0	0	0	0	0	0	0	0	0	0	0	0	0	0	0	0	0	0	0	0	0	0	2379	0	0
Panc-AdenoCA	SP125737	0.979	1174	341	0	0	1450	0	0	0	0	0	0	0	0	0	0	0	348	0	0	0	0	0	0	0	0	0	0	0	0	0	0	0	0	0	0	0	0	0	0	0	0	0	0	0	3631	0	0
Panc-AdenoCA	SP125693	0.973	1990	341	0	0	4994	0	0	0	0	0	0	0	0	0	0	0	195	0	0	0	0	0	2129	0	0	0	0	0	0	0	0	0	0	0	0	0	0	0	0	0	0	0	0	0	0	0	0
Panc-AdenoCA	SP71950	0.982	2037	347	0	0	1164	0	0	0	0	0	0	0	0	0	0	0	24	0	0	0	0	0	0	0	0	0	0	0	0	0	0	0	0	0	0	0	0	0	0	0	0	0	0	0	2773	0	0
Panc-AdenoCA	SP125706	0.979	477	349	3434	0	2913	0	0	0	0	0	2078	0	0	0	0	0	504	0	0	0	0	0	0	0	0	0	0	0	0	0	0	0	0	0	0	0	0	0	0	0	0	0	0	0	0	0	0
Panc-AdenoCA	SP117463	0.978	1446	354	0	0	809	0	0	0	0	0	0	0	0	0	0	0	0	0	0	0	0	0	0	0	0	0	0	0	0	0	0	0	0	0	515	0	0	0	0	0	0	0	0	0	2497	0	0
Panc-AdenoCA	SP71846	0.968	936	359	3377	0	3860	0	0	0	0	0	0	0	0	0	0	0	544	0	0	0	0	0	0	0	0	0	0	0	0	0	0	0	0	0	0	0	0	0	0	0	0	0	0	0	0	0	0
Panc-AdenoCA	SP117309	0.979	1603	370	0	0	1710	0	0	0	0	0	0	0	0	0	0	0	0	0	0	0	0	0	0	0	0	0	0	0	0	0	0	0	0	0	0	0	0	0	0	0	0	0	0	0	2188	0	0
Panc-AdenoCA	SP125763	0.965	1505	372	2488	0	2959	0	0	0	0	0	0	0	0	0	0	0	210	0	0	0	0	0	1005	0	0	0	0	0	0	0	0	0	0	0	0	0	0	0	0	0	0	0	0	0	0	0	0
Panc-AdenoCA	SP125725	0.982	1573	379	0	0	3804	0	0	0	0	0	0	0	0	0	0	0	333	0	0	0	111	427	1136	0	0	0	0	0	0	0	0	0	0	0	0	0	0	0	0	0	0	0	0	0	0	0	0
Panc-AdenoCA	SP107952	0.97	981	383	0	0	1433	0	0	0	0	0	0	0	0	0	0	0	226	0	0	0	0	0	0	0	0	0	0	0	0	0	0	0	0	0	0	0	0	0	0	0	0	0	0	0	2664	0	0
Panc-AdenoCA	SP125698	0.975	793	390	5870	0	1837	0	0	0	0	0	0	0	0	0	0	0	711	0	0	0	0	0	0	0	0	0	0	0	0	0	0	0	0	0	0	0	0	0	0	0	0	0	0	0	0	0	0
Panc-AdenoCA	SP70465	0.969	656	391	0	0	756	0	0	0	0	0	0	0	0	0	0	0	298	0	0	0	0	0	0	0	0	0	0	0	0	0	0	0	0	0	0	0	0	0	0	0	0	0	0	0	3824	0	0
Panc-AdenoCA	SP125780	0.977	1347	401	0	0	1750	0	0	0	0	0	0	0	0	0	0	0	0	0	0	0	0	0	0	0	0	0	0	0	0	0	0	0	0	0	0	0	0	0	0	0	0	0	0	0	2492	0	0
Panc-AdenoCA	SP77443	0.968	579	403	3026	0	3275	0	0	0	0	0	0	0	0	0	0	0	366	0	0	0	0	0	1058	0	0	0	0	0	0	0	0	0	0	0	0	0	0	0	0	0	0	0	0	0	0	0	0
Panc-AdenoCA	SP117002	0.982	1916	405	0	0	2053	0	0	0	0	0	0	0	0	0	0	0	67	0	0	0	0	0	0	0	0	0	0	0	0	0	0	0	0	0	0	0	0	0	0	0	0	0	0	0	2737	0	0
Panc-AdenoCA	SP69898	0.968	2265	406	0	0	848	0	0	0	0	0	0	0	0	0	0	0	0	0	0	0	0	0	0	0	0	0	0	0	0	0	0	0	0	0	0	0	0	0	0	0	0	0	0	0	5494	0	0
Panc-AdenoCA	SP117949	0.974	1649	410	0	0	1948	0	0	0	0	0	0	0	0	0	0	0	104	0	0	0	0	0	0	0	0	0	0	0	0	0	0	0	0	0	0	0	0	0	0	0	0	0	0	0	3529	0	0
Panc-AdenoCA	SP71228	0.98	1622	422	0	0	1886	0	0	0	0	0	0	0	0	0	0	0	0	0	0	0	0	0	0	0	0	0	0	0	0	0	0	0	0	0	691	0	0	0	0	0	0	0	0	0	5090	0	0
Panc-AdenoCA	SP71974	0.968	1505	426	5265	0	3415	0	0	0	0	0	0	0	0	0	0	0	491	0	0	0	0	0	0	0	0	0	0	0	0	0	0	0	0	0	0	0	0	0	0	0	0	0	0	0	0	0	0
Panc-AdenoCA	SP77203	0.966	1158	427	7104	0	3480	0	0	0	0	0	0	0	0	0	0	0	791	0	0	0	0	0	0	0	0	0	0	0	0	0	0	0	0	0	0	0	0	0	0	0	0	0	0	0	0	0	0
Panc-AdenoCA	SP117201	0.971	1401	457	0	0	1258	0	0	0	0	0	0	0	0	0	0	0	232	0	0	0	0	0	0	0	0	0	0	0	0	0	0	0	0	0	0	0	0	0	0	0	0	0	0	0	3449	0	0
Panc-AdenoCA	SP71456	0.985	1142	466	0	0	1895	989	0	0	0	0	0	0	0	0	0	0	95	0	0	0	152	1135	0	0	0	0	0	0	0	0	0	0	0	0	0	0	0	0	0	0	0	0	0	0	5620	0	0
Panc-AdenoCA	SP125689	0.956	1063	466	5795	0	4057	0	0	0	0	0	0	0	0	0	0	0	192	0	0	0	471	776	2007	0	0	0	0	0	0	0	0	0	0	0	0	0	0	0	0	0	0	0	0	0	0	0	0
Panc-AdenoCA	SP76891	0.978	1310	0	0	0	2417	0	0	0	0	0	0	0	0	0	0	0	0	0	0	0	0	0	666	0	0	0	0	0	0	0	0	0	0	0	0	0	0	0	0	0	0	0	0	0	0	0	0
Panc-AdenoCA	SP125732	0.99	17221	0	0	0	6981	18183	0	0	0	0	0	0	0	0	0	0	0	0	0	0	1509	5699	0	0	12488	0	0	0	0	0	33664	0	0	0	0	0	0	0	0	0	0	0	0	0	0	0	0
Panc-AdenoCA	SP125716	0.97	1531	0	0	0	3194	0	0	0	0	0	0	0	0	0	0	0	0	0	0	0	0	0	957	0	0	0	0	0	0	0	0	0	0	0	0	0	0	0	0	0	0	0	0	0	0	0	0
Panc-AdenoCA	SP125746	0.985	16931	0	0	0	17499	13963	0	0	0	0	0	0	0	0	0	0	0	0	0	0	0	0	0	0	0	0	0	0	0	0	0	0	0	0	0	0	0	0	0	0	0	0	0	0	0	0	0
Panc-AdenoCA	SP125797	0.979	2139	0	0	0	835	0	0	0	0	0	0	0	0	0	0	0	0	0	0	0	0	0	0	0	0	0	0	0	0	0	0	0	0	0	0	0	0	0	0	0	0	0	0	0	3072	0	0
Panc-AdenoCA	SP70860	0.979	1177	488	0	0	2851	0	0	0	0	0	0	0	0	0	0	0	51	0	0	0	0	0	1610	0	0	0	0	0	0	0	0	0	0	0	731	0	0	0	0	0	0	0	0	0	0	0	0
Panc-AdenoCA	SP110736	0.975	1673	0	0	0	596	0	0	0	0	0	0	0	0	0	0	0	0	0	0	0	0	0	0	0	0	0	0	0	0	0	0	0	0	0	0	0	0	0	0	0	0	0	0	0	2195	0	0
Panc-AdenoCA	SP107805	0.982	1185	0	0	0	5705	0	0	0	0	0	0	0	0	0	0	0	0	0	0	0	627	1794	0	0	0	0	0	0	0	0	0	0	547	0	0	0	0	0	0	0	0	0	0	0	0	0	0
Panc-AdenoCA	SP70122	0.948	748	0	0	0	2251	0	0	0	0	0	0	0	0	0	0	0	0	0	0	0	0	0	825	0	0	0	0	0	0	0	0	0	0	0	0	0	0	0	0	0	0	0	0	0	0	0	0
Panc-AdenoCA	SP71404	0.957	2025	0	0	0	5304	0	0	0	0	0	0	0	0	0	0	0	0	0	0	0	177	660	1192	0	0	0	0	0	0	0	0	0	0	0	0	0	0	0	0	0	0	0	0	0	0	0	0
Panc-AdenoCA	SP76955	0.971	820	0	0	0	2073	0	0	0	0	0	0	0	0	0	0	0	0	0	0	0	0	0	450	0	0	0	0	0	0	0	0	0	0	0	0	0	0	0	0	0	0	0	0	0	0	0	0
Panc-AdenoCA	SP107781	0.978	991	0	0	0	1078	0	0	0	0	0	0	0	0	0	0	0	0	0	0	0	0	0	0	0	0	0	0	0	0	0	0	0	0	0	0	0	0	0	0	0	0	0	0	0	2288	0	0
Panc-AdenoCA	SP70288	0.965	1253	0	0	0	3871	0	0	0	0	0	0	0	0	0	0	0	0	0	0	0	110	213	944	0	0	0	0	0	0	0	0	0	0	0	0	0	0	0	0	0	0	0	0	0	0	0	0
Panc-AdenoCA	SP70266	0.965	243	0	0	0	2161	0	0	0	0	0	0	0	0	0	0	0	0	0	0	0	0	0	1057	0	0	0	0	0	0	0	0	0	0	0	259	0	0	0	0	0	0	0	0	0	0	0	0
Panc-AdenoCA	SP125738	0.981	800	531	0	0	809	0	0	0	0	0	0	0	0	0	0	0	22	0	0	0	0	0	0	0	0	0	0	0	0	0	0	0	0	0	0	0	0	0	0	0	0	0	0	0	1349	0	0
Panc-AdenoCA	SP71536	0.964	705	0	851	0	1648	0	0	0	0	0	0	0	0	0	0	0	0	0	0	0	0	0	0	0	0	0	0	0	0	0	0	0	0	0	0	0	0	0	0	0	0	0	0	0	0	0	0
Panc-AdenoCA	SP70756	0.979	1652	0	0	0	879	0	0	0	0	0	0	0	0	0	0	0	0	0	0	0	0	0	0	0	0	0	0	0	0	0	0	0	0	0	0	0	0	0	0	0	0	0	0	0	2714	0	0
Panc-AdenoCA	SP107813	0.972	1364	0	0	0	2486	0	0	0	0	0	0	0	0	0	0	0	0	0	0	0	0	0	765	0	0	0	0	0	0	0	0	0	0	0	0	0	0	0	0	0	0	0	0	0	0	0	0
[truncated: 781 more rows]
[truncated: 18 more columns]
