# Supplementary material for: Multiomic analysis of malignant pleural mesothelioma identifies molecular axes and specialized tumor profiles driving intertumor heterogeneity
Source: Nat Genet. 2023 Mar 16;55(4):607–18. doi: 10.1038/s41588-023-01321-1 (PMC10101853; doi:10.1038/s41588-023-01321-1)
Supplement: Source Data Extended Data Fig. 8 — Statistical and figure source data. [file 41588_2023_1321_MOESM18_ESM.xlsx]

## Sheet: Genomic_LFs
sample	WGD	Chromothripsis	4q DEL	5p (TERT) AMP	22q (NF2) DEL	3p21.1 (BAP1) DEL	4q34.3 DEL	9p21.3 (CDKN2A/B, MTAP) DEL	BAP1	NF2	PBRM1	PTPRD	CDKN2A	SLC24A2	DNAH1	TTC28	MTAP	Factor1	Factor2	Factor3	Factor4
MESO_001_T	ALT	WT	ALT	ALT	ALT	WT	ALT	ALT	NA	ALT	NA	NA	ALT	NA	NA	ALT	NA	0.26666	-0.303646	-0.108055	-0.778622
MESO_002_T2	WT	ALT	WT	WT	ALT	WT	WT	ALT	WT	ALT	WT	NA	ALT	NA	WT	ALT	ALT	-0.198113	-0.950968	0.721389	-1.42013
MESO_003_T2	WT	WT	WT	WT	ALT	WT	ALT	ALT	WT	ALT	WT	NA	ALT	ALT	WT	ALT	NA	-0.180031	-0.095656	-0.544265	-1.41692
MESO_006_T	WT	WT	ALT	ALT	ALT	ALT	ALT	ALT	ALT	ALT	ALT	NA	ALT	NA	ALT	ALT	ALT	-0.287774	0.452977	-1.7898	1.74877
MESO_007_T	ALT	WT	ALT	WT	ALT	ALT	ALT	WT	ALT	ALT	NA	NA	NA	NA	ALT	NA	NA	3.01663	1.49553	-0.609279	-1.31803
MESO_009_T	WT	WT	WT	WT	WT	WT	WT	WT	ALT	WT	NA	WT	WT	WT	NA	WT	WT	0.165215	0.137452	0.20032	-1.19185
MESO_010_T	WT	ALT	ALT	WT	ALT	WT	ALT	WT	WT	ALT	WT	NA	NA	NA	WT	ALT	ALT	-0.075408	0.380082	-1.17451	-0.558642
MESO_011_T	WT	WT	WT	ALT	ALT	WT	WT	ALT	WT	ALT	WT	NA	ALT	NA	WT	ALT	NA	-0.338637	0.481447	-1.04509	-1.02385
MESO_012_T	WT	WT	WT	WT	WT	WT	WT	WT	WT	WT	WT	WT	WT	WT	WT	WT	WT	-0.213003	-0.0774695	1.6708	-1.01732
MESO_013_T	WT	WT	WT	WT	ALT	ALT	WT	ALT	ALT	ALT	ALT	NA	ALT	NA	ALT	ALT	ALT	-0.595401	0.850829	-1.29808	0.072376
MESO_014_T	ALT	ALT	ALT	ALT	ALT	WT	ALT	ALT	NA	NA	NA	NA	ALT	NA	NA	NA	ALT	2.22943	0.331083	-0.866191	-0.152758
MESO_015_T	WT	ALT	ALT	WT	ALT	WT	ALT	ALT	ALT	ALT	WT	WT	ALT	WT	WT	ALT	ALT	-0.290783	1.1299	-0.610973	-0.927349
MESO_016_T	NA	NA	NA	NA	NA	NA	NA	NA	NA	NA	NA	NA	NA	NA	NA	NA	NA	-0.528708	1.50814	-0.638007	1.16471
MESO_017_T	WT	WT	WT	WT	ALT	WT	WT	WT	WT	ALT	WT	WT	ALT	WT	WT	ALT	ALT	-0.253776	0.546191	-0.369446	-0.272791
MESO_018_T	WT	NA	WT	WT	ALT	WT	WT	ALT	ALT	ALT	WT	ALT	ALT	NA	WT	ALT	ALT	-0.939514	0.820475	-1.37541	-0.295535
MESO_019_T	ALT	ALT	WT	ALT	WT	WT	ALT	ALT	WT	WT	WT	ALT	ALT	ALT	WT	WT	ALT	0.630486	-2.48973	-0.879414	1.2559
MESO_020_T	WT	ALT	WT	WT	WT	ALT	WT	WT	ALT	WT	ALT	WT	WT	WT	ALT	WT	WT	-0.23654	0.863839	0.539822	0.625253
MESO_021_T	WT	WT	WT	WT	ALT	WT	ALT	ALT	WT	ALT	WT	ALT	ALT	NA	WT	ALT	NA	-0.0840536	0.392565	-0.496811	-0.742998
MESO_022_T	WT	NA	WT	WT	ALT	ALT	WT	ALT	ALT	ALT	ALT	WT	ALT	NA	ALT	ALT	NA	-0.440673	0.693517	0.417876	1.1192
MESO_023_T	WT	WT	WT	WT	WT	WT	WT	ALT	WT	WT	WT	NA	ALT	NA	WT	WT	NA	-0.164206	-0.443349	1.29469	-0.702411
MESO_024_T	ALT	WT	ALT	ALT	ALT	ALT	WT	WT	NA	NA	NA	NA	NA	NA	NA	NA	NA	1.10011	-1.06699	0.65353	-0.265219
MESO_025_T	WT	NA	WT	ALT	ALT	ALT	WT	ALT	ALT	ALT	ALT	WT	ALT	WT	ALT	ALT	ALT	-0.852152	0.00363228	-0.732405	0.832376
MESO_026_T	WT	NA	WT	ALT	ALT	ALT	WT	WT	ALT	ALT	ALT	WT	WT	WT	ALT	ALT	WT	-0.0433415	1.39157	0.053473	-0.484146
MESO_027_T	WT	WT	ALT	ALT	WT	ALT	WT	WT	ALT	NA	ALT	WT	WT	WT	ALT	NA	WT	-0.515492	0.386391	-0.499413	0.145132
MESO_028_T	WT	NA	WT	WT	ALT	ALT	WT	ALT	ALT	ALT	ALT	NA	ALT	NA	ALT	ALT	ALT	-0.693537	1.48698	-0.253812	0.497653
MESO_029_T	WT	NA	WT	ALT	ALT	WT	WT	ALT	WT	ALT	WT	NA	ALT	NA	WT	ALT	ALT	0.0771899	0.343037	-0.584143	0.382522
MESO_030_T	WT	WT	ALT	WT	ALT	WT	ALT	WT	WT	ALT	WT	WT	WT	WT	WT	NA	WT	-0.297501	-0.671428	2.39608	-1.04883
MESO_031_T	WT	WT	WT	WT	ALT	WT	ALT	ALT	WT	ALT	WT	NA	ALT	NA	WT	ALT	ALT	-0.30739	0.0909668	-0.0939079	0.040027
MESO_032_T	WT	WT	WT	WT	ALT	ALT	WT	ALT	ALT	ALT	ALT	NA	ALT	NA	ALT	ALT	ALT	-0.340276	-0.296546	0.477899	0.568061
MESO_033_T	WT	WT	WT	WT	ALT	ALT	WT	WT	ALT	ALT	ALT	WT	WT	WT	ALT	ALT	WT	-0.246928	0.392352	1.65222	-0.185335
MESO_034_T	WT	WT	WT	WT	ALT	ALT	WT	WT	ALT	ALT	ALT	WT	WT	WT	ALT	ALT	WT	-0.366769	0.513372	1.22816	0.297287
MESO_035_T	WT	WT	ALT	WT	WT	ALT	ALT	ALT	ALT	ALT	ALT	NA	ALT	NA	ALT	NA	ALT	-0.348495	-0.0757763	0.637582	1.16153
MESO_036_T	NA	NA	NA	NA	NA	NA	NA	NA	NA	NA	NA	NA	NA	NA	NA	NA	NA	-0.578769	0.22637	0.986946	1.28336
MESO_037_T	WT	WT	WT	ALT	ALT	WT	WT	ALT	WT	ALT	WT	NA	ALT	NA	WT	ALT	ALT	-0.117975	-0.837429	-0.98001	-1.78591
MESO_038_T	WT	WT	ALT	WT	ALT	WT	ALT	ALT	WT	ALT	WT	NA	ALT	NA	WT	ALT	ALT	-0.513516	0.0145842	-0.0138225	-0.14542
MESO_039_T	WT	WT	WT	WT	WT	WT	ALT	ALT	WT	WT	WT	NA	ALT	NA	WT	WT	ALT	-0.215882	-0.0514341	1.1419	-0.209438
MESO_040_T	WT	ALT	ALT	WT	ALT	WT	ALT	ALT	WT	ALT	WT	WT	ALT	ALT	WT	ALT	ALT	-0.263345	0.159732	-0.245784	-0.232237
MESO_041_T1	WT	WT	WT	WT	ALT	ALT	ALT	ALT	ALT	ALT	ALT	WT	ALT	WT	ALT	ALT	ALT	-0.432382	0.0281185	0.742882	0.470409
MESO_042_T1	WT	WT	WT	WT	WT	ALT	WT	WT	ALT	ALT	ALT	WT	WT	WT	ALT	ALT	WT	-0.0825944	0.6848	1.10618	0.500303
MESO_043_T	WT	WT	WT	WT	WT	ALT	WT	WT	ALT	WT	ALT	WT	WT	WT	ALT	WT	WT	-0.231948	1.26609	0.713116	-0.934667
MESO_044_T	WT	WT	WT	WT	WT	WT	WT	WT	ALT	WT	ALT	WT	WT	WT	WT	WT	WT	-0.165644	-0.749786	0.256486	-0.248763
MESO_045_T	WT	ALT	WT	WT	ALT	ALT	WT	WT	ALT	ALT	ALT	WT	WT	WT	ALT	ALT	WT	-0.262623	0.00493732	2.36944	-1.27194
MESO_046_T	WT	ALT	ALT	WT	ALT	ALT	ALT	ALT	ALT	ALT	ALT	ALT	ALT	NA	ALT	ALT	ALT	-0.68238	0.252985	-1.60533	0.745983
MESO_047_T	WT	WT	WT	WT	WT	WT	WT	WT	ALT	WT	WT	WT	WT	WT	WT	WT	WT	-0.232631	-0.458847	0.697456	-0.692684
MESO_048_T1	WT	ALT	ALT	WT	ALT	WT	WT	ALT	WT	ALT	WT	NA	ALT	NA	WT	ALT	NA	-0.333184	-0.0731412	-0.816578	0.0621973
MESO_049_T	WT	WT	WT	WT	ALT	ALT	WT	WT	ALT	ALT	ALT	WT	WT	WT	ALT	ALT	WT	-0.362342	1.04077	0.114146	0.154226
MESO_050_T	WT	WT	WT	WT	WT	WT	WT	WT	WT	WT	WT	WT	WT	WT	WT	WT	WT	-0.189511	-0.637851	1.94008	-0.00657369
MESO_051_T	WT	ALT	ALT	WT	ALT	ALT	ALT	ALT	ALT	ALT	ALT	NA	ALT	ALT	ALT	ALT	ALT	-0.441562	0.133487	-0.268593	-0.285149
MESO_052_T2	WT	ALT	WT	WT	WT	ALT	ALT	ALT	ALT	WT	ALT	WT	ALT	NA	ALT	WT	ALT	-0.372499	0.988089	0.0190474	1.03362
MESO_053_T	WT	ALT	ALT	WT	ALT	WT	ALT	ALT	WT	ALT	WT	ALT	ALT	NA	WT	ALT	ALT	-0.33381	0.875418	-0.868619	0.356628
MESO_054_T	WT	WT	ALT	WT	WT	ALT	ALT	WT	ALT	WT	ALT	WT	WT	WT	ALT	WT	WT	-0.26401	0.89724	1.06555	0.416349
MESO_055_T	WT	WT	WT	WT	WT	WT	WT	WT	WT	WT	WT	WT	WT	WT	WT	WT	WT	-0.187773	-0.829307	0.874954	-1.2443
MESO_056_T2	WT	NA	WT	WT	ALT	ALT	WT	ALT	ALT	ALT	ALT	WT	ALT	NA	ALT	ALT	ALT	-0.392587	0.730421	-0.911508	0.951655
MESO_057_T2	WT	WT	ALT	WT	ALT	ALT	ALT	ALT	ALT	ALT	ALT	NA	ALT	NA	ALT	ALT	ALT	-0.834568	0.938165	-0.998204	-0.585606
MESO_058_T2	WT	WT	WT	WT	WT	WT	WT	WT	WT	WT	WT	WT	WT	WT	WT	WT	WT	-0.139319	-0.210996	1.05523	-0.709107
MESO_059_T1	WT	WT	WT	WT	WT	WT	WT	WT	WT	WT	WT	WT	WT	WT	WT	WT	WT	-0.14178	0.671995	0.962024	-0.742484
MESO_060_T	WT	WT	WT	WT	WT	WT	WT	WT	ALT	WT	WT	WT	WT	WT	NA	WT	WT	-0.334217	2.33213	-0.559339	-0.311171
MESO_061_T	WT	WT	WT	ALT	WT	ALT	WT	ALT	ALT	WT	ALT	ALT	ALT	NA	ALT	WT	NA	-0.387683	-1.5669	2.50965	-0.191259
MESO_062_T2	WT	WT	WT	WT	WT	ALT	WT	WT	ALT	WT	ALT	WT	WT	WT	ALT	WT	WT	-0.227285	0.900733	1.1356	-0.108053
MESO_063_T	ALT	WT	ALT	WT	ALT	WT	ALT	ALT	ALT	NA	NA	NA	ALT	NA	NA	NA	ALT	0.945836	0.427777	0.793808	1.03684
MESO_064_T	WT	ALT	ALT	WT	ALT	WT	ALT	ALT	WT	ALT	WT	NA	ALT	ALT	WT	ALT	ALT	-0.549982	0.187841	-0.951477	0.600478
MESO_065_T	WT	WT	WT	WT	WT	ALT	WT	WT	ALT	WT	ALT	WT	WT	WT	ALT	WT	WT	-0.238749	1.04549	0.512717	-0.109174
MESO_066_T	WT	WT	WT	WT	WT	WT	WT	ALT	WT	WT	WT	WT	ALT	NA	WT	WT	ALT	-0.209007	0.00366609	0.606247	0.0989513
MESO_067_T	WT	WT	WT	WT	ALT	ALT	WT	WT	ALT	ALT	ALT	WT	WT	WT	ALT	ALT	WT	-0.15595	0.358396	0.081163	-0.229259
MESO_068_T	WT	WT	ALT	WT	WT	ALT	WT	ALT	ALT	WT	ALT	ALT	ALT	WT	ALT	WT	ALT	-0.438122	0.381328	0.851476	0.105652
MESO_069_T	WT	WT	WT	WT	WT	ALT	WT	WT	ALT	WT	ALT	NA	ALT	NA	ALT	WT	NA	-0.0623123	0.826191	0.413727	-0.190793
MESO_070_T	WT	WT	WT	WT	WT	ALT	WT	WT	ALT	WT	ALT	NA	ALT	NA	ALT	WT	ALT	-0.471687	-0.921156	1.19286	-0.0417
MESO_071_T	WT	WT	ALT	WT	ALT	ALT	ALT	WT	ALT	ALT	ALT	WT	WT	WT	ALT	ALT	WT	-1.21011	1.82403	-0.486722	4.59128
MESO_072_T	WT	WT	WT	WT	ALT	ALT	WT	ALT	ALT	ALT	ALT	WT	ALT	WT	ALT	ALT	ALT	-0.267784	-0.74598	-1.13292	-0.286097
MESO_073_T	WT	WT	ALT	WT	WT	WT	ALT	WT	WT	WT	WT	NA	WT	WT	WT	WT	WT	-0.161337	0.42213	0.153476	-1.50934
MESO_074_T	WT	ALT	ALT	WT	ALT	WT	ALT	WT	NA	ALT	NA	WT	ALT	WT	NA	ALT	ALT	-0.479398	0.0358864	-1.27158	-1.05413
MESO_075_T	ALT	WT	WT	ALT	WT	WT	WT	WT	NA	NA	NA	NA	NA	NA	NA	NA	NA	1.9289	0.13502	-0.0459162	-2.12087
MESO_076_T	WT	WT	WT	WT	WT	WT	WT	WT	ALT	WT	WT	WT	WT	WT	WT	WT	WT	-0.157742	0.219649	0.00694006	-1.04027
MESO_077_T	ALT	WT	ALT	ALT	ALT	WT	ALT	WT	NA	WT	NA	NA	NA	NA	NA	WT	NA	1.6201	0.355329	-1.00492	-1.18841
MESO_078_T	WT	ALT	ALT	WT	ALT	ALT	ALT	ALT	ALT	ALT	ALT	NA	ALT	NA	ALT	ALT	ALT	-0.751017	0.281479	-1.08854	-0.0622587
MESO_079_T	WT	WT	WT	WT	ALT	WT	WT	ALT	WT	ALT	WT	NA	ALT	NA	WT	ALT	NA	-0.26187	-0.681301	2.43599	-1.34262
MESO_080_T	WT	ALT	ALT	WT	ALT	WT	ALT	ALT	ALT	ALT	WT	NA	ALT	ALT	WT	ALT	ALT	-0.671788	0.347849	-0.691005	-0.846096
MESO_081_T	WT	WT	WT	WT	ALT	WT	WT	WT	WT	ALT	WT	WT	WT	WT	WT	ALT	WT	-0.424648	0.453727	0.790611	-0.842769
MESO_082_T	WT	WT	WT	WT	ALT	WT	WT	ALT	WT	ALT	WT	NA	ALT	NA	WT	ALT	ALT	-0.481126	-1.14458	-0.589475	0.303573
MESO_083_T	ALT	WT	ALT	ALT	ALT	WT	ALT	ALT	NA	NA	NA	NA	ALT	NA	NA	NA	ALT	3.985	0.882805	-0.82586	1.77335
MESO_084_T	WT	ALT	WT	WT	WT	ALT	WT	WT	ALT	WT	ALT	WT	WT	WT	ALT	WT	WT	-0.306853	0.805786	0.325833	-0.502775
MESO_085_T	ALT	WT	WT	ALT	WT	WT	WT	WT	NA	WT	NA	NA	NA	NA	NA	WT	NA	1.84724	2.24592	-0.575191	-0.125691
MESO_086_T	WT	WT	WT	WT	ALT	ALT	WT	WT	ALT	ALT	ALT	WT	WT	WT	ALT	ALT	WT	-0.361345	0.813243	0.999019	0.198562
MESO_087_T	WT	NA	ALT	WT	ALT	ALT	ALT	WT	ALT	ALT	ALT	NA	ALT	NA	ALT	ALT	NA	-0.360208	0.468089	0.160791	1.07716
MESO_088_T	WT	ALT	ALT	WT	ALT	WT	ALT	WT	ALT	ALT	WT	NA	ALT	NA	WT	ALT	ALT	-0.98162	0.401984	-0.697414	-0.0924611
MESO_089_T	WT	NA	WT	WT	ALT	ALT	WT	WT	ALT	ALT	ALT	WT	WT	WT	ALT	ALT	WT	0.0850407	1.89231	0.153884	-0.645223
MESO_090_T	WT	WT	WT	WT	WT	WT	WT	WT	WT	WT	WT	WT	WT	WT	WT	WT	WT	-0.139758	-0.192189	1.51273	-1.13996
MESO_091_T	WT	WT	WT	WT	ALT	WT	WT	WT	WT	ALT	WT	WT	ALT	WT	WT	ALT	ALT	-0.325279	0.0184035	-0.485221	-1.58851
MESO_092_T	ALT	ALT	ALT	ALT	WT	WT	ALT	ALT	NA	NA	NA	WT	WT	WT	NA	NA	WT	3.00742	1.82511	-0.874606	1.5657
MESO_093_T	WT	WT	WT	ALT	ALT	WT	WT	WT	WT	ALT	WT	WT	WT	WT	WT	ALT	WT	0.0687362	0.155667	0.193051	-1.07776
MESO_094_T1	WT	WT	WT	WT	ALT	WT	WT	WT	ALT	ALT	WT	NA	ALT	WT	WT	ALT	NA	-0.248485	-1.15975	1.8512	0.810678
MESO_095_T	WT	WT	ALT	WT	ALT	WT	ALT	ALT	WT	ALT	WT	NA	ALT	NA	WT	ALT	ALT	-0.272101	-0.670172	0.0879494	0.466829
MESO_097_T	WT	WT	WT	ALT	ALT	WT	WT	ALT	WT	ALT	WT	ALT	ALT	ALT	WT	ALT	ALT	-0.307671	-2.2268	-1.86454	-0.174995
MESO_098_T	ALT	WT	WT	WT	WT	WT	WT	ALT	NA	NA	NA	NA	NA	NA	NA	NA	NA	1.91636	-2.3141	-0.847579	0.110304
MESO_099_T	WT	WT	WT	ALT	ALT	WT	WT	ALT	WT	ALT	WT	WT	ALT	WT	WT	ALT	NA	-0.114845	-1.39302	0.885538	1.3668
MESO_100_T	ALT	WT	ALT	WT	WT	ALT	ALT	ALT	ALT	NA	NA	ALT	ALT	NA	ALT	NA	ALT	2.50195	-1.55485	-1.17163	1.43266
MESO_101_T	WT	ALT	WT	ALT	ALT	WT	WT	ALT	WT	ALT	WT	NA	ALT	NA	WT	ALT	ALT	-0.356073	-1.90845	-0.659161	-0.342473
MESO_102_T	ALT	ALT	ALT	ALT	WT	ALT	ALT	ALT	NA	NA	NA	NA	NA	NA	NA	ALT	ALT	4.83372	-0.36034	-0.547731	-0.507413
MESO_103_T	NA	NA	NA	NA	NA	NA	NA	NA	NA	NA	NA	NA	NA	NA	NA	NA	NA	0.998715	-0.277726	0.948873	-0.763614
MESO_104_T	ALT	WT	WT	ALT	WT	WT	WT	WT	NA	NA	NA	NA	NA	NA	NA	NA	NA	2.58418	-1.54546	-0.86804	1.63166
MESO_105_T	WT	WT	ALT	ALT	ALT	WT	ALT	WT	WT	ALT	WT	WT	ALT	NA	WT	ALT	ALT	-0.17894	-1.35826	-1.73243	1.45855
MESO_106_T	WT	WT	WT	WT	WT	WT	WT	WT	WT	WT	WT	WT	WT	WT	WT	WT	WT	-0.238917	-1.32881	2.35248	-0.557054
MESO_107_T	ALT	WT	WT	ALT	WT	WT	WT	WT	NA	NA	NA	NA	ALT	NA	NA	ALT	NA	1.02836	-1.94278	-0.00632766	1.30499
MESO_108_T	WT	WT	WT	ALT	WT	WT	WT	WT	ALT	ALT	ALT	NA	ALT	NA	ALT	ALT	ALT	-2.44964	-2.57091	-0.416922	-1.00875
MESO_109_T	WT	NA	WT	WT	WT	WT	ALT	ALT	NA	ALT	NA	WT	ALT	WT	NA	NA	ALT	0.101834	-1.68339	-0.916558	0.12275
MESO_110_T	WT	WT	WT	WT	ALT	WT	ALT	ALT	WT	ALT	WT	NA	ALT	NA	WT	ALT	ALT	-0.0134498	-1.53874	-1.25678	-0.526964
MESO_111_T	WT	WT	WT	ALT	ALT	ALT	WT	WT	ALT	ALT	ALT	NA	ALT	NA	ALT	ALT	ALT	-0.346385	0.478657	-1.74256	-0.716341
MESO_112_T	ALT	ALT	WT	ALT	ALT	ALT	WT	ALT	NA	NA	NA	NA	NA	NA	NA	NA	NA	1.63799	-1.75097	-1.43594	3.38687
MESO_113_T	WT	WT	WT	ALT	WT	WT	WT	ALT	WT	ALT	WT	WT	ALT	ALT	WT	ALT	ALT	-0.313516	-1.60048	0.010066	-0.614322
MESO_114_T	NA	NA	NA	NA	NA	NA	NA	NA	NA	NA	NA	NA	NA	NA	NA	NA	NA	-0.417716	-1.461	0.134495	-0.014787
MESO_115_T	NA	NA	NA	NA	NA	NA	NA	NA	NA	NA	NA	NA	NA	NA	NA	NA	NA	-1.06411	0.54752	-0.276712	0.43766
MESO_116_T	WT	WT	ALT	WT	WT	ALT	ALT	ALT	ALT	WT	ALT	NA	ALT	NA	ALT	WT	ALT	-0.328692	0.329236	0.154203	0.693209
MESO_117_T	WT	WT	WT	WT	WT	WT	WT	WT	WT	WT	WT	NA	ALT	NA	WT	WT	ALT	-0.184386	-1.03368	-0.0809922	1.06128
MESO_118_T	WT	NA	WT	WT	ALT	ALT	WT	ALT	ALT	ALT	ALT	WT	NA	NA	ALT	ALT	NA	-0.362512	-0.254454	-1.51184	0.0756669
MESO_119_T	WT	WT	WT	WT	ALT	ALT	ALT	ALT	ALT	ALT	ALT	NA	ALT	NA	ALT	ALT	ALT	-0.514561	0.548331	-0.000176271	0.974483
MESO_120_T	WT	WT	ALT	WT	ALT	ALT	WT	ALT	ALT	ALT	ALT	NA	ALT	NA	ALT	ALT	ALT	-0.356973	-0.1682	0.268561	0.316585
MESO_121_T	WT	NA	ALT	WT	ALT	ALT	ALT	WT	ALT	ALT	ALT	NA	ALT	NA	ALT	ALT	ALT	-0.628338	0.331291	-0.461517	1.23734
MESO_122_T	WT	WT	WT	WT	ALT	WT	WT	ALT	WT	ALT	WT	WT	ALT	WT	WT	ALT	ALT	-0.201541	-0.434296	0.599169	0.148285
MESO_123_T	WT	NA	ALT	WT	ALT	ALT	ALT	ALT	ALT	ALT	ALT	NA	ALT	NA	ALT	ALT	NA	-0.42577	0.508176	-0.74582	0.788033
MESO_124_T	WT	WT	WT	WT	ALT	WT	ALT	ALT	ALT	ALT	WT	NA	ALT	NA	WT	ALT	ALT	-0.22449	-0.287609	0.3895	-0.291306
