# Supplementary material for: Multiomic analysis of malignant pleural mesothelioma identifies molecular axes and specialized tumor profiles driving intertumor heterogeneity
Source: Nat Genet. 2023 Mar 16;55(4):607–18. doi: 10.1038/s41588-023-01321-1 (PMC10101853; doi:10.1038/s41588-023-01321-1)
Supplement: Source Data Extended Data Fig. 9 — Statistical and figure source data. [file 41588_2023_1321_MOESM19_ESM.xlsx]

## Sheet: Sample_features_1
ID_IARC	Purity.Patho	Purity.WGS.PURPLE	Purity.RNAseq.quanTIseq	Slide.Quality	Tumor.cell	Normal.cell	Immune.cell	Grade	Necrosis	Vessel	Type 1	Type 1 = Type 2	Comment	Comment normal	Type 2	Architectural subtype 1	% Architectural subtype 1	Architectural subtype 2	% Architectural subtype 2	Subtype 1 != Subtype 2	Architectural comment	Cytological variant 1	IF Others 1	Others 1	% Cytological variant 1	Cytological variant 2	IF Others 2	Others 2	% Cytological variant 2	Variant 1 != Variant 2	Cytological comment	Stromal characteristics 1	% Stromal characteristics 1	Stromal characteristics 2	% Stromal characteristics 2	Characteristic 1 != Characteristic 2	Stromal comment	% Epithelioid component	% Sarcomatoid component	Sarcomatoid characteristics	IF heterologous element	Heterologous elements	IF Others	Others	Sarcomatoid comment	B.cells.quanTIseq	Macrophages.M1.quanTIseq	Macrophages.M2.quanTIseq	Monocytes.quanTIseq
MESO_002_T1	60	0.28	0.441716	+	60	30	10	1	-	+	MME	TRUE	fibrose	NA	MME	acinar	100	non	0	TRUE	NA	conventional	NA	NA	100	non	NA	NA	0	TRUE	NA	fibrous	100	no	0	TRUE	NA	NA	NA	NA	NA	NA	NA	NA	NA	0.026427	0.335225	0.039502	0.00659455
MESO_002_T2	80	0.2	0.587332	++	70	20	10	2	-	++	MME	TRUE	fibrose	NA	MME	trabecular	70	acinar	30	TRUE	NA	conventional	NA	NA	100	non	NA	NA	0	TRUE	NA	with desmoplastic area	70	fibrous	30	TRUE	NA	NA	NA	NA	NA	NA	NA	NA	NA	0.0296832	0.120302	0.127108	0
MESO_003_T1	90	0.47	0.787016	++	60	30	10	2	-	+	MME	TRUE	fibrose	NA	MME	acinar	100	non	0	TRUE	NA	conventional	NA	NA	100	non	NA	NA	0	TRUE	NA	fibrous	100	no	0	TRUE	NA	NA	NA	NA	NA	NA	NA	NA	NA	0.00838417	0.0638933	0.0703255	0
MESO_003_T2	90	0.51	0.764262	++	80	10	10	2	-	++	MME	TRUE	fibrose	NA	MME	acinar	100	non	0	TRUE	NA	conventional	NA	NA	100	non	NA	NA	0	TRUE	NA	fibrous	100	no	0	TRUE	NA	NA	NA	NA	NA	NA	NA	NA	NA	0.00874955	0.080313	0.0994448	0
MESO_008_T1	80	0.55	0.868974	++	90	5	5	2	-	+	MME	TRUE	fibrose	NA	MME	acinar	100	non	0	TRUE	NA	conventional	NA	NA	100	non	NA	NA	0	TRUE	NA	fibrous	100	no	0	TRUE	NA	NA	NA	NA	NA	NA	NA	NA	NA	0.00993994	0.0333392	0.0295338	0
MESO_008_T2	80	0.44	0.847164	++	60	35	5	2	-	++	MME	TRUE	fibrose	granulome necrosant	MME	acinar	100	non	0	TRUE	NA	conventional	NA	NA	100	non	NA	NA	0	TRUE	NA	fibrous	100	no	0	TRUE	NA	NA	NA	NA	NA	NA	NA	NA	NA	0.0156222	0.0262634	0.0480983	0
MESO_041_T1	60	0.31	0.781717	++	60	20	20	2	-	++	MME	TRUE	fibrose	NA	MME	acinar	100	non	0	TRUE	NA	conventional	NA	NA	100	non	NA	NA	0	TRUE	NA	fibrous	100	no	0	TRUE	NA	NA	NA	NA	NA	NA	NA	NA	NA	0.0348637	0.0553749	0.0105741	0.0298917
MESO_041_T2	60	0.34	0.735168	++	60	20	20	2	-	++	MME	TRUE	fibrose	plaque fibrohyaline	MME	acinar	100	non	0	TRUE	NA	conventional	NA	NA	100	non	NA	NA	0	TRUE	NA	fibrous	100	no	0	TRUE	NA	NA	NA	NA	NA	NA	NA	NA	NA	0.0678232	0.0635116	0.0081829	0.0330466
MESO_042_T1	60	0.28	0.838476	++	60	35	5	2	-	+	MME	TRUE	fibrose + muscle	NA	MME	acinar	100	non	0	TRUE	NA	conventional	NA	NA	100	non	NA	NA	0	TRUE	NA	fibrous	100	no	0	TRUE	NA	NA	NA	NA	NA	NA	NA	NA	NA	0.0243335	0.0341333	0.0481681	0.00251708
MESO_042_T2	>30	0.28	0.807668	++	60	35	5	2	-	+	MME	TRUE	fibrose + muscle	normal on the same slide	MME	acinar	100	non	0	TRUE	NA	conventional	NA	NA	100	non	NA	NA	0	TRUE	NA	fibrous	100	no	0	TRUE	NA	NA	NA	NA	NA	NA	NA	NA	NA	0.0203456	0.0485585	0.0651055	0
MESO_048_T1	80	0.56	0.686716	++	60	30	10	3	-	+	MME	TRUE	fibrose	NA	MME	trabecular	100	non	0	TRUE	NA	conventional	NA	NA	100	non	NA	NA	0	TRUE	NA	fibrous	100	no	0	TRUE	NA	NA	NA	NA	NA	NA	NA	NA	NA	0.0192886	0.104939	0.130424	0
MESO_048_T2	70	0.27	0.752811	-	60	30	10	3	-	+	MME	TRUE	fibrose	NA	MME	trabecular	100	non	0	TRUE	NA	conventional	NA	NA	100	non	NA	NA	0	TRUE	NA	fibrous	100	no	0	TRUE	NA	NA	NA	NA	NA	NA	NA	NA	NA	0.0152387	0.0812723	0.0764814	0
MESO_052_T1	30	1	0.322132	++	10	10	80	2	-	++	MME	TRUE	large infiltrat	NA	MME	micropapillary	100	non	0	TRUE	NA	conventional	NA	NA	100	non	NA	NA	0	TRUE	NA	stroma lymphocystic	100	no	0	TRUE	NA	NA	NA	NA	NA	NA	NA	NA	NA	0.12946	0.346147	0	0
MESO_052_T2	70	0.41	0.756016	++	70	25	5	2	-	+	MME	TRUE	fibrose	normal on the same slide (nerveux + muscle)	MME	trabecular	100	non	0	TRUE	NA	conventional	NA	NA	100	non	NA	NA	0	TRUE	NA	fibrous	100	no	0	TRUE	NA	NA	NA	NA	NA	NA	NA	NA	NA	0.0111956	0.0679964	0.03624	0.0565208
MESO_056_T1	60	NA	0.788592	++	50	30	20	2	-	++	MME	TRUE	fibrose	NA	MME	solid	90	acinar	10	TRUE	NA	conventional	NA	NA	100	non	NA	NA	0	TRUE	NA	fibrous	100	no	0	TRUE	NA	NA	NA	NA	NA	NA	NA	NA	NA	0.0140577	0.0573849	0.0940693	0.00719718
MESO_056_T2	70	0.49	0.77125	++	70	10	20	2	-	++	MMB	FALSE	fibrose	NA	MME	solid	90	acinar	10	TRUE	NA	conventional	NA	NA	100	non	NA	NA	0	TRUE	NA	fibrous myxoid	100	no	0	TRUE	NA	90	10	high grade fusocellular	NA	NA	NA	NA	not majority but aggressive component	0.0156076	0.0722748	0.0953374	0
MESO_057_T1	70	0.71	0.843135	++	80	15	5	2	-	+	MME	TRUE	fibrose	NA	MME	solid	90	acinar	10	TRUE	NA	conventional	NA	NA	100	non	NA	NA	0	TRUE	NA	fibrous	100	no	0	TRUE	NA	NA	NA	NA	NA	NA	NA	NA	NA	0.0115343	0.0472351	0.0525286	0
MESO_057_T2	80	0.73	0.816021	++	80	15	5	2	-	+	MME	TRUE	fibrose	muscle	MME	solid	100	non	0	TRUE	NA	conventional	NA	NA	100	non	NA	NA	0	TRUE	NA	fibrous	100	no	0	TRUE	NA	NA	NA	NA	NA	NA	NA	NA	NA	0.0140081	0.0651904	0.0423158	0.00125914
MESO_058_T1	50	0.2	0.70975	++	30	60	10	2	-	+	MME	TRUE	fibrose	NA	MME	trabecular	100	non	0	TRUE	NA	conventional	NA	NA	100	non	NA	NA	0	TRUE	NA	fibrous	100	no	0	TRUE	NA	NA	NA	NA	NA	NA	NA	NA	NA	0.0707402	0.0753447	0.0683414	0
MESO_058_T2	50	1	0.58965	++	40	50	10	2	-	+	MME	TRUE	fibrose	NA	MME	trabecular	100	non	0	TRUE	NA	conventional	NA	NA	100	non	NA	NA	0	TRUE	NA	fibrous	100	no	0	TRUE	NA	NA	NA	NA	NA	NA	NA	NA	NA	0.0460657	0.214004	0.0193445	0
MESO_059_T1	>40	1	0.687927	++	10	80	10	2	-	+	MME	TRUE	fibrose	NA	MME	papillary	100	non	0	TRUE	NA	conventional	NA	NA	100	non	NA	NA	0	TRUE	NA	fibrous	100	no	0	TRUE	NA	NA	NA	NA	NA	NA	NA	NA	NA	0.0100244	0.119068	0.056486	0
MESO_059_T2	>40	1	0.664999	++	10	80	10	2	-	+	MME	TRUE	fibrose	5% tumor cell papillary	MME	acinar	90	papillary	10	TRUE	NA	conventional	NA	NA	100	non	NA	NA	0	TRUE	NA	fibrous	100	no	0	TRUE	NA	NA	NA	NA	NA	NA	NA	NA	NA	0.00766978	0.111008	0.0675627	0
MESO_062_T1	40	0.24	0.626626	++	40	50	10	2	-	++	MME	TRUE	fibrose	NA	MME	trabecular	100	non	0	TRUE	NA	conventional	NA	NA	100	non	NA	NA	0	TRUE	NA	fibrous	100	no	0	TRUE	NA	NA	NA	NA	NA	NA	NA	NA	NA	0.136476	0.0307815	0.0894243	0.00429188
MESO_062_T2	80	0.26	0.759904	++	80	15	5	2	-	+	MME	TRUE	fibrose	NA	MME	trabecular	100	non	0	TRUE	NA	conventional	NA	NA	100	non	NA	NA	0	TRUE	NA	fibrous	100	no	0	TRUE	NA	NA	NA	NA	NA	NA	NA	NA	NA	0.0391213	0.0465241	0.0925402	0.0085392
MESO_094_T1	>70	0.18	0.608414	++	80	15	5	3	+	+	MMB	TRUE	fibrose	NA	MMB	solid	50	acinar	50	TRUE	NA	conventional	NA	NA	100	non	NA	NA	0	TRUE	NA	fibrous	100	no	0	TRUE	NA	90	10	low grade fusocellular	NA	NA	NA	NA	NA	0.0336048	0.118374	0.0701559	0
MESO_094_T2	>80	0.28	0.579015	++	70	20	10	3	+	++	MMB	TRUE	fibrose	NA	MMB	solid	100	non	0	TRUE	NA	conventional	NA	NA	100	non	NA	NA	0	TRUE	NA	fibrous	90	fibrous myxoid	10	TRUE	NA	90	10	transitional component	NA	NA	NA	NA	high grade fusocellular	0.0246189	0.131965	0.0731737	0.000762581
[truncated: 7 more columns]

## Sheet: Sample_features_2
		Immune cells											MOFA factors				Archetypes
Sample	EMT_score	B.cells	Macrophages.M1	Macrophages.M2	Monocytes	Neutrophils	NK.cells	T.cells.CD4	T.cells.CD8	Tregs	Dendritic.cells	Other	Ploidy	Morphology	Adaptive-response	CIMP-index	Arc1	Arc2	Arc3
MESO_001_T	5.808346	0.0221153737054739	0.0705909533911817	0.0612643922154695	0	0.0160038387281459	0.0101680370988393	0	0.0423731070777601	0.0205692455195684	0.00378993944139076	0.753125112822171	0.26850947580739	-0.462439934962677	-0.249739225583388	-0.760815041035657	0.384851984901271	0.259799326995844	0.355348688102885
MESO_002_T1	3.86319	0.0264269799766475	0.335225231736442	0.0395019978683151	0.00659454870486513	0	0.00416327994482106	0	0.0923592955432546	0.0540122882600792	0	0.441716377965576	-0.662572458354267	0.163512228233095	0.594608858212902	-1.03006531114066	0.216630564234651	0.402436192031205	0.380933243734144
MESO_002_T2	4.613272	0.0296831531011579	0.120301729860727	0.127107777288429	0	0.00687106632870958	0.00841784317502854	0	0.099010643917713	0.0212753112589999	0	0.587332475069235	-0.647191409644566	-1.26175315534701	1.18302517155848	-1.8083285998245	0.313543226578916	0.530819017712617	0.155637755708467
MESO_003_T1	3.76099	0.00838417073454094	0.0638933310027472	0.0703255269996969	0	0.0266196743442768	0.010209262151033	0.0153929194059021	0.00983085100872727	0.0083281404327516	0	0.787016123920324	-0.163614994981853	-0.0706779675507733	-1.16967601266123	-3.45120364070119	0.444609370435821	0.0876761483444192	0.46771448121976
MESO_003_T2	6627-03-01	0.00874954893969361	0.0803130182684677	0.0994447666197428	0	0.0132806863465187	0.0106289774605323	0.00960366433225632	0.00631848636212249	0.00739930128589541	0	0.764261550384771	-0.293197702685256	0.0173962773941505	-1.12706292185675	-2.40179235025883	0.42962164632435	0.093995476639642	0.476382877036008
MESO_006_T	2.00602	0.00740825871256558	0.0427942251001532	0.0337163283678082	0	0.0120014150201684	0.0140562691106012	0	0.0031004367604138	0.00244288833345428	0	0.884480178594835	0.333499889761118	-0.140867283225733	-2.23870046118938	2.87143404152957	0.514902681603181	0	0.485097318396819
MESO_007_T	2.388165	0.00603145473146212	0.0327190710746935	0.0368505877263184	0	0.0284749661772363	0.00968320793346837	0	0.00634962650256815	0.00653888700761625	0	0.873352198846637	6.33977189908673	2.53748711918361	-1.26740998565649	-0.871580286441715	0.155703855519578	0.0294322738876975	0.814863870592724
MESO_008_T1	2.750335	0.00993994166687929	0.0333392322241178	0.0295338315785184	0	0.0219510455581283	0.0136242081906641	0.00769373329350925	0.0120764896451592	0.00286791606567996	0	0.868973601777344	5.80816802686127	0.824577036937141	-0.906958740616198	4.3562083171699	0.311683355289464	0.121151716477721	0.567164928232815
MESO_008_T2	2.851339	0.0156222303676798	0.0262634182944697	0.0480983200028074	0	0.0180573816856412	0.0144240730363678	0	0.0238240253385136	0.00452470987618771	0.00202203001553701	0.847163811382796	5.2705651741941	0.746714764317556	0.0305085735463486	3.68133284382925	0.213817570597027	0.291551623638616	0.494630805764358
MESO_009_T	3.68323	0.0235727140246259	0.0566470460661966	0.138118218403315	0	0.0232732187039765	0.0220995658066455	0	0.00495233256923418	0.0127192537223133	0.00082586861583051	0.717791782087863	0.430446876301411	0.454301518236457	-0.0240932050679322	-1.35747146363686	0.253678437674683	0.286249958508349	0.460071603816968
MESO_010_T	3.05423	0.00914718659019968	0.0255176223677197	0.0685101077697485	0	0.0349730114213285	0.0137275589194856	0.0210023016433139	0.00787806459468783	0.00761515932888497	0	0.811628987364631	-0.487120689249903	0.381949082868155	-1.65165840227232	-0.5876392371492	0.44382429416567	0	0.55617570583433
MESO_011_T	1.46993	0.0118832146194787	0.136773061583027	0.0609161372241489	0.00010259049758868	0.0330199678874148	0.0187181644436346	0	0.0261923824597667	0.0175039474200306	0	0.69489053386491	-0.894091504987582	0.736605360435972	-1.52146453745283	-1.41675030213744	0.391825647815292	0.0116194692188042	0.596554882965904
MESO_012_T	3.551484	0.0386036527041574	0.0341172588397948	0.0634069560747029	0	0.0167465611609335	0.0121277378536248	0.0109462218144922	0.019933255888492	0.0070697876560231	0.00218464719502555	0.794863920812754	-0.559789307038885	0.298680945299633	2.28978869132356	-1.23515244120035	0.00791757003213651	0.706266243162633	0.285816186805231
MESO_013_T	2.08325	0.00678177254245788	0.0700963984372723	0.0656163413800684	0.0569057209470257	0	0.0188440650326226	0	0.00974659678833043	0.019634301874171	0	0.752374802998052	-1.2256375115543	1.19696485907225	-2.07564884966543	0.0580651456493567	0.347338988450111	0	0.652661011549889
MESO_014_T	4.225952	0.00925219983269408	0.00248524675188416	0.0597933242714241	0	0.0141175356239225	0.0117804896785705	0	0.0120773733877263	0.0109821866626488	0.00092480215191228	0.878586841639217	3.52216204504756	0.28762540876877	-1.24358249569947	0.243405770719552	0.41181184434245	0.0687597233099255	0.519428432347625
MESO_015_T	3.03069	0.0112008880198674	0.0488779542824721	0.0662147059367917	0	0.038527699125055	0.0177032236399609	0	0.00896711442838208	0.0118557747866587	0	0.796652639780812	-0.878918433533965	1.87663473240327	-1.03247649933155	-0.734861137401257	0.204957677087872	0.0821200392754732	0.712922283636655
MESO_016_T	3.004535	0.0169252037872332	0.0259104103417338	0.0419578314588969	0	0.022966933967102	0.0188578617786413	0	0.00913465231355578	0.00490178164337624	0	0.859345324709461	0.650023221525414	2.28590308043147	-1.27623552669345	1.60619751047535	0.185651626120705	0.0317563186543846	0.78259205522491
MESO_017_T	2.842306	0.00518174702206757	0.0602793870837295	0.0618733755106645	0	0.0143270685938034	0.0302251881651137	0	0.00572288900208066	0.00302397576745572	0	0.819366368855085	-0.895729269552706	0.848111664299636	-0.470454795362017	-0.492794953050272	0.259236935999847	0.199562594267008	0.541200469733145
MESO_018_T	3.356777	0.0138287309042908	0.0984956966047249	0.0787964584114963	0	0.0234607777386672	0.0134238397897456	0	0.0084873484360134	0.0165698488502571	0	0.746937299264805	-1.68958295667889	1.18433274287593	-1.98494126056996	-0.33159302177371	0.347934823233466	0	0.652065176766534
MESO_019_T	3.423191	0.00379801334998781	0.018641430106428	0.0325247508881544	0	0.0857201937351606	0.00769300873117756	0	0.00697207330927456	0.00347537478090641	0	0.841175155098911	0.926232874978923	-4.5689079581496	-0.750794193711152	0.595596844154003	0.86318609794478	0.13681390205522	0
MESO_020_T	3.461754	0.0121528124838719	0.0835192905278696	0.1437001918356	0	0.0138808970801736	0.00242883325398553	0	0.0112042637932876	0.0159156738546752	0	0.717198037170536	-0.499955147084686	1.47287891349372	0.443975640945778	0.713341864360024	0.0831660788035835	0.354865847754251	0.561968073442166
MESO_021_T	3.976694	0.0239425345881316	0.0314966461500823	0.121863664812278	0	0.0169882137994806	0.0201047612761304	0	0.0167658632006585	0.0209309521652463	0	0.747907364007993	-0.599692338228929	0.643969634162688	-0.808039057327034	-1.10696997966036	0.321188592566809	0.14181587928704	0.536995528146151
MESO_022_T	2.68889	0.0141601256878096	0.0639905228253623	0.0909694593197901	0	0.0456588478852226	0.00864817388357255	0	0.0158368472981757	0.0164757946070932	0	0.744260228492974	-0.859377696065209	1.06431541825666	0.639587675210651	1.24959732648264	0.107877338718162	0.396529332400585	0.495593328881253
MESO_023_T	4.006102	0.0865789314897744	0.0683674619394764	0.0989238993150361	0	0.0140489259015577	0.0185096543813603	0	0.0848353186139941	0.0314294559209704	0.0120845982124583	0.585221754225372	-0.386082143083128	-0.508648045873617	1.95880089647939	-0.891068822505365	0.138507907994823	0.659100830721697	0.20239126128348
MESO_024_T	1.32056	0.0342348885723975	0.126931510641307	0.0671687477948137	0	0.0304188985985303	0.0092671466655044	0	0.129473952516538	0.0160798181322903	0	0.586425037078619	2.41593761978364	-1.81900344307579	1.239389362865	-0.548506167181752	0.371226396011479	0.549666899411723	0.079106704576798
MESO_025_T	3.75525	0.00621972938589899	0.0918485807144939	0.0773438536486489	0.00235956139201735	0.0162485214312812	0.0110976902964499	0	0.0427772401389624	0.00533175233534038	0	0.746773070656907	-1.5497954397371	-0.29889880661347	-0.828488834866594	1.087337346291	0.431985997458925	0.152804385081835	0.415209617459241
MESO_026_T	3.141275	0.0144406451779134	0.0543732019203624	0.0909887507267729	0	0.0338817272123875	0.0094167662787454	0	0.00674413453432902	0.0146700505032127	0	0.775484723646277	-0.228968163004683	2.43998800147128	-0.0472307049624907	-0.23353467018541	0.0278825052136174	0.251159767506874	0.720957727279509
MESO_027_T	4.201406	0.00239786588567899	0.0350033295259663	0.0451474762485239	0	0.00834090532943968	0.023136265119379	0	0.0120284290024114	0	0	0.873945728888601	-0.491667865214311	0.48793366088621	-1.22241617160024	0.188166103583589	0.386356597006909	0.0694611578721874	0.544182245120903
MESO_028_T	2.58765	0.0123035765975134	0.060939093120374	0.0423681274761518	0	0.0226785960523907	0.0132947438215926	0	0.00690848039469575	0.012014806042913	0	0.829492576494369	-1.19275431642008	2.42278740061576	-0.449936322814278	0.858379499840445	0.075748935382046	0.178750048542292	0.745501016075662
MESO_029_T	4.085365	0.0191977939464996	0.0422234388538899	0.0780032294209579	0.0442321178017285	0.0022947504159271	0.0201964579287953	0	0.0494642002942102	0.0218068525972196	0	0.722581158740772	-0.3034731498627	0.312537069458053	-0.54193048834773	0.446660395895717	0.328993751345614	0.195001303681924	0.476004944972462
MESO_030_T	2.024261	0.120129416281192	0.0507492408669457	0.0635719567490336	0.0637950742524281	0	0.00553871337033192	0	0.184793143681529	0.0811786037008092	0.00513923732119396	0.425104613776537	-0.657962073824643	-0.596205894032046	3.65538439159006	-1.31543064431487	0	0.934613800488908	0.0653861995110924
MESO_031_T	4.389411	0.0344654826982571	0.0705060903117617	0.126058336747318	0	0.0242599891238192	0.024645650287827	0	0.0404720453053373	0.0250092386607348	0	0.654583166864944	-1.28044619136396	0.0521146127712052	0.179380844145652	-0.176680058569641	0.27676027335794	0.32923305449678	0.39400667214528
MESO_032_T	5.08226	0.0158251954544888	0.0586407768809788	0.0844126474124393	0	0.0845236856307089	0.00801283509713954	0	0.0230798496121461	0.0152448385156009	0	0.710260171396498	-0.744017695817112	-0.533407491532771	0.666447359884076	0.492320524826802	0.288617967992897	0.426251242651612	0.285130789355491
MESO_033_T	2.31762	0.099601026310267	0.0443735249127471	0.110122588238771	0	0.0163782621968044	0.0151598469178744	0	0.029599039560823	0.0180108147392065	0.00649599269051849	0.660258904432988	-0.621565334815059	0.999594328752711	2.30781218151818	-0.305421271616593	0	0.645068488688398	0.354931511311602
MESO_034_T	2.69166	0.0483038735182923	0.107042628622553	0.119559212866437	0	0	0.0168247594497225	0	0.0507603462238189	0.0146144225333832	0	0.642894756785794	-0.786832913774606	0.996172729480594	1.71451776545484	0.502975552404817	0	0.586738421999325	0.413261578000675
MESO_035_T	4.312268	0.0254994917105463	0.140805348805576	0.129975601599817	0	0	0.00854535870378199	0	0.0737525563168875	0.00948725907981413	0.0270231551410592	0.584911228642518	-0.760048788143382	-0.253999233620289	1.12201501813995	1.15681250647599	0.204563742832993	0.504118915705576	0.29131734146143
MESO_036_T	4.114431	0.0803012371563069	0.0523175793425892	0.0995881507201818	0	0.00710627481637731	0.0182184381578545	0	0.0187505035902519	0.0299269984646324	1.85487009821184E-05	0.693772269050824	0.0606470099854107	0.349466868047786	1.52143212955417	1.62410914501882	0.0896282905024517	0.566807826978645	0.343563882518903
MESO_037_T	3.575864	0.00986039568493282	0.0744637689676906	0.119951001367899	0	0.0405982807367819	0.00941502950632624	0	0.00876626018335559	0.0185550132080003	0	0.718390250345013	-0.325688590539385	-1.31017194406972	-1.07506296701064	-2.11083754015666	0.576419184760699	0.124048481725395	0.299532333513906
MESO_038_T	4.519346	0.013729552857536	0.0293589375348533	0.0442597983484201	0.027796889447138	0.0311761976967864	0.0151001446117302	0	0.00749389508352194	0.00480908154349874	0	0.826275502876515	-1.35161800718349	-0.0452950018801087	-0.0129429265835378	0.202076810213268	0.30988122809393	0.296040329987661	0.394078441918409
MESO_039_T	3.33808	0.102773412459077	0.0187176990517016	0.0443450695258612	0.0460079085624376	0	0.0180063632640453	0	0.0228958980561278	0.0265626713864082	0	0.720690977694341	-0.617451431285159	0.142894161506272	1.5776675941841	-0.32324269268685	0.106984370039569	0.580172878287206	0.312842751673226
MESO_040_T	3.735625	0.00793089906504239	0.0290690772884976	0.0444883695300446	0.00458625350849325	0.00590085809619471	0.0126085715659255	0	0.0115865224053413	0.00066768144309326	0	0.883161767097367	-0.494805165579876	0.183638767443781	-0.377987080076769	-0.0762566034663383	0.325141036465574	0.226595469475242	0.448263494059184
MESO_041_T1	3.38134	0.03486370591629	0.0553749306499311	0.010574098131032	0.0298916801575279	0	0.0230830898891094	0	0.051775257566756	0.0127203402128484	0	0.781716897476505	-0.894278161372572	0.0548845649063029	1.19955014169394	0.351394137772072	0.160194887347727	0.513303010720854	0.326502101931419
MESO_041_T2	3.373927	0.0678232288553636	0.0635115656883396	0.00818290448863496	0.0330466438059151	0	0.0317457564527761	0	0.047407802686167	0.0131140307952583	0	0.735168067227545	-0.687864043227711	0.312194329777357	1.1676159478091	0.0398298400593398	0.13423294926955	0.503533773843736	0.362233276886713
MESO_042_T1	2.949718	0.0243334991020671	0.0341332803028313	0.0481681038376164	0.00251708381577641	0.0233735755786799	0.00720879763511075	0	0.0114596971436572	0.00934616981481761	0.00098385127010857	0.838475941499335	-0.213357286461487	1.29338675074465	1.39956895431788	0.50694381993702	0	0.526486237677908	0.473513762322092
MESO_042_T2	3.310507	0.0203456118808156	0.0485584547361346	0.0651054709391818	0	0.0256115548048484	0.00626690310762315	0	0.00988124413200778	0.0103575362202774	0.00620472545705335	0.807668498722058	-0.19789314474746	1.48422281777555	0.541480954634086	-0.224203842003539	0.0707505022976736	0.372286314998477	0.556963182703849
MESO_043_T	2.816253	0.0287456123222519	0.0277685127324498	0.0576241982476218	0.070111124005963	0	0.0183141999838272	0	0.0349106274013684	0.0080822547968183	0	0.7544434705097	-0.561544373104535	2.33432808783356	0.663422184189259	-0.793176825536758	0	0.351743259038194	0.648256740961806
MESO_044_T	4.65136	0.0197096694934042	0.0503929434728074	0.108054999383613	0	0.0141256337536163	0.0163579353456639	0	0.0221928716003584	0.026000213678179	0	0.743165733272358	-0.397725066614753	-1.20071200395814	0.203501059342347	-0.508292713516584	0.418136384715928	0.353090942749441	0.228772672534631
MESO_045_T	2.56831	0.0910764037143346	0.0504604099908525	0.0675864429389626	0	0.0311981672597952	0.0111291893765017	0.00754172082472195	0.0263848975923728	0.0396581863366949	0.00952791249521149	0.665436669470552	-0.611292296290691	0.609310272702114	3.39595966112174	-1.49085517290598	0	0.790890375411735	0.209109624588265
MESO_046_T	3.831178	0.0104448841212381	0.0688929254502654	0.0550920671852384	0.00707618426255892	0.0162982073718124	0.0227236159612	0	0.00219933886616238	0.0107035024819946	0	0.80656927429953	-1.22379873371427	-0.13530834415871	-2.1906643196116	1.49897848356723	0.513700048047419	0	0.486299951952581
MESO_047_T	4.414657	0.0163697168473137	0.0391023995382821	0.117368257009678	0.0344648805266767	0	0.0193658643314908	0	0.0367176120180591	0	0	0.736611269728499	-0.564597160841014	-0.551409701065837	0.957237336616109	-0.928650045941096	0.25755386119268	0.47901127040894	0.263434868398379
MESO_048_T1	3.483864	0.0192886156235435	0.10493861581781	0.130424007159777	0	0	0.0239130135912858	0	0.0309272006610423	0.00379289940337669	0	0.686715647743164	-0.773130501265601	-0.433766812104623	-0.815591053203983	0.376522162963748	0.446031470258936	0.157231797031795	0.396736732709269
MESO_048_T2	4.655077	0.0152387442660483	0.0812722690814727	0.076481369983802	0	0	0.0198812665139016	0	0.041825781208121	0.0124898105532823	0	0.752810758393372	NA	-0.710559407877811	0.0357271862945479	0.550264951760876	0.380867049180551	0.315181244782324	0.303951706037125
MESO_049_T	2.61542	0.00728091674797986	0.040307961169813	0.0671551137173755	0	0.00548256640730747	0.0164584308184261	0	0.0150184722509975	0.00209668520642955	0	0.846199853681671	-0.829966022387376	1.7081166627402	0.0389644206619494	0.500784249867286	0.102254831217019	0.278109925201045	0.619635243581936
MESO_050_T	4.467455	0.190650417028211	0.10588778586867	0.0436983808209767	0	0	0.00938793534645674	0	0.0423111645468719	0.0681533645949488	0	0.539910951793866	-0.503457691438669	-0.709670956791237	2.77623640551854	-0.37972692238371	0.0684879170213725	0.809755646637836	0.121756436340792
MESO_051_T	3.89075	0.0204607722643098	0.0879656293686673	0.0846380759378918	0.00378956382572166	0	0.0196247798638097	0	0.0274377903045507	0.028011529044844	0.0213362744734374	0.706735584916768	-0.800104629047264	0.147758984497713	-0.621857639239921	-0.0574797532320753	0.357057337989334	0.18314195546011	0.459800706550556
MESO_052_T1	3.524348	0.129459666606985	0.346146877128096	0	0	0	0.00746479876510459	0	0.0480190585085601	0.146777433970125	0	0.322132165021129	-0.517091055939158	0.0609972598218371	2.87240822098429	-0.816517515253432	0	0.792824619274133	0.207175380725867
MESO_052_T2	3.25182	0.0111955872857626	0.067996430929519	0.036240030730053	0.0565207741511821	0	0.0148209399168576	0	0.0325701337417438	0.0246402021751499	0	0.756015901069732	-0.563402889576399	1.4552042963855	-0.196252551115744	1.25336391003561	0.158152352766999	0.239597116446454	0.602250530786546
MESO_053_T	3.502637	0.0170751644533436	0.0316766473174013	0.127559262210423	0	0.0176774858679502	0.0173649432717396	0	0.013162151173134	0.024449347091431	0	0.751034998614577	-0.979602310660563	1.2751785606121	-1.33407095792346	0.722525481957973	0.308515190274084	0.0370541540636287	0.654430655662288
MESO_054_T	NA	NA	NA	NA	NA	NA	NA	NA	NA	NA	NA	NA	-0.57831918	1.55534499	1.52661929	0.89244874	0.000000000	0.513392147	0.4866078529
MESO_055_T	6.443723	0.0117889598275041	0.06847399290619	0.140396195854011	0	0.0105462772692544	0.0275709067135997	0	0.153934906804863	0.0258667871508216	0.00173148057165315	0.559690492902103	-0.515869199052834	-1.07175205145854	1.16564015178737	-1.45439921339981	0.293666594743461	0.524723419734894	0.181609985521645
MESO_056_T1	5.217499	0.0140576872233698	0.0573849368114748	0.0940692883982324	0.00719717864753225	0	0.014700356162961	0	0.0121502142680304	0.011848432984152	0	0.788591905504247	NA	0.739721461074352	-1.3151626637446	2.05162772923476	0.367959368855149	0.0488029153934294	0.583237715751422
MESO_056_T2	5.26605	0.0156075584591581	0.0722747603086374	0.0953373770735031	0	0.00895851017399843	0.0150228498052116	0	0.00343867626417264	0.0181102110720975	0	0.771250056843221	-0.991022991813315	0.85694934536766	-1.43693326591743	1.93207802475693	0.368349110980019	0.0250015094160807	0.6066493796039
MESO_057_T1	2.35829	0.0115343325657301	0.047235068266485	0.0525285543048608	0	0.0139113563722098	0.0116463466721408	0	0.00983334044159442	0.0101760902601306	0	0.843134911116848	-0.945318296414715	1.43569007347099	-1.50263204659163	-0.924046388951086	0.309257313328821	0.00413445175909062	0.686608234912088
MESO_057_T2	2.13216	0.0140080523202789	0.0651904105994123	0.0423158490853703	0.00125913674547078	0.0211715328179002	0.0197859714412767	0	0.0051808904356368	0.0150676379874968	0	0.816020518567157	-0.949850942426387	1.49528606891061	-1.52532566640188	-0.816126939770096	0.304478714600377	0	0.695521285399623
MESO_058_T1	3.973189	0.0707402104413407	0.0753447467803308	0.06834136613422	0	0.00896165912043641	0.00820735984393038	0	0.0237702680715078	0.0348845718324802	0	0.709749817775754	-0.616211473996991	0.197922200447932	1.42018359703651	-1.16771673977266	0.118599043181865	0.550894527030318	0.330506429787817
MESO_058_T2	3.658299	0.0460657356610393	0.214003640713138	0.019344519934321	0	0.0348736830880245	0.00883562923106478	0	0.0392145423856237	0.0480126043864102	0	0.589649644600378	-0.447890162196069	-0.0428555334860063	1.24905809229531	-1.00515882213807	0.165797503189536	0.523759550410818	0.310442946399646
MESO_059_T1	-0.35468	0.0100243931334712	0.119068174252769	0.0564859817195536	0	0.0777659224503038	0.0106917687237614	0	0.00898355419279887	0.0290536188368209	0	0.687926586690521	-0.320608817748769	1.3958166649415	0.734860333355845	-0.880607325895153	0.0588854184487832	0.408562445513607	0.532552136037609
MESO_059_T2	0.18249	0.00766977878546355	0.111007635233577	0.0675626823535667	0	0.0826227881799491	0.00907139862752542	0	0.0119087771825922	0.0451575598621164	0	0.664999379775209	-0.336318305761069	1.35913832201099	0.525580833139388	-0.80378368434359	0.0869519572444229	0.371364171487802	0.541683871267775
MESO_060_T	1.542848	0.0137534604198368	0.0444475755154442	0.107204265342054	0	0.0189712722075892	0.0159200239443545	0	0.00611556699431051	0.0232865727602461	0	0.770301262816165	-0.80082647727018	3.93324186214825	-1.31008817047277	-0.0651731631457325	0	0	1
MESO_061_T	1.79423	0.082280171097623	0.138575019048562	0.0481825929166313	0	0.00385124964883694	0.0244827482087973	0	0.226057148440281	0.0581256322456437	0.00662357191821026	0.411821866475415	-0.681609156763302	-2.16390752301868	3.92775072537908	-0.948448727190889	0.0543985997989573	0.945601400201043	0
MESO_062_T1	3.781971	0.136475507936935	0.0307814676836402	0.0894243270856135	0.00429188380790611	0.0294588678814372	0.011682355600138	0.0136957326162206	0.032769646225384	0.024794470102059	0	0.626625741060666	-0.550590201536664	1.49291324507499	1.88041559739772	-0.0818299449893532	0	0.554490391929228	0.445509608070772
MESO_062_T2	3.656115	0.039121258268764	0.0465240738772125	0.0925402147183894	0.00853919696675873	0.008585062439572	0.0126188272975049	0	0.0191542362411971	0.0130130441193921	0	0.759904086071209	-0.527321718469492	1.74317500066214	1.38594028431572	-0.0360398016279546	0	0.481085191261508	0.518914808738492
MESO_063_T	3.417812	0.0354917045307324	0.0533991993767628	0.0688618119414696	0.0514488624464718	0	0.0167129993220709	0	0.0368468683870369	0.017628688037816	0	0.71960986595764	1.40449360263994	0.689734903620513	1.08816640227366	1.17449576274324	0.0998540215573841	0.483317454747721	0.416828523694895
MESO_064_T	3.21284	0.0155036592232284	0.0434536022338208	0.0394853701214209	0.0131521245947333	0.0186598793594003	0.0166172963869844	0	0.00971759124515186	0.0151589408045885	0	0.828251536030672	-1.308000888353	-0.0327161219258459	-1.29276130945778	1.03477367886966	0.454267649944066	0.0648715372254024	0.480860812830532
MESO_065_T	2.930426	0.0107081850212891	0.099173515653641	0.106437877397208	0	0.00358186379643052	0.0289126177877033	0	0.019078777902364	0.00546257811320664	0	0.726644584328157	-0.563338702036927	1.88590675693456	0.446233143504025	-0.125937483740912	0.0353943138367111	0.348842972471777	0.615762713691511
MESO_066_T	NA	NA	NA	NA	NA	NA	NA	NA	NA	NA	NA	NA	-0.53504216	0.08925010	0.68743239	0.02310885	0.214596544	0.420344501	0.3650589543
MESO_067_T	NA	NA	NA	NA	NA	NA	NA	NA	NA	NA	NA	NA	-0.36186270	0.66251179	-0.17320944	-0.19550089	0.246717593	0.256096937	0.4971854694
MESO_068_T	NA	NA	NA	NA	NA	NA	NA	NA	NA	NA	NA	NA	-0.96232900	1.15488118	3.50357646	1.82241013	0.000000000	0.748096924	0.2519030763
MESO_069_T	NA	NA	NA	NA	NA	NA	NA	NA	NA	NA	NA	NA	0.07451383	1.47353330	0.38156449	-0.10338925	0.090202451	0.343592133	0.5662054162
MESO_070_T	NA	NA	NA	NA	NA	NA	NA	NA	NA	NA	NA	NA	-0.89893065	-1.42266185	2.03440191	0.02081379	0.235041006	0.686974732	0.0779842617
MESO_071_T	NA	NA	NA	NA	NA	NA	NA	NA	NA	NA	NA	NA	-2.48421709	2.32521456	-1.00838992	5.71042202	0.150608629	0.079483248	0.7699081235
MESO_072_T	NA	NA	NA	NA	NA	NA	NA	NA	NA	NA	NA	NA	-0.64883706	-1.51775585	-1.67989399	-0.27301850	0.669219160	0.018124496	0.3126563433
MESO_073_T	NA	NA	NA	NA	NA	NA	NA	NA	NA	NA	NA	NA	-0.10899540	0.89844030	-0.10369116	-1.75902557	0.211654989	0.264970026	0.5233749857
MESO_074_T	4.342286	0.0165180815952402	0.0562092176226422	0.074042577042393	0	0.00772613540742164	0.0158269760385024	0	0.0151804465299901	0.0100619277215415	0.00118426319072165	0.803250374851547	-0.892610190942504	-0.10831814685877	-1.86307869921796	-0.935567167056375	0.50685203061626	0	0.49314796938374
MESO_075_T	1.95192	0.0093612681794986	0.0448197241689639	0.0912190221583991	0.0994081598540684	0.00909716268818733	0.00861241846572213	0.0611709416781674	0.0118518421749868	0.0151136396794704	0	0.649345820952536	3.23652768156674	0.554990618175975	-0.561748837686759	-2.14544811934803	0.303360274552982	0.187649956152939	0.508989769294079
MESO_076_T	3277-04-01	0.0137482841602872	0.165691122272948	0.0587039750631236	0	0	0.00915026406062638	0	0.0447687979535362	0.0237854283907141	0	0.684152128098765	-0.411527954758292	0.530552981814391	-0.452449326480295	-1.07094192020273	0.293717046015118	0.207756051969375	0.498526902015506
MESO_077_T	3.324956	0.0156687592459222	0.0351739259163477	0.0458927438784583	0.0855992346067734	0	0.0188492860473658	0.0436236264011278	0.0142866869385131	0.00617813028937186	0	0.73472760667612	2.48129892543645	0.547972246284347	-1.69466099251119	-1.22168078586472	0.423706019538907	0	0.576293980461093
MESO_078_T	3.652095	0.00872074337415524	0.0328226654543316	0.0209098976526424	0.0168357832523274	0.00333965660551495	0.0230405899389834	0	0.00280760426096781	0.00573527224125325	0	0.885787787219824	-1.26270770110608	0.136634338426576	-1.69116845772617	0.171674469369588	0.474652777645283	0	0.525347222354717
MESO_079_T	3.331618	0.179293704543001	0.0704698215459547	0.113137634366028	0	0.0162896595846397	0.013653323744957	0	0.0388789997503596	0.0355089142458516	0	0.532767942219208	-0.690346556702966	-0.52274689385909	3.71779002648231	-1.82805571218685	0	0.933589726925838	0.0664102730741619
MESO_080_T	2.73739	0.0155035127264066	0.160872080874994	0.0493097101356578	0	0	0.0119599731453936	0	0.0274739701459995	0.0255589682701352	0	0.709321784701414	-0.999209727064325	0.551015355145743	-1.20299108638034	-0.719474447575307	0.376886245072206	0.0719847717248327	0.551128983202961
MESO_081_T	2.49914	0.0627325042504407	0.0606548672735997	0.099210078833699	0	0.0155719772706771	0.0110330800134598	0	0.00946688427260746	0.0198293706826185	0	0.721501237402898	-0.877713831518956	1.0306276839025	1.12675694736746	-1.20832832531539	0.0562405406024987	0.484974764009734	0.458784695387768
MESO_082_T	4.291765	0.0138815614772132	0.0813284965451092	0.0547277170147262	0	0.0278671464800962	0.0151384052993478	0	0.0395413032596382	0.0217306495113605	0	0.745784720412509	-1.3490376611356	-2.09998149995521	-0.387713952239816	0.234577921875262	0.588956058642813	0.260392860494481	0.150651080862706
MESO_083_T	2.721288	0.0165254125283695	0.042261530680547	0.078015666024922	0	0.00819785542974177	0.0296202148918012	0	0.0102477175297677	0.0021529605461984	0	0.812978642368653	5.54941422492164	1.0094108929156	-0.934412420956953	1.82247195700059	0.293548457549177	0.113319455947504	0.593132086503319
MESO_084_T	2.13096	0.0260839911582951	0.0609042538881975	0.0704141035156453	0.0190874615327401	0.0156836821920465	0.0117562500893957	0	0.0261110352389533	0.017808199534793	0	0.752151022849934	-0.544582144247735	1.5348648372207	0.0796510446853455	-0.50882990132265	0.117549460907075	0.288150062943946	0.594300476148979
MESO_085_T	3.423261	0.0121792789851459	0.0251876706639951	0.0645680629372686	0	0.0141932561010409	0.0177471631063523	0	0.00273103740060671	0.00259032303876302	0	0.860803207766827	2.7165014574231	3.63769576632468	-1.03537589957124	0.462694544923688	0.00268769869710766	0.0541732568798413	0.943139044423051
MESO_086_T	2.107779	0.0416769394154602	0.0212083455042664	0.0759498030482148	0	0.0241821981654321	0.0103339057915229	0	0.0172835550762238	0.0205186144759639	0	0.788846638522916	-0.808124150832059	1.5465040683233	1.27736333736617	0.0458945051885271	0	0.48961152701214	0.510388472987859
MESO_087_T	3.50812	0.0252989589349524	0.0213858528998708	0.06397924049278	0.0350260675871996	0.0015091366263495	0.0309551560369131	0	0.0131485711097233	0.0272013834291023	0.00882113116902994	0.772674501714079	-0.629202619574881	0.680948619303407	-0.0877110101769364	1.0851695063832	0.234854213905397	0.271240066480132	0.493905719614471
MESO_088_T	3.412377	0.0103048304689455	0.0600307183594292	0.0523435088972575	0	0.0227459221624399	0.0152306346518296	0	0.0434374891407091	0.00571026109814632	0.00785371229301782	0.782342922928225	-1.3563220565595	0.391918059015925	-0.973447431216436	0.214865175754931	0.369032551713056	0.115888181315869	0.515079266971075
MESO_089_T	3.081332	0.0104264149306395	0.0302754723800816	0.0519826905489705	0	0.0353684176882282	0.00943915972490391	0	0.00499240643350368	0.0163487175253309	0	0.841166720768342	0.288638963571912	3.30855964360485	-0.0439681659743271	-0.274178661895495	0	0.186377443568517	0.813622556431483
MESO_090_T	0.869020000000001	0.0444391004990945	0.10257013318221	0.0451714876924801	0	0.0262922298256714	0.00898991434999447	0	0.0365047195198868	0.0192333475817816	0	0.716799067348881	-0.313368161441231	0.0855538155261958	1.73950868679338	-1.41959688021581	0.0951392202257162	0.610273565833297	0.294587213940987
MESO_091_T	2.35838	0.0359057965233471	0.078671042052688	0.057443006321106	0.0227243225920992	0.0095321727418567	0.0108068967021312	0.00013027445754924	0.0272142167604983	0.0390337134979675	0	0.718538558350757	-1.02614567025949	0.230041106504952	-0.930039503760278	-2.28603019585353	0.382708534151154	0.126242348938698	0.491049116910148
MESO_092_T	2.65441	0.00599572933976946	0	0	0.247544094371998	0	0.0344328152040544	0.036625912573293	0.021520817499289	0.00490003544465796	0	0.648980595566938	5.38692606527036	2.6252962214851	-1.38686440556797	2.91371900310785	0.159213997098845	0.00650688515228488	0.83427911774887
MESO_093_T	2.14865	0.0277851870572208	0.137526120182769	0.062605588994271	0	0.0389072723545305	0.0173053320458174	0	0.0147225556831421	0.0208046612250127	0	0.680343282457237	0.0452256341388485	0.333513942536034	0.352810574449307	-0.859735017102278	0.224626187070104	0.356151423896136	0.41922238903376
MESO_094_T1	4.470223	0.0336047733347239	0.118373827904435	0.0701558970199942	0	0.0177437791989866	0.00909929523357289	0	0.110452973689286	0.0177688566776835	0.0143869594203097	0.608413637521008	-0.722433648068612	-1.80843814867032	3.11425185671217	0.578861844355715	0.141043759938932	0.858956240061068	0
MESO_094_T2	4.747921	0.0246188771083359	0.131965315990835	0.0731737122879384	0.00076258062122603	0.0224133149229664	0.00843340097118143	0	0.116763907525753	0.024558856013342	0.0182954786390103	0.579014555919412	-0.721341714572067	-2.00258850948188	2.34172127557064	1.78887063513672	0.260429077845343	0.739570922154657	0
MESO_095_T	4.00545	0.01745349183291	0.20409225447835	0.0454431068353794	0	0.0336562736029869	0.01107096111237	0	0.0314774563395208	0.0467117941737131	0	0.61009466162477	-0.71704215755613	-1.24348349710734	0.222965704431446	0.446400848562783	0.420838828777145	0.357269683798541	0.221891487424314
MESO_097_T	4.909295	0.00571474668581616	0.0545287421348195	0.0507941673099321	0	0.0337848328819175	0.00700560776935039	0	0.00703100912154784	0.00919533085465283	0	0.831945563241964	-0.695581461071964	-4.05086378817639	-2.06236117283114	-0.233704750998257	0.997649552327676	0	0.00235044767232406
MESO_098_T	4.651451	0.0197572550838045	0.0818531288836058	0.0621395589153979	0	0.0158245749002306	0.0103591122969985	0	0.00200355480265261	0.00499942730371679	0	0.803063387813593	4.68434407532381	-4.24970397811347	-1.34732790360887	-1.21675952360728	0.922637463292048	0.0773625367079525	0
MESO_099_T	6.015518	0.0307973389042107	0.0717381248341957	0.0655104805983334	0	0.048568639160145	0.00649692726736379	0	0.0207883717728578	0.0292609421852327	0.00562918211947981	0.721209993158181	-0.636541014826205	-2.41924854648369	1.78668064030137	1.1400459268691	0.365544882597429	0.634455117402571	0
MESO_100_T	5.724647	0.00870041503575569	0.073106326350131	0.00888365149425712	0	0.103182905528438	0.00750702481132424	0	0.0116074863205237	0.00671990743990214	0	0.780292283019668	4.40512583519348	-3.12873609480495	-1.59462655909928	2.09799960955121	0.844829492385086	0.0585937597192643	0.0965767478956494
MESO_101_T	6.001059	0.0118389139035114	0.0689642434857512	0.0595671583651737	0	0.0703777673911975	0.0117226181181544	0	0.0197953495799465	0.0186249894114391	0	0.739108959744826	-1.24373286581397	-3.2518515457107	-0.395368477462111	-1.01859106534928	0.722338870649939	0.276944495707896	0.000716633642164997
MESO_102_T	5.855354	0.00571898536269862	0	0.0983087911862233	0	0	0.0189171376764922	0.00851975249317468	0.0146120320994493	0.0154670116439029	0.0126470135822854	0.825809275955774	10.6355328497593	-0.535257339180397	-1.34305028895408	-1.0593172645439	0.517810125649465	0.0636195960744042	0.418570278276131
MESO_103_T	1.72228	0.0142638669030768	0.067713938349603	0.0550802670731306	0	0.0425545512482432	0.0158840532007148	0	0.0387420046922374	0.0242787577735825	0.00580231278595197	0.73568024797346	0.798564828718882	-0.190198973349825	0.920800231688688	-1.10290626044795	0.220152315474364	0.46681177159105	0.313035912934586
MESO_104_T	5.13135	0.00235721744113568	0.0281325979113352	0.0339074727598083	0	0.0270304850914884	0.0046720095343304	0	0.00160255391404891	0.00453020456582204	0	0.897767458782031	4.1009034089829	-3.05105011127691	-1.03805044151353	0.764045437706851	0.772471478185882	0.157831382549719	0.069697139264399
MESO_105_T	5.565541	0.00774396392610426	0.10965379526602	0.0277540624036053	0	0.0646227121571619	0.00390180927110698	0	0.00653173401101445	0.00710604616639487	0	0.772685876798592	-0.673683480056863	-2.96718023311761	-1.93167421011493	1.79244180679718	0.861932870573187	0	0.138067129426814
MESO_106_T	5.646986	0.193744984698752	0.0551586033215759	0.0967417086862444	0.00414955948731666	0	0.0123465566797452	0	0.0206937780113298	0.0899696176405301	0.0029812696391614	0.524213921835345	-0.599219941468566	-1.70717401615401	3.50577488739732	-1.09810230039471	0.0803384710649313	0.919661528935069	0
MESO_107_T	5.29422	0.00113098983612317	0.0601519622764962	0.0562760192865349	0	0.044630500922421	0.014243421803818	0	0.0136086181479087	0.00037103546111822	0	0.80958745226558	1.81423716821955	-3.49159281829104	-0.0109317587125656	0.453397561476666	0.686648409445593	0.313351590554407	0
MESO_108_T	6.158594	0.0103972278212958	0.127324636831154	0.0470361899736115	0	0.11771928080135	0.00306937322624697	0	0.0367943259054572	0.00503139014743861	0	0.652627575293446	-4.45063931854635	-4.29068772778502	-0.0434159250968889	-1.41934426180724	0.746860221227793	0.253139778772207	0
MESO_109_T	5.680398	0.0075776231203027	0.0582295914140756	0.0803423593211601	0	0.0078088684450279	0.0122931638280982	0	0.00580747395733577	0.0161646917735172	0	0.811776228140482	-0.0805902690527186	-2.9906549794347	-1.02639876228449	-0.142666682465056	0.764195958310762	0.158993927131505	0.0768101145577334
MESO_110_T	6.319111	0.0164028593367576	0.0801664480960666	0.222026177853521	0	0.0271711097883836	0.0146975346804283	0	0.0145807564149302	0.0343465354175931	0.021460605578624	0.569147972833696	0.164264729959846	-2.7604415786523	-1.48382545197501	-1.14712108569024	0.789835435075312	0.0728565400393489	0.13730802488534
MESO_111_T	4.445242	0.00151241361793457	0	0.0308188182613694	0.100641518971422	0	0.0128901046914788	0.0723977510348057	0.00670804085070116	0.00806817415204659	0	0.766963178420242	-0.925311152573203	0.780890263786172	-2.60373101610147	0.325526153884879	0.404556632748129	0	0.595443367251871
MESO_112_T	1.90182	0.0044312875780414	0.014776310439649	0.0342682412416218	0	0.0706311202622086	0.00584901659758587	0	0	0.00381767053179868	0	0.866226353349094	3.11753062400789	-3.70175769556424	-2.04485438529811	2.26078523839232	0.954191709729267	0	0.0458082902707329
MESO_113_T	5.711205	0.0350143533339752	0.0778066580418813	0.0604313466166788	0	0.0249315787656316	0.00905882434803938	0	0.0307380715549204	0.0098781260991749	0.00245560862636276	0.749685432613336	-0.937720711284826	-2.54210650896466	0.285926781381092	-1.03888802357687	0.563057484048109	0.388850284571701	0.0480922313801903
MESO_114_T	NA	NA	NA	NA	NA	NA	NA	NA	NA	NA	NA	NA	-1.62733842	-2.44388407	0.47272454	-0.3632942	0.530472678	0.421033084	0.0484942383
MESO_116_T	NA	NA	NA	NA	NA	NA	NA	NA	NA	NA	NA	NA	-0.52311662	0.42725472	-0.09735025	0.8508083	0.265137417	0.273450116	0.4614124666
MESO_117_T	6.053294	0.00474421395329652	0.00962046724019088	0.0227530322121873	0	0.050072336201777	0.0113550053692902	0.0134844887393733	0.00234256074221259	0.00946633949284511	0.016662326331767	0.85949922971706	-0.461493039343141	-1.90577638073125	-0.332380660687773	0.507441979691255	0.560309639445734	0.267355529120032	0.172334831434234
MESO_118_T	5.085105	0.0071372627866026	0.0727019241827713	0.093718829045362	0	0.0181759828866988	0.0069050401170851	0	0.00291190645630629	0.00582222150494184	0	0.792626833020232	-0.680962304126185	-0.804064321950113	-2.3464061697172	0.212947543693095	0.598255596184405	0	0.401744403815595
MESO_119_T	2.81333	0.0151813811879369	0.0429051076147659	0.0578202178884495	0.0131215134614442	0.0186571926622157	0.0212254523536092	0	0.01854412310785	0.0168052126487995	0	0.795739799074929	-0.94873720278936	0.742377740552259	-0.164352982367004	1.31050391420728	0.236520672061985	0.256451884779266	0.507027443158749
MESO_120_T	5.993922	0.0227886154080756	0.0622074449870506	0.0648260528329224	0	0.0181331872028433	0.00931294269989657	0	0.0352757151112978	0.0172982607596224	0.0185249451974596	0.751632835800832	-0.751641655560662	-0.343299804636292	0.34398232031437	0.536168220359604	0.303492470184427	0.365095264725769	0.331412265089804
MESO_121_T	5.745282	0.00412107472077502	0.0133100214463904	0.03834340905448	0.0102604850522797	0.00373719367641799	0.00897959113912348	0	0.00316090015263178	0.00413872265157811	0	0.913948602106323	-0.989783632025188	0.178844878737081	-0.841403868697148	1.45458182894736	0.378498218695374	0.14303576495984	0.478466016344786
MESO_122_T	4.441666	0.0626743157040186	0.0592256830013432	0.116851014365856	0	0.0034443194790552	0.0103858710125696	0	0.0454562278728136	0.0392494748338466	0.00071354975348867	0.661999543977008	-0.772915894319732	-0.689294692301659	1.05008571067476	-0.169408348677397	0.262836149195659	0.497914592059806	0.239249258744536
MESO_123_T	4.134295	0.00755250068231587	0.0547122765624363	0.0511889356660807	0	0.0117584598047123	0.0110993064992746	0	0.00269947312687941	0.0104306038322844	0	0.850558443826017	-0.808007020359741	0.466627388444343	-1.02592829050469	1.43026845544762	0.366418143225155	0.105253670289683	0.528328186485161
MESO_124_T	5.98706	0.0233415946589095	0.0618989648707923	0.0960273435916273	0	0.0143547023728582	0.00955545923080329	0	0.0325889713085397	0.0190403373020881	0.00700531782674981	0.736187308837632	-0.590357934808262	-0.42009158629669	0.431883638513171	-0.318202621126371	0.302310338563522	0.382154631255751	0.315535030180727
MESO_115_T	5.111253	0.0220322962264417	0.0543876640661133	0.0597052631737938	0	0.00586211366579807	0.01662973222348	0	0.0223187802975887	0.0218531589329354	0.00369238435015256	0.793518607063697	-2.80087849800264	0.781798424834214	-0.605413279174858	0.792336256869763	0.282243906323514	0.176238609025635	0.541517484650851
