# Supplementary material for: Multiomic analysis of malignant pleural mesothelioma identifies molecular axes and specialized tumor profiles driving intertumor heterogeneity
Source: Nat Genet. 2023 Mar 16;55(4):607–18. doi: 10.1038/s41588-023-01321-1 (PMC10101853; doi:10.1038/s41588-023-01321-1)
Supplement: Source Data Extended Data Fig. 10 — Statistical and figure source data. [file 41588_2023_1321_MOESM20_ESM.xlsx]

## Sheet: a
LF	K	pval
LF1	K2	0.00465983831202621
LF1	K3	0.0164427505670746
LF1	K4	0.000647946481150563
LF1	K5	0.000626578952032088
LF2	K2	1.40383049371542E-12
LF2	K3	5.38537571742216E-13
LF2	K4	6.35819572455926E-13
LF2	K5	5.23051867926883E-14
LF3	K2	0.707535828359514
LF3	K3	9.34955974647737E-05
LF3	K4	1.14576051368822E-06
LF3	K5	9.82927431442883E-11
LF4	K2	0.65164877505359
LF4	K3	0.0134824222336726
LF4	K4	0.000258053508484092
LF4	K5	0.000209233975372697

## Sheet: bc
LF1	LF2	LF3	LF4	LF5	LF6	LF7	LF8	LF9	LF10	K2	K3	K4	K5
0.450989010130631	-0.505554957853686	-0.146773428142313	-1.04108276997475	-0.334231330969919	0.274430438019782	0.165816066144927	0.0684898097753212	0.53209667120442	0.0120104709825264	1	1	1	1
-0.379907310178626	-1.59768917465891	1.05339920005207	-1.90395410032449	-0.376144320012122	0.162492533128458	0.170217228078456	-0.464413888085432	0.381316618588971	0.507672910504157	1	1	1	1
-0.347581164698286	-0.154642141823612	-0.777951913869495	-1.89963959906826	0.531652614109358	-0.534270366627398	0.0322874549066577	0.288761335446381	-1.28874580787878	1.01431762471852	2	2	2	2
-0.540197795998284	0.770988661111716	-2.58018542928364	2.35845350554632	0.65098392730645	-2.57645849371014	-0.883409387443872	0.344046326450892	-0.284019696724656	-2.32998252330903	2	2	2	2
5.36722755937645	2.52994239162159	-0.872023600670499	-1.76662076610116	0.374115668432838	-1.77755094312053	-0.800038568577999	0.469309987496123	-3.08593120570901	-0.381148838322705	2	2	2	3
0.269630062417737	0.238647669275936	0.299433494436864	-1.5969112978215	-0.770070128890421	-0.980692596048121	-0.190043848109308	0.108327834290296	-0.00476305978759523	-0.116991080344286	2	2	2	3
-0.160541775131951	0.648004061101498	-1.6898916114818	-0.745193509807178	2.18528488856142	-0.661890612288283	1.35189454110745	-0.670781343082391	-1.63118168732081	-0.276527265825123	2	2	2	2
-0.631126980201936	0.819021492231289	-1.50263012203314	-1.37093858388729	0.64564232574984	-0.986250821976133	-0.106422103726202	-0.138046536193315	-1.77882606434446	1.64117285447627	2	2	2	2
-0.40652645820624	-0.123958483409823	2.42715556498528	-1.36215399480405	-0.79549716405362	0.230775758943419	0.101884382940092	-0.429647449417	0.367760861236052	0.0371655117697921	2	1	2	1
-1.09015660229709	1.44222839714874	-1.86868903202349	0.103573049896165	0.637708075932785	-0.159276415759167	-1.42048454460882	0.196669608445432	-0.112280367405249	1.57340542147602	2	2	2	4
3.95992626095454	0.565335032961654	-1.24376592049337	-0.199249390442265	0.195691124870459	-0.0626643824737893	1.32783890362324	0.380454692140162	1.73423035710157	-1.01920949081768	2	2	2	2
-0.545577527199174	1.91306496251655	-0.874476062750725	-1.24113092955459	1.42484042902768	-0.667754696708085	0.645731448701892	-0.354857615476822	0.629761938045448	-0.257617284860083	2	2	2	2
-0.970925693051763	2.55120876312655	-0.91359288781835	1.57283726075314	-0.434858474356082	-0.543854960054286	-0.913518545027093	1.39754323393298	0.426587269508293	-0.17899747561004	2	2	2	3
-0.47941785881018	0.928254750865552	-0.524996286041245	-0.360701772569101	0.4426489420085	-1.13626628406404	0.406815571429846	-0.26368158736885	0.322919948925164	1.41486396904253	2	2	2	2
-1.70534255138333	1.39101688033415	-1.98058883990687	-0.391295095907059	0.948186880298815	-1.62220104733239	-0.581191948220308	0.599990867374817	-0.282018018975865	1.83395388836037	2	2	2	2
1.10141606310288	-4.19382770412665	-1.26289867338872	1.69549734957299	1.7326941354669	0.067597335190396	-0.643851936598132	1.34819957129317	1.71498088487707	1.09419213405223	1	3	3	5
-0.448604749828843	1.4641782465655	0.790679100675151	0.84723343429325	-0.338606503298999	-0.316518190778655	0.0622167256061759	2.57192248497759	0.484695826199604	0.158235671515492	2	2	2	3
-0.175997763811836	0.669063767466003	-0.709288014499863	-0.993165024396111	0.509784206672214	-0.607419781833636	0.183761444689505	-0.315636116671548	0.335702293569505	1.50470387053045	2	2	2	2
-0.813542201645579	1.1768186112592	0.614227877509601	1.51163546688704	-0.527139040584345	-0.154040046136269	-0.380789485212447	-0.00128126599196267	0.123587063329817	0.188076051440341	2	2	2	3
-0.319290576053862	-0.741254583160119	1.8829389944835	-0.938572544331914	-0.1626390862595	-0.303010524019943	0.0174082817632315	-0.399071524743905	-0.0146999728651623	0.0756186932563662	2	1	1	1
1.94098621715549	-1.79343917142178	0.955209994996541	-0.350517363967573	0.253727477219403	-1.40243023600321	-0.425116386036949	-0.189779278863525	-0.731840317144839	-0.07385213210697	1	3	3	5
-1.54916061215565	0.0128729891377334	-1.05018225069991	1.12582900612164	0.914650199131521	-0.625445184524285	-0.168214045597504	0.327105942002034	-0.334123487388114	1.04233618752925	2	2	2	2
-0.103215104438432	2.35454922350245	0.0869512672741052	-0.644990046993457	-0.570892275489321	-0.375259477686465	-0.0636267748028313	1.29716045748281	0.560844172256754	0.0286727382397817	2	2	2	3
-0.947299311482857	0.658647951343327	-0.713053036187255	0.201434726186194	-0.208904149978659	-0.69519257454596	-0.157139164986071	3.75527690662574	-0.201155621396548	-0.0649052831589463	2	2	2	3
-1.26559778678454	2.51552258326919	-0.357677482314124	0.675602528762246	-0.605465773160383	-0.0686096092994109	-0.871503200793857	0.220483736517393	-0.122566523077452	0.12021932399502	2	2	2	3
0.112264215801919	0.585501702120724	-0.8356528428461	0.520742900342736	-0.420872879227085	0.0342620232856234	0.50587709123659	-0.63873058993272	0.603464732817177	0.113776904275198	2	2	2	2
-0.557586868989354	-1.12605983738975	3.47661637776492	-1.40452737451207	-0.517494656198155	-0.29132581807545	0.193106284591508	-0.313953768569351	-0.209765784583773	-0.4331502979833	2	1	1	1
-0.575266994095162	0.160220081368992	-0.126302983643919	0.0600612795685818	0.737937151494128	-0.197277656013941	0.440455977855842	-0.336854765227568	0.216587692463301	1.46458462124949	2	2	2	2
-0.634057667907849	-0.493575775031826	0.701078089680123	0.770305686329241	-0.650882520083897	0.827132245158525	-0.125774108750576	-0.356709918590613	0.295789095481477	0.252376515940925	1	1	4	4
-0.467174999415588	0.668704838528991	2.4002716960464	-0.243067448716178	-0.720958798646219	-0.2282961216061	0.102935694944616	-0.323403225392238	0.338204463083757	0.120531783087546	2	2	2	3
-0.681420028558779	0.872884837746302	1.78668134814217	0.406094621419324	-0.68798027313884	-0.279481271024459	-0.156116333036566	-0.0842343639366348	0.151383929424763	0.137149009053213	2	2	2	3
-0.648750766658795	-0.121101877897295	0.932133467177827	1.56856635833889	0.237546358023805	-0.463272563632486	-0.14754949952229	-0.121682778592971	0.00340339414629314	0.463787549993732	2	2	2	2
-1.06042285090416	0.388667078024824	1.43764901092074	1.73243210113093	0.31566619573472	0.321562232225788	0.331835955719278	-0.7115789600011	0.804259702955799	-0.140667748767434	2	1	1	1
-0.236640086119956	-1.40613146687356	-1.40845766632184	-2.39596538909476	0.526172356482572	-0.8988594307042	-0.124355418772882	-0.427731255672623	-1.14852040481872	0.590060661832061	2	2	2	2
-0.943766515116728	0.0313506064896077	-0.0104225421546415	-0.189378470867428	0.0803254953414673	1.8541287277782	0.325983091652207	-0.572409345603938	0.58279631567653	-0.737611481125929	2	1	4	4
-0.411674140654075	-0.0800327275360316	1.66186274504336	-0.275487720770145	-0.623468927615471	0.744885552319433	0.097011972914555	-0.506848586260022	0.510660195079789	0.107297037800837	2	1	1	1
-0.49652484221124	0.276237623591398	-0.346061480530683	-0.306154083558772	0.994885685322662	-0.375083330969829	0.206495696061183	-0.389070571645716	-1.40793871087891	-0.0938741399126487	2	2	2	1
-0.798719557100515	0.0541851134435774	1.0844989655687	0.638956332153126	-0.0774667055906112	-0.222596947789629	-0.085101946372202	-0.0839751004796061	-0.293166547993595	0.620002204156635	2	1	2	1
-0.173389118593797	1.1621114613094	1.61018164388424	0.679165927480471	-0.566630557489036	-0.692000452420679	0.0948405149546984	0.585034108234331	0.508643504744863	0.173656069612288	2	2	2	3
-0.44039597041368	2.14284142185359	1.04142839239806	-1.25097494421022	-0.805471774226314	-0.0463707380026397	-0.077657469521246	-0.306845376419695	0.432918324013927	0.0324408435013335	2	2	2	3
-0.321860368014864	-1.25826386156664	0.380703561315251	-0.328382548536688	-0.726327012288952	-0.0247153282770197	-0.0412584605132309	-0.386403592850197	0.213110918783922	0.0291830241293844	1	1	1	1
-0.495234010661011	0.0150748064433101	3.43806745184818	-1.7046283600346	-0.728610267504345	0.0345231423526271	0.0691266868912226	0.102741693414026	0.338508607352311	0.0176578581102	2	1	2	1
-1.24565268689064	0.433570048168935	-2.31326614118279	1.00962383190982	0.794963965484745	0.36836291139371	-0.788052697237371	0.0846787276378007	-0.1897240657437	-1.65460611920104	2	2	4	4
-0.441616221284412	-0.76740242901019	1.0187694193987	-0.925489229018811	-0.797585053825558	-0.447395928920718	-0.0453049880673994	-0.274722642455433	0.279107942739479	0.0134842280917091	2	2	2	3
-0.621379603432902	-0.116656020811551	-1.17197821265967	0.0898818530349468	0.820907159945235	-0.82860258390576	0.701601026333928	-0.266715997125321	0.15404654111739	-0.875059855844294	2	2	2	2
-0.673506889455459	1.76269478436503	0.174742896892999	0.213666686323826	-0.0382877951046447	-0.73460556460071	-0.229595419173213	0.110438837891248	0.169406544114619	-0.0682689249236314	2	2	2	3
-0.364528331988838	-1.06941033888864	2.81679648919696	-0.00262017363191826	-0.69479857284795	0.170180363878349	0.0981708012978346	-0.294005691189922	0.300754717542753	0.113441474209664	1	1	1	1
-0.815131564203314	0.231957761355058	-0.379064599263156	-0.377325169397748	-0.227284050357324	0.643337837009467	-0.162721623477798	-0.248240381428028	0.247573649907482	-0.879899898747411	1	1	4	4
-0.691663788100447	1.67380802817927	0.0371388088457745	1.39651455491895	-0.538347248047922	0.780369691317681	-0.389431392718321	-0.274790070841779	0.514828551555998	0.181012149632626	2	2	4	4
-0.622498466880148	1.48371360921672	-1.24727950672424	0.485912721792791	1.20657002499583	0.548750011960681	0.356422797826602	-0.284994735635721	1.26627112417582	-0.581114754882681	2	2	2	2
-0.361421103856779	-1.39242759666995	1.27560212642854	-1.66746008165128	-0.832426697204889	0.470720827059154	0.00824203585850013	-0.472321298805531	0.400357073655168	0.0117287543025633	1	1	1	1
-0.727576550839354	1.23908136454022	-1.30933813224541	1.28626828071359	-0.0399117738149008	1.02995847136699	-0.19161839913253	-0.378207745759904	0.258184639835209	-0.915161195180823	2	1	4	4
-1.5177254478441	1.58957796943259	-1.43478317355082	-0.781461285724629	2.19138594219782	-1.43326097850828	-0.0856791868677054	0.388199096045512	-0.500568715713976	-0.5642508029847	2	2	2	2
-0.274798930578691	-0.349238701850234	1.53645158195324	-0.947579668952403	-0.650263355292659	0.576304378005353	0.051870354389871	-0.327434766182798	0.454151095584821	0.304236423844296	1	1	1	1
-0.279197993347819	1.14050698682346	1.40158896499955	-0.992474132871344	-0.824975081705614	0.941137150200206	-0.215037015450759	-0.435303296912039	0.487016321275691	0.0905602169719723	1	1	1	1
-0.623226711420816	3.94141249897252	-0.799762617133952	-0.412326513308431	-0.711407847697654	-0.777883121699507	0.0287654103535441	-0.168171903768424	0.205846421953758	0.0535946706326405	2	2	2	3
-0.718809869168056	-2.63686582599719	3.64094061584568	-0.251035565687761	-0.436556879426984	-0.832675520842437	-0.313493337085999	-0.0179765730427628	-0.0186358980711343	0.302816332618348	1	1	1	1
-0.432058166425827	1.52642337700193	1.65275278223297	-0.13911697663663	-0.66003406882033	0.109611463862838	-0.0248581044162326	0.537317902291626	0.442535119215815	0.15096533575824	2	2	2	3
1.66518079708865	0.728473081218518	1.15818694196101	1.40084420463991	-0.836511219164932	0.482982267102772	0.662027311021836	-0.938976288688341	0.637027794172542	0.103280161274812	2	1	1	1
-1.00895914333086	0.323662072226802	-1.36717041294349	0.813909347483675	0.928668359743266	0.814823298132166	0.256383966855969	-0.188557327078787	0.0654067677712967	-0.974204921745754	2	1	4	4
-0.452552866980062	1.77065820377415	0.75145951711661	-0.140624883592877	-0.746891567293831	-0.524674334273377	0.0194053331393954	-0.230134554548867	0.366672512811805	0.111115614337157	2	2	2	3
-0.88277230144331	0.0672908367459822	-1.8303441916049	-1.41166558979606	1.09124985938081	-0.414148602194071	0.0145309770213306	-2.02333392263983	-1.31991858308557	-0.334137488212648	2	2	2	2
3.42265593299197	0.234544155898787	-0.0568609052837009	-2.84649894556546	-0.932522448905407	1.17101875049719	0.166731721699758	-0.622542213175153	0.681449676443647	-0.0843614920310517	2	1	1	1
-0.307733741780844	0.377327555328529	0.0196199963769757	-1.39302060361756	-0.842930036242159	0.663601091430013	-0.163032203093649	-0.504262711892387	0.458807390191335	0.0259412074439088	1	1	1	1
2.87058683946761	0.606241169134317	-1.44450645203118	-1.59228297214726	-0.733394216049387	-0.478376601691777	0.870457810954108	-0.500248261472804	-1.13072880807962	0.0383120731129986	2	2	2	2
-1.36835717616887	0.481643897783638	-1.56549734720413	-0.0775205996720938	1.47113108879964	-0.246903204407775	-0.393187768276365	0.217256327762434	-0.984765388427408	-0.271977764144225	2	2	2	4
-0.493887166508205	-1.1427183863341	3.53435554305194	-1.79969493389162	-0.519115159247613	-0.27817902931027	0.305307658801013	-0.348190491762049	0.0291527641741058	0.157462813767597	2	1	1	1
-1.22671640741696	0.593621600055097	-0.990278888646596	-1.13183978797226	1.37083046625982	-0.418259965546788	-0.434089057759634	0.176528708541898	-0.673182909741319	-0.306337471615593	2	1	4	4
-0.784893489724905	0.772253526065225	1.15356020773886	-1.12736429185936	0.44865050879582	-0.716739709652919	0.389952565750703	-0.146617941130967	0.153467555441384	0.592740647339802	2	2	2	2
-0.885861314869536	-1.92434818332397	-0.843368759996525	0.414550641007266	0.040414623900686	0.361847061608127	0.174678549010331	-0.500559019764346	0.443399035537951	0.309465189054131	2	2	4	2
7.0984326420136	1.4961761567978	-1.18540881734612	2.39151421047908	1.40960372236796	-0.914771123251414	4.41974818743166	-3.69205980123574	0.913044935268046	0.150295442723396	2	2	2	2
-0.574305684408936	1.36623378279908	0.481044859508451	-0.670048337757094	-0.725457530085166	0.141471359407142	-0.320551734478182	-0.246779272750825	0.273446554893022	0.0555776925026012	2	2	2	3
3.27666728438995	3.79596023893506	-0.82269976026889	-0.162841191919683	-0.0899678255220349	-1.13271433998181	0.508241976394441	2.37900210988549	2.44575161578181	-0.193601640086147	2	2	2	3
-0.671724492462539	1.37881534177887	1.4551188833144	0.273303085630916	0.0582734935527961	-0.299940425835731	-0.237141558199506	-0.182401199021931	0.163091601301475	1.07160632966685	2	2	2	3
-0.669691011073554	0.796485271112383	0.242236073706541	1.45507942489194	-0.592207768311138	1.03449712859506	-0.217724659947141	-0.418605410303774	-0.502882871987659	0.280660897225788	2	1	4	4
-1.78061596142161	0.684956051006576	-0.999552574466634	-0.118145089329739	2.0065137420175	-1.47230600039932	-0.177576283576515	0.585228834950594	-0.606420008796511	-0.52273598060634	2	2	2	2
0.126299415433186	3.19937880052246	0.232241488367611	-0.86165137114584	-0.702408248827794	-0.783891077659646	-0.429032528186354	-0.284895157187281	0.34312260524972	-0.0725746534085878	2	2	2	3
-0.275583763477249	-0.317509247688748	2.19843279378016	-1.52711295561439	-0.832924491321679	0.730199137169518	-0.158828860782868	-0.477511585090825	0.409474165415167	0.0161291888097701	1	1	1	1
-0.60724765448558	0.037794307458115	-0.692517240894822	-2.13043953044621	0.421589983057447	-0.81602155996742	0.26407013703149	-0.212063933729158	0.765815597419282	1.36673521815604	2	2	2	2
5.35077142210031	3.08599849172121	-1.25594244208479	2.11220404587903	-0.791359259097336	1.59418556668291	0.205491375065968	-1.63649125753291	-1.12569584134589	-2.68481087574336	2	1	4	4
0.0971512307352678	0.269380072119675	0.2889145305625	-1.44344615852552	-0.116263298133541	-0.96065709320014	-0.0152779654101853	-0.479095423132896	0.284708915980944	-1.31265539736426	2	2	2	2
-0.469958855023424	-1.94993732381633	2.68819483407234	1.09664343247378	-0.428942230780768	-0.177064409589292	0.1809969954627	-0.368027661759236	0.411155229981559	0.147159833292129	1	3	3	5
-0.512178966414494	-1.12394164717508	0.136837264047198	0.63414106889216	0.314168240481186	0.599523458144223	0.183649930235645	-0.417758286455262	0.590338986158423	0.178551732628314	1	1	1	1
-0.575769158185167	-3.75022585482966	-2.68833966761876	-0.229159885008422	-0.526038344002887	0.478404348474115	-0.222058587937792	-0.321386101961476	0.473461645558188	-0.12893431382063	1	3	3	5
3.40022573961194	-3.89750875138388	-1.216835214919	0.154588415021157	-1.23604248465252	-3.4504577416391	-0.145536746003663	4.39274376811079	-1.24214839740241	-1.55783354273034	1	3	3	5
-0.231045399305941	-2.34350567729623	1.29091550014439	1.8446648785255	-0.460484611977036	0.0834832670418804	0.250520891928347	-0.523068754865656	0.390580268369224	0.244587496284257	1	3	3	5
4.44711474615008	-2.61654199717083	-1.68572030367398	1.93326136506833	-0.368725019092603	0.66559602312964	1.40356510175374	2.93096802930569	0.709426685196552	-2.0319842530278	1	3	3	5
-0.662299154748408	-3.21311664371758	-0.944202206251339	-0.454429951271041	1.06699550467961	0.60044076036793	0.401859233186114	-0.394083968448496	1.15293880734243	1.23892709675774	1	3	3	5
8.6157277165042	-0.601206373898684	-0.782966614305221	-0.676285986035164	2.20212960406934	6.05061560534386	-6.57087256342284	1.23437673029134	0.419419894569663	-0.795161662676609	1	3	4	4
1.75971558690757	-0.461823151838571	1.38255971726386	-1.02089556724672	-1.24176885501101	1.15681130016004	-0.695647498164718	-0.228371573454918	0.072207799351666	-0.0714785210788263	1	1	1	1
4.59411416471503	-2.60069455292592	-1.24644077902537	2.20092180747213	0.097222305148895	-1.24326000862647	1.38724834406924	0.65056253607989	-2.06574495175853	2.80109060209065	1	3	3	5
-0.345630911944117	-2.28485013579017	-2.49717269271491	1.96807756711939	0.351839085114623	-0.0970889980882731	0.373636098662654	-0.564941875421626	1.59386827337688	-0.985381119021757	1	3	3	5
-0.452854102676849	-2.23517020036554	3.41351600237214	-0.743056557931321	-0.760017960499608	0.303614976064469	0.0661304064861215	-0.384740130250879	0.325292731628464	0.111704437303939	1	1	1	1
1.8127164659182	-3.27104103670197	0.000422138240772084	1.76153307980889	-0.662878378746059	-1.34195593911488	0.044219355287108	0.0523449988238128	0.259861977793928	0.236645284343425	1	3	3	5
-4.40505202124058	-4.33078031672144	-0.593692038037796	-1.35062653974706	2.05679799204934	-0.131319993281687	-0.484641904194779	0.774185056247476	0.41361271388833	-0.563791007144007	1	3	3	5
0.156322384236656	-2.83339613153867	-1.31664515745166	0.171330440004777	-0.439771617299384	-0.48139986390541	0.0377990615212342	0.758478466114059	0.982783030074052	0.0490723624094541	1	3	3	5
-0.0497763243382991	-2.5893487942605	-1.80892698561301	-0.702583552201542	-0.844831794557077	-0.239476382532605	-0.0638670051702502	-0.54865013025259	-2.59323628354288	0.0472363595626322	1	3	3	5
-0.644979602390387	0.814315186785141	-2.5118352167452	-0.957309201562063	0.738258428057256	7.93389938939403	2.77555605730426	4.59797799396251	-4.11588296790288	0.388397966863296	1	1	4	4
2.90257922140134	-2.94741545176733	-2.06816882491462	4.56181632979616	-1.4002559021469	-1.05913181646782	-1.15065958531922	2.43866721158182	-1.097081868163	1.18145555415377	1	3	3	5
-0.586217601409527	-2.69351382479467	0.0241430989670678	-0.820087375133101	0.141312699841447	0.311494747463231	0.0618914980145176	-0.37314480950148	0.314934765393849	1.15635370603319	1	3	3	5
-1.92808011551782	0.930498246643578	-0.390813666495983	0.594907100061377	-0.82836381879552	0.97502348433822	-0.596863014201569	-0.835144577593901	0.183344677484156	-0.507415972895905	2	1	4	4
-0.35536653012228	-1.73724187456893	-0.107614480608986	1.43372383683486	-0.691764043093776	0.282190688517637	-0.180541949261067	-0.408517828556236	0.325596107111723	0.284933924126471	1	3	3	5
-0.673810907643494	-0.422559745162902	-2.17799434794851	0.107999525244831	-0.425529901423114	0.124564549930629	-0.262743209885876	-0.671093553867337	0.198841163788346	-0.404056770881022	1	1	4	4
-0.945634493072272	0.931866249324535	0.00932295681914845	1.31697408413027	-0.467413304562655	0.999305363703354	-0.489925267614084	-0.402425103759229	0.0731931698153976	-0.0281175713527922	2	1	4	4
-0.663907152464234	-0.27703598615929	0.398175236406871	0.432051623957545	-0.273921031113949	0.680598463357617	-0.323239847401477	-0.342718126483554	0.282680893675166	-0.55403347199765	1	1	4	4
-1.14903839123118	0.565685929171241	-0.658218350425844	1.6705297220774	1.18213244931974	-0.263435295578765	-0.305542739476015	0.299041703742523	-0.432357621017764	-0.0533632713440892	1	3	3	5
-0.386035253128415	-0.725981197686494	0.876551298350805	0.20567665834347	-0.340028183289918	0.122666956030825	0.240549398690855	-0.472709278092493	0.599919909122432	0.539324323867791	2	1	1	1
-0.786898445770825	0.864118914624056	-1.06959429314731	1.06618508208343	0.30875193259738	-0.176845452208129	-0.129121458754603	-0.135749806645829	0.115652614748961	-1.23554258824444	2	2	2	4
-0.427062571171318	-0.478497011377453	0.573169026159221	-0.385606376527254	-0.619053865564142	0.605979529556957	-0.0062243684086048	-0.492181783151407	0.329560293777181	0.0132865201384873	1	1	4	1

## Sheet: d
K=2	K=3	K=4	K=5	K=6	K=7	K=8	K=9	K=10	K=11	K=12	K=13	K=14	K=15	K=16
0.783533812450346	-0.535180936214357	-0.431966092271037	-0.54648168098642	-0.42575858248078	-0.464552699533498	-0.464552699533498	0.364130824862114	0.408341448119625	0.329217217079146	0.40905996017123	0.40905996017123	0.40905996017123	0.40905996017123	0.40905996017123
0.848446090365328	-0.723233916109733	-0.651590463742916	-0.723457014408999	-0.6563927056176	-0.683988158679761	-0.683988158679761	-0.139103676751202	-0.105662336391906	-0.216596471392309	-0.191285770679584	-0.191285770679584	-0.191285770679584	-0.191285770679584	-0.191285770679584
0.955717338297577	0.964086849549016	0.981990436789913	-1	-1	-1	-1	-1	-1	-1	-1	0	0	0	0
0.950204494615945	0.956103126124765	0.96134893903831	0.615578468358501	0.600166879290416	0.661723982839085	0.0772378767239422	0.340956577601476	0.472295410751505	0.329898934287626	0.329898934287626	-0.590277777777778	-0.775703347578348	-0.621794871794872	-1
0.951945662795493	0.958791110988547	0.963561719382565	-0.749306295960542	-0.73970439457421	-0.778901593923583	-0.694673629703996	0.0694228687813846	-0.623908854639519	-0.490201231874656	-0.490201231874656	-0.7177899676449	-0.723263042930355	-0.723263042930355	-1
0.946144944496418	0.942836570622092	0.951991264029185	0.611320781663689	0.671151610368413	0.668696797793721	0.703486109535884	0.340983531094946	0.299688617481926	0.24146595005082	0.24146595005082	0.282500990372248	-0.158434454612162	1	1
0.945888033444146	0.955319080885298	0.960083183140149	0.666910168565489	0.651845785303595	0.706112199217053	0.440246655518395	-0.312381017521058	0.00112980769230832	0.0973408252493542	0.0973408252493542	0.671490143959063	0.67241379310345	0.67241379310345	-1
0.947532665753535	0.954916120412846	0.965054619475794	0.536439458104769	0.516184343002771	0.590554234965017	0.193104698229857	-0.506860620476598	-0.306068572315952	-0.208818489750219	-0.208818489750219	0.663144050844251	0.665497376508139	0.665497376508139	-1
0.948895456504301	-0.94553790841225	0.950774701906234	-0.987490202952058	0.683355971321239	0.679838575170715	0.711927072976109	0.36350408866203	0.317315058895938	0.261884628921634	0.261884628921634	0.299719281381931	-0.158015370994582	1	1
0.952356521030206	0.958143983439252	0.958926893842864	0.656497675053984	-0.983713743393204	0.697285865389248	-0.0297385284504735	0.259428590028245	0.39955434406369	0.237529325795162	0.237529325795162	-0.584615384615385	-0.768343195266273	-0.616568047337279	-1
0.956303898459317	0.959726267303421	0.959661616370503	0.662353579768315	0.650597003751278	0.705678715320318	-1	-0.311144229177015	-1	-1	-1	-1	-1	-1	-1
0.95513710591645	0.966127381469854	0.981973504602636	-1	-1	-1	-1	1	-1	1	1	0	0	0	0
0.95320094091016	0.963825711249369	0.985715671574178	1	1	1	1	1	1	1	1	0	0	0	0
0.950751044571627	0.957842726073325	0.961401204274027	0.597166430846678	0.580709256780749	0.646464325397335	-0.290137913088731	-0.427379925222892	-0.599271402550091	-0.510538641686182	-0.510538641686182	-0.883333333333333	-0.907692307692308	-0.907692307692308	-1
0.94755910442137	0.95677627218499	0.962993669240808	0.60652637422833	0.590520431310625	0.655171531034166	-0.381281155258862	0.367006315037745	0.105068574836017	-0.0624033877917789	-0.0624033877917789	-0.702422950226883	-0.705456703062874	-0.705456703062874	-1
0.910640588241689	0.9985757394508	0.998235354609508	0.998458453767008	1	1	1	0	0	0	0	0	0	0	0
0.95364990499381	0.959228348781903	0.961560414142362	-0.617871433586948	-0.599420388849672	-0.660597095611965	-0.53130075108319	0.39693690388848	-0.26767676767677	-0.00854700854701162	-0.00854700854701162	-0.704924704924705	-0.71028971028971	-0.71028971028971	-1
0.948937008879753	0.954703429894444	0.960692581955029	0.528825575368619	0.507173373069459	0.582823714615698	0.197220070754222	-0.509616230431195	-0.301942595953486	-0.217702448210923	-0.217702448210923	0.685303888083095	0.689275053304903	0.689275053304903	-1
0.951086284012892	0.942174371209499	0.948834626968936	0.608324862905338	0.668554685795183	0.667437755402708	0.702148688713188	-0.420185056466148	-0.408963329386119	-0.339853935328311	-0.339853935328311	-0.37449027707048	-0.476972912952935	-1	-1
0.933790112194834	-0.885392304166291	-0.92896566356871	-0.92086575607105	-0.936215089005514	-0.933995150292804	-0.934550556628922	0.416758351299408	0.342870841166245	0.233995224102076	0.233995224102076	0.233995224102076	0.19100468622411	0.257727028020483	0.0353458553856373
0.912949135401725	0.998638674745917	0.998301489753054	0.998521301462539	1	1	1	0	0	0	-1	-1	-1	-1	-1
0.946926988616602	0.954854235783102	0.964103988898496	0.534256351223186	0.515363722153441	0.589047693202932	0.200118864729694	-0.505416546831559	-0.288232169588102	-0.205378310214374	-0.205378310214374	-0.904228855721393	-0.924225028702641	-0.924225028702641	-1
0.946122461036538	0.957322313411132	0.966257840813416	-0.57355997029387	-0.558349164616522	-0.626357180987141	-0.484017059458432	0.44677583061986	-0.276641401031394	-0.00569463201966691	-0.00569463201966691	-0.731018137393379	-0.73988988151898	-0.73988988151898	-1
0.951550452991316	0.95681396280724	0.963657443260357	-0.55414222716197	-0.535989809202609	-0.986778557748708	-0.981741817843454	-0.990877174294803	-0.986720184935237	-0.984656407951665	-0.984656407951665	-0.710391777132834	-0.855621301775149	-0.855621301775149	-1
0.945374350003457	0.940407448585311	0.947099289556031	0.588526546198935	0.649500312218333	0.650002900848254	0.681725979159194	-0.427360849537118	-0.413411526541001	-0.344383495932087	-0.344383495932087	-0.376369455630264	-0.494471778521391	-1	-1
0.947515841287612	0.955003128849769	0.960886693217365	0.595481209553753	0.578874335691601	0.64351410241772	0.322729691423415	-0.441226037608723	-0.164523212912719	-0.102253721167376	-0.102253721167376	0.680516210261253	0.68230151642502	0.68230151642502	-1
0.948390309321176	-0.945069530554574	-0.980430881832636	-0.987665760988445	-0.990905139779138	-0.991124352405086	-0.991124352405086	0.335504189370917	0.282168990032316	0.22792195087304	0.22792195087304	0.268069810793968	-0.189359783588819	-1	-1
0.955735913509377	0.96431076579023	0.986373304372711	-1	-1	-1	-1	-1	-1	-1	-1	0	0	0	-1
0.757544057445741	-0.522388012425807	-0.626775988487706	-0.567003098568991	-0.648547874501259	-0.575918031209177	-0.54822461832265	-0.704274838080741	-0.742575479923284	-0.761532379794096	-0.781736270090439	-0.781736270090439	-0.777715858581317	-0.781736270090439	-0.776546480331578
0.94895740892726	0.939273566084226	0.940519753393517	0.578464038506665	0.642039996798061	0.642623568485474	0.506580149547872	0.796403236527194	0.783739304378952	0.766610212771558	0.766610212771558	0.772543212927799	0.641393442622952	1	1
0.945092472813293	0.942229836935848	0.950937929778987	0.614079424752256	0.673847360285705	0.669220661972596	0.703279184572581	0.35237986901882	0.308274301258997	0.252285773856966	0.252285773856966	0.289295206363966	-0.182758939295945	1	1
0.957225402376358	0.960004748316282	0.953388804853389	0.731279001980049	0.722468175667107	0.76488763686514	-1	-0.15509721360427	-1	-1	-1	-1	-1	-1	-1
0.95692505592405	-0.967747067255232	-0.994560221537746	-1	-1	-1	-1	-1	-1	-1	-1	-1	-1	-1	-1
0.952637175462035	0.95940881141647	0.960908408682789	0.658286708870223	0.646959615361262	0.702601004217103	-0.151690981432362	-0.321519795657725	-0.525063856960408	-0.419899425287356	-0.419899425287356	-0.858333333333334	0.671578947368423	0.466666666666669	-1
0.805714969791662	-0.618093307038998	-0.276955147856931	-0.519267062953097	-0.339857495262799	-0.490001828362489	-0.557242425186233	-0.482741500913581	-0.487565683264772	-0.248391283593264	-0.295213474398122	-0.319005635414871	-0.350363445143866	-0.332537712640827	-0.358182064216362
0.946905076515538	-0.910500319433586	-0.948425327743914	-0.951664029963246	-0.960500541173565	-0.958831269181638	-0.958831269181638	0.53763481614127	0.49065780556306	0.423403918757744	0.423403918757744	0.423403918757744	0.288550004863832	0.451331312258096	0.134582312404379
0.756262119209771	0.542469136490728	0.434022614298042	-0.60783279500119	-0.681391155672414	-0.510670596498479	-0.510670596498479	-0.519738639135024	-0.519738639135024	-0.515374380846165	-0.515374380846165	-0.587272888677352	-0.599894751129593	-0.611428241814174	-0.611428241814174
0.947824706839105	-0.945921143904743	0.951837816695985	-0.988555007799155	-0.992345649328035	-0.985914720888963	-0.985914720888963	-0.98232308118197	-0.98232308118197	-0.981218273755843	-0.981218273755843	-0.985729062025279	-0.98689198999758	-1	-1
0.949561031509915	0.943246839606036	0.949766790783894	0.614964579537794	0.673714472957179	0.673051280082976	0.643668075951458	0.678797423345028	0.654094222238989	-0.673475059241781	-0.673475059241781	-0.690158473599039	-0.638734879032259	-1	-1
0.947743467694492	0.943970586487237	0.955756975763221	0.626917672502407	0.684219334129954	0.681317812868879	0.707544439846672	0.351948335402574	0.305565799813783	0.24807280473661	0.24807280473661	0.287506005507344	-0.164136737897673	1	1
0.292596793705223	0.161658323924221	0.231157610602816	0.0829238871974216	0.242272595424104	-0.0539641615556711	-0.0539641615556711	0.318086801789448	0.327664796777846	0.340014302096497	0.378901533990873	0.378901533990873	0.378901533990873	0.378901533990873	0.378901533990873
0.946409527599245	-0.943980136697162	0.950872663868764	-0.986826348195885	0.669026820328239	0.667590010453475	0.701309866548719	0.564620282708616	0.534508563119987	0.496462255041258	0.496462255041258	0.523443708480336	0.207393697240338	1	1
0.934508062960957	0.896505093942735	-0.829655300755948	-0.915576601272309	-0.860441622629383	-0.910904068065522	0.173651606746219	-0.909140566477571	-0.922764546613866	-0.891015125111779	-0.904507151507704	-0.904507151507704	0.219415014994741	-0.904507151507704	-0.912355656481546
0.948856937249083	0.944907109699258	0.950140959837365	0.58467247659873	0.64706099330971	-0.984497345341704	-0.984497345341704	-0.990559374608723	-0.990559374608723	-0.989969335521768	-0.989969335521768	-0.992366400420226	-0.992366400420226	-1	-1
0.951606860853676	0.958339154113246	0.956793892612672	0.661771406324756	0.647805146087296	0.701750480086706	0.420144932903719	-0.31771093544025	-0.000962000962002628	0.0875320237189117	0.0875320237189117	-0.865049751243781	-0.893226176808266	-0.893226176808266	-1
0.947937464998802	0.956875257792378	0.963263555336577	-0.572854536215147	-0.556110620868451	-0.623801642185436	-0.480487982065602	0.451362857004142	-0.225325546147449	0.0585881714873493	0.0585881714873493	-0.710730819049011	-0.71958487351755	-0.71958487351755	-1
0.610903114500467	-0.201242177946103	-0.0421687813296884	-0.212224591885084	-0.0378574982030498	-0.0959903365981013	-0.0959903365981013	0.519938666066104	0.539038885603523	0.465842619348946	0.539556231932838	0.539556231932838	0.539556231932838	0.539556231932838	0.539556231932838
0.116870328070657	0.193327010926771	0.0627319562230147	0.0920961789271888	0.0142245304318	0.0738885114258306	0.10942817737522	-0.0114989069063263	-0.0281606558871041	0.0241770596436947	-0.0801807904107963	-0.0801807904107963	-0.0606273022841206	-0.0801807904107963	-0.0535430151477441
0.949422672430242	0.956527328551763	-0.964376947922927	-0.990687335247885	-0.983190426098715	0.645339451795595	-0.41464705882353	0.363063051711476	0.0313536328007235	-0.214451720595788	-0.214451720595788	-0.784722222222223	-0.883153846153846	-0.801282051282052	-1
0.949341252897657	0.957931611854643	0.96209836476971	0.595657119502637	0.580237179449864	0.644894226400387	0.326976102941176	-0.429619389299019	-0.17453814346952	-0.0935632163847306	-0.0935632163847306	0.678003814281909	0.683282284631405	0.683282284631405	1
0.917556181193394	-0.960654413524095	-0.95101125166481	-0.959314741357602	-0.951620106051073	-0.954795072827245	-0.954795072827245	-0.901374351480259	-0.901643059582131	-0.911816458732146	-0.969067730604434	-0.969067730604434	-0.969067730604434	-0.969067730604434	-0.969067730604434
0.673661597071921	-0.372261589934086	0.0699635526874908	-0.186463935567551	-0.0782095000905263	-0.140964061166421	-0.224912542356421	-0.136687620734125	-0.159400547744901	0.0126278051821752	0.0368647466111057	0.0236540263279231	0.0224798011927292	-0.00278834899106244	0.0073048698179485
0.949457030643428	0.95690960476503	0.958950213648837	0.607078180169696	0.593541282081174	0.655387856309161	-0.433222329443505	0.368232773643591	0.0158872901678653	-0.0317021141880269	-0.0317021141880269	-0.722182432556518	-0.726116204029368	-0.726116204029368	-1
0.495391416199394	-0.0466440138936241	0.122477226003896	-0.0410066518899945	0.122083029607188	-0.0898364976675974	-0.0898364976675974	0.442295315052391	0.457932153369275	0.440935810403307	0.508135418776159	0.508135418776159	0.508135418776159	0.508135418776159	0.508135418776159
0.263509297038497	0.070482494853294	-0.0164661784561632	0.013516368660768	0.0477342927709811	-0.179791965797625	-0.179791965797625	-0.204668995875583	-0.207940386127177	-0.238809424574046	-0.248390224688212	-0.248390224688212	-0.248390224688212	-0.248390224688212	-0.248390224688212
0.95450860032081	0.964305250453748	0.982193831954584	1	1	1	1	1	1	1	1	0	0	0	0
0.917946751620619	-0.977192820958553	-0.971547850875076	-0.976665380254485	-0.973872988537469	-0.975678069644571	-0.975678069644571	-0.946556504084098	-0.946910937683093	-0.952011323125417	0.251877500702111	0.251877500702111	0.251877500702111	0.251877500702111	0.251877500702111
0.944711016194109	0.941454996942894	0.954155055797164	0.631522771740438	0.687966861149674	0.683259618134413	0.715791716097307	0.365996018307344	0.318793571216485	0.263619109845347	0.263619109845347	0.298544461270454	-0.186726466191209	1	1
0.95131118030011	-0.947375777399249	-0.952995389591904	-0.988246350306817	-0.991314913367214	-0.991526883642668	-0.991526883642668	0.683482450846055	0.661745908393541	0.632267014171753	0.632267014171753	0.65173465614407	0.417647058823529	-1	-1
0.933948045652469	0.900483161930337	-0.842134090040347	-0.921607766136971	-0.869470238335764	-0.91727808771739	-0.948312730805021	-0.914480127829162	-0.930789331290302	-0.901723860565554	-0.913248011089864	-0.913248011089864	-0.931682808733268	-0.913248011089864	-0.920501353207895
0.956461049104317	0.965933950961217	0.987753864348221	1	1	1	1	-1	-1	-1	-1	-1	-1	0	0
0.95009035232966	0.956205523585958	0.963932133171394	0.605917292952758	0.590007881883573	0.652717472521289	0.313774746685187	-0.417221342416026	-0.159518010614005	-0.21447383054919	-0.21447383054919	-0.787162162162162	-0.881020774150545	-0.803534303534304	-1
0.932706786643544	-0.888707456981741	-0.930897111929878	-0.922622953949201	-0.936375189830268	-0.955115617154805	-0.961395160116163	-0.966956697133954	-0.966956697133954	-0.96630063834627	-0.96630063834627	-0.96630063834627	-0.96630063834627	-0.972955084982272	-0.965790654020967
0.450892178279323	-0.0472133543449309	-0.259109012483749	-0.149785084211298	-0.132487446640812	-0.192631383084481	-0.195224223101178	-0.30234664105964	-0.303328050967841	-0.266467680349222	-0.333176456439739	-0.333176456439739	-0.337338664152538	-0.333176456439739	-0.345210282160185
0.952194305502045	0.957324492704319	0.958482303668869	0.598466728091715	0.583452598310059	0.646790301666655	-0.249420410798314	-0.424990532433881	-0.572672777497663	-0.478050321086431	-0.478050321086431	0.492628992628992	0.695941694225546	0.53490990990991	-1
0.953232578127466	0.963909231377258	0.984333255185346	-1	-1	-1	-1	1	-1	-1	-1	-1	-1	-1	-1
0.954721278392616	-0.968961294326437	-0.994312383516593	-1	-1	-1	-1	-1	-1	-1	-1	-1	-1	-1	-1
0.939818342884817	-0.910519186574519	-0.849773558310531	-0.91391770945102	-0.85595229830754	-0.909513658624204	0.175074561293448	-0.911875177251952	0.0277907057949435	0.145124803458646	0.145124803458646	0.0538897834971517	0.225781755006369	-0.0729704413983521	0.0538897834971517
0.946188841298406	0.942513528032378	0.952241267394192	-0.652170489927023	-0.705760213630852	-0.704246412120396	-0.740482274867105	-0.679218776975842	-0.679218776975842	-0.66192736532506	-0.66192736532506	-0.494180126797524	-0.536664877854767	-1	-1
0.88540503249751	0.780820482958644	-0.566405574497923	0.137122235665898	0.132134756147501	0.15202501654044	-0.213741700505235	-0.00673754423591199	-0.174110508661669	-0.200690581114656	-0.200690581114656	-0.140328243837449	-0.213145946830271	-0.164616182298412	-0.140328243837449
0.952778029510268	0.965736396932641	0.98439077258448	-1	-1	-1	-1	-1	-1	-1	-1	0	0	0	0
0.945645779467342	0.942930315025495	0.947709133056767	0.608781364205792	0.66909842225069	0.6669127947963	0.702124417632299	-0.422265125757016	-0.413197028054823	-0.3466602093005	-0.3466602093005	-0.379849678621821	-0.484921029785419	-1	-1
0.95183174352515	0.957656428553723	0.96117363086811	-0.637433052708237	-0.622154612608889	-0.679584552256154	-0.557521524544213	0.349224781155226	-0.29638423008061	-0.0503327182991785	-0.0503327182991785	-0.717360928065232	-0.724194815214697	-0.724194815214697	-1
0.950766049365125	0.944069470725762	0.948962571176117	0.607418182897622	0.667044528190229	0.664085216489915	0.697480294533199	0.562499006473528	0.532496812320277	0.493882449208393	0.493882449208393	0.519310355499788	0.177660086663454	1	1
0.935829298978979	-0.908077627943103	-0.848119859576556	-0.922266028899242	-0.868934781591972	-0.91837260610648	-0.949276344853499	-0.915456264466528	-0.932078191039888	-0.906556928787532	-0.91888684204838	-0.91888684204838	-0.936123388113099	-0.91888684204838	-0.925741137625496
0.946585657944976	0.955909897380347	0.963315284384548	0.593311199994574	0.576473437442327	0.642189235731045	0.307012622720898	-0.430806295836383	-0.14951989026063	-0.096922094508299	-0.096922094508299	-0.883333333333333	-0.907692307692308	-0.907692307692308	-1
0.949473519795483	0.955749655659032	0.960732450755148	-0.573591211353892	-0.559382003953815	-0.625191914332463	-0.482407881697211	0.455362478000274	-0.215028171940981	0.0539792672605186	0.0539792672605186	-0.723969963924445	-0.727534541451379	-0.727534541451379	-1
0.874560271620375	-0.826696819759238	-0.779235220781156	-0.822154429227128	-0.785032941394253	-0.790201344251425	-0.790201344251425	-0.79729841644738	-0.79729841644738	-0.79729841644738	-0.834780294903261	-0.834780294903261	-0.834780294903261	-0.834780294903261	-0.834780294903261
0.951219276956771	0.956722277251667	0.960864890098089	0.588686200799579	0.573312935809294	0.639236093279716	0.285795454545455	-0.447844163622211	-0.186776275081764	-0.110935061801186	-0.110935061801186	0.658735413142352	0.659895873210322	0.659895873210322	-1
0.949935157018772	0.952833167466022	-0.955559564149267	-0.990431010886951	-0.982794719481381	-0.990406888769985	-0.988446952697778	-0.990695815710162	-0.98630466994131	-0.976950444627374	-0.979575746716045	-0.993284542571035	-0.994321000704023	-0.993801116219417	1
0.958136773262106	0.966572330502099	0.984988716034888	-1	-1	-1	-1	-1	-1	-1	-1	-1	-1	-1	-1
0.914002367209438	0.998690082102676	0.998377641459142	0.998588700201292	1	1	1	0	0	0	0	0	0	0	0
0.802510739677036	-0.595344674455013	-0.498870587989425	-0.605116457074126	-0.503658506863548	-0.546093017042208	-0.546093017042208	0.191330280319285	0.240082931713015	0.157211033939079	0.182615468087168	0.182615468087168	0.182615468087168	0.182615468087168	0.182615468087168
0.914785981266375	1	1	1	1	1	1	0	0	0	0	0	0	0	0
0.907139090099332	0.99859929520408	0.998263587871848	0.998479048296154	1	1	1	0	0	0	0	0	0	0	0
0.934825558944631	0.998663333800077	0.998299930455923	0.998552875696585	1	1	1	0	0	0	0	0	0	0	0
0.910790700228786	0.998758028403232	0.998480175377106	0.998672320364258	1	1	1	0	0	0	0	0	0	0	0
0.921627750487243	0.998745400298436	0.998439942672479	0.998655685293381	1	1	1	0	0	0	0	0	0	0	0
0.91343461549392	0.998659143421988	0.998350656927934	-0.998869660078866	-1	-1	-1	-1	-1	-1	-1	-1	-1	-1	-1
0.897730661713507	-0.892270844594947	-0.864906878743377	-0.890220659796901	-0.869036917779384	-0.874256421330007	-0.874256421330007	-0.879036625854222	-0.879036625854222	-0.879036625854222	-0.923502500977749	-0.923502500977749	-0.923502500977749	-0.923502500977749	-0.923502500977749
0.907607497442716	0.998708970781257	0.9984127381023	0.998604608500676	1	1	1	0	0	0	0	0	0	0	0
0.89629915851253	0.998728628371465	0.998454605292679	0.998631043672161	1	1	1	0	0	0	0	0	0	0	0
0.918502696240134	-0.976301612345201	-0.970532043116325	-0.975931988019046	-0.973122597222027	-0.974697275069523	-0.974697275069523	-0.943916028248019	-0.944287213124418	-0.950022413762425	-0.969222151028067	-0.969222151028067	-0.969222151028067	-0.969222151028067	-0.969222151028067
0.905833957587145	0.998650469926863	0.998328501606933	0.998532808821344	1	1	1	0	0	0	0	0	0	0	0
0.906205655519005	0.998640433746165	0.998331732145483	0.998541671924413	1	1	1	0	0	0	0	0	0	0	0
0.919420221109071	0.998668431258878	0.998349246190716	0.998570281490133	1	1	1	0	0	0	0	0	0	0	0
0.907027336901293	0.998668627635908	0.99837341524034	0.998580744277422	1	1	1	0	0	0	0	0	0	0	0
-0.166898224481922	0.147821780918798	0.0286182629101828	0.14732743467564	-0.0825767104308669	0.0907632148552538	0.142710777480041	-0.0727977564562349	-0.0947287965703341	-0.19865449676669	-0.197816872935598	-0.197816872935598	-0.197816872935598	-0.197816872935598	-0.197816872935598
0.92035271190051	0.998662181546214	0.998353525157373	0.998572583768112	1	1	1	0	0	0	-1	-1	-1	-1	-1
0.919250270799653	1	1	1	1	1	1	0	0	0	0	0	0	0	0
0.926442967240643	-0.876478120061894	-0.763374705066599	-0.882070264605011	-0.801878808272287	-0.874276703504514	-0.911521189280279	-0.872587047628169	-0.880871072782495	-0.833481779740677	-0.855025773024049	-0.855025773024049	-0.885832796256439	-0.855025773024049	-0.865527016679251
0.91832222252274	0.998632983949471	0.998298540842365	0.99852663378834	1	1	1	0	0	0	0	0	0	0	0
0.160536260015818	-0.135164055972292	0.234275581472592	0.237585215152332	0.109961186831108	0.22245439852405	0.250105146526162	0.216421637912519	0.19419265644731	-0.153398142857884	-0.108004714728922	-0.108004714728922	-0.0872657418515682	-0.108004714728922	-0.0785810613301101
0.938382113875165	-0.90849740527236	-0.841434972648139	-0.920135385133805	-0.864543786022777	-0.915199678411479	-0.946363611990667	-0.912692787335323	-0.927584505936847	-0.896698852076502	-0.909836206551385	-0.909836206551385	-0.928996012659215	-0.909836206551385	-0.917309448865999
0.704743105608748	-0.411872146017277	-0.531974126881002	-0.465503693029551	-0.300014488161366	-0.477909514843187	-0.444065094388561	-0.689959099237929	0.388781647263689	0.355276971143067	0.421493913152436	0.421493913152436	0.421493913152436	0.421493913152436	0.421493913152436
0.911390714867029	0.977980004967608	0.972746697287098	0.977908904830631	-0.985577442731528	-0.986193814372227	-0.986193814372227	-0.986960823846868	-0.986960823846868	-0.986960823846868	-0.987801520805696	-0.98766174706707	-0.98766174706707	-0.98766174706707	-0.98766174706707
0.927136598937534	-0.88551088108572	-0.925031111555399	-0.919510084777317	-0.93011184655076	-0.93054173581076	-0.943957445500159	0.0711849171850009	-0.0520030702742551	-0.236974320266181	-0.236974320266181	-0.236974320266181	-0.332352530232908	-0.0602273609664552	-0.205042195481316
0.96528577732875	0.971094053689854	0.983264578343877	-1	-1	-1	0	0	0	0	0	0	0	0	0
0.787675171825382	-0.550931092508155	-0.453094171889954	-0.611987836917236	-0.447063838253429	-0.490561516175102	-0.490561516175102	0.306786618855376	0.357328539770642	0.286453522543482	0.375195063322408	0.375195063322408	0.375195063322408	0.375195063322408	0.375195063322408

## Sheet: e
LF	K	pval
LF1	K2	1.91668126270281E-09
LF1	K3	5.35764073462465E-09
LF1	K4	2.80237250688135E-09
LF1	K5	8.05208127946575E-09
LF2	K2	0.473733202508203
LF2	K3	3.90307345066511E-12
LF2	K4	4.02871510577075E-13
LF2	K5	4.07163576905413E-13
LF3	K2	0.0109224649450362
LF3	K3	0.00431668866662389
LF3	K4	1.69547694713927E-13
LF3	K5	1.58794319200398E-12
LF4	K2	0.183800411837191
LF4	K3	0.552572963779699
LF4	K4	0.192541987998968
LF4	K5	0.0458575346762704

## Sheet: fg
LF1	LF2	LF3	LF4	LF5	LF6	LF7	LF8	LF9	LF10	K2	K3	K4	K5
0.450989010130631	-0.505554957853686	-0.146773428142313	-1.04108276997475	-0.334231330969919	0.274430438019782	0.165816066144927	0.0684898097753212	0.53209667120442	0.0120104709825264	2	2	1	1
-0.379907310178626	-1.59768917465891	1.05339920005207	-1.90395410032449	-0.376144320012122	0.162492533128458	0.170217228078456	-0.464413888085432	0.381316618588971	0.507672910504157	2	3	1	1
-0.347581164698286	-0.154642141823612	-0.777951913869495	-1.89963959906826	0.531652614109358	-0.534270366627398	0.0322874549066577	0.288761335446381	-1.28874580787878	1.01431762471852	2	2	3	5
-0.540197795998284	0.770988661111716	-2.58018542928364	2.35845350554632	0.65098392730645	-2.57645849371014	-0.883409387443872	0.344046326450892	-0.284019696724656	-2.32998252330903	2	2	3	5
5.36722755937645	2.52994239162159	-0.872023600670499	-1.76662076610116	0.374115668432838	-1.77755094312053	-0.800038568577999	0.469309987496123	-3.08593120570901	-0.381148838322705	1	1	2	2
0.269630062417737	0.238647669275936	0.299433494436864	-1.5969112978215	-0.770070128890421	-0.980692596048121	-0.190043848109308	0.108327834290296	-0.00476305978759523	-0.116991080344286	2	2	1	1
-0.160541775131951	0.648004061101498	-1.6898916114818	-0.745193509807178	2.18528488856142	-0.661890612288283	1.35189454110745	-0.670781343082391	-1.63118168732081	-0.276527265825123	2	2	3	5
-0.631126980201936	0.819021492231289	-1.50263012203314	-1.37093858388729	0.64564232574984	-0.986250821976133	-0.106422103726202	-0.138046536193315	-1.77882606434446	1.64117285447627	2	2	3	5
-0.40652645820624	-0.123958483409823	2.42715556498528	-1.36215399480405	-0.79549716405362	0.230775758943419	0.101884382940092	-0.429647449417	0.367760861236052	0.0371655117697921	2	2	1	1
-1.09015660229709	1.44222839714874	-1.86868903202349	0.103573049896165	0.637708075932785	-0.159276415759167	-1.42048454460882	0.196669608445432	-0.112280367405249	1.57340542147602	2	2	3	5
3.95992626095454	0.565335032961654	-1.24376592049337	-0.199249390442265	0.195691124870459	-0.0626643824737893	1.32783890362324	0.380454692140162	1.73423035710157	-1.01920949081768	1	1	2	2
-0.545577527199174	1.91306496251655	-0.874476062750725	-1.24113092955459	1.42484042902768	-0.667754696708085	0.645731448701892	-0.354857615476822	0.629761938045448	-0.257617284860083	2	2	3	5
-0.47941785881018	0.928254750865552	-0.524996286041245	-0.360701772569101	0.4426489420085	-1.13626628406404	0.406815571429846	-0.26368158736885	0.322919948925164	1.41486396904253	2	2	3	5
-1.70534255138333	1.39101688033415	-1.98058883990687	-0.391295095907059	0.948186880298815	-1.62220104733239	-0.581191948220308	0.599990867374817	-0.282018018975865	1.83395388836037	2	2	3	5
1.10141606310288	-4.19382770412665	-1.26289867338872	1.69549734957299	1.7326941354669	0.067597335190396	-0.643851936598132	1.34819957129317	1.71498088487707	1.09419213405223	2	3	4	3
-0.448604749828843	1.4641782465655	0.790679100675151	0.84723343429325	-0.338606503298999	-0.316518190778655	0.0622167256061759	2.57192248497759	0.484695826199604	0.158235671515492	2	2	3	5
-0.175997763811836	0.669063767466003	-0.709288014499863	-0.993165024396111	0.509784206672214	-0.607419781833636	0.183761444689505	-0.315636116671548	0.335702293569505	1.50470387053045	2	2	3	5
-0.813542201645579	1.1768186112592	0.614227877509601	1.51163546688704	-0.527139040584345	-0.154040046136269	-0.380789485212447	-0.00128126599196267	0.123587063329817	0.188076051440341	2	2	3	5
-0.319290576053862	-0.741254583160119	1.8829389944835	-0.938572544331914	-0.1626390862595	-0.303010524019943	0.0174082817632315	-0.399071524743905	-0.0146999728651623	0.0756186932563662	2	3	1	1
1.94098621715549	-1.79343917142178	0.955209994996541	-0.350517363967573	0.253727477219403	-1.40243023600321	-0.425116386036949	-0.189779278863525	-0.731840317144839	-0.07385213210697	1	3	4	3
-1.54916061215565	0.0128729891377334	-1.05018225069991	1.12582900612164	0.914650199131521	-0.625445184524285	-0.168214045597504	0.327105942002034	-0.334123487388114	1.04233618752925	2	2	3	5
-0.103215104438432	2.35454922350245	0.0869512672741052	-0.644990046993457	-0.570892275489321	-0.375259477686465	-0.0636267748028313	1.29716045748281	0.560844172256754	0.0286727382397817	2	2	3	5
-0.947299311482857	0.658647951343327	-0.713053036187255	0.201434726186194	-0.208904149978659	-0.69519257454596	-0.157139164986071	3.75527690662574	-0.201155621396548	-0.0649052831589463	2	2	3	5
-1.26559778678454	2.51552258326919	-0.357677482314124	0.675602528762246	-0.605465773160383	-0.0686096092994109	-0.871503200793857	0.220483736517393	-0.122566523077452	0.12021932399502	2	2	3	5
0.112264215801919	0.585501702120724	-0.8356528428461	0.520742900342736	-0.420872879227085	0.0342620232856234	0.50587709123659	-0.63873058993272	0.603464732817177	0.113776904275198	2	2	3	5
-0.557586868989354	-1.12605983738975	3.47661637776492	-1.40452737451207	-0.517494656198155	-0.29132581807545	0.193106284591508	-0.313953768569351	-0.209765784583773	-0.4331502979833	2	3	1	1
-0.575266994095162	0.160220081368992	-0.126302983643919	0.0600612795685818	0.737937151494128	-0.197277656013941	0.440455977855842	-0.336854765227568	0.216587692463301	1.46458462124949	2	2	3	5
-0.634057667907849	-0.493575775031826	0.701078089680123	0.770305686329241	-0.650882520083897	0.827132245158525	-0.125774108750576	-0.356709918590613	0.295789095481477	0.252376515940925	2	2	1	1
-0.467174999415588	0.668704838528991	2.4002716960464	-0.243067448716178	-0.720958798646219	-0.2282961216061	0.102935694944616	-0.323403225392238	0.338204463083757	0.120531783087546	2	2	1	1
-0.681420028558779	0.872884837746302	1.78668134814217	0.406094621419324	-0.68798027313884	-0.279481271024459	-0.156116333036566	-0.0842343639366348	0.151383929424763	0.137149009053213	2	2	1	1
-0.648750766658795	-0.121101877897295	0.932133467177827	1.56856635833889	0.237546358023805	-0.463272563632486	-0.14754949952229	-0.121682778592971	0.00340339414629314	0.463787549993732	2	2	1	1
-0.236640086119956	-1.40613146687356	-1.40845766632184	-2.39596538909476	0.526172356482572	-0.8988594307042	-0.124355418772882	-0.427731255672623	-1.14852040481872	0.590060661832061	2	3	4	3
-0.943766515116728	0.0313506064896077	-0.0104225421546415	-0.189378470867428	0.0803254953414673	1.8541287277782	0.325983091652207	-0.572409345603938	0.58279631567653	-0.737611481125929	2	2	3	5
-0.411674140654075	-0.0800327275360316	1.66186274504336	-0.275487720770145	-0.623468927615471	0.744885552319433	0.097011972914555	-0.506848586260022	0.510660195079789	0.107297037800837	2	2	1	1
-0.49652484221124	0.276237623591398	-0.346061480530683	-0.306154083558772	0.994885685322662	-0.375083330969829	0.206495696061183	-0.389070571645716	-1.40793871087891	-0.0938741399126487	2	2	3	5
-0.798719557100515	0.0541851134435774	1.0844989655687	0.638956332153126	-0.0774667055906112	-0.222596947789629	-0.085101946372202	-0.0839751004796061	-0.293166547993595	0.620002204156635	2	2	1	1
-0.173389118593797	1.1621114613094	1.61018164388424	0.679165927480471	-0.566630557489036	-0.692000452420679	0.0948405149546984	0.585034108234331	0.508643504744863	0.173656069612288	2	2	1	1
-0.44039597041368	2.14284142185359	1.04142839239806	-1.25097494421022	-0.805471774226314	-0.0463707380026397	-0.077657469521246	-0.306845376419695	0.432918324013927	0.0324408435013335	2	2	3	5
-0.321860368014864	-1.25826386156664	0.380703561315251	-0.328382548536688	-0.726327012288952	-0.0247153282770197	-0.0412584605132309	-0.386403592850197	0.213110918783922	0.0291830241293844	2	3	1	1
-0.495234010661011	0.0150748064433101	3.43806745184818	-1.7046283600346	-0.728610267504345	0.0345231423526271	0.0691266868912226	0.102741693414026	0.338508607352311	0.0176578581102	2	2	1	1
-1.24565268689064	0.433570048168935	-2.31326614118279	1.00962383190982	0.794963965484745	0.36836291139371	-0.788052697237371	0.0846787276378007	-0.1897240657437	-1.65460611920104	2	2	3	5
-0.441616221284412	-0.76740242901019	1.0187694193987	-0.925489229018811	-0.797585053825558	-0.447395928920718	-0.0453049880673994	-0.274722642455433	0.279107942739479	0.0134842280917091	2	3	1	1
-0.621379603432902	-0.116656020811551	-1.17197821265967	0.0898818530349468	0.820907159945235	-0.82860258390576	0.701601026333928	-0.266715997125321	0.15404654111739	-0.875059855844294	2	2	3	5
-0.673506889455459	1.76269478436503	0.174742896892999	0.213666686323826	-0.0382877951046447	-0.73460556460071	-0.229595419173213	0.110438837891248	0.169406544114619	-0.0682689249236314	2	2	3	5
-0.364528331988838	-1.06941033888864	2.81679648919696	-0.00262017363191826	-0.69479857284795	0.170180363878349	0.0981708012978346	-0.294005691189922	0.300754717542753	0.113441474209664	2	3	1	1
-0.815131564203314	0.231957761355058	-0.379064599263156	-0.377325169397748	-0.227284050357324	0.643337837009467	-0.162721623477798	-0.248240381428028	0.247573649907482	-0.879899898747411	2	2	3	5
-0.691663788100447	1.67380802817927	0.0371388088457745	1.39651455491895	-0.538347248047922	0.780369691317681	-0.389431392718321	-0.274790070841779	0.514828551555998	0.181012149632626	2	2	3	5
-0.622498466880148	1.48371360921672	-1.24727950672424	0.485912721792791	1.20657002499583	0.548750011960681	0.356422797826602	-0.284994735635721	1.26627112417582	-0.581114754882681	2	2	3	5
-0.361421103856779	-1.39242759666995	1.27560212642854	-1.66746008165128	-0.832426697204889	0.470720827059154	0.00824203585850013	-0.472321298805531	0.400357073655168	0.0117287543025633	2	3	1	1
-0.727576550839354	1.23908136454022	-1.30933813224541	1.28626828071359	-0.0399117738149008	1.02995847136699	-0.19161839913253	-0.378207745759904	0.258184639835209	-0.915161195180823	2	2	3	5
-1.5177254478441	1.58957796943259	-1.43478317355082	-0.781461285724629	2.19138594219782	-1.43326097850828	-0.0856791868677054	0.388199096045512	-0.500568715713976	-0.5642508029847	2	2	3	5
-0.274798930578691	-0.349238701850234	1.53645158195324	-0.947579668952403	-0.650263355292659	0.576304378005353	0.051870354389871	-0.327434766182798	0.454151095584821	0.304236423844296	2	2	1	1
-0.279197993347819	1.14050698682346	1.40158896499955	-0.992474132871344	-0.824975081705614	0.941137150200206	-0.215037015450759	-0.435303296912039	0.487016321275691	0.0905602169719723	2	2	1	1
-0.623226711420816	3.94141249897252	-0.799762617133952	-0.412326513308431	-0.711407847697654	-0.777883121699507	0.0287654103535441	-0.168171903768424	0.205846421953758	0.0535946706326405	2	2	3	5
-0.718809869168056	-2.63686582599719	3.64094061584568	-0.251035565687761	-0.436556879426984	-0.832675520842437	-0.313493337085999	-0.0179765730427628	-0.0186358980711343	0.302816332618348	2	3	1	1
-0.432058166425827	1.52642337700193	1.65275278223297	-0.13911697663663	-0.66003406882033	0.109611463862838	-0.0248581044162326	0.537317902291626	0.442535119215815	0.15096533575824	2	2	1	1
1.66518079708865	0.728473081218518	1.15818694196101	1.40084420463991	-0.836511219164932	0.482982267102772	0.662027311021836	-0.938976288688341	0.637027794172542	0.103280161274812	2	2	1	1
-1.00895914333086	0.323662072226802	-1.36717041294349	0.813909347483675	0.928668359743266	0.814823298132166	0.256383966855969	-0.188557327078787	0.0654067677712967	-0.974204921745754	2	2	3	5
-0.452552866980062	1.77065820377415	0.75145951711661	-0.140624883592877	-0.746891567293831	-0.524674334273377	0.0194053331393954	-0.230134554548867	0.366672512811805	0.111115614337157	2	2	3	5
-0.88277230144331	0.0672908367459822	-1.8303441916049	-1.41166558979606	1.09124985938081	-0.414148602194071	0.0145309770213306	-2.02333392263983	-1.31991858308557	-0.334137488212648	2	2	3	5
3.42265593299197	0.234544155898787	-0.0568609052837009	-2.84649894556546	-0.932522448905407	1.17101875049719	0.166731721699758	-0.622542213175153	0.681449676443647	-0.0843614920310517	1	1	2	2
-0.307733741780844	0.377327555328529	0.0196199963769757	-1.39302060361756	-0.842930036242159	0.663601091430013	-0.163032203093649	-0.504262711892387	0.458807390191335	0.0259412074439088	2	2	1	1
2.87058683946761	0.606241169134317	-1.44450645203118	-1.59228297214726	-0.733394216049387	-0.478376601691777	0.870457810954108	-0.500248261472804	-1.13072880807962	0.0383120731129986	1	1	2	2
-1.36835717616887	0.481643897783638	-1.56549734720413	-0.0775205996720938	1.47113108879964	-0.246903204407775	-0.393187768276365	0.217256327762434	-0.984765388427408	-0.271977764144225	2	2	3	5
-0.493887166508205	-1.1427183863341	3.53435554305194	-1.79969493389162	-0.519115159247613	-0.27817902931027	0.305307658801013	-0.348190491762049	0.0291527641741058	0.157462813767597	2	3	1	1
-1.22671640741696	0.593621600055097	-0.990278888646596	-1.13183978797226	1.37083046625982	-0.418259965546788	-0.434089057759634	0.176528708541898	-0.673182909741319	-0.306337471615593	2	2	3	5
-0.784893489724905	0.772253526065225	1.15356020773886	-1.12736429185936	0.44865050879582	-0.716739709652919	0.389952565750703	-0.146617941130967	0.153467555441384	0.592740647339802	2	2	1	1
-0.885861314869536	-1.92434818332397	-0.843368759996525	0.414550641007266	0.040414623900686	0.361847061608127	0.174678549010331	-0.500559019764346	0.443399035537951	0.309465189054131	2	3	4	3
7.0984326420136	1.4961761567978	-1.18540881734612	2.39151421047908	1.40960372236796	-0.914771123251414	4.41974818743166	-3.69205980123574	0.913044935268046	0.150295442723396	1	1	2	2
-0.574305684408936	1.36623378279908	0.481044859508451	-0.670048337757094	-0.725457530085166	0.141471359407142	-0.320551734478182	-0.246779272750825	0.273446554893022	0.0555776925026012	2	2	3	5
3.27666728438995	3.79596023893506	-0.82269976026889	-0.162841191919683	-0.0899678255220349	-1.13271433998181	0.508241976394441	2.37900210988549	2.44575161578181	-0.193601640086147	1	1	2	2
-0.671724492462539	1.37881534177887	1.4551188833144	0.273303085630916	0.0582734935527961	-0.299940425835731	-0.237141558199506	-0.182401199021931	0.163091601301475	1.07160632966685	2	2	1	1
-0.669691011073554	0.796485271112383	0.242236073706541	1.45507942489194	-0.592207768311138	1.03449712859506	-0.217724659947141	-0.418605410303774	-0.502882871987659	0.280660897225788	2	2	3	5
-1.78061596142161	0.684956051006576	-0.999552574466634	-0.118145089329739	2.0065137420175	-1.47230600039932	-0.177576283576515	0.585228834950594	-0.606420008796511	-0.52273598060634	2	2	3	5
0.126299415433186	3.19937880052246	0.232241488367611	-0.86165137114584	-0.702408248827794	-0.783891077659646	-0.429032528186354	-0.284895157187281	0.34312260524972	-0.0725746534085878	2	2	3	5
-0.275583763477249	-0.317509247688748	2.19843279378016	-1.52711295561439	-0.832924491321679	0.730199137169518	-0.158828860782868	-0.477511585090825	0.409474165415167	0.0161291888097701	2	2	1	1
-0.60724765448558	0.037794307458115	-0.692517240894822	-2.13043953044621	0.421589983057447	-0.81602155996742	0.26407013703149	-0.212063933729158	0.765815597419282	1.36673521815604	2	2	3	5
5.35077142210031	3.08599849172121	-1.25594244208479	2.11220404587903	-0.791359259097336	1.59418556668291	0.205491375065968	-1.63649125753291	-1.12569584134589	-2.68481087574336	1	1	2	2
0.0971512307352678	0.269380072119675	0.2889145305625	-1.44344615852552	-0.116263298133541	-0.96065709320014	-0.0152779654101853	-0.479095423132896	0.284708915980944	-1.31265539736426	2	2	1	1
-0.469958855023424	-1.94993732381633	2.68819483407234	1.09664343247378	-0.428942230780768	-0.177064409589292	0.1809969954627	-0.368027661759236	0.411155229981559	0.147159833292129	2	3	1	1
-0.512178966414494	-1.12394164717508	0.136837264047198	0.63414106889216	0.314168240481186	0.599523458144223	0.183649930235645	-0.417758286455262	0.590338986158423	0.178551732628314	2	3	1	1
-0.575769158185167	-3.75022585482966	-2.68833966761876	-0.229159885008422	-0.526038344002887	0.478404348474115	-0.222058587937792	-0.321386101961476	0.473461645558188	-0.12893431382063	2	3	4	3
3.40022573961194	-3.89750875138388	-1.216835214919	0.154588415021157	-1.23604248465252	-3.4504577416391	-0.145536746003663	4.39274376811079	-1.24214839740241	-1.55783354273034	1	1	4	4
-0.231045399305941	-2.34350567729623	1.29091550014439	1.8446648785255	-0.460484611977036	0.0834832670418804	0.250520891928347	-0.523068754865656	0.390580268369224	0.244587496284257	2	3	1	3
4.44711474615008	-2.61654199717083	-1.68572030367398	1.93326136506833	-0.368725019092603	0.66559602312964	1.40356510175374	2.93096802930569	0.709426685196552	-2.0319842530278	1	1	4	4
-0.662299154748408	-3.21311664371758	-0.944202206251339	-0.454429951271041	1.06699550467961	0.60044076036793	0.401859233186114	-0.394083968448496	1.15293880734243	1.23892709675774	2	3	4	3
8.6157277165042	-0.601206373898684	-0.782966614305221	-0.676285986035164	2.20212960406934	6.05061560534386	-6.57087256342284	1.23437673029134	0.419419894569663	-0.795161662676609	1	1	2	4
4.59411416471503	-2.60069455292592	-1.24644077902537	2.20092180747213	0.097222305148895	-1.24326000862647	1.38724834406924	0.65056253607989	-2.06574495175853	2.80109060209065	1	1	4	4
-0.345630911944117	-2.28485013579017	-2.49717269271491	1.96807756711939	0.351839085114623	-0.0970889980882731	0.373636098662654	-0.564941875421626	1.59386827337688	-0.985381119021757	2	3	4	3
-0.452854102676849	-2.23517020036554	3.41351600237214	-0.743056557931321	-0.760017960499608	0.303614976064469	0.0661304064861215	-0.384740130250879	0.325292731628464	0.111704437303939	2	3	1	1
1.8127164659182	-3.27104103670197	0.000422138240772084	1.76153307980889	-0.662878378746059	-1.34195593911488	0.044219355287108	0.0523449988238128	0.259861977793928	0.236645284343425	1	3	4	3
-4.40505202124058	-4.33078031672144	-0.593692038037796	-1.35062653974706	2.05679799204934	-0.131319993281687	-0.484641904194779	0.774185056247476	0.41361271388833	-0.563791007144007	2	3	4	3
0.156322384236656	-2.83339613153867	-1.31664515745166	0.171330440004777	-0.439771617299384	-0.48139986390541	0.0377990615212342	0.758478466114059	0.982783030074052	0.0490723624094541	2	3	4	3
-0.0497763243382991	-2.5893487942605	-1.80892698561301	-0.702583552201542	-0.844831794557077	-0.239476382532605	-0.0638670051702502	-0.54865013025259	-2.59323628354288	0.0472363595626322	2	3	4	3
-0.644979602390387	0.814315186785141	-2.5118352167452	-0.957309201562063	0.738258428057256	7.93389938939403	2.77555605730426	4.59797799396251	-4.11588296790288	0.388397966863296	2	2	3	2
2.90257922140134	-2.94741545176733	-2.06816882491462	4.56181632979616	-1.4002559021469	-1.05913181646782	-1.15065958531922	2.43866721158182	-1.097081868163	1.18145555415377	1	1	4	4
-0.586217601409527	-2.69351382479467	0.0241430989670678	-0.820087375133101	0.141312699841447	0.311494747463231	0.0618914980145176	-0.37314480950148	0.314934765393849	1.15635370603319	2	3	4	3
-0.35536653012228	-1.73724187456893	-0.107614480608986	1.43372383683486	-0.691764043093776	0.282190688517637	-0.180541949261067	-0.408517828556236	0.325596107111723	0.284933924126471	2	3	1	3
-0.673810907643494	-0.422559745162902	-2.17799434794851	0.107999525244831	-0.425529901423114	0.124564549930629	-0.262743209885876	-0.671093553867337	0.198841163788346	-0.404056770881022	2	2	3	5
-0.945634493072272	0.931866249324535	0.00932295681914845	1.31697408413027	-0.467413304562655	0.999305363703354	-0.489925267614084	-0.402425103759229	0.0731931698153976	-0.0281175713527922	2	2	3	5
-0.663907152464234	-0.27703598615929	0.398175236406871	0.432051623957545	-0.273921031113949	0.680598463357617	-0.323239847401477	-0.342718126483554	0.282680893675166	-0.55403347199765	2	2	1	1
-1.14903839123118	0.565685929171241	-0.658218350425844	1.6705297220774	1.18213244931974	-0.263435295578765	-0.305542739476015	0.299041703742523	-0.432357621017764	-0.0533632713440892	2	2	3	5
-0.386035253128415	-0.725981197686494	0.876551298350805	0.20567665834347	-0.340028183289918	0.122666956030825	0.240549398690855	-0.472709278092493	0.599919909122432	0.539324323867791	2	3	1	1
-0.786898445770825	0.864118914624056	-1.06959429314731	1.06618508208343	0.30875193259738	-0.176845452208129	-0.129121458754603	-0.135749806645829	0.115652614748961	-1.23554258824444	2	2	3	5
-0.427062571171318	-0.478497011377453	0.573169026159221	-0.385606376527254	-0.619053865564142	0.605979529556957	-0.0062243684086048	-0.492181783151407	0.329560293777181	0.0132865201384873	2	2	1	1

## Sheet: h
K=2	K=3	K=4	K=5	K=6	K=7	K=8	K=9	K=10	K=11	K=12	K=13	K=14	K=15	K=16
0.77089887618277	0.201827970398174	0.118327126428766	0.155146409042384	0.356309435245625	0.0675083518149173	0.0606353673837903	0.0884730505317393	0.244729222607484	0.0509647681503385	0.309260387741185	-0.015569019494298	0.0613418552388916	0.140474986115865	-0.130491223930271
0.919802093818524	0.60952306228049	0.502057171741728	0.343969962604169	0.0928987139588161	0.522170100212328	0.549898264744253	0.526032127484199	0.415985903771404	0.442101869799821	0.276740371269832	0.419311204334972	0.451244460055574	0.369248103245318	0.446217525576329
0.885056022126482	0.514320502705828	0.361523922636553	0.300323811069803	0.135464875814944	0.0718474189876157	0.00857188806659575	0.0370573626149037	0.153436158902286	0.214346537835671	0.103712300683969	0.245506304593881	0.15240945736577	0.153452224950551	0.0135856740881014
0.845518059506665	0.694693316237064	0.455997839154119	0.396191568296322	0.186508745613317	0.278136581054083	0.303696000112308	0.236079093985605	0.147829391898289	0.172450893284419	0.178419617930467	0.147236024690379	0.109000465097589	0.050779487273362	0.0679691956848415
0.693554057803569	0.413270148583208	0.600285834819012	0.344192364694902	0.230236766340973	0.145853836316176	-0.0161165600944778	0.201827045155283	0.242580103672633	-0.0545968343268903	0.163213101935021	-0.031209646129006	0.212038732811461	0.109588771475173	-0.0383801889725279
0.761474313747789	0.449747403024752	0.198643496240255	0.20148858335647	0.284331212192421	0.158302638394038	0.097779501306564	0.121552019282667	0.213500289667606	0.0260802974104692	0.149196662772672	0.0889654159179029	0.0497177289110079	0.1494309506356	-0.061014181906221
0.922139388531686	0.746529343157492	0.568093306693209	0.518880856691814	0.120203549722538	0.286192600839814	0.278100928754764	0.316009950544549	0.204995212230612	0.0793479950885206	0.201847429012578	0.0347517263692669	0.104065213025696	0.139738026876445	0.110484953862876
0.922288462585238	0.74835430869203	0.605487866476491	0.554638579399425	0.190362030948121	0.290668844377394	0.277553632041626	0.312373636190543	0.0954802054631306	-0.00521601369781916	0.233978612149939	0.106201146827976	0.12098104980444	0.172152325741238	0.0920991229797441
0.920425353919884	0.277604573667379	0.533177324059167	0.546399441509157	0.556629853778496	0.432514303850324	0.434158195781773	0.41018250687751	0.412803147850986	0.461281657864113	0.430283648154304	0.460282047820315	0.338980637288201	0.293023582924384	0.355111130703133
0.88493275412422	0.702337292572466	0.603661872296766	0.557764297264392	0.468116948657696	0.422928421756217	0.394639042329263	0.397624204144391	0.269384468082964	0.30597903716957	0.33270449937231	0.288521938377796	0.324143135732595	0.0736816035974269	0.225785396157833
0.674598272590656	0.246691151656435	0.377357584216756	0.30547486173809	0.174612920571259	0.286583275799747	0.262956916446235	0.267594003969109	0.328731324237618	0.184871308327337	0.34621694120764	0.175065617113422	0.00512507176876867	0.234300783952964	0.00950647780433475
0.900523418988291	0.668419910420151	0.562317073650425	0.53127086731384	0.436809986411385	0.214522923531632	0.228030585168737	0.172683516287628	0.119901795152925	0.0934510219190443	0.0548883818353888	0.128308261546607	0.07131204586523	0.0827129500551974	-0.0234350038718674
0.922739816027543	0.748949538819606	0.542245415504048	0.480095419734378	0.327326886771087	0.0164140493065131	0.0538634778725348	0.0878154015858634	0.188289289212114	-0.0759291455704236	-0.030500358956621	-0.105084418013671	-0.0362166208635051	-0.142157606797788	-0.117042648583222
0.829054470583233	0.662787886626167	0.577259687712213	0.526304788039964	0.429174425117585	0.412950625124175	0.3360925788034	0.345027378461968	0.273298919335002	0.289070171392064	0.329754552150729	0.238968939357132	0.26844117048525	0.291528848550851	0.260041217844742
0.263737622101613	0.477099233216414	0.482149723086526	0.261185664302335	0.217780013592284	0.234682252228705	0.21533886446682	0.277166466736932	0.22514648988721	-0.0995643376183647	0.0700151429578832	0.0992824579487493	0.292289523983844	-0.0550127094859971	0.239015336877397
0.903262535496968	0.731877146216807	0.320084103514625	0.0806869799371352	-0.185666278763696	0.179311496633063	0.19621453395674	0.196409402773729	0.115566107453775	0.0997713100043805	0.355008574585379	0.0156722345343146	0.325078578405535	0.36579122104828	0.414190500291641
0.904543211339357	0.729244111261298	0.501775434345683	0.414320775671618	0.268536142119573	0.130047065151011	0.0685154532948073	0.0454351917486635	0.27828738207893	0.0170550483477254	-0.0653070997445996	0.11272722736106	-0.0126896974121348	0.0569318293902259	0.136756178538758
0.92200518806629	0.749646813809416	0.258815013607055	0.228409048924669	0.368630769796191	0.308644982932376	0.291825354043467	0.347252578498239	0.306232461020759	0.312285131131946	0.236467466407717	0.192873235093841	0.156848066521961	0.274297846367678	0.179264765567905
0.909719935566033	0.113383892321475	0.559602895582467	0.561479014952903	0.490731625043463	0.480347208394652	0.483468406781362	0.442522428129927	0.322501185377538	0.452946976055977	0.248095980572467	0.348355190132078	0.316738470686841	0.178760303307902	0.310867420429178
0.203712789431073	0.3240168149065	-0.0548780823078503	0.023471444545642	-0.00781820731391054	-0.0620693363593915	-0.0915065287957074	-0.0420566194761565	0.0435003414856775	0.109656166852367	0.0801086030416386	0.277498969146284	0.0243676078606003	0.10016713597491	0.0284336587978397
0.856869138204818	0.608547557526762	0.503965929778211	0.453199527107715	0.0509203393659734	0.31253095961139	0.302124828371863	0.315063911132658	0.217687167983573	0.182616119222724	0.254286904947385	0.192180390142804	0.213710015904853	0.0854439896467922	0.260672749074096
0.772940605753686	0.628133383842483	0.376496587825357	0.225101202736041	0.226666248562459	0.180527820955619	0.178410223756264	0.187785160674229	0.0879377720201322	-0.0565664873038739	0.0750335047364823	0.202544147322752	0.00282693551702104	0.0971026391080615	-0.00134731705825042
0.903102678823204	0.700507667622595	0.544344895405412	0.140483730417406	0.0815315999147631	0.0444432510600828	0.0565425732671717	0.0278257642591377	0.0506227076080463	0.00452132351573902	0.527551270437364	0.0142931516394409	0.368064225204499	0.500237059259566	0.558509293079802
0.891643732985229	0.61840927458161	0.482692423487182	0.443447843758202	0.432849752160409	0.104301307222382	0.0755718223393438	0.0202679002490073	0.0478191535032153	-0.0618013000955842	0.196154195246742	0.19204612705441	0.128047527495432	-0.040591075872584	0.116919539402776
0.78166401471922	0.645659468525275	0.452723563489582	0.327769242676983	0.0812248888241644	0.0906102401459138	0.0760391759939488	0.0349297157414754	0.219083839680406	0.11767224118494	0.0948917821352598	0.179088191141193	0.0685799369785121	0.188215448653954	-0.0815153980962539
0.922583144830681	0.501962864640497	0.521429683184819	0.512411822097349	-0.120046892337969	0.534619673597262	0.541930049471593	0.517030776754932	0.52112142874772	0.536640620213236	0.52201464632367	0.528605802924743	0.479038505282951	0.503801069558806	0.497327981460577
0.920176351037062	0.665206301768856	0.301921687746283	0.226095698198252	0.0483663921363856	0.189080813170366	0.0337068502910639	0.0378241803048292	0.414417191746177	0.189281268562822	0.147489846077228	0.259262554922128	-0.014408012859791	0.149028649209307	-0.0979507697377778
0.923256772302425	0.184340778799968	0.421889052118327	0.418975172383303	0.54214690143145	0.231559497441299	0.292421803290925	0.205843331871643	0.0422130435874642	0.0152190769848066	0.115605452842342	0.337580660828544	0.0255118791577212	0.123359417377425	0.16942260712903
0.922072566325524	0.671104200490265	0.432729224669002	0.454195244862002	0.231023128896636	0.124942621401238	-0.0915426802956066	0.130309096952878	0.0986593084946135	0.110221407747333	0.169013829285803	0.0863441226163398	-0.00468622944261432	0.127828291379772	-0.00930184166678295
0.92374978037274	0.721044988423762	0.321366311312607	0.350822418782311	0.0570015093968575	0.108777210077857	0.197175703191985	0.177991334950514	0.166968437083642	0.190864451531192	0.0883286401758503	0.174917890620224	0.243337447182887	0.283434986121491	0.308270954864754
0.923468042479849	0.422483950554006	0.248218812454999	0.267258876937165	0.415307391553588	0.0876352906371133	0.0134725604925651	0.0569334680387765	0.29733169580613	0.251158050480141	0.369698327316296	0.449051515691736	0.175204872051553	0.0855589105835632	0.240616350202005
0.847660561168369	0.425370838763831	0.0189254305837847	0.181971916864576	0.189286228886769	-0.0633604473148933	-0.0195028514624916	0.00784437952733482	-0.141777140172504	0.102423375124457	0.122258793864571	0.210621286708024	0.21699946584319	0.0827761424689545	0.122110591751976
0.892978014263	0.601851284807889	0.0552249823450481	0.0372295317152606	0.203304317597456	0.241755684104894	0.199506953693488	0.183288478298337	0.312410396702564	0.228516202373416	0.0805939911693515	0.215186325221906	0.223407750514509	-0.00602045333118473	0.23803027210904
0.923733726573755	0.450680169067776	0.505172845293907	0.522041526357599	0.497745175665164	0.305843761199213	0.275889672586823	0.260089238805075	0.150371646678629	0.184288340158548	0.207345048617444	0.0518271871170012	-0.0707792109674505	0.080431292975284	-0.0215205551719292
0.920815971131911	0.711031099050466	0.510911418221496	0.397090636547704	0.0503502008147351	0.120736923509571	0.085468229074239	0.133672657380107	0.113105742446482	0.00696620810325398	0.00375717205068536	0.0914931752012691	0.0687384584631702	0.0605378841561414	-0.0751776573731349
0.919292860928778	0.55695013472214	0.302085226117484	0.33638494327289	0.251778584205993	0.00583117570721532	0.0912383839032553	0.0739536887185103	0.253690406892665	0.179034197716541	0.232740342983001	0.337258047070347	0.172637888361938	0.0266600549216881	0.266254619922135
0.859787431260476	0.704666513983487	0.185776312058275	0.201059368033373	0.0827919999710251	0.264435441148575	0.255858911013053	0.251916344670804	-0.157640726298591	0.264438769496822	0.135131848550253	0.0968183914181279	0.251409440233704	0.18604902466091	0.263738158182303
0.922500585966154	0.685624565202351	0.103163145164203	0.0711905248204116	0.453047421541335	0.306049387974941	0.323377982251641	0.363468716917392	-0.0259186432364872	0.250125023211483	0.407739698139296	0.260149849806788	0.289889636077238	0.0755173138110378	0.355132816164812
0.910881516752508	0.415437735868148	0.413831099919397	0.289830933506335	0.276952694986531	0.368462236416599	0.461681996671822	0.3950083677648	0.157818123660467	0.260191221041754	0.112207101201606	0.019645719424535	0.282307681978225	-0.136501188132605	0.22461827829705
0.917121070498098	0.236674043190899	0.476063232732308	0.492443010664911	0.497328451641122	0.402479122190539	0.368508270875724	0.358433808635726	0.393386110655285	0.424979730193871	0.435962479483075	0.432957038455273	0.32425280567034	0.314830387504662	0.352810780348324
0.882734565704943	0.715981168064627	0.538436410174895	0.513150317952561	0.295771303697483	0.407596669961961	0.369104308060997	0.393455250859799	0.327588335764032	0.235118248177425	0.258879710042979	0.198464457098245	0.224472803447942	-0.0934865362566364	0.00769853220735348
0.91834346052939	0.266745111545138	0.525159788257693	0.513267418288876	0.411217167062052	0.432853818975435	0.522197766229072	0.468076548264736	0.284119899318042	0.422080432129384	0.0532632252717965	0.317622022766185	0.352915654979276	0.165901814304663	0.312764466271449
0.916889934632476	0.604570001600103	0.481179153439796	0.433230033596526	0.196543530067227	0.200589673946166	0.198734067700498	0.252288738674335	0.0934629456813938	0.112160330824716	-0.000913727488318753	0.0387949097852641	0.118951071946938	-0.122157449701358	0.0952372813518113
0.922176671410785	0.719242015586166	0.465840042809719	0.413916376921786	0.486779572992118	0.0873416253014233	0.106600159825028	0.12897424965364	-0.15678057664164	0.215902379225979	0.282701195187738	0.142330695681935	-0.0559389986895112	-0.124788115573551	-0.0273332248231128
0.91280678843426	0.413579716759122	0.554112091455772	0.536776759136943	0.276385502273972	0.563705161280261	0.568997016386827	0.543149399853941	0.538186238919607	0.488803489335937	0.534175593108342	0.427722009653682	0.425310646662987	0.370601087879409	0.427924227949962
0.902549744781287	0.648287439902215	0.287818340148708	0.232756870268238	0.18636830627548	0.124082581693739	0.229295826211488	0.199177772216977	0.309276584006565	0.257925595863461	0.169269522194613	0.281824100977021	0.157260905011114	0.0703444955324399	0.194518775973413
0.920785602054112	0.709512643362005	0.436907018903798	0.41178477588153	0.462957274947506	0.123718814232387	0.221315578077172	0.232354270920795	-0.123185952976687	0.211330042801273	0.299940658277309	-0.0530444111498387	0.104270275876534	0.216570359035667	0.222848186637919
0.876732758760513	0.68376647025929	0.597465619321843	0.555643301674852	0.358782587285881	0.228035358720311	0.228968335237991	0.233699808125552	0.0868757212145129	0.127893019242611	0.0261815503243695	0.0250215996804007	0.211254035111172	0.214160754643361	0.200202219131344
0.918536655927595	0.566933068230649	0.536254478692152	0.441377512530697	-0.0321102347477232	0.559044686132058	0.587395051825768	0.55265238259895	0.462003872206624	0.486627077572869	0.36249738835378	0.466557722815953	0.463740839592399	0.401694502964711	0.479151484002329
0.914073461651623	0.719754605289767	0.612090886017898	0.564834301379265	0.486845523499145	0.310084320213132	0.291515585653173	0.299451286304291	0.156444527256977	0.126405599989536	0.0850155721694943	0.0492379580855104	0.196387043442316	0.371580561448065	0.245910951514009
0.878931910656823	0.678224898824157	0.582195160081174	0.544856838016995	0.448671550141377	0.410800125337741	0.400751698667662	0.400857084420891	0.333079197759709	0.278520186785185	0.22614401564725	0.167669465171378	0.178166243399333	-0.00743661636188659	0.126746415236727
0.913759868506212	0.267750258043167	0.538985719723934	0.542654200563952	0.540062594600194	0.371388842931666	0.360078859961678	0.363539196618048	0.229530937804018	0.379088963721923	0.238071792545472	0.289288802286697	0.230023430772194	-0.0580724168239836	0.238356486399019
0.917847515812369	0.745287759905454	0.205184080522238	0.234584028370889	0.271732903018874	0.296626675067567	0.261449925448863	0.230720417152218	0.192619828995005	0.116450808848774	0.285651134868332	0.104463009697918	0.228737442477158	0.180377286135644	0.273857351189343
0.923601103112651	0.499727941857165	0.390220262670283	0.371139447061835	0.349801858322611	0.0985948228970568	0.0956979465248461	0.0438600879041802	0.10452405105498	0.016283276858674	0.209382599536087	0.233035203116036	0.046194273498843	0.286743833246495	0.0737591536325873
0.923466216162056	0.622335372326735	0.36883006134146	0.242535829710749	0.402171147896129	0.461225057833035	0.483307888122051	0.471946374986965	0.463986665768212	0.3772467143307	0.434480108794821	0.418674274100406	0.455807944737063	0.449488158123116	0.404705824360605
0.919588771116226	0.739858144221183	0.145179261832083	0.159328531195343	0.264883767410279	0.327625228864779	0.310098116236833	0.297508281696249	-0.0883841392195844	0.273965541515344	0.294239345167293	0.119015911363164	0.276623232519501	0.141629073619308	0.341768802799213
0.260295607987973	0.429794592168777	0.144028946213854	0.161580430592566	0.0478405591392026	0.144461112368195	0.143793052937092	0.168401308380954	0.122268192239925	0.15134983724571	0.0223782677609351	0.144643961021247	0.143512516326226	0.0624083118084786	0.0601203759111097
0.890201448077121	0.715546765118451	0.590566471940814	0.530664733271082	0.267665601026922	0.326802748776795	0.305509036890589	0.339589804058907	0.198482907170219	0.154351514721134	0.181422113212872	0.108997923136343	0.230479689662766	0.220424161563339	0.20368066458896
0.923749546985569	0.723857994596796	0.211649087077107	0.186354144883299	0.443769980903596	0.321700749859747	0.352695393440615	0.376558918246665	-0.193330671900718	0.357667748069568	0.375750484635924	0.206355523197463	0.305360861003004	-0.0918472684217892	0.312225606115125
0.910977172472883	0.697084570861459	0.561087937412017	0.270287367444194	0.0149478709910786	0.221582013653732	0.208381616252366	0.217144777712335	0.108421096026009	0.0566763870396896	0.119548737509278	0.11460986549895	0.0485562221664148	0.191893134831404	0.0465252935935236
0.681259589081964	0.275330178281251	0.189384124230526	0.165382030963375	0.152735269778943	0.153661402488248	0.208036154370352	0.221140606291101	0.298019643229041	0.0890075144944591	0.302643323287671	0.131012110735864	0.211592513601778	0.200619049359243	0.266169206927085
0.91865988089834	0.661665934427346	0.0373708893144339	0.101777182426587	0.211847569666023	0.299933750818837	0.178916293559844	0.266246482988252	0.438886051395256	-0.107145776574129	0.131650420103534	-0.0906066638309832	0.15742499715699	0.2698745008496	0.213243615251014
0.532905544796096	0.0459869790810815	0.203008882983924	0.160899694051714	0.233348923244377	0.203515259422319	0.313369117537537	0.162658847812741	0.261372105993178	0.111211544010642	0.208988477282728	0.130709426578479	0.175015327399219	0.184721589323122	0.206995599172248
0.892994812547605	0.712796062055734	0.582296780344486	0.531454226781684	0.190203401007528	0.366854716860551	0.288542763674049	0.286821083616671	0.197590598879086	0.181646203324237	0.159560797658146	0.104235084739508	0.0754226800563938	0.000413418391261065	-0.0364357926519111
0.920964263800192	0.581467635240209	0.509843178498953	0.48844290806794	-0.0581369332525722	0.537868251461422	0.540322704022783	0.512876338836544	0.525506221389527	0.535553818642329	0.532092552004212	0.524718032901798	0.48550724267702	0.509357668623303	0.517414400641023
0.871647394480771	0.705155860419846	0.584603279698487	0.517630682703496	0.319855419236873	0.309677992182634	0.280568583389943	0.284488869366361	0.147113544924569	0.14900816045831	0.25337623512883	0.0621367827722707	0.146443874436145	0.0845240361878959	0.321289090317535
0.917216392588067	0.723623871851598	0.139399320679667	0.148021066457025	0.0202909260016085	0.282544187084939	0.27221737013544	0.280808690975196	0.356905044422026	0.176543599720086	0.0892196803775637	-0.0344100189203998	0.237585620332566	0.26208362175747	0.305552068314173
0.902898477940645	0.568774401848349	0.00713544122993092	0.227873464646226	0.05750733133524	-0.0642855040075398	-0.163510020397025	-0.00701343315264366	-0.0166115165792988	0.34491938729292	-0.104915641568116	0.111332328793582	0.0670443315624533	0.307035980568941	0.330752529871737
0.707600493180104	0.429666825772495	0.588517164780177	0.364486162487379	0.346573650571303	0.298777461241599	0.318461346710392	0.193664210747255	0.104175457245451	0.237644723825698	0.0984370914941487	0.239854133901009	0	0	0.0838610684798435
0.923284246642237	0.747126862459284	0.17794759001625	0.188881337197596	0.364397514229977	0.342412340844242	0.381269850169325	0.405613482005647	0.2522911284944	0.352084574505179	0.309910774343075	0.122559668772985	0.335479179071406	0.0619035585478584	0.417323497560236
0.555655776115608	-0.0207415923877025	0.268788308716709	0.369305984133007	-0.0578875755848503	0.180035773522598	0.28347994354039	0.142981141177836	0.24061369883094	0.246276382404086	0.229896756005144	0.181396366882848	0.341061116921217	0.181563769522704	0
0.92036290619827	0.746024721479742	0.0473761286221381	0.0887604155870339	0.369401391732656	0.349659666510919	0.355182973283285	0.3356541738097	0.244932476841642	0.360557870283441	0.263107375667657	-0.0634728872532362	0.295778018377902	0.197580749827428	0.390283905579688
0.92281186913726	0.742941691447746	0.308685112693279	0.239735300778363	0.221397692204352	0.174767795331292	0.274683702130586	0.254664122273179	0.352616712976359	0.264797779516061	0.0369277130555049	0.304969332811157	0.179115349193854	0.210603386469202	0.220340377285191
0.804668926340723	0.645060660409536	0.561661751132988	0.503665338195373	0.282230074400186	0.345779804715557	0.306685807574788	0.313032811782953	0.259604939593801	0.224601778123638	0.238090624142804	0.228413738006104	0.22659698521196	0.122431951021961	0.267363831387629
0.775845878551635	0.555556931902124	0.314815572612813	0.263253258876211	0.33445736255955	0.123333561786385	0.0497494958338417	0.0986241961347172	0.0785464467168514	0.0896788942561199	0.282434583357265	0.248481362640712	0.0755329778207179	0.240219800695661	-0.0863130496818178
0.908564246446037	0.28403473331086	0.538224146918491	0.556299859188122	0.545329416476771	0.435386807827699	0.394466710760215	0.4123898285613	0.391066001231621	0.445813929765049	0.422160237026167	0.432241973779228	0.301402814331628	0.215408292041666	0.32738573946995
0.920932218953104	0.558168462118204	0.253759563704682	0.236743922697167	0.261311435958152	0.129686958954024	0.102225153647478	0.0941229194426333	0.317896586466176	0.0745946430418777	0.219450752090757	0.164236843439822	0.0898643013337496	0.0318108248709693	0.154501673254063
0.734257518201516	0.298410121762663	0.52150452579113	0.44243665942933	0.45374108607601	0.397591576416705	0.185782898899292	0.294761375305505	0.265830575981901	0.156846278106217	0.180553227745886	0.101913004536084	0.165085202425712	0.10015242430479	-0.0358834835743933
0.693554070261897	0.499558120389398	0.128735646780763	0.160047334586774	0.152905295836952	0.190565845655822	0.154730975299295	0.188223205440317	0.270755887972777	0.0576568920973338	0.221839477011681	0.0928618723465842	0.0797896333340816	0.0926306073051229	0.0508361001551095
0.923658173345894	0.642758793975721	0.489041276031303	0.36693243538203	0.273168408557047	0.563067408321605	0.579394173689119	0.55330179780539	0.526816787570411	0.312453100025822	0.47684398447112	0.273291558780062	0.386638133397866	0.338112932374622	0.276129351038208
0.915941720334062	0.213764619406497	0.242381822747316	0.252886969204682	0.429489289188003	0.20459195287674	0.277454676719315	0.164121887408593	0.0655725799258947	0.00228892475759999	0.301963199098081	0.314714608936929	-0.0223754816720772	-0.0420584453391623	-0.0191831519019977
0.914940998992732	0.590070911355065	0.439328377837324	0.476088458833637	0.405223537270337	0.336751375591285	0.309417927536369	0.406339401262169	0.35612790087684	0.411712739266535	0.24948413893156	0.390074965314184	0.134861533104429	0.366414839581172	0.403111095221744
0.747801955309805	0.0112991012166951	0.356797941236613	0.57362404259678	0.472241099388123	0.460297915336908	0.6054178000598	0.511615089143041	0.503069612445283	0.275836666018804	0.339107056881493	0.243777592261694	0.150363599898069	0.11435538811746	0.103451047232902
0.891634558031766	0.653211214502886	0.23477827389481	-0.0752778244704325	0.319334026581226	0.356816703920266	0.388503291071226	0.323816083521801	0.311121150163092	0.0458083102863319	0.136677589023579	-0.0479841458664671	0.214967484566809	0.0261465162592805	0.0560457774650031
0.748128144106647	0.249723044812144	0.175032135508188	0.536806555348028	0.361768215700404	0.31586325381474	0.500763769640173	0.419148788768908	0.408922578988679	0.333320117734874	0.304016258607639	0.334449428108126	0.258466422884454	0.245767517003815	0.244549440207921
0.908509245513526	0.618909577677044	0.300268563525411	0.443515679232733	0.339264780550263	0.194573714208999	0.180617922109537	0.288153332354511	0.225945416815972	0.329062095932535	0.267584726786531	0.307568263945639	0.258069778966495	0.324687194922605	0.3294888188348
0.535253392564299	0.456250613886466	0.435261449651766	0.136460929168133	0.0968615460959519	0.0930224655107248	0.31919583538489	0	0	0.306725367951948	0	0.33545592067848	0	0.260054276962769	0.306909237943293
0.747426342772537	0.235355480769086	0.203971939307839	0.42561633301415	0.170060045815981	0.218273589566358	0.34608791144026	0.306944713565283	0.31723567782786	0.22733698705421	0.180223444273634	0.135712772764218	0.0882530467784469	0.146412218933254	0.0841188369977499
0.922107347699466	0.622659575042269	0.249576946676507	0.337526687101552	0.0765286966646192	0.163228712348403	0.15915042138201	0.224052027238561	0.18042213226409	0.291971306413503	0.173111795547318	0.216576386212417	0.183332030230485	0.21535863992126	0.247653038871636
0.920752590592355	0.653175094047438	0.443672412196231	0.351329916782027	0.363670893052704	0.520755217767198	0.527013165657299	0.504671096680566	0.509277113963778	0.499094782402205	0.492334250269384	0.484376537614957	0.493174073822182	0.503208248425261	0.502950473958619
0.0234486615628305	0.432586601938876	0.363295063590922	0.309657490821375	0.213615371981439	0.146160601845985	0.0909954460665126	0.12643595089175	0.0966923733093523	0.18061343962447	0.241910430193871	0.135292239509593	0.234546249188549	0.216347922567538	0.13501427582214
0.576259395311077	0.316159897442306	0.086809013951127	0.177457868331535	0.140252263433814	0.0221350147430671	7.89210815666492E-05	0.0882652047149356	0.0486749820938737	0	0.223986382442176	0	0.142092540637369	0	0
0.808164192018156	0.620056523380072	0.388824236934517	0.44706813514321	0.285331183120028	0.241618814272396	0.148557518236954	0.245744429307814	0.221456524727377	0.272323634939849	-0.181913069623143	0.309909923232431	-0.0549968507528812	0.293311016161178	0.264572902647427
0.839632848792908	0.638157547210438	0.386119029748233	0.467393124579077	0.0455357401195697	0.113383785137789	0.0498954288660441	0.113324994346695	0.0728256932532727	0.0820743288231417	-0.117783702987375	-0.027661092635502	0.141860963659123	0.0657723868538803	0.0227233898397257
0.651256374163317	0.565888606584188	0.298549423554703	0.0572939105894	0.180562276625314	0	0	0	0	0	0	0	0	0	0
0.699172766030111	0.0195444427933075	0.356856414526323	0.47971636528667	0.312195121968818	0.307072664814064	0.427887623202834	0.369081193203482	0.353055989864144	0.176876537079396	0.215128721053157	0.149820351361882	0.118443161478121	0.133082357900166	0.104138460986937
0.921137844381987	0.638694632414663	0.00297690445147991	0.237827347368862	0.371921313441338	-0.127105673524821	-0.163655743481794	-0.0723397227465155	-0.117498877784542	0.0962529830470482	-0.0714118603872918	0.00279768996807244	-0.18508462151015	0.142533071223745	0.0984203798036233
0.918395959191958	0.572055553938865	0.217305118542498	0.0380652059797103	-0.142944156540151	-0.279931581650136	0.388653345635745	0.308819510463476	-0.298872037130266	0.160419405942699	0.221775008537687	-0.162484982575787	0.117911956785394	0.190810801568028	0.150673110902976
0.917611234582338	0.47950065200528	0.423425963302269	0.316907597108235	0.378065517745254	0.292121602269089	0.217845283970262	0.267252465922685	0.0657679729753947	0.202660346851354	0.0944498408319873	0.0844364074813454	0.091265403580664	-0.0242247545550018	0.0748909247149168
0.908107153033489	0.741458342286892	0.397609697659044	0.312771409486599	0.356341912608902	0.177535713428295	0.170848622958676	0.194236845943123	0.334816262965034	0.238630230624487	0.0930120387584257	0.265689698581494	-0.0696459766541843	0.348192765166764	-0.114072165577531
0.920245436542236	0.447042091982629	0.241230755123477	0.277819590223051	0.438323838343541	0.0753275036186268	0.00787349751635294	0.050116467682455	0.311035659127817	0.154906569914719	0.326941662939385	0.379314811826213	0.147437201030317	0.084477619568658	0.22588814619891
0.878817122667259	0.714566087160455	0.588584285766491	0.508399466514353	0.29536384601864	0.291914491246925	0.231161122183935	0.271138300308628	0.160480729172096	0.114912453115656	0.191644433683136	0.0274539993181465	0.178136476973442	0.28992376227322	0.0860043930276124
0.923746464000806	0.0358241085238113	0.465737955020631	0.480966966177791	0.517539736226556	0.3177831473344	0.360790861648182	0.317939355337625	0.0882163877073596	0.177772908839841	0.130875004649775	0.074204753211745	0.0941487593554651	0.0862684738805611	0.0588135310472548
0.92284262309097	0.74611364941409	0.592234932718635	0.531786062140312	0.285539593379659	0.253458356708871	0.193063575674998	0.224582620889548	0.0942906705578666	0.0721493515133707	0.0736052740677673	-0.00364734981384774	0.133111576811109	0.341156522172627	0.15046998114412
0.922088118179386	0.286202281388248	0.413419118441141	0.405835528697371	0.535105421232933	0.149039221358552	0.215133337177255	0.14381565719951	0.0437841922103442	0.141907699501713	0.176117350228266	0.0358694625262692	-0.0754428313416754	0.199271867667969	0.0223586650982312
